# Supplementary material for: The Plastidial Protein Acetyltransferase GNAT1 Forms a Complex With GNAT2, yet Their Interaction Is Dispensable for State Transitions
Source: Mol Cell Proteomics. 2024 Sep 28;23(11):100850. doi: 10.1016/j.mcpro.2024.100850 (PMC11585782; doi:10.1016/j.mcpro.2024.100850)
Supplement: Suppl. Data 1+2 [file mmc1.xlsx]

## Sheet: SD1 KAc sites
Brünje et al., 2024
Supplemental Data 1: Quantitative acetylome data analysis. LC-MS/MS raw data were processed using MaxQuant software (version 2.0.3.0, http://www.maxquant.org/; [70]) and the Araport11 database as described in material and methods. PEP: Posterior Error Probability of the identification. Selection criteria for identifications: peptide and protein FDR <1%, KAc site score ≥35, KAc site delta score ≥6…
significant values (-log10 p-value ≥2.3, log2 fold change ≥0.5 or ≤-0.5)
log2 fold change highlighted
Proteins of interest corresponding to Kac sites
Protein groups with values ≤ 5 replicates
					gnat1-1/WT				gnat1-2/WT
					Ratio H/L normalized																				Identification type
Fasta headers	Position	Acetyl (K) Probabilities	log2 fold change	-log10 p-value	Rep1_Label (ABR45)	Rep2_Label (ABR46)	Rep3_flipLabel (ABR47)	Rep4_flipLabel (ABR48)	Rep5_flipLabel (ABR49)	Rep6_flipLabel (ABR50)	Rep7_Label (ABR51)	Rep8_Label (ABR52)	significance	Protein groups with values ≥ 5 replicates (+)	PEP	Score	Delta score	Localization prob	Score for localization	Position in peptide	Proteins	Positions within proteins	Leading proteins	No of Acetyl (K)	Rep1 (ABR45)	Rep2 (ABR46)	Rep3 (ABR47)	Rep4 (ABR48)	Rep5 (ABR49)	Rep6 (ABR50)	Rep7 (ABR51)	Rep8 (ABR52)	Unique identifier	Multiplicity	Amino acid	Charge	Mass error [ppm]	Intensity L ABR45	Intensity H ABR45	Intensity L ABR46	Intensity H ABR46	Intensity L ABR47	Intensity H ABR47	Intensity L ABR48	Intensity H ABR48	Intensity L ABR49	Intensity H ABR49	Intensity L ABR50	Intensity H ABR50
AT1G01790.2 | Symbols:KEA1,ATKEA1 | K+ EFFLUX ANTIPORTER 1,K+ efflux antiporter 1 | K+ efflux antiporter 1 | Chr1:284781-290869 FORWARD LENGTH=1193;AT1G01790.1 | Symbols:KEA1,ATKEA1 | K+ EFFLUX ANTIPORTER 1,K+ efflux antiporter 1 | K+ efflux antiporter	168	LNSTMFEEK(1)AQR	0.75109	6.59549	0.813361	0.747946	0.883715	0.756867	0.590723	0.629836	0.912267	0.674009	+	+	1.22e-06	190.46	173.15	1	190.46	9	AT1G01790.2;AT1G01790.1	168;168	AT1G01790.2	1	By MS/MS	By MS/MS	By MS/MS	By MS/MS	By MS/MS	By MS/MS	By MS/MS	By MS/MS	UID3	___1	K	2	0.67049	234700000	429820000	91476000	196350000	371450000	262220000	400230000	283190000	412480000	284310000	361850000	253360000
AT1G34430.1 | Symbols:EMB3003 | embryo defective 3003 | 2-oxoacid dehydrogenases acyltransferase family protein | Chr1:12588027-12590084 REVERSE LENGTH=465	61	IVSWVK(1)SEGDK	0.726121	2.70444	NA	0.90273	1.40798	NA	0.329649	0.557646	0.729618	0.429107	+	+	0.00097026	119.53	98.627	1	81.865	6	AT1G34430.1	61	AT1G34430.1	1		By MS/MS	By MS/MS		By MS/MS	By MS/MS	By MS/MS	By MS/MS	UID149	___1	K	2	-0.29021	0	0	25200000	43228000	31874000	18121000	0	0	42985000	35664000	31494000	27996000
ATCG00270.1 | Symbols:PSBD | photosystem II reaction center protein D | photosystem II reaction center protein D | ChrC:32711-33772 FORWARD LENGTH=353	7	TIALGK(1)FTK	-6.8015	4.34314	-7.25577	NA	NA	-6.38671	NA	-4.2502	-8.41341	-7.70143	+	+	0.000357804	118.18	66.831	1	93.098	6	ATCG00270.1	7	ATCG00270.1	1	By MS/MS	By MS/MS	By MS/MS	By MS/MS	By MS/MS	By MS/MS	By MS/MS	By MS/MS	UID865	___1	K	2	0.26339	1454300000	8705800	0	0	0	0	22526000	1920700000	0	0	114300000	2260200000
AT1G03130.1 | Symbols:PSAD-2 | photosystem I subunit D-2 | photosystem I subunit D-2 | Chr1:753528-754142 REVERSE LENGTH=204;AT4G02770.1 | Symbols:PSAD-1 | photosystem I subunit D-1 | photosystem I subunit D-1 | Chr4:1229247-1229873 REVERSE LENGTH=208	174	DGVYPEK(1)ANPGR	0.119646	0.489144	0.0113525	NA	NA	0.411925	NA	0.0937559	-0.0384508	NA	-	-	0.0038825	83	47.056	1	81.865	7	AT1G03130.1;AT4G02770.1	170;174	AT1G03130.1;AT4G02770.1	1	By MS/MS	By MS/MS		By MS/MS		By MS/MS	By MS/MS	By MS/MS	UID5	___1	K	2	-0.031202	4680500	4435600	0	0	0	0	3327100	4735200	0	0	1683600	3532900
AT1G03130.1 | Symbols:PSAD-2 | photosystem I subunit D-2 | photosystem I subunit D-2 | Chr1:753528-754142 REVERSE LENGTH=204;AT4G02770.1 | Symbols:PSAD-1 | photosystem I subunit D-1 | photosystem I subunit D-1 | Chr4:1229247-1229873 REVERSE LENGTH=208	128	EGPNLLK(1)LAR	0.13046	0.300033	1.40212	0.278817	0.0804235	0.120247	-0.551984	-0.14104	0.0478175	-0.192728	-	+	0.00321952	98.044	77.903	1	94.692	7	AT1G03130.1;AT4G02770.1	124;128	AT1G03130.1;AT4G02770.1	1	By MS/MS	By MS/MS	By MS/MS	By MS/MS	By MS/MS	By MS/MS	By MS/MS	By MS/MS	UID6	___1	K	2	0.013341	49491000	82096000	102580000	118830000	89657000	115360000	109180000	124430000	82007000	143130000	92069000	109210000
AT1G03475.1 | Symbols:HEMF1,ATCPO-I,LIN2 | LESION INITIATION 2 | Coproporphyrinogen III oxidase | Chr1:869302-871175 REVERSE LENGTH=386	342	GTTFGLK(1)TGGR	0.0679428	0.357484	0.365581	-0.317445	0.0465633	0.0132177	0.367434	-0.131985	0.191689	0.00848693	-	+	0.000643027	131.82	103.61	1	131.82	7	AT1G03475.1	342	AT1G03475.1	1	By MS/MS	By MS/MS	By MS/MS	By MS/MS	By MS/MS	By MS/MS	By MS/MS	By MS/MS	UID9	___1	K	2	0.028285	22942000	30335000	26160000	21998000	21025000	25949000	30080000	30964000	28450000	19984000	16294000	18425000
AT1G03630.2 | Symbols:POR C,PORC | protochlorophyllide oxidoreductase C | protochlorophyllide oxidoreductase C | Chr1:907699-909245 FORWARD LENGTH=399;AT1G03630.1 | Symbols:POR C,PORC | protochlorophyllide oxidoreductase C | protochlorophyllide oxidored	334	YITK(1)GYVSEEEAGK	0.0866855	0.398314	-0.404554	NA	0.292758	0.216803	0.151266	0.374486	0.0210533	-0.0450146	-	+	1.42e-06	110.56	98.657	1	67.456	4	AT1G03630.2;AT1G03630.1	334;336	AT1G03630.2	1	By MS/MS		By MS/MS	By MS/MS	By MS/MS	By MS/MS	By MS/MS	By MS/MS	UID10	___1	K	2	-0.1181	12102000	13400000	0	0	22336000	30120000	14406000	15649000	13539000	11392000	11859000	10877000
AT1G04270.2 | Symbols:RPS15 | cytosolic ribosomal protein S15 | cytosolic ribosomal protein S15 | Chr1:1141852-1142960 REVERSE LENGTH=151;AT1G04270.1 | Symbols:RPS15 | cytosolic ribosomal protein S15 | cytosolic ribosomal protein S15 | Chr1:1141852-114	65	KPMALIK(1)K	-0.224003	0.163042	1.89875	-0.4369	-2.74028	0.294951	NA	-0.0531114	NA	-0.30743	-	+	0.00352897	79.474	48.052	1	79.474	7	AT1G04270.2;AT1G04270.1;AT5G43640.1;AT1G33850.1;AT5G09490.1;AT5G09500.1;AT5G09510.1;AT5G09510.2	65;65;62;62;65;63;65;31	AT1G04270.2;AT5G09500.1;AT5G09510.1	1	By MS/MS	By MS/MS	By MS/MS	By MS/MS		By MS/MS		By MS/MS	UID11	___1	K	3	0.091483	675640	2159500	2870200	2483900	569850	4999300	4689600	3084400	0	0	2665100	3351800
AT1G04410.1 | Symbols:c-NAD-MDH1 | cytosolic-NAD-dependent malate dehydrogenase 1 | Lactate/malate dehydrogenase family protein | Chr1:1189418-1191267 REVERSE LENGTH=332	111	NVSIYK(1)SQAAALEK	1.32211	0.780744	0.00144204	-0.53866	3.82439	NA	NA	2.00127	NA	NA	-	-	7.87e-06	110.98	88.068	1	107.14	6	AT1G04410.1	111	AT1G04410.1	1	By MS/MS	By matching	By MS/MS			By MS/MS			UID13	___1	K	2	0.58899	10296000	8466600	6104600	7690300	89870000	9772400	0	0	0	0	38628000	6801800
AT1G04410.1 | Symbols:c-NAD-MDH1 | cytosolic-NAD-dependent malate dehydrogenase 1 | Lactate/malate dehydrogenase family protein | Chr1:1189418-1191267 REVERSE LENGTH=332	119	SQAAALEK(1)HAAPNCK	-0.54663	0.262101	-5.8264	-0.573445	2.80884	-0.165815	-0.00575923	-0.196481	0.132643	NA	-	+	5.84e-26	187.98	165.78	1	103.5	8	AT1G04410.1	119	AT1G04410.1	1	By MS/MS	By MS/MS	By MS/MS	By MS/MS	By MS/MS	By MS/MS	By MS/MS	By MS/MS	UID14	___1	K	3	-0.13487	7940200	67598	9645100	5470900	17906000	3034700	1660200	2995700	16270000	16615000	10812000	9689700
AT3G04400.1 | Symbols:emb2171 | embryo defective 2171 | Ribosomal protein L14p/L23e family protein | Chr3:1167339-1168308 FORWARD LENGTH=140;AT2G33370.1 | Symbols:no symbol available | no full name available | Ribosomal protein L14p/L23e family protein	13	GGTSGNK(1)FR	0.107817	0.422422	NA	0.145873	0.228469	0.607946	-0.159371	0.242601	0.0897694	-0.400568	-	+	0.00991151	110.41	44.057	1	110.41	7	AT3G04400.1;AT2G33370.1;AT1G04480.1	13;13;13	AT3G04400.1	1		By MS/MS	By MS/MS	By MS/MS	By MS/MS	By MS/MS	By MS/MS	By MS/MS	UID15	___1	K	2	0.30572	0	0	3176500	4099000	5055700	4704000	5408800	3749800	2909300	3227700	4867700	3200700
AT1G04640.2 | Symbols:LIP2 | lipoyltransferase 2 | lipoyltransferase 2 | Chr1:1292541-1293248 FORWARD LENGTH=235;AT1G04640.1 | Symbols:LIP2 | lipoyltransferase 2 | lipoyltransferase 2 | Chr1:1292541-1293248 FORWARD LENGTH=235	183	YFEHIVPCGIADK(1)EVTSLR	-0.311715	1.82447	-0.67925	-0.25202	-0.0201999	NA	-0.349478	-0.138814	NA	-0.430528	-	+	4.63e-06	104.84	96.735	1	77.391	13	AT1G04640.2;AT1G04640.1	183;183	AT1G04640.2	1	By MS/MS	By MS/MS	By MS/MS		By MS/MS	By MS/MS	By MS/MS	By MS/MS	UID16	___1	K	3	-0.48737	45988000	42048000	17230000	15762000	26957000	27926000	0	0	35891000	32009000	20955000	19467000
AT1G05190.1 | Symbols:emb2394 | embryo defective 2394 | Ribosomal protein L6 family | Chr1:1502515-1503738 REVERSE LENGTH=223	87	EVELTK(1)EESGFLR	-0.610352	0.495954	-3.77905	NA	0.227456	0.647287	NA	-0.179001	-0.321297	-0.257511	-	+	3.19e-05	134.13	89.927	1	103.43	6	AT1G05190.1	87	AT1G05190.1	1	By MS/MS		By matching	By MS/MS		By MS/MS	By MS/MS	By MS/MS	UID18	___1	K	2	-0.41053	17832000	863290	0	0	15860000	21196000	18033000	16570000	0	0	14007000	17862000
AT1G05190.1 | Symbols:emb2394 | embryo defective 2394 | Ribosomal protein L6 family | Chr1:1502515-1503738 REVERSE LENGTH=223	206	GVK(1)YSDEIVR	0.175824	0.371791	-0.558814	NA	0.365871	0.801606	0.446875	0.502873	-0.503466	NA	-	+	0.00139526	133.81	109.03	1	110.38	3	AT1G05190.1	206	AT1G05190.1	1	By MS/MS		By MS/MS	By MS/MS	By MS/MS	By MS/MS	By MS/MS		UID19	___1	K	2	0.24633	41239000	30175000	0	0	42588000	36569000	72766000	43741000	32226000	30442000	37920000	30176000
AT1G05910.1 | Symbols:BRAT1 | Bromodomain and ATPase domain-containing protein 1 | cell division cycle protein 48-related / CDC48-like protein | Chr1:1790796-1796503 FORWARD LENGTH=1210	1064	DYEGLK(0.912)K(0.088)PK	0.0124592	0.0247321	-0.640996	NA	0.0666389	0.675351	0.370601	NA	-0.136014	-0.260826	-	+	0.0066372	61.65	53.24	0.912285	53.683	6	AT1G05910.1	1064	AT1G05910.1	1	By MS/MS		By MS/MS	By MS/MS	By MS/MS		By MS/MS	By MS/MS	UID20	___1	K	3	0.087277	25836000	14782000	0	0	28414000	36180000	31861000	19359000	23327000	19302000	0	0
AT1G06680.1 | Symbols:OE23,PSII-P,PSBP-1,OEE2 | OXYGEN-EVOLVING ENHANCER PROTEIN 2,PHOTOSYSTEM II SUBUNIT P,photosystem II subunit P-1,OXYGEN EVOLVING COMPLEX SUBUNIT 23 KDA | photosystem II subunit P-1 | Chr1:2047940-2049186 FORWARD LENGTH=263;AT1G06680	237	LYICK(1)AQAGDK	0.148351	0.345715	-0.245506	-0.594334	0.475676	0.812207	NA	0.28502	NA	0.157044	-	+	0.00113295	97.456	83.221	1	72.922	5	AT1G06680.1;AT1G06680.2;AT2G30790.1	237;193;99	AT1G06680.1	1	By MS/MS	By MS/MS	By MS/MS	By MS/MS		By MS/MS		By MS/MS	UID21	___1	K	2	-0.20664	11802000	8649400	9719300	6375700	9070500	8558300	12794000	8377400	0	0	5892700	3850900
AT1G07320.1 | Symbols:RPL4,PRPL4,EMB2784 | plastid ribosomal protein L4,ribosomal protein L4,EMBRYO DEFECTIVE 2784 | ribosomal protein L4 | Chr1:2249190-2250189 FORWARD LENGTH=282;AT1G07320.4 | Symbols:RPL4,PRPL4,EMB2784 | plastid ribosomal protein L4,r	113	GGGIK(1)PYSQK	0.158101	0.594867	-0.273936	0.00647761	0.463171	0.28604	NA	0.308752	NA	NA	-	+	0.00380369	85.744	37.461	1	85.744	5	AT1G07320.1;AT1G07320.4;AT1G07320.3;AT1G07320.2	113;113;113;113	AT1G07320.1	1	By MS/MS	By MS/MS	By MS/MS	By MS/MS		By matching			UID23	___1	K	2	-0.020478	4456000	3851000	3810300	3673600	8353400	6802700	6620200	4948300	0	0	4739700	3776000
AT5G59970.2 | Symbols:no symbol available | no full name available | Histone superfamily protein | Chr5:24146352-24146663 REVERSE LENGTH=103;AT5G59970.1 | Symbols:no symbol available | no full name available | Histone superfamily protein | Chr5:2414635	32	DNIQGITK(1)PAIR	-0.323168	0.321176	-0.218112	0.259182	0.435456	0.0962829	0.0292495	0.332971	-3.1972	NA	-	+	0.0001915	169.52	149.53	1	85.813	8	AT5G59970.2;AT5G59970.1;AT5G59690.1;AT3G53730.1;AT3G46320.1;AT3G45930.1;AT2G28740.1;AT1G07820.2;AT1G07820.1;AT1G07660.1	32;32;32;32;32;32;32;32;32;32	AT5G59970.2	1	By MS/MS	By MS/MS	By MS/MS	By MS/MS	By matching	By MS/MS	By MS/MS		UID24	___1	K	2	-0.25995	29483000	28961000	7375700	9347400	23355000	22665000	24647000	29659000	21241000	19618000	29046000	23663000
AT5G59970.2 | Symbols:no symbol available | no full name available | Histone superfamily protein | Chr5:24146352-24146663 REVERSE LENGTH=103;AT5G59970.1 | Symbols:no symbol available | no full name available | Histone superfamily protein | Chr5:2414635	9	GK(1)GGK(1)GLGK(1)GGAK(1)R	0.0162246	0.0650378	0.059909	-0.0538381	0.269651	-0.120352	0.447879	0.0890832	-0.327493	-0.235042	-	+	5.62e-87	234.17	188.17	1	82.651	5	AT5G59970.2;AT5G59970.1;AT5G59690.1;AT3G53730.1;AT3G46320.1;AT3G45930.1;AT2G28740.1;AT1G07820.2;AT1G07820.1;AT1G07660.1;AT1G07660.2	9;9;9;9;9;9;9;9;9;9;9	AT5G59970.2	1;2;3;4	By MS/MS	By MS/MS	By MS/MS	By MS/MS	By MS/MS	By MS/MS	By MS/MS	By MS/MS	UID25	___1	K	3	-0.30337	14541000000	9948300000	12716000000	15445000000	14113000000	12928000000	15367000000	16552000000	14174000000	4376200000	13354000000	10037000000
AT5G59970.2 | Symbols:no symbol available | no full name available | Histone superfamily protein | Chr5:24146352-24146663 REVERSE LENGTH=103;AT5G59970.1 | Symbols:no symbol available | no full name available | Histone superfamily protein | Chr5:2414635	13	GLGK(1)GGAK(1)R	0.147223	0.394329	NA	0.0378742	NA	-0.073546	NA	0.477342	NA	NA	-	-	5.62e-87	234.17	188.17	1	170.22	4	AT5G59970.2;AT5G59970.1;AT5G59690.1;AT3G53730.1;AT3G46320.1;AT3G45930.1;AT2G28740.1;AT1G07820.2;AT1G07820.1;AT1G07660.1;AT1G07660.2	13;13;13;13;13;13;13;13;13;13;13	AT5G59970.2	1;2;3;4	By MS/MS	By MS/MS	By MS/MS	By MS/MS	By MS/MS	By MS/MS	By MS/MS	By MS/MS	UID26	___1	K	2	-0.081365	20219000000	16150000000	18196000000	22694000000	22283000000	20081000000	20941000000	24279000000	20503000000	11230000000	18447000000	16835000000
AT5G59970.2 | Symbols:no symbol available | no full name available | Histone superfamily protein | Chr5:24146352-24146663 REVERSE LENGTH=103;AT5G59970.1 | Symbols:no symbol available | no full name available | Histone superfamily protein | Chr5:2414635	92	TVTAMDVVYALK(1)R	0.0267307	0.113369	-0.0856804	0.101247	0.243984	0.0732567	-0.114234	0.409393	0.021764	-0.435885	-	+	5.97e-06	172.34	140.33	1	90.697	12	AT5G59970.2;AT5G59970.1;AT5G59690.1;AT3G53730.1;AT3G46320.1;AT3G45930.1;AT2G28740.1;AT1G07820.2;AT1G07820.1;AT1G07660.1;AT1G07660.2	92;92;92;92;92;92;92;92;92;92;75	AT5G59970.2	1	By MS/MS	By MS/MS	By MS/MS	By MS/MS	By MS/MS	By MS/MS	By MS/MS	By MS/MS	UID29	___1	K	3	-0.33577	72749000	101650000	128460000	160840000	96307000	99736000	112970000	93164000	165740000	127360000	91120000	63429000
AT1G07790.1 | Symbols:HTB1 | | Histone superfamily protein | Chr1:2413049-2413495 FORWARD LENGTH=148	33	AAEK(1)APAEK(1)K	0.125537	0.76769	0.0113525	0.179384	0.368793	0.0299709	0.305735	0.441811	-0.11677	-0.215982	-	+	3.78e-05	203.11	157.74	1	60.102	9	AT1G07790.1	33	AT1G07790.1	1;2	By MS/MS	By MS/MS	By MS/MS	By MS/MS	By MS/MS	By MS/MS	By MS/MS	By MS/MS	UID31	___1	K	2	-0.13599	686460000	647130000	499350000	582630000	394890000	345100000	371870000	310700000	311120000	509200000	443770000	390180000
AT1G07790.1 | Symbols:HTB1 | | Histone superfamily protein | Chr1:2413049-2413495 FORWARD LENGTH=148	7	AEK(0.997)K(0.003)PAEK(1)K	-0.201218	0.289056	0.144699	-2.06154	0.293695	-0.0453032	0.0257938	0.579038	-0.344905	NA	-	+	0.000330764	145.34	79.993	0.996834	117.52	3	AT1G07790.1	7	AT1G07790.1	1;2	By MS/MS	By MS/MS	By MS/MS	By MS/MS	By MS/MS	By MS/MS	By MS/MS	By MS/MS	UID33	___1	K	3	-0.12366	989200000	1231000000	525730000	700760000	629130000	821370000	907380000	1136100000	1254600000	828720000	1043100000	987420000
AT1G07790.1 | Symbols:HTB1 | | Histone superfamily protein | Chr1:2413049-2413495 FORWARD LENGTH=148	8	AEK(0.072)K(0.928)PAEK	-0.206996	0.260847	NA	-0.938486	0.455416	NA	NA	NA	NA	-0.137918	-	-	0.00146678	88.496	40.072	0.92767	79.974	4	AT1G07790.1	8	AT1G07790.1	1		By MS/MS	By MS/MS			By MS/MS		By MS/MS	UID34	___1	K	3	0.51772	0	0	139230000	141410000	236310000	209900000	0	0	0	0	0	22555000
AT1G07790.1 | Symbols:HTB1 | | Histone superfamily protein | Chr1:2413049-2413495 FORWARD LENGTH=148;AT2G28720.1 | Symbols:no symbol available | no full name available | Histone superfamily protein | Chr2:12327043-12327498 FORWARD LENGTH=151;AT2G37470	135	LVLPGELAK(1)HAVSEGTK	0.0534549	0.366214	0.121015	0.0973411	NA	-0.199876	0.159396	0.0406452	0.22132	-0.0656571	-	+	0.0001643	87.85	71.321	1	49.537	9	AT1G07790.1;AT2G28720.1;AT2G37470.1;AT3G09480.1;AT3G45980.1;AT5G02570.1;AT3G46030.1;AT5G22880.1;AT5G59910.1	132;135;123;110;134;116;129;129;134	AT1G07790.1;AT2G28720.1;AT2G37470.1;AT3G09480.1;AT3G45980.1;AT3G46030.1;AT5G22880.1;AT5G59910.1	1	By MS/MS	By MS/MS		By MS/MS	By MS/MS	By MS/MS	By MS/MS	By MS/MS	UID38	___1	K	3	-1.0644	60330000	76377000	28324000	25540000	0	0	22036000	50110000	39699000	30022000	57895000	42288000
AT1G07890.8 | Symbols:MEE6,ATAPX01,ATAPX1,CS1,APX1 | ascorbate peroxidase 1,maternal effect embryo arrest 6 | ascorbate peroxidase 1 | Chr1:2438005-2439435 FORWARD LENGTH=250;AT1G07890.7 | Symbols:MEE6,ATAPX01,ATAPX1,CS1,APX1 | ascorbate peroxidase 1,ma	13	NYPTVSEDYK(1)K	-0.0972149	0.439703	NA	-0.00801477	-0.165558	0.0484421	-0.470094	-0.223546	NA	0.235482	-	+	0.00229741	90.685	84.65	1	90.685	10	AT1G07890.8;AT1G07890.7;AT1G07890.5;AT1G07890.4;AT1G07890.3;AT1G07890.2;AT1G07890.1;AT1G07890.6	13;13;13;13;13;13;13;13	AT1G07890.8	1		By matching	By MS/MS	By MS/MS	By MS/MS	By MS/MS		By MS/MS	UID39	___1	K	2	-0.24401	0	0	1808800	1640800	5715100	7690800	8480900	11249000	3870900	3970700	5375500	7362900
AT5G60390.3 | Symbols:EF1alpha | | GTP binding Elongation factor Tu family protein | Chr5:24289226-24290675 FORWARD LENGTH=449;AT5G60390.2 | Symbols:EF1alpha | | GTP binding Elongation factor Tu family protein | Chr5:24289226-24290675 FORWARD LENGTH=	179	EVSSYLK(1)K	-0.0803031	0.31905	-0.44603	-0.0481287	0.0363334	0.317301	NA	-0.0298416	NA	-0.311453	-	+	0.00406354	113.71	81.352	1	70.919	7	AT5G60390.3;AT5G60390.2;AT5G60390.1;AT1G07940.4;AT1G07940.3;AT1G07940.2;AT1G07940.1;AT1G07930.1;AT1G07920.1;AT1G07930.2	179;179;179;179;179;179;179;179;179;179	AT5G60390.3	1	By MS/MS	By MS/MS	By MS/MS	By MS/MS		By MS/MS		By MS/MS	UID40	___1	K	2	-0.013543	150090000	115190000	99398000	121700000	18719000	22448000	191650000	135910000	0	0	83093000	95907000
AT5G60390.3 | Symbols:EF1alpha | | GTP binding Elongation factor Tu family protein | Chr5:24289226-24290675 FORWARD LENGTH=449;AT5G60390.2 | Symbols:EF1alpha | | GTP binding Elongation factor Tu family protein | Chr5:24289226-24290675 FORWARD LENGTH=	318	GYVASNSK(1)DDPAK	-0.154877	0.169229	NA	-1.4302	0.289016	0.246481	NA	0.275193	NA	NA	-	-	1.73e-19	254.53	223.16	1	62.303	8	AT5G60390.3;AT5G60390.2;AT5G60390.1;AT1G07940.4;AT1G07940.3;AT1G07940.2;AT1G07940.1;AT1G07930.1;AT1G07920.1	318;318;318;318;318;318;318;318;318	AT5G60390.3	1	By MS/MS	By MS/MS	By matching	By MS/MS	By MS/MS	By MS/MS	By MS/MS	By MS/MS	UID41	___1	K	2	1.3754	640860	0	3942700	2270000	2664000	3503500	4750600	3135200	0	0	2344900	2208300
AT5G60390.3 | Symbols:EF1alpha | | GTP binding Elongation factor Tu family protein | Chr5:24289226-24290675 FORWARD LENGTH=449;AT5G60390.2 | Symbols:EF1alpha | | GTP binding Elongation factor Tu family protein | Chr5:24289226-24290675 FORWARD LENGTH=	161	MDATTPK(1)YSK	0.114439	0.596128	NA	0.404031	0.121126	0.310182	-0.254957	-0.021764	-0.0861551	0.328607	-	+	0.000744442	92.239	77.301	1	92.239	7	AT5G60390.3;AT5G60390.2;AT5G60390.1;AT1G07940.4;AT1G07940.3;AT1G07940.2;AT1G07940.1;AT1G07930.1;AT1G07920.1;AT1G07930.2	161;161;161;161;161;161;161;161;161;161	AT5G60390.3	1		By MS/MS	By MS/MS	By MS/MS	By MS/MS	By MS/MS	By MS/MS	By MS/MS	UID42	___1	K	2	0.053686	0	0	5871700	9776600	7520300	15843000	4238700	8787200	2415500	2720600	2843100	8222300
AT5G60390.3 | Symbols:EF1alpha | | GTP binding Elongation factor Tu family protein | Chr5:24289226-24290675 FORWARD LENGTH=449;AT5G60390.2 | Symbols:EF1alpha | | GTP binding Elongation factor Tu family protein | Chr5:24289226-24290675 FORWARD LENGTH=	427	QTVAVGVIK(1)SVDK	0.119937	0.991735	-0.0727255	0.157303	-0.0214797	0.449749	0.249668	0.0318723	0.138945	0.0261627	-	+	1.01e-06	182.02	123.65	1	155.08	9	AT5G60390.3;AT5G60390.2;AT5G60390.1;AT1G07940.4;AT1G07940.3;AT1G07940.2;AT1G07940.1;AT1G07930.1;AT1G07920.1;AT1G07930.2	427;427;427;427;427;427;427;427;427;350	AT5G60390.3	1	By MS/MS	By MS/MS	By MS/MS	By MS/MS	By MS/MS	By MS/MS	By MS/MS	By MS/MS	UID43	___1	K	2	-0.059879	178680000	175640000	214190000	275190000	278300000	236620000	365440000	235010000	223080000	167640000	252470000	171710000
AT5G60390.3 | Symbols:EF1alpha | | GTP binding Elongation factor Tu family protein | Chr5:24289226-24290675 FORWARD LENGTH=449;AT5G60390.2 | Symbols:EF1alpha | | GTP binding Elongation factor Tu family protein | Chr5:24289226-24290675 FORWARD LENGTH=	431	SVDK(0.5)K(0.5)DPTGAK	-0.051955	0.0786913	-0.593028	NA	0.0611798	0.375983	NA	NA	NA	NA	-	-	0.00307036	64.121	48.977	0.5	42.095	4	AT5G60390.3;AT5G60390.2;AT5G60390.1;AT1G07940.4;AT1G07940.3;AT1G07940.2;AT1G07940.1;AT1G07930.1;AT1G07920.1;AT1G07930.2	431;431;431;431;431;431;431;431;431;354	AT5G60390.3	1	By MS/MS		By MS/MS	By matching					UID44	___1	K	3	0.72533	5312700	3489300	0	0	8273100	10021000	4348700	3355100	0	0	0	0
AT5G60390.3 | Symbols:EF1alpha | | GTP binding Elongation factor Tu family protein | Chr5:24289226-24290675 FORWARD LENGTH=449;AT5G60390.2 | Symbols:EF1alpha | | GTP binding Elongation factor Tu family protein | Chr5:24289226-24290675 FORWARD LENGTH=	432	SVDK(0.011)K(0.989)DPTGAK	-0.397123	0.861311	-0.593028	NA	0.276905	0.0256027	-1.57046	-0.375401	NA	-0.146356	-	+	0.00307036	94.616	65.143	0.989077	89.548	5	AT5G60390.3;AT5G60390.2;AT5G60390.1;AT1G07940.4;AT1G07940.3;AT1G07940.2;AT1G07940.1;AT1G07930.1;AT1G07920.1;AT1G07930.2	432;432;432;432;432;432;432;432;432;355	AT5G60390.3	1	By MS/MS		By MS/MS	By MS/MS	By MS/MS	By MS/MS		By MS/MS	UID45	___1	K	2	0.19118	5312700	3489300	0	0	15956000	18049000	8728900	7552300	2941500	8832900	3626500	5181300
AT1G09040.1 | Symbols:no symbol available | no full name available | arginine-glutamic acid dipeptide repeat protein | Chr1:2912362-2915174 FORWARD LENGTH=911	55	VGDEFQVDIPPMMSATK(1)R	0.060402	0.299713	-0.190108	0.0705267	0.0419517	0.130555	NA	0.249085	NA	NA	-	+	0.00425367	61.692	53.867	1	49.993	17	AT1G09040.1	55	AT1G09040.1	1	By MS/MS	By MS/MS	By MS/MS	By MS/MS		By MS/MS			UID50	___1	K	3	0.79138	77661000	68693000	73912000	97913000	57093000	71532000	73934000	54907000	0	0	38765000	37451000
AT5G65360.1 | Symbols:H3.1 | histone 3.1 | Histone superfamily protein | Chr5:26120099-26120509 REVERSE LENGTH=136;AT5G10400.1 | Symbols:H3.1,HTR13 | histone 3.1 | Histone superfamily protein | Chr5:3270478-3270888 REVERSE LENGTH=136;AT5G10390.1 | Sym	24	QLATK(1)AAR	-0.0312314	0.244217	-0.289721	-0.0448657	0.0462506	0.0569864	-0.0878702	0.0343523	0.0630888	-0.0280721	-	+	9.55e-06	134.25	81.531	1	75.213	5	AT5G65360.1;AT5G10400.1;AT5G10390.1;AT3G27360.1;AT1G09200.1;AT5G10980.1;AT4G40040.3;AT4G40040.2;AT4G40040.1;AT4G40030.4;AT4G40030.3;AT4G40030.1;AT4G40030.2;AT1G13370.1	24;24;24;24;24;24;24;24;24;24;24;24;52;24	AT5G65360.1;AT5G10980.1	1;2	By MS/MS	By MS/MS	By MS/MS	By MS/MS	By MS/MS	By MS/MS	By MS/MS	By MS/MS	UID52	___1	K	2	-0.21817	4794900000	4372700000	3950700000	4265100000	5888200000	7626500000	4168700000	4802000000	440450000	5035800000	3571200000	4358700000
AT5G65360.1 | Symbols:H3.1 | histone 3.1 | Histone superfamily protein | Chr5:26120099-26120509 REVERSE LENGTH=136;AT5G10400.1 | Symbols:H3.1,HTR13 | histone 3.1 | Histone superfamily protein | Chr5:3270478-3270888 REVERSE LENGTH=136;AT5G10390.1 | Sym	15	STGGK(1)APR	-0.00259723	0.0141983	0.257614	-0.0639219	0.0830954	-0.0829751	0.115363	0.0525508	-0.216082	-0.166422	-	+	0.00149448	119.41	76.34	1	75.738	5	AT5G65360.1;AT5G10400.1;AT5G10390.1;AT3G27360.1;AT1G09200.1;AT5G65350.1;AT5G10980.1;AT4G40040.3;AT4G40040.2;AT4G40040.1;AT4G40030.4;AT4G40030.3;AT4G40030.1;AT4G40030.2	15;15;15;15;15;15;15;15;15;15;15;15;15;43	AT5G65360.1;AT5G10980.1	1;2	By MS/MS	By MS/MS	By MS/MS	By MS/MS	By MS/MS	By MS/MS	By MS/MS	By MS/MS	UID56	___1	K	2	0.31796	512020000	563780000	1222900000	1332700000	463500000	517010000	448400000	513850000	1093500000	998140000	746580000	754200000
AT1G09310.1 | Symbols:no symbol available | no full name available | plant/protein (Protein of unknown function%2C DUF538) | Chr1:3009109-3009648 FORWARD LENGTH=179	67	SITHK(1)FTEIDK	0.837931	0.514632	NA	2.71266	NA	0.0647666	NA	-0.263635	NA	NA	-	-	0.000315378	168.94	122.94	1	168.94	5	AT1G09310.1	67	AT1G09310.1	1		By MS/MS		By matching		By MS/MS			UID57	___1	K	2	0.4043	0	0	19803000	160050000	0	0	8934100	8636400	0	0	10764000	9565700
AT1G09340.1 | Symbols:CRB,CSP41B,HIP1.3 | chloroplast RNA binding,heteroglycan-interacting protein 1.3,CHLOROPLAST STEM-LOOP BINDING PROTEIN OF 41 KDA | chloroplast RNA binding protein | Chr1:3015473-3018035 FORWARD LENGTH=378;AT1G09340.2 | Symbols:CRB	305	AGGFPEPEIVHYNPK(1)EFDFGK	-0.041521	0.261075	-0.283334	-0.0166288	-0.135798	0.232311	0.169274	-0.0264459	-0.092294	-0.179253	-	+	5.51e-54	198.59	173.66	1	93.583	15	AT1G09340.1;AT1G09340.2	305;306	AT1G09340.1	1	By MS/MS	By MS/MS	By MS/MS	By MS/MS	By MS/MS	By MS/MS	By MS/MS	By MS/MS	UID58	___1	K	3	0.2864	648080000	563390000	654750000	731890000	625310000	735180000	563060000	515540000	621200000	575070000	786730000	719560000
AT1G09340.1 | Symbols:CRB,CSP41B,HIP1.3 | chloroplast RNA binding,heteroglycan-interacting protein 1.3,CHLOROPLAST STEM-LOOP BINDING PROTEIN OF 41 KDA | chloroplast RNA binding protein | Chr1:3015473-3018035 FORWARD LENGTH=378;AT1G09340.2 | Symbols:CRB	311	EFDFGK(1)K	-0.0687633	0.51465	-0.303205	0.122076	-0.0802483	0.0635901	-0.146395	0.138696	-0.16154	-0.183081	-	+	0.0190826	94.662	67.138	1	91.626	6	AT1G09340.1;AT1G09340.2	311;312	AT1G09340.1	1	By MS/MS	By MS/MS	By MS/MS	By MS/MS	By MS/MS	By MS/MS	By MS/MS	By MS/MS	UID59	___1	K	2	0.21999	2305900000	2177600000	2228800000	2592400000	1903500000	3064400000	2621800000	3278300000	71375000	69002000	1947500000	1224200000
AT1G09340.1 | Symbols:CRB,CSP41B,HIP1.3 | chloroplast RNA binding,heteroglycan-interacting protein 1.3,CHLOROPLAST STEM-LOOP BINDING PROTEIN OF 41 KDA | chloroplast RNA binding protein | Chr1:3015473-3018035 FORWARD LENGTH=378;AT1G09340.2 | Symbols:CRB	265	DLATAFLNVLGNEK(1)ASR	-0.119483	0.306354	NA	NA	NA	-0.438506	0.145111	NA	-0.0650533	NA	-	-	6e-14	180.97	107.19	1	180.97	14	AT1G09340.1;AT1G09340.2	265;266	AT1G09340.1	1				By MS/MS	By MS/MS		By matching		UID60	___1	K	2	0.36503	0	0	0	0	0	0	12419000	15255000	20400000	15110000	0	0
AT1G09340.1 | Symbols:CRB,CSP41B,HIP1.3 | chloroplast RNA binding,heteroglycan-interacting protein 1.3,CHLOROPLAST STEM-LOOP BINDING PROTEIN OF 41 KDA | chloroplast RNA binding protein | Chr1:3015473-3018035 FORWARD LENGTH=378;AT1G09340.2 | Symbols:CRB	277	EIFNISGEK(1)YVTFDGLAK	-0.144374	0.0850535	2.01171	1.08502	-1.56886	NA	-1.52115	-1.99291	NA	1.11995	-	+	1.45e-99	244.57	200.94	1	182.7	9	AT1G09340.1;AT1G09340.2	277;278	AT1G09340.1	1	By MS/MS	By MS/MS	By MS/MS		By MS/MS	By MS/MS		By MS/MS	UID61	___1	K	2	-0.062605	17055000	67266000	25233000	82202000	26157000	98314000	0	0	24188000	73410000	16789000	80207000
AT1G09340.1 | Symbols:CRB,CSP41B,HIP1.3 | chloroplast RNA binding,heteroglycan-interacting protein 1.3,CHLOROPLAST STEM-LOOP BINDING PROTEIN OF 41 KDA | chloroplast RNA binding protein | Chr1:3015473-3018035 FORWARD LENGTH=378;AT1G09340.2 | Symbols:CRB	190	GK(1)LETESLLQSK	0.0068375	0.0340293	-0.302315	-0.0865074	0.192365	0.17223	0.0750944	0.216434	-0.059074	-0.153527	-	+	2.57e-11	229.29	191.95	1	171.32	2	AT1G09340.1;AT1G09340.2	190;191	AT1G09340.1	1	By MS/MS	By MS/MS	By MS/MS	By MS/MS	By MS/MS	By MS/MS	By MS/MS	By MS/MS	UID62	___1	K	2	0.16361	182580000	147760000	140150000	144350000	196530000	201960000	208190000	172630000	158020000	146850000	130170000	115840000
AT1G09340.1 | Symbols:CRB,CSP41B,HIP1.3 | chloroplast RNA binding,heteroglycan-interacting protein 1.3,CHLOROPLAST STEM-LOOP BINDING PROTEIN OF 41 KDA | chloroplast RNA binding protein | Chr1:3015473-3018035 FORWARD LENGTH=378;AT1G09340.2 | Symbols:CRB	113	ILHLK(1)GDR	0.000361733	0.00130627	0.401194	0.169668	-0.301236	-0.401084	0.0949109	-0.0684644	0.205393	-0.0974864	-	+	0.0119446	64.265	28.079	1	48.423	5	AT1G09340.1;AT1G09340.2	113;114	AT1G09340.1	1	By MS/MS	By MS/MS	By MS/MS	By MS/MS	By MS/MS	By MS/MS	By MS/MS	By MS/MS	UID63	___1	K	3	-0.22312	14600000	23974000	15758000	24149000	37095000	61762000	11095000	18903000	31126000	34093000	31875000	40030000
AT1G09340.1 | Symbols:CRB,CSP41B,HIP1.3 | chloroplast RNA binding,heteroglycan-interacting protein 1.3,CHLOROPLAST STEM-LOOP BINDING PROTEIN OF 41 KDA | chloroplast RNA binding protein | Chr1:3015473-3018035 FORWARD LENGTH=378;AT1G09340.2 | Symbols:CRB	184	SDILPHCEEDAVDPK(1)SR	-0.0264771	0.251579	0.0836559	-0.108005	0.0212333	-0.0919366	0.0282486	-0.0100637	-0.112412	-0.0225369	-	+	1.2e-16	226.19	214.02	1	210.14	15	AT1G09340.1;AT1G09340.2	184;185	AT1G09340.1	1	By MS/MS	By MS/MS	By MS/MS	By MS/MS	By MS/MS	By MS/MS	By MS/MS	By MS/MS	UID65	___1	K	2	-0.091885	212910000	221800000	174570000	182370000	192680000	201450000	294940000	373490000	362280000	360530000	200570000	228570000
AT1G09690.1 | Symbols:no symbol available | no full name available | Translation protein SH3-like family protein | Chr1:3136407-3137430 REVERSE LENGTH=164;AT1G09590.1 | Symbols:no symbol available | no full name available | Translation protein SH3-like	78	AVGVEVNK(1)QIGNR	0.141687	0.303255	NA	0.573278	NA	0.573531	-0.462367	0.336683	-0.312688	NA	-	+	2.08e-05	184.24	153.67	1	91.549	8	AT1G09690.1;AT1G09590.1;AT1G57860.1;AT1G57660.1	78;78;78;78	AT1G09690.1;AT1G57860.1	1		By MS/MS		By MS/MS	By MS/MS	By MS/MS	By MS/MS		UID67	___1	K	2	-0.14185	0	0	5728100	8373400	0	0	9403100	8270100	4994300	6438600	4976800	4356700
AT1G10370.1 | Symbols:ATGSTU17,ERD9,GST30B,GST30,GSTU17 | GLUTATHIONE S-TRANSFERASE 30B,GLUTATHIONE S-TRANSFERASE 30,GLUTATHIONE S-TRANSFERASE TAU 17,GLUTATHIONE S-TRANSFERASE U17,EARLY-RESPONSIVE TO DEHYDRATION 9 | Glutathione S-transferase family protei	117	GFLK(1)AGGEEEK	0.0173711	0.0408715	NA	NA	-0.0107799	NA	NA	0.285038	NA	-0.222145	-	-	0.000192834	104.52	84.736	1	104.52	4	AT1G10370.1	117	AT1G10370.1	1			By matching			By MS/MS		By MS/MS	UID68	___1	K	2	0.10056	0	0	0	0	10262000	12576000	0	0	0	0	5270000	5245400
AT1G11860.1 | Symbols:no symbol available | no full name available | Glycine cleavage T-protein family | Chr1:4001801-4003245 FORWARD LENGTH=408;AT1G11860.2 | Symbols:no symbol available | no full name available | Glycine cleavage T-protein family | Ch	253	AILEK(1)SEGK	-0.352451	0.739781	-0.549874	-0.218582	-2.06053	0.335335	0.059014	0.226983	-0.189417	-0.42254	-	+	0.00885493	113.62	56.445	1	90.15	5	AT1G11860.1;AT1G11860.2;AT1G11860.3	253;253;268	AT1G11860.1	1	By MS/MS	By MS/MS	By MS/MS	By MS/MS	By MS/MS	By MS/MS	By MS/MS	By MS/MS	UID69	___1	K	2	-1.3382	24664000	18795000	19789000	27737000	7240300	31504000	29720000	23137000	21106000	23458000	20805000	22343000
AT1G11860.1 | Symbols:no symbol available | no full name available | Glycine cleavage T-protein family | Chr1:4001801-4003245 FORWARD LENGTH=408;AT1G11860.2 | Symbols:no symbol available | no full name available | Glycine cleavage T-protein family | Ch	388	GK(1)PYEGSITK	-0.0145399	0.0359401	-0.45502	-0.409125	0.254203	0.489099	-0.0614305	0.0950343	NA	NA	-	+	0.0037915	94.692	78.811	1	83.862	2	AT1G11860.1;AT1G11860.2;AT1G11860.3	388;388;403	AT1G11860.1	1	By MS/MS	By MS/MS	By MS/MS	By MS/MS	By MS/MS	By MS/MS			UID70	___1	K	2	0.99678	28624000	24883000	20907000	19950000	40742000	42967000	29912000	24002000	19775000	17556000	22422000	21222000
AT1G12230.1 | Symbols:no symbol available | no full name available | Aldolase superfamily protein | Chr1:4148050-4150708 FORWARD LENGTH=405;AT1G12230.2 | Symbols:no symbol available | no full name available | Aldolase superfamily protein | Chr1:4148050	280	SGEDPGLALVK(1)R	-0.0641472	0.262487	NA	NA	-0.042084	-0.12618	NA	-0.0241777	NA	NA	-	-	0.000800639	138.76	116.23	1	138.76	11	AT1G12230.1;AT1G12230.2	280;302	AT1G12230.1	1			By matching	By matching		By MS/MS			UID72	___1	K	2	-0.25643	0	0	0	0	21559000	26700000	16094000	15601000	0	0	12967000	16400000
AT1G12230.1 | Symbols:no symbol available | no full name available | Aldolase superfamily protein | Chr1:4148050-4150708 FORWARD LENGTH=405;AT1G12230.2 | Symbols:no symbol available | no full name available | Aldolase superfamily protein | Chr1:4148050	294	SK(1)LMAAAVR	-0.0388083	0.268079	-0.124865	-0.251247	0.0948647	0.0638766	-0.0104934	0.193173	-0.18128	-0.094495	-	+	0.000901425	120.99	69.922	1	90.906	2	AT1G12230.1;AT1G12230.2	294;316	AT1G12230.1	1	By MS/MS	By MS/MS	By MS/MS	By MS/MS	By MS/MS	By MS/MS	By MS/MS	By MS/MS	UID73	___1	K	2	0.17934	311520000	278930000	184790000	206020000	270190000	292460000	258830000	257770000	235760000	222890000	206870000	203260000
AT1G12230.1 | Symbols:no symbol available | no full name available | Aldolase superfamily protein | Chr1:4148050-4150708 FORWARD LENGTH=405;AT1G12230.2 | Symbols:no symbol available | no full name available | Aldolase superfamily protein | Chr1:4148050	288	SYNYIHK(1)YGYK	0.00111641	0.00512018	-0.0385545	0.155361	0.157045	0.118241	-0.0462816	-0.355918	NA	0.017922	-	+	0.00016149	105.17	88.648	1	88.021	7	AT1G12230.1;AT1G12230.2	288;310	AT1G12230.1	1	By MS/MS	By MS/MS	By MS/MS	By MS/MS	By MS/MS	By MS/MS	By MS/MS	By MS/MS	UID74	___1	K	3	-0.11163	32997000	18830000	18898000	18292000	100440000	69368000	38990000	40083000	48160000	42860000	38059000	44687000
AT1G12900.4 | Symbols:GAPA-2 | glyceraldehyde 3-phosphate dehydrogenase A subunit 2 | glyceraldehyde 3-phosphate dehydrogenase A subunit 2 | Chr1:4392634-4393850 REVERSE LENGTH=350;AT1G12900.3 | Symbols:GAPA-2 | glyceraldehyde 3-phosphate dehydrogenase	282	DAAEK(1)ELK	-0.247568	0.604316	-1.75346	-0.0396218	0.0344262	-0.154065	-0.105008	-0.0720373	0.199374	-0.0901578	-	+	0.00110802	130.75	67.183	1	128.12	5	AT1G12900.4;AT1G12900.3;AT1G12900.1;AT1G12900.5;AT1G12900.2	282;282;331;373;249	AT1G12900.4	1	By MS/MS	By MS/MS	By MS/MS	By MS/MS	By MS/MS	By MS/MS	By MS/MS	By MS/MS	UID76	___1	K	2	0.8105	10663000	4137300	25470000	26421000	9261100	11769000	10143000	13452000	15493000	11637000	7866100	10646000
AT1G12900.4 | Symbols:GAPA-2 | glyceraldehyde 3-phosphate dehydrogenase A subunit 2 | glyceraldehyde 3-phosphate dehydrogenase A subunit 2 | Chr1:4392634-4393850 REVERSE LENGTH=350;AT1G12900.3 | Symbols:GAPA-2 | glyceraldehyde 3-phosphate dehydrogenase	124	DGAGK(1)HLQAGAK	0.137556	0.356698	0.253989	1.31759	-0.309176	0.080027	-0.0703892	-0.332966	0.180657	-0.0192873	-	+	1.1e-05	157.38	120.03	1	149.33	5	AT1G12900.4;AT1G12900.3;AT1G12900.1;AT1G12900.5;AT1G12900.2	124;124;173;215;91	AT1G12900.4	1	By MS/MS	By MS/MS	By MS/MS	By MS/MS	By MS/MS	By MS/MS	By MS/MS	By MS/MS	UID77	___1	K	2	-0.26466	46626000	37890000	12049000	14894000	38702000	58824000	44874000	37364000	32337000	40572000	29312000	39957000
AT1G12900.4 | Symbols:GAPA-2 | glyceraldehyde 3-phosphate dehydrogenase A subunit 2 | glyceraldehyde 3-phosphate dehydrogenase A subunit 2 | Chr1:4392634-4393850 REVERSE LENGTH=350;AT1G12900.3 | Symbols:GAPA-2 | glyceraldehyde 3-phosphate dehydrogenase	233	FGIIK(1)GTMTTTHSYTGDQR	0.150079	0.819855	0.212134	-0.0374732	0.0683018	0.337084	NA	0.447308	NA	-0.12688	-	+	2.91e-10	121.26	112.78	1	115.76	5	AT1G12900.4;AT1G12900.3;AT1G12900.1;AT1G12900.5;AT1G12900.2;AT3G26650.1	187;187;236;278;154;233	AT1G12900.4;AT3G26650.1	1	By MS/MS	By MS/MS	By MS/MS	By MS/MS	By MS/MS	By MS/MS	By MS/MS	By MS/MS	UID78	___1	K	3	1.2989	34819000	39236000	25205000	24832000	20971000	17643000	34704000	34842000	0	59687000	9954300	12018000
AT1G12900.4 | Symbols:GAPA-2 | glyceraldehyde 3-phosphate dehydrogenase A subunit 2 | glyceraldehyde 3-phosphate dehydrogenase A subunit 2 | Chr1:4392634-4393850 REVERSE LENGTH=350;AT1G12900.3 | Symbols:GAPA-2 | glyceraldehyde 3-phosphate dehydrogenase	228	VLDQK(1)FGIIK	0.0624095	0.228049	-0.388733	0.40969	0.379357	0.390056	-0.276913	0.0968383	0.162726	-0.273744	-	+	0.00259859	113.71	57.448	1	66.962	5	AT1G12900.4;AT1G12900.3;AT1G12900.1;AT1G12900.5;AT1G12900.2;AT3G26650.1	182;182;231;273;149;228	AT1G12900.4;AT3G26650.1	1	By MS/MS	By MS/MS	By MS/MS	By MS/MS	By MS/MS	By MS/MS	By MS/MS	By MS/MS	UID79	___1	K	2	0.11902	375760000	281180000	299650000	423470000	426240000	422120000	493310000	425920000	329860000	340780000	189440000	321690000
AT1G13190.1 | Symbols:no symbol available | no full name available | RNA-binding (RRM/RBD/RNP motifs) family protein | Chr1:4499633-4501354 FORWARD LENGTH=573	122	SDVYPQASSFGAK(1)GLNIDIQSNK	-0.103558	0.290208	0.0976109	NA	NA	NA	NA	-0.386701	-0.0215847	NA	-	-	6.41e-27	160.36	149.2	1	145.67	13	AT1G13190.1	122	AT1G13190.1	1	By MS/MS					By MS/MS	By MS/MS		UID80	___1	K	3	0.22476	17258000	22771000	0	0	0	0	0	0	0	0	16945000	23791000
AT1G13440.1 | Symbols:GAPC2,GAPC-2 | glyceraldehyde-3-phosphate dehydrogenase C2,GLYCERALDEHYDE-3-PHOSPHATE DEHYDROGENASE C-2 | glyceraldehyde-3-phosphate dehydrogenase C2 | Chr1:4608465-4610494 REVERSE LENGTH=338;AT1G13440.2 | Symbols:GAPC2,GAPC-2 | gl	263	AATYDEIK(1)K	-0.0170207	0.0669093	-0.373888	0.149259	0.0133051	0.457118	0.0562663	0.00200667	-0.125321	-0.314912	-	+	0.000124216	156.35	140.2	1	120.12	8	AT1G13440.1;AT1G13440.2;AT3G04120.1	263;235;263	AT1G13440.1;AT3G04120.1	1	By MS/MS	By MS/MS	By matching	By MS/MS	By MS/MS	By MS/MS	By MS/MS	By MS/MS	UID82	___1	K	2	-0.056739	18006000	13112000	13118000	15693000	17714000	20379000	22851000	17045000	11766000	11851000	17493000	16591000
AT1G13440.1 | Symbols:GAPC2,GAPC-2 | glyceraldehyde-3-phosphate dehydrogenase C2,GLYCERALDEHYDE-3-PHOSPHATE DEHYDROGENASE C-2 | glyceraldehyde-3-phosphate dehydrogenase C2 | Chr1:4608465-4610494 REVERSE LENGTH=338;AT1G13440.2 | Symbols:GAPC2,GAPC-2 | gl	310	AGIALSDK(1)FVK	0.151181	0.34697	-0.393406	NA	0.374617	0.56687	NA	0.0566412	NA	NA	-	-	0.000950331	101.65	60.198	1	88.134	8	AT1G13440.1;AT1G13440.2;AT3G04120.1	310;282;310	AT1G13440.1;AT3G04120.1	1	By matching		By MS/MS	By matching		By MS/MS			UID83	___1	K	2	0.1667	48060000	27831000	0	0	68992000	65835000	61475000	50329000	0	0	53459000	55168000
AT1G13440.1 | Symbols:GAPC2,GAPC-2 | glyceraldehyde-3-phosphate dehydrogenase C2,GLYCERALDEHYDE-3-PHOSPHATE DEHYDROGENASE C-2 | glyceraldehyde-3-phosphate dehydrogenase C2 | Chr1:4608465-4610494 REVERSE LENGTH=338;AT1G13440.2 | Symbols:GAPC2,GAPC-2 | gl	267	AIK(1)EESEGK	0.0134346	0.065179	0.00144204	-0.0412092	0.145685	-0.235727	0.226307	0.326552	-0.139013	-0.17656	-	+	0.00169272	142.43	98.078	1	101.65	3	AT1G13440.1;AT1G13440.2;AT3G04120.1	267;239;267	AT1G13440.1;AT3G04120.1	1	By MS/MS	By MS/MS	By MS/MS	By MS/MS	By MS/MS	By MS/MS	By MS/MS	By MS/MS	UID84	___1	K	2	0.3837	9546000	9232200	15523000	17121000	10544000	7566100	12627000	15692000	8456400	5037700	15899000	13489000
AT1G13440.1 | Symbols:GAPC2,GAPC-2 | glyceraldehyde-3-phosphate dehydrogenase C2,GLYCERALDEHYDE-3-PHOSPHATE DEHYDROGENASE C-2 | glyceraldehyde-3-phosphate dehydrogenase C2 | Chr1:4608465-4610494 REVERSE LENGTH=338;AT1G13440.2 | Symbols:GAPC2,GAPC-2 | gl	302	SSIFDAK(1)AGIALSDK	0.899194	0.509187	NA	0.54962	3.75957	NA	-0.410124	-0.30229	NA	NA	-	-	1.82e-08	132.86	109.25	1	116.58	7	AT1G13440.1;AT1G13440.2;AT3G04120.1	302;274;302	AT1G13440.1;AT3G04120.1	1		By MS/MS	By MS/MS	By MS/MS	By MS/MS	By MS/MS		By MS/MS	UID85	___1	K	2	0.19287	0	0	15501000	23579000	26635000	2407400	0	0	27622000	29507000	25334000	24095000
AT1G13440.1 | Symbols:GAPC2,GAPC-2 | glyceraldehyde-3-phosphate dehydrogenase C2,GLYCERALDEHYDE-3-PHOSPHATE DEHYDROGENASE C-2 | glyceraldehyde-3-phosphate dehydrogenase C2 | Chr1:4608465-4610494 REVERSE LENGTH=338;AT1G13440.2 | Symbols:GAPC2,GAPC-2 | gl	198	TVDGPSMK(1)DWR	0.0577987	0.558417	0.223052	0.105678	0.0650231	-0.117296	0.087994	-0.0453032	0.0342158	0.109026	-	+	1.99e-05	201.75	175.36	1	201.75	8	AT1G13440.1;AT1G13440.2;AT1G16300.1;AT1G79530.1;AT3G04120.1	198;170;276;278;198	AT1G13440.1;AT1G16300.1;AT3G04120.1	1	By MS/MS	By MS/MS	By MS/MS	By MS/MS	By MS/MS	By MS/MS	By MS/MS	By MS/MS	UID86	___1	K	2	0.82493	192930000	228250000	193520000	224260000	196890000	226010000	152450000	163160000	197710000	208860000	208500000	213000000
AT1G13440.1 | Symbols:GAPC2,GAPC-2 | glyceraldehyde-3-phosphate dehydrogenase C2,GLYCERALDEHYDE-3-PHOSPHATE DEHYDROGENASE C-2 | glyceraldehyde-3-phosphate dehydrogenase C2 | Chr1:4608465-4610494 REVERSE LENGTH=338;AT3G04120.1 | Symbols:GAPC1,GAPC,GAPC-1	130	VVISAPSK(1)DAPMFVVGVNEHEYK	-0.392829	1.12868	NA	0.0203421	NA	-0.854075	-0.548042	-0.18954	NA	NA	-	-	2.33e-07	103.02	95.746	1	103.02	8	AT1G13440.1;AT3G04120.1	130;130	AT1G13440.1;AT3G04120.1	1		By MS/MS		By matching	By MS/MS	By matching			UID87	___1	K	3	0.30257	0	0	31190000	35180000	0	0	13659000	16791000	31558000	37557000	22339000	24248000
AT1G13440.1 | Symbols:GAPC2,GAPC-2 | glyceraldehyde-3-phosphate dehydrogenase C2,GLYCERALDEHYDE-3-PHOSPHATE DEHYDROGENASE C-2 | glyceraldehyde-3-phosphate dehydrogenase C2 | Chr1:4608465-4610494 REVERSE LENGTH=338;AT1G13440.2 | Symbols:GAPC2,GAPC-2 | gl	59	YDSVHGQWK(1)HHELK	0.252485	1.07104	0.0169242	0.133037	0.0449252	0.839106	0.0567163	0.424204	NA	NA	-	+	8.66e-07	114.64	104.57	1	55.335	9	AT1G13440.1;AT1G13440.2	59;59	AT1G13440.1	1	By MS/MS	By MS/MS	By MS/MS	By MS/MS	By MS/MS	By MS/MS	By MS/MS		UID88	___1	K	3	0.23702	4347700	7072000	7949600	10031000	9135700	8894100	2041800	1307800	8883400	8311400	9049600	7850000
AT1G14345.1 | Symbols:no symbol available | no full name available | NAD(P)-linked oxidoreductase superfamily protein | Chr1:4899176-4899766 FORWARD LENGTH=196	135	SDFSYK(1)VIK	0.0108185	0.036403	-0.51237	0.177089	0.186639	0.470949	0.0327872	0.13733	-0.176984	-0.228892	-	+	0.0109721	93.098	67.961	1	72.325	6	AT1G14345.1	135	AT1G14345.1	1	By MS/MS	By MS/MS	By MS/MS	By MS/MS	By MS/MS	By MS/MS	By MS/MS	By MS/MS	UID89	___1	K	2	-1.0148	24760000	20312000	21200000	28530000	26961000	33552000	27398000	27311000	22457000	19948000	22870000	21766000
AT1G14510.1 | Symbols:AL7,AtAL7 | alfin-like 7 | alfin-like 7 | Chr1:4962171-4964154 REVERSE LENGTH=252	162	SSGGK(1)PR	-0.0357654	0.173498	0.0908535	-0.0239297	NA	-0.1121	0.172994	0.00121231	-0.343623	NA	-	+	0.00223245	116.54	60.032	1	73.039	5	AT1G14510.1	162	AT1G14510.1	1	By MS/MS	By MS/MS		By MS/MS	By MS/MS	By MS/MS	By MS/MS		UID90	___1	K	2	2.0289	98273000	110810000	182140000	195550000	0	0	173800000	202810000	139210000	118130000	109080000	120470000
AT1G15250.1 | Symbols:no symbol available | no full name available | Zinc-binding ribosomal protein family protein | Chr1:5248825-5249381 REVERSE LENGTH=95;AT1G15250.2 | Symbols:no symbol available | no full name available | Zinc-binding ribosomal prote	10	GTGSFGK(1)R	0.0364304	0.238541	0.138683	NA	0.164674	-0.0550568	-0.0082	0.0796	NA	-0.101118	-	+	0.0112998	93.195	51.968	1	77.923	7	AT1G15250.1;AT1G15250.2;AT3G16080.2;AT3G16080.1;AT1G52300.1	10;10;10;10;10	AT1G15250.1;AT3G16080.1	1	By MS/MS		By MS/MS	By MS/MS	By MS/MS	By MS/MS		By MS/MS	UID91	___1	K	2	0.72144	21799000	26132000	0	0	40626000	44884000	24319000	28448000	24180000	23674000	24047000	32435000
AT1G15250.1 | Symbols:no symbol available | no full name available | Zinc-binding ribosomal protein family protein | Chr1:5248825-5249381 REVERSE LENGTH=95;AT1G15250.2 | Symbols:no symbol available | no full name available | Zinc-binding ribosomal prote	52	TYNWSVK(1)AIR	0.112031	0.699237	NA	0.154972	0.0544972	NA	NA	0.158816	NA	0.0798389	-	-	0.00380939	93.096	75.865	1	93.096	7	AT1G15250.1;AT1G15250.2;AT3G16080.1;AT1G52300.1	52;52;52;52	AT1G15250.1;AT3G16080.1	1		By MS/MS	By MS/MS			By MS/MS		By MS/MS	UID92	___1	K	2	1.3059	0	0	112860000	161850000	69676000	77884000	0	0	0	0	129280000	125280000
AT1G15340.1 | Symbols:MBD10 | methyl-CPG-binding domain 10 | methyl-CPG-binding domain 10 | Chr1:5275895-5277474 REVERSE LENGTH=384	94	ATTPTPDK(1)EPLLK	0.853826	0.603065	-0.221203	3.97379	NA	0.425036	NA	0.119808	-0.0283074	NA	-	+	1.6e-05	124.42	100.33	1	117.14	8	AT1G15340.1	94	AT1G15340.1	1	By MS/MS	By MS/MS		By MS/MS		By MS/MS	By matching		UID93	___1	K	2	0.44978	9140100	9247500	156050	6403500	0	0	9333600	7410400	0	0	16094000	14044000
AT1G15820.1 | Symbols:CP24,LHCB6 | light harvesting complex photosystem II subunit 6 | light harvesting complex photosystem II subunit 6 | Chr1:5446685-5447676 REVERSE LENGTH=258	220	NRDGVYEPDFEK(1)LER	0.820176	0.671096	4.66129	-0.683252	2.9502	0.190898	-0.0851526	-0.00388998	-0.203502	-0.265188	-	+	2.2e-18	174.4	166.53	1	52.172	12	AT1G15820.1	220	AT1G15820.1	1	By MS/MS	By MS/MS	By MS/MS	By MS/MS	By MS/MS	By MS/MS	By MS/MS	By MS/MS	UID94	___1	K	3	-0.15617	36216000	457970000	315620000	312510000	434470000	24644000	414180000	438110000	54477000	394800000	471590000	439600000
AT1G15820.1 | Symbols:CP24,LHCB6 | light harvesting complex photosystem II subunit 6 | light harvesting complex photosystem II subunit 6 | Chr1:5446685-5447676 REVERSE LENGTH=258;AT2G40100.1 | Symbols:LHCB4.3 | light harvesting complex photosystem II |	230	LAEIK(1)HSR	1.11687	1.12723	0.000432815	0.444879	4.1221	2.62149	NA	0.309413	0.391108	-0.0713303	-	+	0.00362654	74.376	52.29	1	31.634	5	AT1G15820.1;AT2G40100.1	230;244	AT1G15820.1;AT2G40100.1	1	By MS/MS	By MS/MS	By MS/MS	By MS/MS		By MS/MS	By MS/MS	By MS/MS	UID96	___1	K	3	-0.071297	17190000	17665000	17287000	33404000	40712000	16120000	38466000	16124000	0	0	32625000	28755000
AT1G16080.1 | Symbols:no symbol available | no full name available | nuclear protein | Chr1:5514394-5515761 FORWARD LENGTH=313	275	AVSHFPTAVK(1)EFK	-0.0486443	0.400543	-0.285179	-0.140635	-0.0224744	-0.0375931	0.11023	0.00244009	-0.0919557	0.0760118	-	+	7.27e-07	158.04	122.08	1	113.76	10	AT1G16080.1	275	AT1G16080.1	1	By MS/MS	By MS/MS	By MS/MS	By MS/MS	By MS/MS	By MS/MS	By MS/MS	By MS/MS	UID97	___1	K	3	-0.3868	86671000	67957000	67473000	79632000	34491000	42405000	122200000	121440000	149280000	123230000	68929000	85128000
AT1G16710.6 | Symbols:HAC12 | histone acetyltransferase of the CBP family 12 | histone acetyltransferase of the CBP family 12 | Chr1:5714692-5721782 FORWARD LENGTH=1641;AT1G16710.5 | Symbols:HAC12 | histone acetyltransferase of the CBP family 12 | histo	1522	LTTHPSLADQNAQNK(1)EAR	0.0206674	0.0359563	0.427713	0.546561	0.116989	-0.876802	0.0883007	-0.700795	0.542704	NA	-	+	1.96e-22	192.85	169.37	1	115.57	15	AT1G16710.6;AT1G16710.5;AT1G16710.4;AT1G16710.2;AT1G16710.8;AT1G16710.7;AT1G16710.3;AT1G16710.10;AT1G16710.1	1522;1522;1522;1558;1561;1561;1561;1561;1587	AT1G16710.6	1;2	By MS/MS	By MS/MS	By MS/MS	By MS/MS	By MS/MS	By MS/MS	By MS/MS	By MS/MS	UID99	___1	K	3	-0.70142	4536800	7675800	4554700	7712600	2244200	4581700	7998800	11440000	10538000	11087000	6512700	9091600
AT1G16880.1 | Symbols:ACR11 | ACT domain repeats 11 | uridylyltransferase-like protein | Chr1:5773796-5776125 FORWARD LENGTH=290;AT1G16880.2 | Symbols:ACR11 | ACT domain repeats 11 | uridylyltransferase-like protein | Chr1:5773796-5775272 FORWARD LENGT	136	ANVYLDSSGK(1)HNK	-0.0958914	0.257856	0.161049	-0.514264	NA	0.385356	-0.132643	-0.378955	NA	NA	-	+	1.31e-05	100.11	71.479	1	57.095	10	AT1G16880.1;AT1G16880.2	136;136	AT1G16880.1	1	By matching	By MS/MS		By matching	By MS/MS	By matching		By MS/MS	UID101	___1	K	3	-1.2996	7823100	9927200	8530900	8758300	0	0	11478000	8755400	9738300	11531000	6159800	7278000
AT1G18540.1 | Symbols:no symbol available | no full name available | Ribosomal protein L6 family protein | Chr1:6377448-6378548 REVERSE LENGTH=233;AT1G74060.1 | Symbols:no symbol available | no full name available | Ribosomal protein L6 family protein |	22	GVGK(1)YSR	-0.0255231	0.103448	NA	0.312665	0.00511617	0.0138585	-0.341758	0.0127227	NA	-0.155743	-	+	0.00727932	103.91	47.741	1	77.741	4	AT1G18540.1;AT1G74060.1;AT1G74050.1	22;22;22	AT1G18540.1;AT1G74060.1	1		By MS/MS	By MS/MS	By MS/MS	By MS/MS	By MS/MS		By MS/MS	UID106	___1	K	2	0.19691	0	0	11054000	17005000	19366000	24066000	24228000	24717000	15677000	16559000	19272000	19604000
AT1G20020.1 | Symbols:LFNR2,FNR2,ATLFNR2 | leaf-type chloroplast-targeted FNR 2,ferredoxin-NADP(+)-oxidoreductase 2,LEAF FNR 2 | ferredoxin-NADP[+]-oxidoreductase 2 | Chr1:6942851-6944868 FORWARD LENGTH=369;AT1G20020.3 | Symbols:LFNR2,FNR2,ATLFNR2 | lea	321	DNTFVYMCGLK(1)GMEK	0.214417	0.107397	NA	0.169155	NA	-0.0666748	NA	2.56884	NA	-1.81365	-	-	1.7e-11	139.89	117.65	1	96.591	11	AT1G20020.1;AT1G20020.3;AT1G20020.2;AT5G66190.1;AT5G66190.2	330;330;216;321;223	AT1G20020.1;AT1G20020.2;AT5G66190.1	1		By MS/MS		By MS/MS		By MS/MS		By MS/MS	UID107	___1	K	2	-0.16557	0	0	3146600	1780800	0	0	4423000	11014000	0	0	8203300	3791900
AT1G20020.1 | Symbols:LFNR2,FNR2,ATLFNR2 | leaf-type chloroplast-targeted FNR 2,ferredoxin-NADP(+)-oxidoreductase 2,LEAF FNR 2 | ferredoxin-NADP[+]-oxidoreductase 2 | Chr1:6942851-6944868 FORWARD LENGTH=369;AT1G20020.3 | Symbols:LFNR2,FNR2,ATLFNR2 | lea	299	GEK(1)MYIQTR	-0.0356721	0.285967	-0.212969	-0.12009	0.12781	0.0123444	0.0508012	0.0333924	-0.165499	-0.0111663	-	+	2.77e-09	195.54	172.62	1	96.342	3	AT1G20020.1;AT1G20020.3;AT1G20020.2	299;299;185	AT1G20020.1;AT1G20020.2	1	By MS/MS	By MS/MS	By MS/MS	By MS/MS	By MS/MS	By MS/MS	By MS/MS	By MS/MS	UID109	___1	K	2	0.59076	222120000	195870000	202990000	196150000	252670000	281140000	216320000	214980000	216100000	193790000	176180000	171800000
AT1G20020.1 | Symbols:LFNR2,FNR2,ATLFNR2 | leaf-type chloroplast-targeted FNR 2,ferredoxin-NADP(+)-oxidoreductase 2,LEAF FNR 2 | ferredoxin-NADP[+]-oxidoreductase 2 | Chr1:6942851-6944868 FORWARD LENGTH=369;AT1G20020.3 | Symbols:LFNR2,FNR2,ATLFNR2 | lea	243	MFFEK(1)HDDYK	0.388538	1.34657	0.710614	NA	0.271322	0.0179429	NA	0.554273	NA	NA	-	-	0.0112694	58.172	45.612	1	58.172	5	AT1G20020.1;AT1G20020.3;AT1G20020.2	243;243;129	AT1G20020.1;AT1G20020.2	1	By matching		By MS/MS	By MS/MS		By MS/MS			UID110	___1	K	3	0.42021	9808600	17336000	0	0	20167000	6108400	13799000	17664000	0	0	13106000	5057800
AT1G20020.1 | Symbols:LFNR2,FNR2,ATLFNR2 | leaf-type chloroplast-targeted FNR 2,ferredoxin-NADP(+)-oxidoreductase 2,LEAF FNR 2 | ferredoxin-NADP[+]-oxidoreductase 2 | Chr1:6942851-6944868 FORWARD LENGTH=369;AT1G20020.3 | Symbols:LFNR2,FNR2,ATLFNR2 | lea	90	YRPK(1)EPYTGK	-0.0604419	0.133579	-0.268261	NA	0.471149	0.321766	0.209378	0.0790208	-0.226476	-1.00967	-	+	0.000486537	99.215	85.862	1	55.261	4	AT1G20020.1;AT1G20020.3	90;90	AT1G20020.1	1	By MS/MS		By MS/MS	By MS/MS	By MS/MS	By MS/MS	By MS/MS	By matching	UID111	___1	K	3	0.17291	7426300	6495500	0	0	10306000	7760500	7175700	7648300	8264200	9930800	7693400	7453600
AT1G20910.2 | Symbols:no symbol available | no full name available | ARID/BRIGHT DNA-binding domain-containing protein | Chr1:7277319-7280635 REVERSE LENGTH=392;AT1G20910.1 | Symbols:no symbol available | no full name available | ARID/BRIGHT DNA-binding	279	SIGLQK(1)HK	1.59733	0.806254	NA	NA	NA	NA	0.391607	0.396593	NA	4.00378	-	-	0.000982615	91.853	43.292	1	68.95	6	AT1G20910.2;AT1G20910.1	279;279	AT1G20910.2	1					By MS/MS	By MS/MS		By MS/MS	UID115	___1	K	3	-0.80095	0	0	0	0	0	0	0	0	3416700	2471800	3274800	2608400
AT1G21200.2 | Symbols:no symbol available | no full name available | sequence-specific DNA binding transcription factor | Chr1:7421483-7422814 FORWARD LENGTH=443;AT1G21200.1 | Symbols:no symbol available | no full name available | sequence-specific DNA	319	VNHYGGGGGPLK(1)K	-0.0642607	0.322003	NA	-0.174117	-0.0561673	NA	NA	-0.0201999	-0.245865	0.175045	-	+	0.000972476	82.202	69.934	1	39.166	12	AT1G21200.2;AT1G21200.1	319;319	AT1G21200.2			By matching	By matching			By matching	By matching	By matching	UID116	___1	K	3	0.37698	0	0	2423600	2600000	3220800	3909400	0	0	0	0	2633100	2451300
AT1G21350.4 | Symbols:no symbol available | no full name available | Thioredoxin superfamily protein | Chr1:7477376-7478519 REVERSE LENGTH=151;AT1G21350.1 | Symbols:no symbol available | no full name available | Thioredoxin superfamily protein | Chr1:7	87	EFGAVCTPEFFLYK(1)K	-0.0672111	0.427735	-0.280527	-0.108099	0.231075	0.203585	-0.264476	-0.0787464	-0.167167	-0.0733326	-	+	8.11e-29	242.82	210.32	1	86.498	14	AT1G21350.4;AT1G21350.1;AT1G21350.2;AT1G21350.3;AT1G21350.5	87;87;161;188;201	AT1G21350.4	1	By MS/MS	By MS/MS	By MS/MS	By MS/MS	By MS/MS	By MS/MS	By MS/MS	By MS/MS	UID117	___1	K	3	0.0045507	800170000	674000000	649010000	773350000	879590000	787360000	657590000	594260000	619270000	778150000	875550000	1143300000
AT1G21720.1 | Symbols:PBC1 | proteasome beta subunit C1 | proteasome beta subunit C1 | Chr1:7626394-7628070 FORWARD LENGTH=204;AT1G77440.2 | Symbols:PBC2 | 20S proteasome beta subunit C2 | 20S proteasome beta subunit C2 | Chr1:29096020-29098105 FORWARD	98	DMKPETFASLVSAILYEK(1)R	-0.0599792	0.279417	-0.130887	-0.227185	NA	0.241168	-0.0986889	NA	NA	-0.0843032	-	+	4.02e-07	112.56	103.28	1	112.56	18	AT1G21720.1;AT1G77440.2;AT1G77440.1	98;98;98	AT1G21720.1;AT1G77440.2	1	By MS/MS	By MS/MS		By MS/MS	By matching	By MS/MS		By MS/MS	UID118	___1	K	3	1.5475	61522000	42103000	45938000	49301000	0	0	45795000	35432000	31614000	45918000	0	0
AT1G21770.1 | Symbols:no symbol available | no full name available | Acyl-CoA N-acyltransferases (NAT) superfamily protein | Chr1:7651843-7652249 REVERSE LENGTH=111	9	ATGTATEK(1)PK	-0.115512	0.31145	0.0961269	-0.591636	NA	0.423565	-0.0353423	-0.653702	0.067914	NA	-	+	0.000132118	75.378	70.39	1	60.019	8	AT1G21770.1	9	AT1G21770.1	1	By MS/MS	By MS/MS	By MS/MS	By MS/MS	By MS/MS	By MS/MS	By MS/MS	By MS/MS	UID119	___1	K	2	-0.84772	968270	1015900	1349700	1166800	0	0	1456700	944680	1151000	1105400	513850	1282300
AT1G22410.1 | Symbols:no symbol available | no full name available | Class-II DAHP synthetase family protein | Chr1:7912120-7914742 FORWARD LENGTH=527;AT4G33510.1 | Symbols:DAHP2,AtDAHP2,DHS2 | 3-deoxy-d-arabino-heptulosonate 7-phosphate synthase,3-DEOX	162	MAGQFAK(1)PR	-0.00304965	0.0158156	-0.146324	-0.0892366	0.207744	0.0552164	-0.00460935	0.262261	-0.237286	-0.0721642	-	+	0.00216462	96.19	83.231	1	79.713	7	AT1G22410.1;AT4G33510.1;AT4G33510.2;AT4G39980.1	185;162;162;185	AT1G22410.1;AT4G33510.1;AT4G39980.1	1	By MS/MS	By MS/MS	By MS/MS	By MS/MS	By MS/MS	By MS/MS	By MS/MS	By MS/MS	UID120	___1	K	2	-2.5864	49281000	42313000	46626000	52742000	28296000	27815000	26024000	27232000	19216000	20165000	47910000	50823000
AT1G23190.1 | Symbols:PGM3 | phosphoglucomutase 3 | Phosphoglucomutase/phosphomannomutase family protein | Chr1:8219946-8224186 FORWARD LENGTH=583;AT1G70730.1 | Symbols:PGM2 | phosphoglucomutase 2 | Phosphoglucomutase/phosphomannomutase family protein |	159	IYENTK(1)TIK	0.421706	0.7288	NA	NA	1.05176	0.258943	NA	-0.0455827	NA	NA	-	-	0.0161448	76.221	27.125	1	68.371	6	AT1G23190.1;AT1G70730.1;AT1G70730.3;AT1G70730.2	158;159;236;179	AT1G23190.1;AT1G70730.1	1	By MS/MS	By MS/MS	By MS/MS	By MS/MS		By MS/MS			UID121	___1	K	2	-0.39311	0	0	0	0	15515000	13951000	12796000	11946000	0	0	6307600	7059100
AT1G23310.1 | Symbols:GGT1,AOAT1,GGAT1 | GLUTAMATE:GLYOXYLATE AMINOTRANSFERASE 1,glutamate:glyoxylate aminotransferase,ALANINE-2-OXOGLUTARATE AMINOTRANSFERASE 1 | glutamate:glyoxylate aminotransferase | Chr1:8268720-8271329 REVERSE LENGTH=481;AT1G23310.2	406	LPTGALQAAK(1)QAGK	-0.0231839	0.0727012	NA	0.168129	0.0730442	0.0193751	-0.477988	0.101521	NA	NA	-	+	5.28e-06	142.08	122.3	1	97.734	10	AT1G23310.1;AT1G23310.2	406;406	AT1G23310.1	1		By MS/MS	By MS/MS	By MS/MS	By MS/MS	By MS/MS			UID127	___1	K	2	-0.022813	0	0	30053000	44141000	28955000	34338000	36443000	38704000	20983000	27708000	26621000	27689000
AT1G23740.1 | Symbols:AOR | alkenal/one oxidoreductase | Oxidoreductase%2C zinc-binding dehydrogenase family protein | Chr1:8398245-8399656 REVERSE LENGTH=386	123	VVAAALNPVDAK(1)R	-0.157392	0.839266	0.1503	-0.742627	-0.275484	-0.156138	0.161831	-0.23131	-0.060638	-0.10507	-	+	1.94e-07	164.43	141.78	1	107.83	12	AT1G23740.1	123	AT1G23740.1	1	By MS/MS	By MS/MS	By MS/MS	By MS/MS	By MS/MS	By MS/MS	By MS/MS	By MS/MS	UID128	___1	K	2	-0.12499	112620000	134770000	166320000	112140000	118860000	155500000	110940000	132060000	82908000	91373000	94207000	138500000
AT1G23850.1 | Symbols:no symbol available | no full name available | transmembrane protein | Chr1:8425981-8427045 REVERSE LENGTH=354	339	TSVLEK(1)K	0.0912573	0.307955	NA	NA	-0.0588014	0.0508012	NA	0.281772	NA	NA	-	-	0.0141895	100.19	23.13	1	100.19	6	AT1G23850.1	339	AT1G23850.1	1			By MS/MS	By matching		By MS/MS			UID129	___1	K	2	0.14354	0	0	0	0	54338000	53074000	9292900	9739500	0	0	4401400	3188700
AT1G26630.1 | Symbols:FBR12,ATELF5A-2,ELF5A-2 | FUMONISIN B1-RESISTANT12,EUKARYOTIC ELONGATION FACTOR 5A-2 | Eukaryotic translation initiation factor 5A-1 (eIF-5A 1) protein | Chr1:9205968-9207098 FORWARD LENGTH=159;AT1G26630.2 | Symbols:FBR12,ATELF5A-2	48	VVEVSTSK(1)TGK	0.182575	0.780876	-0.0805455	NA	0.512864	-0.227002	0.505636	0.167766	0.216734	NA	-	+	0.00154798	89.827	58.753	1	89.827	8	AT1G26630.1;AT1G26630.2;AT1G69410.1;AT1G13950.1	48;48;48;48	AT1G26630.1;AT1G69410.1	1	By MS/MS		By MS/MS	By MS/MS	By MS/MS	By MS/MS	By MS/MS		UID130	___1	K	2	0.19733	3738600	4085600	0	0	3910300	3299100	4717800	3957300	2399800	1808100	1518900	1863100
AT1G29470.2 | Symbols:no symbol available | no full name available | S-adenosyl-L-methionine-dependent methyltransferases superfamily protein | Chr1:10310424-10313369 REVERSE LENGTH=770;AT1G29470.1 | Symbols:no symbol available | no full name available	63	DVDTTK(1)SDFK	-0.186467	0.833703	-0.394601	0.0238941	-0.182819	0.309216	-0.605779	0.106948	-0.677449	-0.0711484	-	+	5.54e-07	166.34	133.08	1	114.5	6	AT1G29470.2;AT1G29470.1	63;63	AT1G29470.2	1;2	By MS/MS	By MS/MS	By MS/MS	By MS/MS	By MS/MS	By MS/MS	By MS/MS	By MS/MS	UID131	___1	K	2	0.015931	96332000	59226000	73917000	94594000	136870000	129290000	126500000	130510000	52476000	56952000	73039000	84396000
AT1G29470.2 | Symbols:no symbol available | no full name available | S-adenosyl-L-methionine-dependent methyltransferases superfamily protein | Chr1:10310424-10313369 REVERSE LENGTH=770;AT1G29470.1 | Symbols:no symbol available | no full name available	67	SDFK(1)SEEVDR	0.00655005	0.0460546	0.119954	0.100305	-0.00647763	-0.123136	-0.125254	0.131787	-0.0747601	0.0299829	-	+	5.54e-07	212.82	153.47	1	145.28	4	AT1G29470.2;AT1G29470.1	67;67	AT1G29470.2	1;2	By MS/MS	By MS/MS	By MS/MS	By MS/MS	By MS/MS	By MS/MS	By MS/MS	By MS/MS	UID132	___1	K	2	-0.22238	262710000	285320000	311620000	326920000	355330000	427120000	441040000	438370000	278870000	266520000	411050000	443930000
AT1G29470.2 | Symbols:no symbol available | no full name available | S-adenosyl-L-methionine-dependent methyltransferases superfamily protein | Chr1:10310424-10313369 REVERSE LENGTH=770;AT1G29470.1 | Symbols:no symbol available | no full name available	96	SFPDEKNEETEVVTETNEEK(1)TDPEK	-0.0323183	0.0808939	-0.512719	0.0366088	0.113317	0.412962	NA	-0.21176	NA	NA	-	+	2.21e-58	267.11	230.21	1	234.39	20	AT1G29470.2;AT1G29470.1	96;96	AT1G29470.2	1	By MS/MS	By MS/MS	By MS/MS	By matching		By MS/MS			UID133	___1	K	3	0.163	24041000	27006000	24400000	36183000	54100000	63175000	51614000	39865000	0	0	25696000	26985000
AT1G29470.2 | Symbols:no symbol available | no full name available | S-adenosyl-L-methionine-dependent methyltransferases superfamily protein | Chr1:10310424-10313369 REVERSE LENGTH=770;AT1G29470.1 | Symbols:no symbol available | no full name available	82	SFPDEK(1)NEETEVVTETNEEK	-0.0445689	0.0978721	-0.537026	0.32008	NA	-0.0897694	NA	0.12844	NA	NA	-	-	1.17e-48	264.52	237.55	1	264.52	6	AT1G29470.2;AT1G29470.1	82;82	AT1G29470.2	1	By MS/MS	By MS/MS	By MS/MS	By MS/MS	By MS/MS	By MS/MS			UID134	___1	K	2	0.096193	40594000	7018000	6998300	9802200	0	23090000	45538000	30119000	0	26572000	26810000	41761000
AT1G29920.1 | Symbols:AB165,CAB2,LHCB1.1 | LIGHT HARVESTING CHLOROPHYLL A/B-BINDING PROTEIN 1.1,chlorophyll A/B-binding protein 2 | chlorophyll A/B-binding protein 2 | Chr1:10475089-10475892 REVERSE LENGTH=267;AT1G29910.1 | Symbols:CAB3,LHCB1.2,AB180 |	123	NGVK(1)FGEAVWFK	0.0339606	0.0901983	-0.366541	0.326882	0.48346	0.231329	-0.349026	-0.122341	NA	NA	-	+	0.000278981	107.03	95.875	1	93.058	4	AT1G29920.1;AT1G29910.1;AT1G29930.1;AT2G05100.1;AT2G05070.1;AT3G27690.1;AT3G27690.2;AT2G05100.2;AT2G34420.1;AT2G34430.1	125;125;125;124;124;125;157;124;123;124	AT1G29920.1;AT1G29930.1;AT2G05100.1;AT2G34420.1;AT2G34430.1	1	By MS/MS	By MS/MS	By MS/MS	By MS/MS	By MS/MS	By MS/MS			UID137	___1	K	2	0.020043	65683000	49897000	76347000	80829000	88094000	79030000	69138000	75139000	46144000	91253000	52827000	60312000
AT1G30120.1 | Symbols:PDH-E1 BETA | pyruvate dehydrogenase E1 beta | pyruvate dehydrogenase E1 beta | Chr1:10584350-10586477 REVERSE LENGTH=406;AT2G34590.1 | Symbols:no symbol available | no full name available | Transketolase family protein | Chr2:145	308	TLVNK(1)GYDPEVIDIR	-0.0550045	0.207242	0.287236	-0.221018	-0.118891	-0.284869	NA	0.06252	NA	NA	-	+	1.71e-08	200.16	179.37	1	185.87	5	AT1G30120.1;AT2G34590.1	308;308	AT1G30120.1;AT2G34590.1	1	By MS/MS	By MS/MS	By MS/MS	By MS/MS		By MS/MS			UID139	___1	K	2	0.26575	19575000	31846000	29624000	33006000	28208000	37749000	28693000	33552000	0	0	22416000	27699000
AT1G31330.1 | Symbols:PSAF | photosystem I subunit F | photosystem I subunit F | Chr1:11215011-11215939 REVERSE LENGTH=221	219	EFLNGDLIAK(1)DV	-0.00894127	0.0207637	0.184852	NA	NA	-0.226385	NA	-0.319618	0.325386	NA	-	-	1.08e-05	157.66	153.21	1	69.65	10	AT1G31330.1	219	AT1G31330.1	1	By MS/MS			By MS/MS		By MS/MS	By MS/MS		UID141	___1	K	2	0.15483	7039700	9135100	0	0	0	0	14701000	18237000	0	0	10288000	13908000
AT1G31812.1 | Symbols:ACBP6,ACBP,AtACBP6 | acyl-CoA-binding protein 6,ACYL-COA-BINDING PROTEIN | acyl-CoA-binding protein 6 | Chr1:11411132-11412099 REVERSE LENGTH=92	37	QAK(1)FGPVDTSRPGMFSMK	-0.101713	0.316822	0.0494913	-0.8925	-0.00690829	-0.0391385	0.502934	-0.50457	0.0060466	0.0709388	-	+	0.000102562	103.34	73.869	1	48.314	3	AT1G31812.1	37	AT1G31812.1	1	By MS/MS	By MS/MS	By MS/MS	By MS/MS	By MS/MS	By MS/MS	By MS/MS	By MS/MS	UID142	___1	K	3	-0.080073	80008000	87608000	52502000	35664000	61052000	52690000	67896000	85602000	93895000	69466000	23113000	41153000
AT1G32060.1 | Symbols:PRK | phosphoribulokinase | phosphoribulokinase | Chr1:11532668-11534406 FORWARD LENGTH=395	135	ANDFDLMYEQVK(1)ALK	-0.0505604	0.0590615	1.77526	-0.630751	-1.63385	-0.00805654	0.00330756	-0.322159	0.100843	0.310922	-	+	1.37e-37	187.57	165.94	1	148.52	12	AT1G32060.1	135	AT1G32060.1	1	By MS/MS	By MS/MS	By MS/MS	By MS/MS	By MS/MS	By MS/MS	By MS/MS	By MS/MS	UID143	___1	K	2	-3.9967	64835000	128320000	56859000	40996000	96742000	227660000	104940000	147230000	85164000	147980000	45647000	67674000
AT1G32060.1 | Symbols:PRK | phosphoribulokinase | phosphoribulokinase | Chr1:11532668-11534406 FORWARD LENGTH=395	217	GHSLESIK(1)ASIEAR	-0.00110969	0.00497354	0.146003	-0.177947	0.215714	NA	-0.0912598	0.111695	0.0731348	-0.285108	-	+	1.41e-07	159.08	152.84	1	105.19	8	AT1G32060.1	217	AT1G32060.1	1	By MS/MS	By matching	By MS/MS		By MS/MS	By MS/MS	By MS/MS	By MS/MS	UID144	___1	K	3	-0.049966	12397000	11328000	3492900	4378900	23366000	28389000	0	0	15313000	19004000	21794000	23919000
AT1G33240.3 | Symbols:GTL1,ATGTL1,AT-GTL1 | GT2-LIKE 1,GT-2-like 1 | GT-2-like 1 | Chr1:12052166-12054320 REVERSE LENGTH=594;AT1G33240.2 | Symbols:GTL1,ATGTL1,AT-GTL1 | GT2-LIKE 1,GT-2-like 1 | GT-2-like 1 | Chr1:12051859-12053833 REVERSE LENGTH=630;AT	487	EK(1)WENINK	6.15419e-05	0.000202991	-0.47307	-0.0660951	-0.0820213	0.457554	NA	0.107632	0.0284277	0.0280033	-	+	0.00493068	100.76	83.66	1	74.269	2	AT1G33240.3;AT1G33240.2;AT1G33240.1;AT1G76890.2;AT1G76880.1;AT5G28300.1	487;448;487;449;460;521	AT1G33240.3;AT1G76890.2;AT5G28300.1	1	By MS/MS	By MS/MS	By MS/MS	By MS/MS		By MS/MS	By MS/MS	By MS/MS	UID146	___1	K	2	0.1061	11428000	10311000	9879200	9645800	11169000	12777000	12891000	8629900	0	0	8275000	5939800
AT1G34430.1 | Symbols:EMB3003 | embryo defective 3003 | 2-oxoacid dehydrogenases acyltransferase family protein | Chr1:12588027-12590084 REVERSE LENGTH=465	66	SEGDK(1)LNK	0.382683	1.16935	0.555816	0.557974	NA	-0.156267	NA	0.573209	NA	NA	-	-	0.0021565	117.89	62.214	1	77.282	5	AT1G34430.1	66	AT1G34430.1	1	By MS/MS	By MS/MS		By MS/MS		By MS/MS			UID150	___1	K	2	0.0060008	1185100	1686300	12049000	17518000	0	0	9856500	11385000	0	0	18171000	11784000
AT1G34430.1 | Symbols:EMB3003 | embryo defective 3003 | 2-oxoacid dehydrogenases acyltransferase family protein | Chr1:12588027-12590084 REVERSE LENGTH=465	285	VGYTISTDALDALYK(1)K	-0.0928257	0.353539	-0.463529	-0.00280156	-0.0391385	0.458763	0.163979	0.0335106	-0.590202	-0.303187	-	+	3.4e-19	248.77	234.61	1	206.69	15	AT1G34430.1	285	AT1G34430.1	1	By MS/MS	By MS/MS	By MS/MS	By MS/MS	By MS/MS	By MS/MS	By MS/MS	By MS/MS	UID152	___1	K	2	1.0039	53819000	33583000	46029000	52119000	91282000	104730000	48058000	36667000	52721000	35423000	50962000	78717000
AT1G35160.1 | Symbols:GRF4,14-3-3PHI,GF14 PHI | GENERAL REGULATORY FACTOR 4,14-3-3 PROTEIN G-BOX FACTOR14 PHI,GF14 protein phi chain | GF14 protein phi chain | Chr1:12867264-12868514 FORWARD LENGTH=267;AT1G35160.2 | Symbols:GRF4,14-3-3PHI,GF14 PHI | GEN	77	IISSIEQK(1)EESR	-0.0172636	0.123089	-0.105892	0.12499	-0.00158604	-0.206268	0.0597356	0.123151	-0.0162348	-0.116004	-	+	1.51e-08	191.52	147.71	1	142.08	8	AT1G35160.1;AT1G35160.2;AT1G78300.1;AT3G02520.2;AT3G02520.1;AT4G09000.1;AT4G09000.2	78;78;72;72;72;77;77	AT1G35160.1;AT1G78300.1;AT3G02520.2;AT4G09000.1	1	By MS/MS	By MS/MS	By MS/MS	By MS/MS	By MS/MS	By MS/MS	By MS/MS	By MS/MS	UID153	___1	K	2	-0.12154	18636000	17223000	17201000	25234000	16108000	10816000	16081000	19266000	16781000	12605000	14592000	16654000
AT1G35420.3 | Symbols:no symbol available | no full name available | alpha/beta-Hydrolases superfamily protein | Chr1:13026545-13027463 FORWARD LENGTH=274;AT1G35420.1 | Symbols:no symbol available | no full name available | alpha/beta-Hydrolases superfa	120	NRPK(1)SEYEEWR	0.518358	0.572574	2.96192	NA	NA	-0.166073	0.00426231	0.12133	0.0874628	0.101247	-	+	0.000170085	95.018	74.556	1	88.275	4	AT1G35420.3;AT1G35420.1;AT1G35420.2	120;156;161	AT1G35420.3	1	By MS/MS			By MS/MS	By MS/MS	By MS/MS	By MS/MS	By MS/MS	UID154	___1	K	3	0.24136	353280	11560000	0	0	0	0	13536000	16210000	15674000	13409000	8123300	7311400
AT1G41880.2 | Symbols:no symbol available | no full name available | Ribosomal protein L35Ae family protein | Chr1:15651585-15652427 REVERSE LENGTH=111;AT1G41880.1 | Symbols:no symbol available | no full name available | Ribosomal protein L35Ae family p	21	GTVLGYK(1)R	-0.010521	0.0623663	-0.0375324	0.00331442	0.209378	-0.013355	-0.269871	0.0846551	-0.156209	0.0954519	-	+	6.36e-08	166.17	115.2	1	120.62	7	AT1G41880.2;AT1G41880.1;AT3G55750.1	21;21;21	AT1G41880.2;AT3G55750.1	1	By MS/MS	By MS/MS	By MS/MS	By MS/MS	By MS/MS	By MS/MS	By MS/MS	By MS/MS	UID156	___1	K	2	0.74642	70003000	57553000	57863000	57701000	87624000	93858000	76430000	79903000	57181000	67893000	60799000	57108000
AT1G43170.9 | Symbols:emb2207,RP1,ARP1,RPL3A | embryo defective 2207,ribosomal protein 1 | ribosomal protein 1 | Chr1:16266992-16268631 FORWARD LENGTH=389;AT1G43170.8 | Symbols:emb2207,RP1,ARP1,RPL3A | embryo defective 2207,ribosomal protein 1 | ribosom	39	DDQTK(1)PCK	-0.0297575	0.1203	-0.391721	0.409364	0.177441	0.116363	-0.368601	-0.0289935	-0.0417141	-0.110199	-	+	2.69e-06	163.99	155.64	1	117.04	5	AT1G43170.9;AT1G43170.8;AT1G43170.7;AT1G43170.6;AT1G43170.5;AT1G43170.3;AT1G43170.2;AT1G43170.1	39;39;39;39;39;39;39;39	AT1G43170.9	1	By MS/MS	By MS/MS	By MS/MS	By MS/MS	By MS/MS	By MS/MS	By MS/MS	By MS/MS	UID160	___1	K	2	-0.56404	2206300	2038400	1701600	2367500	1767100	1847800	2658600	2091300	1729800	2073300	2902100	2217200
AT1G44575.1 | Symbols:CP22,PSBS,NPQ4 | NONPHOTOCHEMICAL QUENCHING 4,PHOTOSYSTEM II SUBUNIT S | Chlorophyll A-B binding family protein | Chr1:16871768-16873194 FORWARD LENGTH=265;AT1G44575.3 | Symbols:CP22,PSBS,NPQ4 | NONPHOTOCHEMICAL QUENCHING 4,PHOTOSY	191	EQGPLFGFTK(1)ANELFVGR	-0.0539356	0.399064	-0.0462654	-0.153783	-0.0156403	-0.0304066	-0.146525	0.195632	NA	-0.180561	-	+	3.63e-49	278.39	254.64	1	278.39	10	AT1G44575.1;AT1G44575.3	191;191	AT1G44575.1	1	By MS/MS	By MS/MS	By matching	By MS/MS	By MS/MS	By MS/MS		By MS/MS	UID161	___1	K	2	0.25587	580580000	540860000	453940000	440230000	559600000	665100000	523740000	533580000	616900000	662970000	595380000	586610000
AT1G44575.1 | Symbols:CP22,PSBS,NPQ4 | NONPHOTOCHEMICAL QUENCHING 4,PHOTOSYSTEM II SUBUNIT S | Chlorophyll A-B binding family protein | Chr1:16871768-16873194 FORWARD LENGTH=265;AT1G44575.3 | Symbols:CP22,PSBS,NPQ4 | NONPHOTOCHEMICAL QUENCHING 4,PHOTOSY	154	GK(1)FVDDPPTGLEK	-0.127845	0.0528664	-0.422462	0.0728604	-0.353775	-4.63052	0.147905	0.093448	NA	4.19763	-	+	1.97e-08	133.05	106.54	1	115.33	2	AT1G44575.1;AT1G44575.3;AT1G44575.2	154;154;154	AT1G44575.1	1	By MS/MS	By MS/MS	By MS/MS	By MS/MS	By MS/MS	By MS/MS	By MS/MS	By MS/MS	UID162	___1	K	2	1.8922	43099000	35318000	52795000	52223000	46246000	52400000	52741000	46995000	38551000	33375000	52990000	53293000
AT1G44575.1 | Symbols:CP22,PSBS,NPQ4 | NONPHOTOCHEMICAL QUENCHING 4,PHOTOSYSTEM II SUBUNIT S | Chlorophyll A-B binding family protein | Chr1:16871768-16873194 FORWARD LENGTH=265;AT1G44575.3 | Symbols:CP22,PSBS,NPQ4 | NONPHOTOCHEMICAL QUENCHING 4,PHOTOSY	181	SALGLK(1)EQGPLFGFTK	0.0101651	0.0375734	-0.349346	0.0153548	0.0721642	0.479995	0.018235	0.256821	-0.11062	-0.301284	-	+	7.73e-14	223.39	167.99	1	59.281	6	AT1G44575.1;AT1G44575.3	181;181	AT1G44575.1	1	By MS/MS	By MS/MS	By MS/MS	By MS/MS	By MS/MS	By MS/MS	By MS/MS	By MS/MS	UID163	___1	K	3	-0.88417	113310000	63065000	86006000	88167000	138870000	120530000	90733000	66381000	83071000	63484000	121120000	117210000
AT1G48830.2 | Symbols:no symbol available | no full name available | Ribosomal protein S7e family protein | Chr1:18059854-18060935 REVERSE LENGTH=191;AT1G48830.1 | Symbols:no symbol available | no full name available | Ribosomal protein S7e family prote	112	GSAAK(1)RPR	-0.0283324	0.153971	NA	0.142479	NA	-0.0758749	0.0751551	0.0625651	-0.150305	-0.224014	-	+	0.000540983	153.04	114.88	1	52.937	5	AT1G48830.2;AT1G48830.1	112;112	AT1G48830.2	1		By MS/MS	By MS/MS	By MS/MS	By MS/MS	By MS/MS	By MS/MS	By MS/MS	UID166	___1	K	3	0.08641	0	0	32575000	39174000	0	19653000	43224000	47851000	93967000	87607000	51244000	52277000
AT1G48850.1 | Symbols:EMB1144 | embryo defective 1144 | chorismate synthase%2C putative / 5-enolpyruvylshikimate-3-phosphate phospholyase | Chr1:18065154-18067956 REVERSE LENGTH=436	354	VAFK(1)PTSTIGR	-0.190796	1.43147	NA	-0.341263	-0.0109229	-0.340619	0.00364023	-0.241352	-0.214257	NA	-	+	0.00131898	93.649	60.271	1	74.376	4	AT1G48850.1	354	AT1G48850.1	1		By MS/MS	By MS/MS	By MS/MS	By MS/MS	By MS/MS	By MS/MS		UID167	___1	K	2	0.20857	0	0	47496000	46913000	76741000	95329000	43623000	68388000	77342000	66219000	72022000	110440000
AT1G49950.3 | Symbols:ATTRB1,TRB1 | TELOMERE REPEAT BINDING FACTOR 1,telomere repeat binding factor 1 | telomere repeat binding factor 1 | Chr1:18494439-18496713 REVERSE LENGTH=300;AT1G49950.2 | Symbols:ATTRB1,TRB1 | TELOMERE REPEAT BINDING FACTOR 1,tel	203	GLGVFGGK(1)QR	-0.0220439	0.0635945	NA	0.178874	NA	-0.1121	NA	-0.132906	NA	NA	-	-	0.00267369	112.17	68.925	1	112.17	8	AT1G49950.3;AT1G49950.2;AT1G49950.1	203;203;203	AT1G49950.3	1		By matching		By matching		By MS/MS			UID169	___1	K	2	0.10654	0	0	14458000	15968000	0	0	18649000	16481000	0	0	10565000	8796400
AT1G52230.1 | Symbols:PSI-H,PSAH-2,PSAH2 | photosystem I subunit H2,PHOTOSYSTEM I SUBUNIT H-2 | photosystem I subunit H2 | Chr1:19454902-19455508 FORWARD LENGTH=145;AT3G16140.1 | Symbols:PSAH-1 | photosystem I subunit H-1 | photosystem I subunit H-1 |	99	FFETFAAPFTK(1)R	-0.036926	0.0744648	-0.255064	-0.63424	0.261016	-0.0880058	-0.561986	0.0802405	1.11809	-0.215462	-	+	0.000366575	123.79	113.79	1	57.802	11	AT1G52230.1;AT3G16140.1	99;99	AT1G52230.1;AT3G16140.1	1	By MS/MS	By MS/MS	By MS/MS	By MS/MS	By MS/MS	By MS/MS	By MS/MS	By MS/MS	UID172	___1	K	3	-0.075225	88191000	118580000	210100000	127390000	350250000	328180000	162570000	189180000	139910000	398740000	121250000	131820000
AT1G52740.1 | Symbols:HTA9 | histone H2A protein 9 | histone H2A protein 9 | Chr1:19645409-19646221 FORWARD LENGTH=134	7	SGK(1)GAK(1)GLIMGK	0.0139281	0.0982303	-0.18968	-0.0492479	0.169079	-0.000432773	0.150385	0.0514888	-0.0583227	0.0381553	-	+	3.76e-13	143.24	115.06	1	106.49	6	AT1G52740.1	7	AT1G52740.1	1;2;3	By MS/MS	By MS/MS	By MS/MS	By MS/MS	By MS/MS	By MS/MS	By MS/MS	By MS/MS	UID174	___1	K	2	0.050725	1508700000	1445800000	1474700000	1654700000	1388400000	1679400000	1553400000	1625300000	1390100000	1256600000	658960000	789370000
AT1G52740.1 | Symbols:HTA9 | histone H2A protein 9 | histone H2A protein 9 | Chr1:19645409-19646221 FORWARD LENGTH=134	4	SGK(1)GAK(1)GLIMGK	0.143825	0.465855	NA	NA	0.11973	0.371516	NA	-0.0597706	NA	NA	-	-	3.76e-13	143.24	115.06	1	106.49	3	AT1G52740.1	4	AT1G52740.1	1;2;3	By MS/MS	By MS/MS	By MS/MS	By MS/MS	By MS/MS	By MS/MS	By MS/MS	By MS/MS	UID176	___1	K	2	0.050725	411910000	373510000	589690000	658800000	411140000	460600000	548320000	595470000	480980000	435190000	225180000	241620000
AT1G54270.1 | Symbols:EIF4A-2 | eif4a-2 | eif4a-2 | Chr1:20260495-20262018 FORWARD LENGTH=412;AT3G13920.1 | Symbols:TIF4A1,EIF4A1,RH4 | eukaryotic translation initiation factor 4A1 | eukaryotic translation initiation factor 4A1 | Chr3:4592635-4594128 R	125	ELAQQIEK(1)VMR	0.0990912	0.222937	0.703455	-0.485115	0.331754	0.00789865	NA	-0.0625362	NA	NA	-	+	1.01e-13	159.94	113.48	1	98.04	8	AT1G54270.1;AT3G13920.1;AT3G13920.3;AT3G13920.2;AT3G13920.5;AT1G72730.1;AT3G13920.4	125;125;115;125;129;127;120	AT1G54270.1;AT3G13920.1;AT3G13920.4	1	By matching	By MS/MS	By MS/MS	By MS/MS		By MS/MS			UID179	___1	K	2	-0.6653	6944500	6787100	19215000	18645000	26671000	21642000	20424000	21268000	0	0	20635000	22259000
AT1G55325.4 | Symbols:GCT,MAB2 | GRAND CENTRAL,MACCHI-BOU 2 | RNA polymerase II transcription mediator | Chr1:20637594-20646875 FORWARD LENGTH=1906;AT1G55325.3 | Symbols:GCT,MAB2 | GRAND CENTRAL,MACCHI-BOU 2 | RNA polymerase II transcription mediator |	725	EGVSQSIHSK(1)HSAANAVK	-0.0300072	0.165151	-0.216602	-0.360823	0.217105	0.181346	-0.057277	-0.0238941	0.0234683	-0.00337989	-	+	4.87e-16	150.28	127.31	1	103.5	10	AT1G55325.4;AT1G55325.3;AT1G55325.1;AT1G55325.2	725;725;735;725	AT1G55325.4	1	By MS/MS	By MS/MS	By MS/MS	By MS/MS	By MS/MS	By MS/MS	By MS/MS	By MS/MS	UID182	___1	K	3	-0.21811	6763100	5540400	7048700	5526400	22194000	21425000	7051100	7030600	10229000	8600200	8128000	6833400
AT1G55490.5 | Symbols:Cpn60beta1,LEN1,CPN60B | chaperonin-60beta1,LESION INITIATION 1,chaperonin 60 beta | chaperonin 60 beta | Chr1:20715717-20718673 REVERSE LENGTH=600;AT1G55490.4 | Symbols:Cpn60beta1,LEN1,CPN60B | chaperonin-60beta1,LESION INITIATION	63	ELHFNK(1)DGTTIR	0.249723	1.42709	0.192447	-0.100082	0.103038	0.90018	0.359897	0.212852	0.063779	0.265677	-	+	7.03e-05	130.1	107.18	1	116.19	6	AT1G55490.5;AT1G55490.4;AT1G55490.3;AT1G55490.2;AT1G55490.1;AT3G13470.1	63;63;63;63;63;59	AT1G55490.5;AT3G13470.1	1	By MS/MS	By MS/MS	By MS/MS	By MS/MS	By MS/MS	By MS/MS	By MS/MS	By MS/MS	UID184	___1	K	3	-0.35806	31006000	32995000	30396000	45145000	38824000	46530000	53799000	43877000	47220000	28558000	40031000	39230000
AT1G55490.5 | Symbols:Cpn60beta1,LEN1,CPN60B | chaperonin-60beta1,LESION INITIATION 1,chaperonin 60 beta | chaperonin 60 beta | Chr1:20715717-20718673 REVERSE LENGTH=600;AT1G55490.4 | Symbols:Cpn60beta1,LEN1,CPN60B | chaperonin-60beta1,LESION INITIATION	416	NLIEQAEQDYEK(0.674)EK(0.326)LNER	-0.524573	1.48205	-0.74282	NA	0.216032	NA	-0.924024	NA	-0.836991	-0.335062	-	+	0.00266542	61.648	46.879	0.674219	61.648	12	AT1G55490.5;AT1G55490.4;AT1G55490.3;AT1G55490.2;AT1G55490.1;AT3G13470.1	416;416;416;416;416;412	AT1G55490.5;AT3G13470.1	1	By MS/MS		By MS/MS		By MS/MS		By matching	By MS/MS	UID186	___1	K	3	0.22428	54599000	28589000	0	0	58076000	59838000	0	0	20090000	40189000	0	0
AT1G55490.5 | Symbols:Cpn60beta1,LEN1,CPN60B | chaperonin-60beta1,LESION INITIATION 1,chaperonin 60 beta | chaperonin 60 beta | Chr1:20715717-20718673 REVERSE LENGTH=600;AT1G55490.4 | Symbols:Cpn60beta1,LEN1,CPN60B | chaperonin-60beta1,LESION INITIATION	98	NVVLESK(1)YGSPR	-0.00658319	0.0157767	0.0556121	-0.584393	0.422598	-0.1121	0.514635	0.0845786	-0.427013	NA	-	+	0.000253461	137.89	122.27	1	77.593	7	AT1G55490.5;AT1G55490.4;AT1G55490.3;AT1G55490.2;AT1G55490.1;AT3G13470.1;AT5G56500.2;AT5G56500.1	98;98;98;98;98;94;94;94	AT1G55490.5;AT3G13470.1;AT5G56500.2	1	By MS/MS	By MS/MS	By MS/MS	By MS/MS	By MS/MS	By matching	By matching		UID188	___1	K	2	-0.78466	34061000	33478000	35745000	23985000	43001000	32734000	36530000	55167000	40879000	30898000	27071000	24821000
AT1G55490.5 | Symbols:Cpn60beta1,LEN1,CPN60B | chaperonin-60beta1,LESION INITIATION 1,chaperonin 60 beta | chaperonin 60 beta | Chr1:20715717-20718673 REVERSE LENGTH=600;AT1G55490.4 | Symbols:Cpn60beta1,LEN1,CPN60B | chaperonin-60beta1,LESION INITIATION	532	VLSNDNVK(1)FGYNAATGK	-0.0526374	0.360417	-0.349769	0.0852886	-0.0742314	0.00779722	-0.127765	0.031076	-0.171222	0.177727	-	+	1.06e-13	183.41	155.98	1	147.12	8	AT1G55490.5;AT1G55490.4;AT1G55490.3;AT1G55490.2;AT1G55490.1	532;532;532;532;532	AT1G55490.5	1	By MS/MS	By MS/MS	By MS/MS	By MS/MS	By MS/MS	By MS/MS	By MS/MS	By MS/MS	UID189	___1	K	2	-0.033767	13542000	12286000	9855000	11795000	14274000	18319000	15135000	13061000	13823000	13836000	13706000	10366000
AT1G56070.3 | Symbols:LOS1 | LOW EXPRESSION OF OSMOTICALLY RESPONSIVE GENES 1 | Ribosomal protein S5/Elongation factor G/III/V family protein | Chr1:20968245-20971077 REVERSE LENGTH=843;AT1G56070.2 | Symbols:LOS1 | LOW EXPRESSION OF OSMOTICALLY RESPONSI	427	K(1)DLYTK(1)SVQR	0.117128	1.05915	0.0250289	0.247684	0.00720268	0.130381	-0.0771063	0.00533346	0.347779	0.250719	-	+	6.88e-05	157.68	113.91	1	15.89	6	AT1G56070.3;AT1G56070.2;AT1G56070.1	427;427;427	AT1G56070.3	1	By MS/MS	By MS/MS	By MS/MS	By MS/MS	By MS/MS	By MS/MS	By MS/MS	By MS/MS	UID190	___1	K	4	-0.090702	7215600	7544200	10663000	15820000	11474000	13991000	13078000	15083000	13179000	10246000	10971000	11531000
AT1G56070.3 | Symbols:LOS1 | LOW EXPRESSION OF OSMOTICALLY RESPONSIVE GENES 1 | Ribosomal protein S5/Elongation factor G/III/V family protein | Chr1:20968245-20971077 REVERSE LENGTH=843;AT1G56070.2 | Symbols:LOS1 | LOW EXPRESSION OF OSMOTICALLY RESPONSI	16	IMDYK(1)HNIR	0.573749	1.25939	1.64436	0.415434	0.279389	0.42649	NA	0.103069	NA	NA	-	+	0.0100235	53.683	53.683	1	53.683	5	AT1G56070.3;AT1G56070.2;AT1G56070.1	16;16;16	AT1G56070.3	1	By MS/MS	By MS/MS	By MS/MS	By MS/MS		By MS/MS			UID192	___1	K	3	0.43708	1151000	3441700	7520800	9999800	6302500	7332600	6073000	4701300	0	0	11329000	9201200
AT1G56070.3 | Symbols:LOS1 | LOW EXPRESSION OF OSMOTICALLY RESPONSIVE GENES 1 | Ribosomal protein S5/Elongation factor G/III/V family protein | Chr1:20968245-20971077 REVERSE LENGTH=843;AT1G56070.2 | Symbols:LOS1 | LOW EXPRESSION OF OSMOTICALLY RESPONSI	232	MYASK(1)FGVVESK	0.0793028	0.232125	-0.23618	-0.17223	1.0667	0.258063	-0.0316775	-0.0791562	-0.0590891	-0.112007	-	+	7.94e-05	143.97	126.15	1	91.313	5	AT1G56070.3;AT1G56070.2;AT1G56070.1	232;232;232	AT1G56070.3	1	By MS/MS	By MS/MS	By MS/MS	By MS/MS	By MS/MS	By MS/MS	By MS/MS	By MS/MS	UID193	___1	K	2	0.28498	58740000	66462000	51397000	66587000	52429000	43479000	64905000	67412000	23608000	22274000	23566000	26449000
AT1G56190.2 | Symbols:no symbol available | no full name available | Phosphoglycerate kinase family protein | Chr1:21028622-21030454 FORWARD LENGTH=405;AT1G56190.1 | Symbols:no symbol available | no full name available | Phosphoglycerate kinase family p	333	FAK(1)GTEAVANK	-0.0551069	0.1448	-0.570829	-0.265674	-0.0672258	0.633076	0.220732	0.456999	-0.410447	-0.437486	-	+	0.000640325	129.16	69.757	1	102.52	3	AT1G56190.2;AT1G56190.1	333;406	AT1G56190.2	1	By MS/MS	By MS/MS	By MS/MS	By MS/MS	By MS/MS	By MS/MS	By MS/MS	By MS/MS	UID195	___1	K	2	0.27816	11226000	10246000	7407300	7065700	7681200	9143600	10332000	6966500	8077100	9649300	9937200	10689000
AT1G56190.2 | Symbols:no symbol available | no full name available | Phosphoglycerate kinase family protein | Chr1:21028622-21030454 FORWARD LENGTH=405;AT1G56190.1 | Symbols:no symbol available | no full name available | Phosphoglycerate kinase family p	243	FLK(1)PSVAGFLLQK	0.0332682	0.16594	-0.129781	-0.159186	0.354298	0.143452	-0.244765	0.278741	-0.0712545	0.0946415	-	+	1.3e-05	132.56	105.45	1	82.069	3	AT1G56190.2;AT1G56190.1;AT3G12780.1	167;240;243	AT1G56190.2;AT3G12780.1	1	By MS/MS	By MS/MS	By MS/MS	By MS/MS	By MS/MS	By MS/MS	By MS/MS	By MS/MS	UID196	___1	K	3	0.28028	345620000	302580000	354290000	449920000	568530000	522730000	552870000	405060000	315660000	413600000	456180000	386400000
AT1G56190.2 | Symbols:no symbol available | no full name available | Phosphoglycerate kinase family protein | Chr1:21028622-21030454 FORWARD LENGTH=405;AT1G56190.1 | Symbols:no symbol available | no full name available | Phosphoglycerate kinase family p	124	FYK(1)EEEK	0.128193	0.788373	-0.0317692	0.355918	-0.0533895	0.295571	0.511033	0.100175	0.0309717	-0.182966	-	+	8.6e-07	137.52	21.086	1	105.57	3	AT1G56190.2;AT1G56190.1	124;197	AT1G56190.2	1	By MS/MS	By MS/MS	By MS/MS	By MS/MS	By MS/MS	By MS/MS	By MS/MS	By MS/MS	UID197	___1	K	2	0.28385	60664000	55046000	117230000	167950000	118160000	156440000	204710000	171800000	113330000	84577000	878090000	900730000
AT1G56190.2 | Symbols:no symbol available | no full name available | Phosphoglycerate kinase family protein | Chr1:21028622-21030454 FORWARD LENGTH=405;AT1G56190.1 | Symbols:no symbol available | no full name available | Phosphoglycerate kinase family p	149	GVTPK(1)FSLAPLVPR	-0.00182657	0.0150703	-0.0574217	-0.0167747	0.014383	0.0537781	0.000288558	0.0935096	-0.0171543	-0.0852212	-	+	7.97e-08	184.03	169.34	1	153.74	5	AT1G56190.2;AT1G56190.1;AT3G12780.1	73;146;149	AT1G56190.2;AT3G12780.1	1	By MS/MS	By MS/MS	By MS/MS	By MS/MS	By MS/MS	By MS/MS	By MS/MS	By MS/MS	UID199	___1	K	2	-0.11618	856550000	808270000	864310000	1064000000	944950000	1096400000	884900000	888210000	775910000	759120000	906950000	892220000
AT1G59359.1 | Symbols:no symbol available | no full name available | Ribosomal protein S5 family protein | Chr1:21842537-21843733 REVERSE LENGTH=284;AT1G58983.1 | Symbols:no symbol available | no full name available | Ribosomal protein S5 family protein	170	IGK(1)PHTVPCK	0.223515	0.283539	NA	1.31771	0.0322117	NA	-0.594549	-0.527271	NA	0.889473	-	+	0.000447193	82.417	48.541	1	73.499	3	AT1G59359.1;AT1G58983.1;AT1G58684.1;AT1G58380.1;AT3G57490.1;AT2G41840.1	169;169;169;169;161;170	AT1G59359.1;AT2G41840.1	1		By MS/MS	By MS/MS		By MS/MS	By MS/MS		By MS/MS	UID200	___1	K	3	-2.2177	0	0	4882200	8672800	9913700	11779000	0	0	4903400	5787300	6075000	6739400
AT1G61520.1 | Symbols:LHCA3 | photosystem I light harvesting complex gene 3 | PSI type III chlorophyll a/b-binding protein | Chr1:22700152-22701149 FORWARD LENGTH=273;AT1G61520.3 | Symbols:LHCA3 | photosystem I light harvesting complex gene 3 | PSI type	213	GLAGSGNPAYPGGPFFNPLGFGK(1)DEK	-0.126435	0.951209	-0.385752	0.0439044	-0.191057	0.24284	-0.197488	-0.113434	-0.17132	-0.239174	-	+	8.93e-55	241.74	218.6	1	227.46	23	AT1G61520.1;AT1G61520.3;AT1G61520.2	213;213;158	AT1G61520.1	1	By MS/MS	By MS/MS	By MS/MS	By MS/MS	By MS/MS	By MS/MS	By MS/MS	By MS/MS	UID202	___1	K	2	0.57414	291550000	258690000	266210000	284270000	271140000	312890000	240660000	243930000	309680000	345980000	228120000	223690000
AT1G61520.1 | Symbols:LHCA3 | photosystem I light harvesting complex gene 3 | PSI type III chlorophyll a/b-binding protein | Chr1:22700152-22701149 FORWARD LENGTH=273;AT1G61520.3 | Symbols:LHCA3 | photosystem I light harvesting complex gene 3 | PSI type	182	LQDWYNPGSMGK(1)QYFLGLEK	0.281805	0.174909	1.98645	NA	0.386487	-1.7243	NA	0.478587	NA	NA	-	-	0.000128487	80.98	72.792	1	60.765	12	AT1G61520.1;AT1G61520.3;AT1G61520.2	182;182;127	AT1G61520.1	1	By MS/MS		By MS/MS	By MS/MS		By MS/MS			UID203	___1	K	3	0.33712	5825600	33295000	0	0	47522000	37424000	3664100	37093000	0	0	46195000	29250000
AT1G63470.1 | Symbols:AHL5 | AT-hook motif nuclear localized protein 5 | AT hook motif DNA-binding family protein | Chr1:23536831-23538863 REVERSE LENGTH=378	305	SNNNNNK(1)TIK	-0.112577	0.472799	0.130799	0.0593554	-0.103263	-0.236095	NA	-0.581399	-0.353745	0.296311	-	+	0.00381116	94.616	72.468	1	86.898	7	AT1G63470.1	305	AT1G63470.1	1	By MS/MS	By MS/MS	By MS/MS	By MS/MS		By MS/MS	By MS/MS	By MS/MS	UID207	___1	K	2	-0.58951	1771300	2124000	1801900	2450700	1278100	1459100	2057000	2320500	0	0	1499500	2069000
AT1G63480.7 | Symbols:AHL12 | AT-hook motif nuclear localized protein 12 | AT hook motif DNA-binding family protein | Chr1:23539872-23541667 REVERSE LENGTH=355;AT1G63480.6 | Symbols:AHL12 | AT-hook motif nuclear localized protein 12 | AT hook motif DNA-	282	THNNNNK(1)TIR	-0.050448	0.151285	-0.0659138	NA	-0.326422	NA	NA	-0.102591	NA	0.293135	-	-	0.00138465	67.08	57.722	1	67.08	7	AT1G63480.7;AT1G63480.6;AT1G63480.5;AT1G63480.4;AT1G63480.3;AT1G63480.2;AT1G63480.1	282;282;282;282;282;288;288	AT1G63480.7	1	By MS/MS		By MS/MS			By matching		By matching	UID208	___1	K	3	0.22996	4265400	3002200	0	0	4832300	9756000	0	0	0	0	4321200	4447800
AT1G63500.1 | Symbols:BSK7 | brassinosteroid-signaling kinase 7 | kinase with tetratricopeptide repeat domain-containing protein | Chr1:23556015-23558403 FORWARD LENGTH=487	68	NATSGFATENIVSEHGEK(1)APNVVYK	0.27097	1.19669	0.159242	0.309642	NA	NA	NA	0.344025	NA	NA	-	-	2.49e-11	115.88	102.15	1	115.88	18	AT1G63500.1	68	AT1G63500.1	1	By matching	By MS/MS				By MS/MS			UID209	___1	K	3	0.12566	6812400	8819100	6313600	7837400	0	0	0	0	0	0	6069900	5641600
AT1G64190.1 | Symbols:PGD1 | 6-phosphogluconate dehydrogenase 1 | 6-phosphogluconate dehydrogenase family protein | Chr1:23825549-23827012 REVERSE LENGTH=487;AT5G41670.4 | Symbols:PGD3 | 6-phosphogluconate dehydrogenase 3 | 6-phosphogluconate dehydrogen	41	TTSK(1)VDETLDR	-0.0435708	0.14567	-0.000707108	-0.195979	NA	0.0659742	NA	NA	NA	NA	-	-	0.00025988	171.67	13.102	1	171.67	4	AT1G64190.1;AT5G41670.4;AT5G41670.3;AT5G41670.2;AT5G41670.1	41;41;41;41;41	AT1G64190.1;AT5G41670.4	1	By MS/MS	By MS/MS		By MS/MS					UID210	___1	K	2	0.099293	10237000	7658000	6539700	7054100	0	0	15177000	14995000	0	0	0	0
AT1G65260.2 | Symbols:PTAC4,VIPP1 | VESICLE-INDUCING PROTEIN IN PLASTIDS 1,plastid transcriptionally active 4 | plastid transcriptionally active 4 | Chr1:24236914-24240428 FORWARD LENGTH=259;AT1G65260.1 | Symbols:PTAC4,VIPP1 | VESICLE-INDUCING PROTEIN I	73	AAQQSSDDWYK(1)R	0.0303297	0.124902	NA	NA	-0.0751904	-0.106884	-0.0418037	-0.142217	0.436375	0.111699	-	+	0.000509396	138.25	131.4	1	104.82	11	AT1G65260.2;AT1G65260.1	73;144	AT1G65260.2	1			By MS/MS	By matching	By MS/MS	By MS/MS	By MS/MS	By MS/MS	UID211	___1	K	2	0.024332	0	0	0	0	4300600	5568400	5347900	6451800	3317900	3706500	3609100	2952800
AT1G65260.2 | Symbols:PTAC4,VIPP1 | VESICLE-INDUCING PROTEIN IN PLASTIDS 1,plastid transcriptionally active 4 | plastid transcriptionally active 4 | Chr1:24236914-24240428 FORWARD LENGTH=259;AT1G65260.1 | Symbols:PTAC4,VIPP1 | VESICLE-INDUCING PROTEIN I	81	AQLALAK(1)GDEDLAR	0.0440879	0.290767	-0.102713	NA	0.165823	0.195583	NA	0.00794227	-0.0187465	0.016639	-	+	6.58e-06	138.42	115.05	1	119.69	7	AT1G65260.2;AT1G65260.1	81;152	AT1G65260.2	1	By MS/MS		By MS/MS	By matching		By MS/MS	By MS/MS	By MS/MS	UID212	___1	K	2	0.24071	12138000	12008000	0	0	13669000	15160000	14451000	13859000	0	0	10881000	11639000
AT1G66200.1 | Symbols:ATGSR2,GSR2,GLN1;2 | glutamine synthetase 1;2,glutamine synthase clone F11 | hypothetical protein | Chr1:24655520-24657520 REVERSE LENGTH=356;AT1G66200.3 | Symbols:ATGSR2,GSR2,GLN1;2 | glutamine synthetase 1;2,glutamine synthase cl	336	HK(1)EHISAYGEGNER	0.571946	0.791974	NA	-0.129987	0.517317	1.32851	NA	NA	NA	NA	-	-	0.00285081	64.52	55.723	1	54.501	2	AT1G66200.1;AT1G66200.3;AT5G35630.3;AT5G35630.2;AT5G35630.1	278;287;336;336;336	AT1G66200.1;AT5G35630.3	1		By matching	By MS/MS	By MS/MS					UID215	___1	K	3	0.37683	0	0	2258300	3138600	1804800	1273500	1062700	2544500	0	0	0	0
AT1G66530.1 | Symbols:no symbol available | no full name available | Arginyl-tRNA synthetase%2C class Ic | Chr1:24819064-24822277 REVERSE LENGTH=590;AT4G26300.4 | Symbols:emb1027 | embryo defective 1027 | Arginyl-tRNA synthetase%2C class Ic | Chr4:1330	142	AVVDFSSPNIAK(1)EMHVGHLR	-0.0516786	0.135281	-0.293766	0.348912	NA	NA	NA	0.0243551	NA	-0.286216	-	-	0.000204781	68.639	59.638	1	21.997	12	AT1G66530.1;AT4G26300.4;AT4G26300.2;AT4G26300.3;AT4G26300.1;AT4G26300.5	142;142;168;181;194;205	AT1G66530.1;AT4G26300.4	1	By MS/MS	By matching				By MS/MS		By MS/MS	UID216	___1	K	4	0.029103	23669000	39284000	22926000	25126000	0	0	0	0	0	0	9253500	8599500
AT1G67090.1 | Symbols:RBCS1A | ribulose bisphosphate carboxylase small chain 1A | ribulose bisphosphate carboxylase small chain 1A | Chr1:25048465-25049249 REVERSE LENGTH=180	146	EVEECK(1)K	0.020589	0.0946045	0.359071	-0.0199016	0.354003	-0.120086	-0.171975	-0.228973	0.0461418	-0.0535686	-	+	6.57e-13	141.78	94.715	1	129.4	6	AT1G67090.1	146	AT1G67090.1	1	By MS/MS	By MS/MS	By MS/MS	By MS/MS	By MS/MS	By MS/MS	By MS/MS	By MS/MS	UID217	___1	K	2	-0.43922	117000000	120070000	81792000	79539000	51172000	52986000	121660000	127250000	370390000	238230000	89843000	118190000
AT1G67090.1 | Symbols:RBCS1A | ribulose bisphosphate carboxylase small chain 1A | ribulose bisphosphate carboxylase small chain 1A | Chr1:25048465-25049249 REVERSE LENGTH=180	147	EVEECK(0.122)K(0.878)EYPNAFIR	-0.378688	0.656244	-0.838873	-1.30322	0.527283	-0.275603	NA	-0.00302645	NA	NA	-	+	1.34e-10	153.24	131.88	0.877701	153.24	7	AT1G67090.1	147	AT1G67090.1	1	By MS/MS	By MS/MS	By MS/MS	By MS/MS		By MS/MS			UID218	___1	K	3	0.25502	50423000	28371000	28248000	14281000	36582000	27317000	28483000	41824000	0	0	22649000	33998000
AT1G67090.1 | Symbols:RBCS1A | ribulose bisphosphate carboxylase small chain 1A | ribulose bisphosphate carboxylase small chain 1A | Chr1:25048465-25049249 REVERSE LENGTH=180;AT1G67090.2 | Symbols:RBCS1A | ribulose bisphosphate carboxylase small chain 1	66	K(1)FETLSYLPDLTDSELAK	0.021456	0.0293005	0.328147	0.380729	-0.25411	-0.673556	-1.01014	-0.648005	1.22565	0.822934	-	+	8.21e-86	238.47	191.99	1	188.25	1	AT1G67090.1;AT1G67090.2	66;66	AT1G67090.1	1	By MS/MS	By MS/MS	By MS/MS	By MS/MS	By MS/MS	By MS/MS	By MS/MS	By MS/MS	UID219	___1	K	2	0.43238	166390000	188870000	52831000	48444000	180820000	162490000	166060000	205840000	48853000	188170000	114630000	143980000
AT1G67090.1 | Symbols:RBCS1A | ribulose bisphosphate carboxylase small chain 1A | ribulose bisphosphate carboxylase small chain 1A | Chr1:25048465-25049249 REVERSE LENGTH=180;AT1G67090.2 | Symbols:RBCS1A | ribulose bisphosphate carboxylase small chain 1	83	KFETLSYLPDLTDSELAK(1)EVDYLIR	0.0234868	0.0765751	NA	NA	0.152067	0.385318	-0.0703892	-0.20364	-0.353008	0.230572	-	+	1.29e-39	193.19	160.47	1	193.19	18	AT1G67090.1;AT1G67090.2	83;83	AT1G67090.1	1			By MS/MS	By MS/MS	By MS/MS	By MS/MS	By MS/MS	By MS/MS	UID220	___1	K	3	-0.10772	0	0	0	0	47813000	65469000	56034000	57793000	85583000	75309000	26911000	49574000
AT1G67090.1 | Symbols:RBCS1A | ribulose bisphosphate carboxylase small chain 1A | ribulose bisphosphate carboxylase small chain 1A | Chr1:25048465-25049249 REVERSE LENGTH=180;AT1G67090.2 | Symbols:RBCS1A | ribulose bisphosphate carboxylase small chain 1	65	K(0.5)K(0.5)FETLSYLPDLTDSELAK	0.105706	0.039117	-0.850767	NA	0.47283	0.538304	-4.34127	-0.124063	5.26142	-0.216501	-	+	3.88e-05	93.269	84.879	0.5	93.269	1	AT1G67090.1;AT1G67090.2	65;65	AT1G67090.1	1	By MS/MS		By MS/MS	By MS/MS	By MS/MS	By MS/MS	By MS/MS	By MS/MS	UID221	___1	K	3	-0.55772	105210000	63343000	0	0	128070000	113040000	104080000	86518000	1831200	78385000	75704000	98485000
AT1G67090.1 | Symbols:RBCS1A | ribulose bisphosphate carboxylase small chain 1A | ribulose bisphosphate carboxylase small chain 1A | Chr1:25048465-25049249 REVERSE LENGTH=180;AT5G38420.1 | Symbols:RBCS2B | Rubisco small subunit 2B | Ribulose bisphosphat	140	LPLFGCTDSAQVLK(1)EVEECK	-0.01482	0.0859089	-0.0699061	-0.0249715	-0.118758	0.210596	0.120545	-0.226262	0.158725	-0.168528	-	+	4.87e-28	236.43	223.31	1	147.06	14	AT1G67090.1;AT5G38420.1;AT5G38410.1;AT5G38410.3;AT5G38410.2;AT5G38430.2;AT5G38430.1	140;140;140;145;133;140;140	AT1G67090.1;AT5G38420.1;AT5G38430.2	1	By MS/MS	By MS/MS	By MS/MS	By MS/MS	By MS/MS	By MS/MS	By MS/MS	By MS/MS	UID222	___1	K	3	-0.71048	9.4621e+08	8.3898e+08	1.0407e+09	1.0759e+09	9.6953e+08	1.1924e+09	1.092e+09	1.0077e+09	8.5007e+08	6.981e+08	1.0032e+09	1.2323e+09
AT1G67090.1 | Symbols:RBCS1A | ribulose bisphosphate carboxylase small chain 1A | ribulose bisphosphate carboxylase small chain 1A | Chr1:25048465-25049249 REVERSE LENGTH=180;AT5G38420.1 | Symbols:RBCS2B | Rubisco small subunit 2B | Ribulose bisphosphat	92	NK(1)WIPCVEFELEHGFVYR	0.0482363	0.154415	0.694301	-0.269077	0.189615	-0.211884	0.0637259	-0.456491	0.296545	0.0791561	-	+	4.85e-07	112.91	95.759	1	72.359	2	AT1G67090.1;AT5G38420.1;AT5G38410.1;AT5G38430.2;AT5G38430.1	92;92;92;92;92	AT1G67090.1;AT5G38420.1;AT5G38430.2	1	By MS/MS	By MS/MS	By MS/MS	By MS/MS	By MS/MS	By MS/MS	By MS/MS	By MS/MS	UID223	___1	K	3	-0.1286	147500000	229890000	279160000	282670000	303500000	354560000	66076000	88269000	251400000	253370000	273600000	426880000
AT1G67830.1 | Symbols:ATFXG1,FXG1 | alpha-fucosidase 1,Arabidopsis thaliana alpha-fucosidase 1 | alpha-fucosidase 1 | Chr1:25431705-25432972 REVERSE LENGTH=372	309	GSLVSCCGHGGK(1)YNYNK	-0.0221704	0.0566219	-0.148465	0.0100636	0.402512	NA	-0.0144982	0.264946	NA	-0.64758	-	+	2.12e-17	221.59	211.12	1	150.39	12	AT1G67830.1	309	AT1G67830.1	1	By MS/MS	By MS/MS	By MS/MS		By MS/MS	By MS/MS	By MS/MS	By MS/MS	UID228	___1	K	3	-0.52863	6760100	7088700	5221800	5987000	12349000	10882000	0	0	28231000	25517000	9167900	10117000
AT1G67830.1 | Symbols:ATFXG1,FXG1 | alpha-fucosidase 1,Arabidopsis thaliana alpha-fucosidase 1 | alpha-fucosidase 1 | Chr1:25431705-25432972 REVERSE LENGTH=372	314	YNYNK(1)GIGCGMK	-0.069867	0.509353	-0.247166	0.157303	0.0404969	0.164529	-0.143263	-0.149389	-0.15637	-0.225076	-	+	0.000116331	142.43	135.89	1	108.67	5	AT1G67830.1	314	AT1G67830.1	1	By MS/MS	By MS/MS	By MS/MS	By MS/MS	By MS/MS	By MS/MS	By MS/MS	By MS/MS	UID229	___1	K	2	-0.30274	17578000	16281000	13170000	16060000	20920000	22674000	17148000	17334000	15567000	14291000	20332000	24324000
AT1G68010.1 | Symbols:HPR,ATHPR1 | hydroxypyruvate reductase | hydroxypyruvate reductase | Chr1:25493418-25495720 FORWARD LENGTH=386;AT1G68010.2 | Symbols:HPR,ATHPR1 | hydroxypyruvate reductase | hydroxypyruvate reductase | Chr1:25493418-25495720 FORWA	46	VEICHLK(1)K	0.0401753	0.317876	0.0315363	0.0875986	0.208378	-0.0643311	-0.0177795	0.151394	-0.179596	0.104202	-	+	0.00657375	103.83	61.454	1	41.448	7	AT1G68010.1;AT1G68010.2;AT1G68010.3	46;46;46	AT1G68010.1	1	By MS/MS	By MS/MS	By MS/MS	By MS/MS	By MS/MS	By MS/MS	By MS/MS	By MS/MS	UID231	___1	K	3	-0.36578	39086000	34459000	28520000	30637000	48000000	46113000	28985000	28601000	36686000	30916000	38010000	35686000
AT1G68010.1 | Symbols:HPR,ATHPR1 | hydroxypyruvate reductase | hydroxypyruvate reductase | Chr1:25493418-25495720 FORWARD LENGTH=386;AT1G68010.2 | Symbols:HPR,ATHPR1 | hydroxypyruvate reductase | hydroxypyruvate reductase | Chr1:25493418-25495720 FORWA	22	VVSTK(1)PMPGTR	-0.208611	1.16226	-0.623243	-0.0242818	-0.127633	-0.0740944	NA	0.128787	-0.252638	-0.487176	-	+	0.00983964	57.785	28.698	1	39.918	5	AT1G68010.1;AT1G68010.2;AT1G68010.3	22;22;22	AT1G68010.1	1	By MS/MS	By MS/MS	By MS/MS	By MS/MS	By MS/MS	By MS/MS	By MS/MS	By MS/MS	UID232	___1	K	2	0.28372	4382400	3764600	2720900	1886700	2505700	3345300	3668800	3422400	0	0	2010800	2185000
AT1G69740.3 | Symbols:HEMB1 | | Aldolase superfamily protein | Chr1:26232197-26234713 FORWARD LENGTH=430;AT1G69740.2 | Symbols:HEMB1 | | Aldolase superfamily protein | Chr1:26232197-26234713 FORWARD LENGTH=430;AT1G69740.1 | Symbols:HEMB1 | | Aldola	390	AGGVLK(1)MIDEEK	-0.633235	0.478957	-0.390548	NA	0.283035	NA	NA	0.318578	NA	-2.744	-	-	7.56e-06	121.02	101.75	1	77.597	6	AT1G69740.3;AT1G69740.2;AT1G69740.1	390;390;390	AT1G69740.3	1	By MS/MS	By MS/MS	By MS/MS	By MS/MS	By MS/MS	By MS/MS	By MS/MS	By MS/MS	UID233	___1	K	2	-0.66801	13433000	10349000	9129500	0	7825700	9179900	15059000	0	14858000	0	7997700	8023500
AT1G69830.1 | Symbols:ATAMY3,AMY3 | ALPHA-AMYLASE-LIKE 3,alpha-amylase-like 3 | alpha-amylase-like 3 | Chr1:26288518-26293003 REVERSE LENGTH=887	205	DEETGAWYQHK(1)GR	0.116477	0.477268	NA	0.00791302	-0.0388575	-0.156526	0.605771	0.297874	-0.0173148	NA	-	+	2.3e-06	130.1	125.93	1	130.1	11	AT1G69830.1	205	AT1G69830.1	1		By MS/MS	By MS/MS	By MS/MS	By MS/MS	By MS/MS	By MS/MS		UID234	___1	K	3	-0.02013	0	0	4870500	5883400	8823500	8790000	5519800	8509400	8489500	6464300	8551500	7848600
AT1G72390.2 | Symbols:PHL | PHYTOCHROME-DEPENDENT LATE-FLOWERING | nuclear receptor coactivator | Chr1:27245455-27251218 FORWARD LENGTH=1325;AT1G72390.1 | Symbols:PHL | PHYTOCHROME-DEPENDENT LATE-FLOWERING | nuclear receptor coactivator | Chr1:27245455	520	SNFPQTSWNVNPGQQIEK(1)EPK	0.054224	0.215496	NA	NA	-0.00388998	NA	NA	0.112755	NA	0.0538064	-	-	1.8e-05	93.583	86.137	1	93.583	18	AT1G72390.2;AT1G72390.1	520;520	AT1G72390.2	1		By MS/MS	By MS/MS	By MS/MS		By MS/MS	By MS/MS	By MS/MS	UID236	___1	K	3	-0.38843	0	0	0	13554000	18801000	13092000	18143000	0	0	0	17701000	14153000
AT1G72810.1 | Symbols:no symbol available | no full name available | Pyridoxal-5'-phosphate-dependent enzyme family protein | Chr1:27398760-27400393 REVERSE LENGTH=516;AT4G29840.1 | Symbols:MTO2,TS | THREONINE SYNTHASE,METHIONINE OVER-ACCUMULATOR 2 | Py	477	TVVVSTAHGLK(1)FTQSK	-0.288828	0.586579	NA	-0.445991	NA	NA	NA	0.224739	NA	-0.645232	-	-	2.24e-05	98.035	78.96	1	61.648	11	AT1G72810.1;AT4G29840.1	469;477	AT1G72810.1;AT4G29840.1	1	By MS/MS	By matching			By MS/MS	By matching		By MS/MS	UID237	___1	K	3	-0.00020495	13739000	0	12070000	10473000	0	0	0	0	22346000	0	14143000	21418000
AT1G75750.2 | Symbols:GASA1 | GAST1 protein homolog 1 | GAST1 protein homolog 1 | Chr1:28441813-28442284 REVERSE LENGTH=97;AT1G75750.1 | Symbols:GASA1 | GAST1 protein homolog 1 | GAST1 protein homolog 1 | Chr1:28441813-28442284 REVERSE LENGTH=98	36	K(1)IDCGSACVAR	0.158079	0.833865	0.390448	0.246347	NA	-0.0625362	NA	-0.0289935	NA	0.245131	-	+	0.00267092	86.624	45.637	1	86.624	1	AT1G75750.2;AT1G75750.1	36;37	AT1G75750.2	1	By MS/MS	By MS/MS		By MS/MS		By MS/MS		By MS/MS	UID242	___1	K	2	-0.037627	1987400	2917300	3146500	3733700	0	0	3114300	4888400	0	0	2993300	5123100
AT1G76110.1 | Symbols:no symbol available | no full name available | HMG (high mobility group) box protein with ARID/BRIGHT DNA-binding domain-containing protein | Chr1:28555287-28557465 REVERSE LENGTH=338	269	SGYNFFFAEK(1)HCK	0.0289856	0.134152	NA	-0.140619	0.0979186	0.339436	-0.181802	-0.155749	-0.020882	0.264597	-	+	3e-06	120.75	109.51	1	84.842	10	AT1G76110.1	269	AT1G76110.1	1		By MS/MS	By MS/MS	By MS/MS	By MS/MS	By MS/MS	By MS/MS	By MS/MS	UID243	___1	K	3	0.18175	0	0	28149000	33215000	55254000	62294000	47369000	40023000	53904000	55083000	45760000	58506000
AT1G76890.2 | Symbols:GT2,AT-GT2 | | Duplicated homeodomain-like superfamily protein | Chr1:28873211-28875203 REVERSE LENGTH=575	369	QYQSDHSITFESK(1)EPR	-0.257407	0.955385	NA	-0.463808	-0.203139	NA	NA	-0.105276	NA	NA	-	-	3.54e-06	110.37	102.66	1	110.37	13	AT1G76890.2	369	AT1G76890.2	1		By MS/MS	By MS/MS			By MS/MS		By MS/MS	UID244	___1	K	3	0.83384	0	0	1102100	964910	1796800	1831000	0	0	0	0	947860	978600
AT1G77490.2 | Symbols:TAPX | thylakoidal ascorbate peroxidase | thylakoidal ascorbate peroxidase | Chr1:29117688-29120649 FORWARD LENGTH=421;AT1G77490.1 | Symbols:TAPX | thylakoidal ascorbate peroxidase | thylakoidal ascorbate peroxidase | Chr1:2911768	255	SGWGK(1)PETK	0.321621	3.59793	0.173255	0.161694	0.300129	0.517358	0.320432	0.447584	0.368713	0.283803	-	+	0.0116708	79.974	69.56	1	68.657	5	AT1G77490.2;AT1G77490.1;AT4G08390.3;AT4G08390.5;AT4G08390.2;AT4G08390.1;AT4G08390.4	255;255;275;276;276;276;276	AT1G77490.2;AT4G08390.3	1	By MS/MS	By MS/MS	By MS/MS	By MS/MS	By MS/MS	By MS/MS	By MS/MS	By MS/MS	UID249	___1	K	2	-0.23732	10259000	13871000	10369000	14992000	21488000	17711000	15662000	13984000	13846000	11124000	17109000	14984000
AT1G78590.1 | Symbols:NADK3,ATNADK-3 | ARABIDOPSIS THALIANA NADH KINASE 3,NAD(H) kinase 3 | NAD(H) kinase 3 | Chr1:29564343-29566128 FORWARD LENGTH=317;AT1G78590.2 | Symbols:NADK3,ATNADK-3 | ARABIDOPSIS THALIANA NADH KINASE 3,NAD(H) kinase 3 | NAD(H) ki	44	VHK(1)NAIK	-0.109432	0.301474	NA	NA	-0.293841	NA	0.292405	-0.441908	NA	0.00561564	-	-	0.000935194	102.71	63.922	1	88.029	3	AT1G78590.1;AT1G78590.2	44;44	AT1G78590.1	1			By MS/MS		By MS/MS	By matching		By matching	UID254	___1	K	3	0.20433	0	0	0	0	4782800	5536900	0	0	4877500	4160600	3874200	5649000
AT1G78620.1 | Symbols:VTE6 | VITAMIN E DEFICIENT6 | integral membrane protein (Protein of unknown function DUF92%2C transmembrane) | Chr1:29573862-29575758 REVERSE LENGTH=333;AT1G78620.2 | Symbols:VTE6 | VITAMIN E DEFICIENT6 | integral membrane protein	161	EAQGVAEK(1)R	-0.102727	0.218567	NA	-0.390302	NA	0.305913	NA	-0.223793	NA	NA	-	-	0.017594	85.533	48.976	1	85.533	8	AT1G78620.1;AT1G78620.2	161;170	AT1G78620.1	1		By matching		By MS/MS		By MS/MS			UID255	___1	K	2	0.63661	0	0	2062600	1579700	0	0	2821200	2810600	0	0	2256400	2517000
AT1G79000.3 | Symbols:PCAT2,ATHAC1,ATHPCAT2,HAC1 | ARABIDOPSIS HISTONE ACETYLTRANSFERASE OF THE CBP FAMILY 1,P300/CBP ACETYLTRANSFERASE-RELATED PROTEIN 2,ARABIDOPSIS THALIANA P300/CBP ACETYLTRANSFERASE-RELATED PROTEIN 2,histone acetyltransferase of the CB	795	APSK(1)YFEVK	0.135609	0.74608	NA	0.017922	0.257218	0.211481	NA	0.0558161	NA	NA	-	-	0.0195116	72.2	56.538	1	58.699	4	AT1G79000.3;AT1G79000.1;AT1G79000.2	795;819;819	AT1G79000.3	1		By MS/MS	By MS/MS	By MS/MS		By MS/MS			UID257	___1	K	2	0.19106	0	0	198660000	245080000	275040000	273450000	381500000	357620000	0	0	326360000	282540000
AT1G79000.3 | Symbols:PCAT2,ATHAC1,ATHPCAT2,HAC1 | ARABIDOPSIS HISTONE ACETYLTRANSFERASE OF THE CBP FAMILY 1,P300/CBP ACETYLTRANSFERASE-RELATED PROTEIN 2,ARABIDOPSIS THALIANA P300/CBP ACETYLTRANSFERASE-RELATED PROTEIN 2,histone acetyltransferase of the CB	1554	LTNHPSLADQNAQNK(1)EAR	0.0721256	0.410095	0.33948	0.331934	-0.0123541	-0.115033	0.22597	0.0696638	0.032242	-0.294898	-	+	1.11e-50	206.63	161.9	1	164.97	15	AT1G79000.3;AT1G79000.1;AT1G79000.2	1554;1578;1578	AT1G79000.3	1;2	By MS/MS	By MS/MS	By MS/MS	By MS/MS	By MS/MS	By MS/MS	By MS/MS	By MS/MS	UID259	___1	K	3	0.060809	37434000	53133000	22447000	38822000	62922000	80635000	40248000	55359000	88237000	71612000	46751000	48392000
AT1G79040.1 | Symbols:PSBR | photosystem II subunit R | photosystem II subunit R | Chr1:29736085-29736781 FORWARD LENGTH=140	79	GYGVYK(1)YVDK	-0.156873	0.628199	-0.530218	-0.294986	0.227185	0.275944	-0.517024	0.248879	-0.107648	-0.557115	-	+	0.000126384	150.08	122.06	1	136.63	6	AT1G79040.1	79	AT1G79040.1	1	By MS/MS	By MS/MS	By MS/MS	By MS/MS	By MS/MS	By MS/MS	By MS/MS	By MS/MS	UID260	___1	K	2	0.085382	84225000	51834000	49244000	51042000	57579000	53449000	61659000	64185000	69695000	91625000	53008000	51819000
AT1G79280.1 | Symbols:AtTPR,NUA | TRANSLOCATED PROMOTER REGION,nuclear pore anchor | nuclear pore anchor | Chr1:29819176-29832809 REVERSE LENGTH=2093;AT1G79280.3 | Symbols:AtTPR,NUA | TRANSLOCATED PROMOTER REGION,nuclear pore anchor | nuclear pore ancho	704	ILEEDFAK(1)AR	0.0246553	0.226065	-0.0866146	0.0646069	0.0482183	0.0672584	0.142115	0.0333924	-0.0789293	0.00719549	-	+	0.00379637	84.615	55.918	1	73.985	8	AT1G79280.1;AT1G79280.3;AT1G79280.2	704;704;704	AT1G79280.1	1	By MS/MS	By MS/MS	By MS/MS	By MS/MS	By MS/MS	By MS/MS	By MS/MS	By MS/MS	UID264	___1	K	2	-0.073226	196110000	226000000	257610000	392360000	352760000	419620000	231470000	272190000	204790000	225650000	271340000	303640000
AT1G79550.2 | Symbols:PGK | phosphoglycerate kinase | phosphoglycerate kinase | Chr1:29924347-29926295 REVERSE LENGTH=401;AT1G79550.1 | Symbols:PGK | phosphoglycerate kinase | phosphoglycerate kinase | Chr1:29924347-29926295 REVERSE LENGTH=401	74	GVTPK(0.995)YSLK(0.005)PLVPR	1.4406	0.385186	-2.70125	NA	2.92873	NA	4.09431	NA	NA	NA	-	-	0.00106689	78.401	67.346	0.995454	75.669	5	AT1G79550.2;AT1G79550.1	74;74	AT1G79550.2	1	By MS/MS		By MS/MS		By MS/MS				UID266	___1	K	3	-0.002366	65150000	2592300	0	0	90195000	6062400	0	0	85260000	5952300	0	0
AT1G79600.1 | Symbols:ABC1K3 | ABC1-like kinase 3 | Protein kinase superfamily protein | Chr1:29950105-29952516 REVERSE LENGTH=711	135	LGIDQK(1)QGNLEK	0.0304055	0.0823372	NA	0.142348	NA	0.160379	NA	-0.211511	NA	NA	-	-	0.000491811	98.156	70.827	1	98.156	6	AT1G79600.1	135	AT1G79600.1	1		By matching		By MS/MS		By MS/MS			UID267	___1	K	2	0.35186	0	0	3950000	5736800	0	0	4030700	4388100	0	0	2725600	4905700
AT1G79850.1 | Symbols:RPS17,PDE347,CS17,PRPS17 | PIGMENT DEFECTIVE 347,PLASTID RIBOSOMAL SMALL SUBUNIT PROTEIN 17,ribosomal protein S17 | ribosomal protein S17 | Chr1:30041473-30041922 REVERSE LENGTH=149	78	LAPHPK(1)YK	-0.183033	1.36799	0.0143553	0.0643311	-0.260026	-0.0668125	-0.1141	-0.315334	-0.18682	-0.599856	-	+	0.0100165	79.597	64.158	1	51.346	6	AT1G79850.1	78	AT1G79850.1	1	By MS/MS	By MS/MS	By MS/MS	By MS/MS	By MS/MS	By MS/MS	By MS/MS	By MS/MS	UID268	___1	K	3	0.11357	8640900	9253200	8973700	11148000	13508000	20297000	12843000	13247000	12645000	13043000	15183000	19548000
AT1G80600.1 | Symbols:TUP5,WIN1 | HOPW1-1-interacting 1,TUMOR PRONE 5 | HOPW1-1-interacting 1 | Chr1:30298675-30300513 REVERSE LENGTH=457	209	TLGALALTSK(1)EQYR	-0.386737	1.49008	-0.0968691	NA	NA	NA	-0.587557	-0.631803	NA	-0.230719	-	-	6.68e-08	162.6	127.38	1	109.18	10	AT1G80600.1	209	AT1G80600.1	1	By MS/MS		By MS/MS		By MS/MS	By MS/MS		By matching	UID273	___1	K	2	0.31758	11826000	10977000	0	0	0	8771600	0	0	9988800	14160000	5331800	4476200
AT1G80840.1 | Symbols:ATWRKY40,WRKY40 | WRKY DNA-binding protein 40 | WRKY DNA-binding protein 40 | Chr1:30383834-30385356 FORWARD LENGTH=302	266	IDFPQVQK(1)LLVEQMASSLTK	0.120411	0.320421	-0.0835386	NA	-0.18954	-0.10286	0.211147	0.766848	NA	NA	-	+	0.0041763	54.524	9.4091	1	38.799	8	AT1G80840.1	266	AT1G80840.1	1	By MS/MS		By MS/MS	By MS/MS	By MS/MS	By MS/MS			UID274	___1	K	2	-1.0065	137870000	133790000	0	0	309540000	425920000	181360000	232390000	191640000	149960000	136430000	73429000
AT2G01140.1 | Symbols:FBA3,AtFBA3,PDE345 | PIGMENT DEFECTIVE 345,fructose-bisphosphate aldolase 3 | Aldolase superfamily protein | Chr2:95006-96491 REVERSE LENGTH=391;AT2G21330.1 | Symbols:FBA1,AtFBA1 | fructose-bisphosphate aldolase 1 | fructose-bispho	368	AK(1)ANSLAQLGK	-0.100298	0.752322	-0.284493	-0.177164	-0.00848689	0.302458	-0.167101	-0.143002	-0.186295	-0.138299	-	+	1.77e-05	157.97	114.2	1	141.95	2	AT2G01140.1;AT2G21330.1;AT2G21330.3;AT4G38970.1	361;369;359;368	AT2G01140.1;AT2G21330.1;AT4G38970.1	1	By MS/MS	By MS/MS	By MS/MS	By MS/MS	By MS/MS	By MS/MS	By MS/MS	By MS/MS	UID275	___1	K	2	-0.3452	89259000	88648000	74420000	81197000	96147000	98971000	115550000	116710000	79055000	66579000	62696000	83562000
AT2G01140.1 | Symbols:FBA3,AtFBA3,PDE345 | PIGMENT DEFECTIVE 345,fructose-bisphosphate aldolase 3 | Aldolase superfamily protein | Chr2:95006-96491 REVERSE LENGTH=391	171	SAEYYK(1)QGAR	-0.00889801	0.034859	-0.161992	-0.426121	0.0830649	0.0101489	-0.0384361	0.222515	NA	0.248535	-	+	0.00193142	126.07	96.981	1	107.9	6	AT2G01140.1	171	AT2G01140.1	1	By MS/MS	By MS/MS	By MS/MS	By MS/MS	By MS/MS	By MS/MS	By MS/MS	By MS/MS	UID276	___1	K	2	0.093346	4576600	4361600	3058100	2471400	4471800	4995000	6513800	6308100	5733000	4856300	5342500	5485800
AT2G01250.1 | Symbols:no symbol available | no full name available | Ribosomal protein L30/L7 family protein | Chr2:132943-134264 REVERSE LENGTH=242;AT2G01250.2 | Symbols:no symbol available | no full name available | Ribosomal protein L30/L7 family pro	155	GYGK(1)LNHQR	0.0635411	0.225744	0.201759	0.477056	-0.0238941	NA	-0.334911	-0.143655	NA	0.204892	-	+	7.19e-05	157.34	118.55	1	109.86	4	AT2G01250.1;AT2G01250.2;AT2G44120.1;AT2G44120.2	155;155;155;160	AT2G01250.1;AT2G44120.1	1	By MS/MS	By MS/MS	By MS/MS	By MS/MS	By MS/MS	By MS/MS		By MS/MS	UID278	___1	K	2	-0.062368	3576000	6169000	4320500	5822300	1419600	1443100	0	0	5733700	7270200	4773900	5274900
AT2G04030.2 | Symbols:CR88,EMB1956,AtHsp90.5,AtHsp90C,Hsp88.1,HSP90.5 | HEAT SHOCK PROTEIN 90.5,EMBRYO DEFECTIVE 1956,HEAT SHOCK PROTEIN 88.1 | Chaperone protein htpG family protein | Chr2:1281983-1285909 FORWARD LENGTH=777;AT2G04030.1 | Symbols:CR88,EM	497	LGCIEDTGNHK(1)R	0.0937392	0.843411	0.312433	0.131589	0.0315627	-0.175429	0.110745	0.0971315	0.0462816	0.1956	-	+	5.4e-06	185.77	185.77	1	164.64	11	AT2G04030.2;AT2G04030.1	497;500	AT2G04030.2	1	By MS/MS	By MS/MS	By MS/MS	By MS/MS	By MS/MS	By MS/MS	By MS/MS	By MS/MS	UID279	___1	K	2	-0.03802	62221000	68128000	79906000	104470000	97053000	125010000	74826000	85383000	92337000	83307000	75693000	74294000
AT3G10610.1 | Symbols:no symbol available | no full name available | Ribosomal S17 family protein | Chr3:3319459-3319881 FORWARD LENGTH=140;AT2G05220.2 | Symbols:no symbol available | no full name available | Ribosomal S17 family protein | Chr2:1894757	19	QVIEK(1)YYSR	-0.0227593	0.0971064	NA	0.00906043	0.140889	0.00115457	-0.302641	0.0377398	NA	NA	-	+	0.00751505	117.7	97.912	1	103.26	5	AT3G10610.1;AT2G05220.2;AT2G05220.1;AT5G04800.4;AT5G04800.3;AT5G04800.2;AT5G04800.1;AT2G04390.1	19;19;19;19;19;19;19;19	AT3G10610.1	1		By MS/MS	By MS/MS	By MS/MS	By MS/MS	By MS/MS			UID280	___1	K	2	0.16661	0	0	13157000	16138000	14631000	14676000	18028000	17804000	6636200	9316600	13818000	14995000
AT2G05120.2 | Symbols:NUP133 | | Nucleoporin%2C Nup133/Nup155-like protein | Chr2:1842069-1846858 REVERSE LENGTH=1220;AT2G05120.1 | Symbols:NUP133 | | Nucleoporin%2C Nup133/Nup155-like protein | Chr2:1842069-1845707 REVERSE LENGTH=975	1050	LQEEITK(1)ALPNGEAR	0.0525128	0.146002	0.240864	NA	NA	0.105582	NA	-0.188907	NA	NA	-	-	1.65e-08	140.82	116.97	1	84.892	7	AT2G05120.2;AT2G05120.1	1050;805	AT2G05120.2	1	By MS/MS			By matching		By matching			UID282	___1	K	2	0.39967	10223000	11467000	0	0	0	0	9097200	6239100	0	0	7997300	5665900
AT2G05310.1 | Symbols:no symbol available | no full name available | transmembrane protein | Chr2:1933391-1934145 REVERSE LENGTH=125;AT2G05310.2 | Symbols:no symbol available | no full name available | transmembrane protein | Chr2:1933811-1934145 REVER	62	LGGGDGEVK(1)PK	-0.177625	1.51959	-0.235178	-0.0348696	-0.248171	-0.103263	-0.0172093	-0.0439044	-0.567019	-0.171385	-	+	0.00103014	99.815	62.471	1	92.538	9	AT2G05310.1;AT2G05310.2;AT4G13500.1	62;62;62	AT2G05310.1;AT4G13500.1	1	By MS/MS	By MS/MS	By MS/MS	By MS/MS	By MS/MS	By MS/MS	By MS/MS	By MS/MS	UID283	___1	K	2	-1.2202	27395000	28885000	32181000	35651000	42133000	67338000	41815000	43494000	36374000	39495000	50941000	56702000
AT2G05990.2 | Symbols:MOD1,ENR1 | MOSAIC DEATH 1,ENOYL-ACP REDUCTASE 1 | NAD(P)-binding Rossmann-fold superfamily protein | Chr2:2322876-2324867 FORWARD LENGTH=390;AT2G05990.1 | Symbols:MOD1,ENR1 | MOSAIC DEATH 1,ENOYL-ACP REDUCTASE 1 | NAD(P)-binding R	143	GK(1)FDQSR	0.0150411	0.109108	0.0396999	-0.0164682	0.123906	-0.030548	0.221993	-0.129877	-0.0117625	-0.076615	-	+	0.00136854	119.29	67.504	1	75.043	2	AT2G05990.2;AT2G05990.1	143;143	AT2G05990.2	1	By MS/MS	By MS/MS	By MS/MS	By MS/MS	By MS/MS	By MS/MS	By MS/MS	By matching	UID284	___1	K	2	0.78851	112710000	126240000	86586000	114630000	117240000	122950000	160200000	154430000	93596000	73210000	101780000	124430000
AT2G07050.2 | Symbols:CAS1 | cycloartenol synthase 1 | cycloartenol synthase 1 | Chr2:2925696-2930295 FORWARD LENGTH=668;AT2G07050.1 | Symbols:CAS1 | cycloartenol synthase 1 | cycloartenol synthase 1 | Chr2:2924629-2930295 FORWARD LENGTH=759	195	K(1)ELFTVPYHEVNWNEAR	-0.347311	0.535647	NA	NA	0.106358	-1.05554	NA	-0.0927488	NA	NA	-	-	0.00131766	75.215	60.256	1	61.767	1	AT2G07050.2;AT2G07050.1	195;286	AT2G07050.2	1			By MS/MS	By matching		By MS/MS			UID285	___1	K	3	0.54365	0	0	0	0	23353000	29112000	14404000	25223000	0	0	24528000	24687000
AT2G16485.2 | Symbols:NERD | Needed for RDR2-independent DNA methylation | GW repeat- and PHD finger-containing protein NERD | Chr2:7137269-7145222 REVERSE LENGTH=1758;AT2G16485.1 | Symbols:NERD | Needed for RDR2-independent DNA methylation | GW repeat-	791	SGSAEK(1)ILSSGDK	0.216874	0.57051	0.0683268	-0.262071	NA	0.601825	NA	0.459417	NA	NA	-	-	0.000107477	101.53	87.763	1	73.881	6	AT2G16485.2;AT2G16485.1	791;791	AT2G16485.2	1	By matching	By MS/MS		By matching		By matching			UID289	___1	K	2	0.56221	4553900	5333700	3315100	2579600	0	0	5257000	4718400	0	0	3060500	3129000
AT2G16600.1 | Symbols:AtCYP19-1,ROC3,CYP19 | rotamase CYP 3,cyclophilin 19 | rotamase CYP 3 | Chr2:7200862-7201383 FORWARD LENGTH=173;AT2G16600.2 | Symbols:AtCYP19-1,ROC3,CYP19 | rotamase CYP 3,cyclophilin 19 | rotamase CYP 3 | Chr2:7200862-7201383 FOR	97	FKDENFIK(1)K	0.218389	0.977348	NA	0.0865121	-0.118758	0.552622	0.371254	0.200316	NA	NA	-	+	0.00422155	65.5	54.575	0.999998	65.5	8	AT2G16600.1;AT2G16600.2;AT4G34870.1	98;76;97	AT2G16600.1;AT4G34870.1	1		By MS/MS	By MS/MS	By matching	By MS/MS	By MS/MS			UID290	___1	K	3	-0.2952	0	0	9309300	10768000	9847300	10684000	11825000	8336800	5613600	5033300	7955500	6385100
AT5G07090.3 | Symbols:no symbol available | no full name available | Ribosomal protein S4 (RPS4A) family protein | Chr5:2202783-2203805 FORWARD LENGTH=244;AT5G07090.2 | Symbols:no symbol available | no full name available | Ribosomal protein S4 (RPS4A)	215	GTK(1)PWVSLPK	0.0889692	0.589726	0.161694	0.258459	0.035594	-0.0487942	-0.201508	0.11505	0.30229	NA	-	+	0.00380507	85.958	50.014	1	85.958	3	AT5G07090.3;AT5G07090.2;AT2G17360.1;AT5G07090.1;AT5G58420.1	215;215;233;233;233	AT5G07090.3;AT5G58420.1	1	By MS/MS	By MS/MS	By MS/MS	By MS/MS	By MS/MS	By MS/MS	By MS/MS		UID291	___1	K	2	-2.8776	68452000	87705000	74599000	113440000	93687000	133080000	101980000	115820000	80064000	89563000	65409000	64870000
AT5G07090.3 | Symbols:no symbol available | no full name available | Ribosomal protein S4 (RPS4A) family protein | Chr5:2202783-2203805 FORWARD LENGTH=244;AT5G07090.2 | Symbols:no symbol available | no full name available | Ribosomal protein S4 (RPS4A)	97	LHSIK(1)DEEAK	0.0864034	0.935361	0.146394	0.121811	0.0385249	0.199537	0.0337616	0.226442	-0.0393549	-0.0358897	-	+	0.0003123	143.96	109.71	1	79.659	5	AT5G07090.3;AT5G07090.2;AT2G17360.1;AT5G07090.1;AT2G17360.2;AT5G58420.1	97;97;115;115;115;115	AT5G07090.3;AT5G58420.1	1	By MS/MS	By MS/MS	By MS/MS	By MS/MS	By MS/MS	By MS/MS	By MS/MS	By MS/MS	UID292	___1	K	3	-0.21362	24960000	29348000	24840000	31364000	36000000	42693000	36179000	36600000	33714000	26913000	31369000	28059000
AT2G17410.1 | Symbols:no symbol available | no full name available | ARID/BRIGHT DNA-binding domain-containing protein | Chr2:7559869-7563474 FORWARD LENGTH=786;AT2G17410.3 | Symbols:no symbol available | no full name available | ARID/BRIGHT DNA-binding	674	AAEHGAK(1)NAIHVSK	0.191189	0.675784	NA	NA	0.18241	NA	0.392743	-0.00158604	NA	NA	-	-	0.000107967	87.148	69.046	1	70.529	7	AT2G17410.1;AT2G17410.3	674;674	AT2G17410.1	1			By MS/MS		By MS/MS	By matching			UID293	___1	K	3	0.93088	0	0	0	0	3685600	3868600	0	0	1256100	1045400	1652400	1828900
AT2G17410.1 | Symbols:no symbol available | no full name available | ARID/BRIGHT DNA-binding domain-containing protein | Chr2:7559869-7563474 FORWARD LENGTH=786;AT2G17410.3 | Symbols:no symbol available | no full name available | ARID/BRIGHT DNA-binding	462	GSGDLNNGVHK(1)IVR	-0.1194	1.06775	-0.164221	-0.12904	-0.176706	0.0316216	0.110495	-0.303459	-0.315415	-0.00847902	-	+	8.81e-15	248.32	222.28	1	68.856	11	AT2G17410.1;AT2G17410.3;AT2G17410.2	462;462;462	AT2G17410.1	1	By MS/MS	By MS/MS	By MS/MS	By MS/MS	By MS/MS	By MS/MS	By MS/MS	By MS/MS	UID294	___1	K	3	0.098719	5868200	6737200	31151000	34090000	37780000	43232000	6069600	7289200	7344100	6781600	22133000	29139000
AT2G17630.1 | Symbols:PSAT2 | phosphoserine aminotransferase 2 | Pyridoxal phosphate (PLP)-dependent transferases superfamily protein | Chr2:7666637-7667905 FORWARD LENGTH=422;AT4G35630.1 | Symbols:PSAT1 | phosphoserine aminotransferase 1 | phosphoserin	394	MVQLK(1)GHR	-0.0999102	0.426578	-0.286005	-0.488067	-0.0750534	NA	NA	0.108596	-0.0961287	0.237197	-	+	0.00955845	60.91	36.755	1	60.91	5	AT2G17630.1;AT4G35630.1	386;394	AT2G17630.1;AT4G35630.1	1	By MS/MS	By MS/MS	By MS/MS			By MS/MS	By MS/MS	By MS/MS	UID295	___1	K	3	-0.42406	912840	1073300	3768500	3026400	3231300	5356300	0	0	0	0	3920200	4101400
AT2G18020.1 | Symbols:EMB2296 | embryo defective 2296 | Ribosomal protein L2 family | Chr2:7837151-7838160 FORWARD LENGTH=258;AT4G36130.1 | Symbols:no symbol available | no full name available | Ribosomal protein L2 family | Chr4:17097613-17098656 FORW	188	AGNAYHK(1)YR	0.118892	0.303162	NA	0.0186342	0.205397	0.941448	-0.365581	-0.136454	NA	0.0499095	-	+	0.00182745	76.221	62.015	1	56.916	7	AT2G18020.1;AT4G36130.1	188;188	AT2G18020.1;AT4G36130.1	1		By matching	By MS/MS	By MS/MS	By MS/MS	By MS/MS	By MS/MS	By MS/MS	UID296	___1	K	3	0.33504	0	0	3182700	3765900	5528300	5508000	4002600	2389600	3262600	3831000	3771800	4390000
AT2G19390.2 | Symbols:no symbol available | no full name available | serine/arginine repetitive matrix protein | Chr2:8390136-8396477 REVERSE LENGTH=1211;AT2G19390.1 | Symbols:no symbol available | no full name available | serine/arginine repetitive mat	616	NVGTAK(1)HLR	0.042762	0.272883	-0.153094	0.0482362	0.398627	0.0222879	0.0860173	0.0252798	-0.148209	0.0629506	-	+	0.00129471	102.51	64.868	1	76.221	6	AT2G19390.2;AT2G19390.1	616;616	AT2G19390.2	1	By MS/MS	By MS/MS	By MS/MS	By MS/MS	By MS/MS	By MS/MS	By MS/MS	By MS/MS	UID300	___1	K	2	0.28027	92530000	108880000	92213000	108140000	156270000	150290000	142170000	127120000	135750000	109630000	107380000	95178000
AT2G19390.2 | Symbols:no symbol available | no full name available | serine/arginine repetitive matrix protein | Chr2:8390136-8396477 REVERSE LENGTH=1211;AT2G19390.1 | Symbols:no symbol available | no full name available | serine/arginine repetitive mat	367	SIVSDK(1)ER	-0.049329	0.15013	0.477263	0.279887	-0.445091	-0.264837	-0.388796	-0.167615	NA	0.163885	-	+	0.00915737	90.657	27.177	1	81.548	6	AT2G19390.2;AT2G19390.1	367;367	AT2G19390.2	1	By MS/MS	By MS/MS	By MS/MS	By MS/MS	By MS/MS	By MS/MS		By MS/MS	UID301	___1	K	2	0.027507	14470000	22275000	14976000	21372000	14249000	26363000	20850000	26573000	16257000	18880000	17783000	19506000
AT2G19390.2 | Symbols:no symbol available | no full name available | serine/arginine repetitive matrix protein | Chr2:8390136-8396477 REVERSE LENGTH=1211;AT2G19390.1 | Symbols:no symbol available | no full name available | serine/arginine repetitive mat	358	VDSDHNSLYSEK(1)R	-0.086594	0.406991	NA	NA	-0.295253	-0.151469	-0.0219061	-0.177471	NA	0.213129	-	+	3.73e-08	116.96	105.32	1	82.651	12	AT2G19390.2;AT2G19390.1	358;358	AT2G19390.2	1			By MS/MS	By MS/MS	By MS/MS	By MS/MS		By MS/MS	UID302	___1	K	3	-0.054141	0	0	0	0	6290300	10597000	9139900	10376000	8459800	7485200	5425500	4602900
AT2G19390.2 | Symbols:no symbol available | no full name available | serine/arginine repetitive matrix protein | Chr2:8390136-8396477 REVERSE LENGTH=1211;AT2G19390.1 | Symbols:no symbol available | no full name available | serine/arginine repetitive mat	79	VVAADHK(1)SIR	0.241796	0.445636	-0.304113	2.10571	0.11785	-0.228357	0.158735	-0.0829751	0.206768	-0.039251	-	+	0.000451924	88.596	54.635	1	43.544	7	AT2G19390.2;AT2G19390.1;AT4G29790.1	78;78;79	AT2G19390.2;AT4G29790.1	1	By MS/MS	By MS/MS	By MS/MS	By MS/MS	By MS/MS	By MS/MS	By MS/MS	By MS/MS	UID303	___1	K	3	0.12019	18403000	17063000	1464400	15338000	29283000	30844000	21380000	26547000	16612000	17540000	22449000	24095000
AT2G19680.2 | Symbols:no symbol available | no full name available | Mitochondrial ATP synthase subunit G protein | Chr2:8501865-8502622 FORWARD LENGTH=122;AT2G19680.1 | Symbols:no symbol available | no full name available | Mitochondrial ATP synthase s	21	FVAK(1)HGNSYYK	0.0911773	0.300216	NA	-0.233736	0.31633	-0.0522768	-0.300182	0.524853	NA	0.292075	-	+	0.00140422	66.498	53.49	1	39.581	4	AT2G19680.2;AT2G19680.1	21;21	AT2G19680.2	1		By MS/MS	By MS/MS	By MS/MS	By MS/MS	By MS/MS		By MS/MS	UID304	___1	K	3	0.5519	0	0	1922000	2223600	3011900	3110600	2332100	1856900	1594700	1579600	2770200	2038400
AT2G19730.3 | Symbols:no symbol available | no full name available | Ribosomal L28e protein family | Chr2:8511752-8512995 FORWARD LENGTH=143;AT2G19730.2 | Symbols:no symbol available | no full name available | Ribosomal L28e protein family | Chr2:85117	115	AVANQVVDNYYRPDLK(1)K	0.104113	0.388553	-0.401273	0.610133	0.234924	0.488917	-0.158725	-0.0380147	0.299714	-0.202771	-	+	4.41e-14	140.22	120.83	1	100.35	16	AT2G19730.3;AT2G19730.2;AT2G19730.1	115;115;115	AT2G19730.3	1	By MS/MS	By MS/MS	By MS/MS	By MS/MS	By MS/MS	By MS/MS	By MS/MS	By MS/MS	UID305	___1	K	3	-0.12364	30496000	21674000	37750000	64579000	41999000	43502000	40677000	31603000	27248000	29031000	20458000	26464000
AT2G20260.1 | Symbols:PSAE-2 | photosystem I subunit E-2 | photosystem I subunit E-2 | Chr2:8736780-8737644 FORWARD LENGTH=145	114	NVGSVVAVDQDPK(1)TR	-0.857892	1.3652	-1.67987	-0.193074	0.0290727	-0.0866479	-0.0427844	0.00417537	-2.55444	-2.33956	-	+	2.23e-21	184.21	166.34	1	160.27	13	AT2G20260.1	114	AT2G20260.1	1	By MS/MS	By MS/MS	By MS/MS	By MS/MS	By MS/MS	By MS/MS	By MS/MS	By MS/MS	UID306	___1	K	2	-0.41396	269980000	105430000	58201000	71267000	83778000	89904000	86308000	92751000	84245000	67652000	73062000	81663000
AT2G20890.1 | Symbols:THF1,PSB29 | THYLAKOID FORMATION1,photosystem II reaction center PSB29 protein | photosystem II reaction center PSB29 protein | Chr2:8987783-8989185 FORWARD LENGTH=300	149	AYIEALNEDPK(1)QYR	-0.0396514	0.255433	-0.139935	0.0892269	-0.126709	0.0200186	-0.155879	0.0519374	0.229711	-0.285583	-	+	5.44e-20	250.94	224.26	1	192.05	11	AT2G20890.1	149	AT2G20890.1	1	By MS/MS	By MS/MS	By MS/MS	By MS/MS	By MS/MS	By MS/MS	By MS/MS	By MS/MS	UID307	___1	K	2	-0.2324	14664000	13941000	11846000	15959000	13924000	15388000	15540000	16958000	14816000	12534000	17015000	17509000
AT2G21170.1 | Symbols:TIM,PDTPI | triosephosphate isomerase,PLASTID ISOFORM TRIOSE PHOSPHATE ISOMERASE | triosephosphate isomerase | Chr2:9071047-9073106 REVERSE LENGTH=315;AT2G21170.3 | Symbols:TIM,PDTPI | triosephosphate isomerase,PLASTID ISOFORM TRIO	165	HVIGEK(1)DEFIGK	0.196507	0.123932	0.0473989	2.14532	-0.129481	-1.99787	0.758819	-1.96551	NA	2.51687	-	+	1.54e-07	131.43	111.65	1	128.28	6	AT2G21170.1;AT2G21170.3;AT2G21170.2	165;165;156	AT2G21170.1	1	By MS/MS	By MS/MS	By MS/MS	By MS/MS	By MS/MS	By MS/MS	By MS/MS	By MS/MS	UID308	___1	K	2	0.011756	12226000	12285000	20621000	16881000	10559000	11992000	15758000	14126000	30129000	14762000	1332900	6601500
AT2G21330.1 | Symbols:FBA1,AtFBA1 | fructose-bisphosphate aldolase 1 | fructose-bisphosphate aldolase 1 | Chr2:9128416-9130152 REVERSE LENGTH=399;AT2G21330.3 | Symbols:FBA1,AtFBA1 | fructose-bisphosphate aldolase 1 | fructose-bisphosphate aldolase 1 |	377	ANSLAQLGK(1)YTGEGESEEAK	-4.81642e-05	0.000258826	-0.21833	-0.122287	0.11048	0.283562	0.00601406	-0.131853	0.0264459	0.0455827	-	+	3.53e-75	316.79	285.8	1	316.79	9	AT2G21330.1;AT2G21330.3;AT4G38970.1	378;368;377	AT2G21330.1;AT4G38970.1	1	By MS/MS	By MS/MS	By MS/MS	By MS/MS	By MS/MS	By MS/MS	By MS/MS	By MS/MS	UID309	___1	K	2	-0.21073	124100000	114210000	141250000	157790000	135150000	159010000	184160000	186250000	137520000	108890000	173710000	163690000
AT2G21330.1 | Symbols:FBA1,AtFBA1 | fructose-bisphosphate aldolase 1 | fructose-bisphosphate aldolase 1 | Chr2:9128416-9130152 REVERSE LENGTH=399	348	ALQNTCLK(1)TWGGK	-0.0279375	0.152459	-0.2983	-0.145637	0.0969926	0.188989	0.0214382	-0.254836	-0.0279985	0.195852	-	+	2.42e-19	250.94	201.52	1	236.57	8	AT2G21330.1	348	AT2G21330.1	1	By MS/MS	By MS/MS	By MS/MS	By MS/MS	By MS/MS	By MS/MS	By MS/MS	By MS/MS	UID310	___1	K	2	0.38118	29291000	23140000	42092000	50498000	39304000	49786000	44237000	44421000	40656000	31427000	36578000	52157000
AT2G21330.1 | Symbols:FBA1,AtFBA1 | fructose-bisphosphate aldolase 1 | fructose-bisphosphate aldolase 1 | Chr2:9128416-9130152 REVERSE LENGTH=399;AT2G21330.3 | Symbols:FBA1,AtFBA1 | fructose-bisphosphate aldolase 1 | fructose-bisphosphate aldolase 1 |	353	TWGGK(1)EENVK	0.445806	0.473741	-0.265449	-0.286991	0.744971	NA	-0.225398	2.77487	NA	-0.0671678	-	+	2.09e-07	141.88	109.56	1	91.549	5	AT2G21330.1;AT2G21330.3	353;343	AT2G21330.1	1	By MS/MS	By MS/MS	By MS/MS		By MS/MS	By MS/MS		By MS/MS	UID311	___1	K	2	-0.025166	21216000	19597000	19100000	19246000	47532000	30790000	0	0	17581000	21323000	47031000	25105000
AT2G21330.1 | Symbols:FBA1,AtFBA1 | fructose-bisphosphate aldolase 1 | fructose-bisphosphate aldolase 1 | Chr2:9128416-9130152 REVERSE LENGTH=399;AT2G21330.3 | Symbols:FBA1,AtFBA1 | fructose-bisphosphate aldolase 1 | fructose-bisphosphate aldolase 1 |	293	ATPEQVASYTLK(1)LLR	0.248575	0.24987	NA	NA	NA	NA	-0.763667	NA	0.891341	0.618051	-	-	0.000627957	96.464	82.801	1	96.464	12	AT2G21330.1;AT2G21330.3;AT2G21330.2	293;293;293	AT2G21330.1	1					By MS/MS		By MS/MS	By MS/MS	UID312	___1	K	2	-0.25355	0	0	0	0	0	0	0	0	16878000	24681000	0	0
AT2G22400.1 | Symbols:TRM4B | | S-adenosyl-L-methionine-dependent methyltransferases superfamily protein | Chr2:9504823-9508788 REVERSE LENGTH=808	269	ASEK(1)GISENMPINQLAFDR	0.199252	1.08005	NA	0.148088	0.0604575	NA	0.0702695	0.174247	0.543199	NA	-	+	1.31e-65	258.16	228.48	1	173.03	4	AT2G22400.1	269	AT2G22400.1	1	By MS/MS	By MS/MS	By MS/MS	By MS/MS	By MS/MS	By MS/MS	By MS/MS	By MS/MS	UID315	___1	K	2	-0.48737	12543000	0	24167000	23010000	44143000	42024000	0	0	10831000	16357000	50879000	70106000
AT2G25080.1 | Symbols:GPX1,ATGPX1 | GLUTATHIONE PEROXIDASE 1,glutathione peroxidase 1 | glutathione peroxidase 1 | Chr2:10668134-10669828 FORWARD LENGTH=236	96	DVALNK(1)FK	0.109764	0.337126	0.040682	NA	-0.0683267	0.356938	NA	NA	NA	NA	-	-	0.00939928	86.953	47.932	1	86.953	6	AT2G25080.1	96	AT2G25080.1	1	By MS/MS	By MS/MS	By MS/MS	By matching		By MS/MS			UID318	___1	K	2	-0.30697	11453000	12730000	0	0	14184000	20754000	15923000	11446000	0	0	0	0
AT2G25970.1 | Symbols:no symbol available | no full name available | KH domain-containing protein | Chr2:11071844-11075604 REVERSE LENGTH=632	88	LLNSADAK(1)RPR	-0.0852941	0.541832	0.227741	-0.300875	-0.148739	-0.138552	-0.0661237	-0.393197	0.0915306	0.0458623	-	+	0.000495247	125.75	63.2	1	74.464	8	AT2G25970.1	88	AT2G25970.1	1	By MS/MS	By MS/MS	By MS/MS	By MS/MS	By MS/MS	By MS/MS	By MS/MS	By MS/MS	UID319	___1	K	2	-0.13779	20543000	27544000	31884000	24973000	39577000	47385000	48671000	58373000	36231000	32300000	34737000	48609000
AT2G26930.1 | Symbols:CMK,PDE277,CMEK,ISPE,CDPMEK,ATCDPMEK | PIGMENT DEFECTIVE 277,4-(cytidine 5'-phospho)-2-C-methyl-D-erithritol kinase,4-(cytidine 5&#8242;-diphospho)-2-C-methyl-d-erythritol kinase | 4-(cytidine 5'-phospho)-2-C-methyl-D-erithritol kina	255	EACSTAEVYK(1)R	0.0460104	0.280027	-0.0292494	0.175301	0.205896	-0.213129	-0.0216219	-0.116498	0.0206267	0.346758	-	+	2.78e-05	174.41	148.86	1	135.55	10	AT2G26930.1	255	AT2G26930.1	1	By MS/MS	By MS/MS	By matching	By MS/MS	By MS/MS	By MS/MS	By MS/MS	By MS/MS	UID320	___1	K	2	0.52934	4991100	4551900	3261100	4722800	6386900	8055600	5424100	6710100	8036100	5428200	5354800	6111200
AT2G27980.1 | Symbols:no symbol available | no full name available | Acyl-CoA N-acyltransferase with RING/FYVE/PHD-type zinc finger domain-containing protein | Chr2:11913950-11919741 REVERSE LENGTH=1072	311	AVNDTVDK(1)PLR	-0.117069	0.254479	-0.188874	-0.481485	-0.235237	-0.736302	0.700122	0.239362	NA	NA	-	+	7.3e-06	136.5	100.99	1	134.2	8	AT2G27980.1	311	AT2G27980.1	1	By MS/MS	By MS/MS	By matching	By MS/MS	By MS/MS	By MS/MS			UID321	___1	K	2	-1.4306	3439600	4587900	4258100	4307500	4522300	4314400	6329900	7763400	6556400	3835300	4896900	4752700
AT2G28720.1 | Symbols:no symbol available | no full name available | Histone superfamily protein | Chr2:12327043-12327498 FORWARD LENGTH=151	13	AGK(0.844)K(0.156)PAEK(0.156)K(0.844)PAEK	-0.105898	0.31293	NA	-0.126706	NA	NA	0.224166	-0.0241777	NA	-0.496875	-	-	5.22e-09	107.21	76.56	0.844125	38.511	9	AT2G28720.1	13	AT2G28720.1	1;2	By MS/MS	By MS/MS	By MS/MS	By MS/MS	By MS/MS	By MS/MS	By MS/MS	By MS/MS	UID331	___1	K	4	0.7367	132320000	10337000	106720000	11489000	188440000	49607000	244100000	58000000	26098000	22166000	103550000	18051000
AT2G28720.1 | Symbols:no symbol available | no full name available | Histone superfamily protein | Chr2:12327043-12327498 FORWARD LENGTH=151	17	KPAEK(1)APAEEEK	-0.0315871	0.147664	-0.170297	-0.13833	0.245318	0.0254414	0.224166	0.180495	-0.2843	-0.335189	-	+	6.07e-12	117.35	80.892	0.999995	114.72	5	AT2G28720.1	17	AT2G28720.1	1;2	By MS/MS	By MS/MS	By MS/MS	By MS/MS	By MS/MS	By MS/MS	By MS/MS	By MS/MS	UID332	___1	K	2	-0.36139	125040000	64525000	89002000	114700000	121750000	143800000	120620000	75130000	83922000	73683000	67995000	72314000
AT2G28720.1 | Symbols:no symbol available | no full name available | Histone superfamily protein | Chr2:12327043-12327498 FORWARD LENGTH=151	28	VAEK(1)APAEK(1)K	0.00428451	0.0227575	-0.0968538	-0.087059	0.0655665	0.144935	0.244241	0.144521	-0.170378	-0.210696	-	+	6.07e-12	140.14	101.36	1	58.676	4	AT2G28720.1	28	AT2G28720.1	1;2	By MS/MS	By MS/MS	By MS/MS	By MS/MS	By MS/MS	By MS/MS	By MS/MS	By MS/MS	UID333	___1	K	2	-0.15726	207610000	154030000	963360000	1227700000	1491200000	1537100000	1009800000	862870000	863400000	798350000	708000000	795900000
AT2G28720.1 | Symbols:no symbol available | no full name available | Histone superfamily protein | Chr2:12327043-12327498 FORWARD LENGTH=151	33	VAEK(1)APAEK(1)K	0.125537	0.76769	0.0113525	0.179384	0.368793	0.0299709	0.305735	0.441811	-0.11677	-0.215982	-	+	0.000114447	140.14	101.36	1	58.676	9	AT2G28720.1	33	AT2G28720.1	1;2	By MS/MS	By MS/MS	By MS/MS	By MS/MS	By MS/MS	By MS/MS	By MS/MS	By MS/MS	UID334	___1	K	2	-0.15726	398310000	371940000	317380000	359320000	455750000	382390000	1124900000	938780000	145320000	376580000	283190000	245370000
AT2G28900.1 | Symbols:OEP16,OEP16-1,ATOEP16-L,ATOEP16-1 | outer plastid envelope protein 16-1,OUTER PLASTID ENVELOPE PROTEIN 16-L,outer envelope protein 16 | outer plastid envelope protein 16-1 | Chr2:12414423-12415459 REVERSE LENGTH=148	43	IGAVGVTK(1)SLAEDTYK	-0.0578934	0.180095	-0.157303	NA	NA	0.150081	NA	-0.166458	NA	NA	-	-	6.32e-11	147.18	131.42	1	147.18	8	AT2G28900.1	43	AT2G28900.1	1	By matching			By MS/MS		By matching			UID336	___1	K	2	0.39957	16809000	13969000	0	0	0	0	23183000	14569000	0	0	21526000	25611000
AT2G28900.1 | Symbols:OEP16,OEP16-1,ATOEP16-L,ATOEP16-1 | outer plastid envelope protein 16-1,OUTER PLASTID ENVELOPE PROTEIN 16-L,outer envelope protein 16 | outer plastid envelope protein 16-1 | Chr2:12414423-12415459 REVERSE LENGTH=148	51	SLAEDTYK(1)AIDK	-0.0882074	0.145103	NA	-0.747657	0.236333	0.686243	NA	-0.0189191	NA	-0.597038	-	+	1.25e-05	155.97	85.913	1	93.623	8	AT2G28900.1	51	AT2G28900.1	1		By MS/MS	By MS/MS	By MS/MS	By MS/MS	By MS/MS		By MS/MS	UID337	___1	K	2	-1.2943	0	0	11176000	13294000	12795000	11396000	15857000	8733300	0	9088600	12136000	14599000
AT2G33450.1 | Symbols:PRPL28 | plastid ribosomal protein L28 | Ribosomal L28 family | Chr2:14173620-14174380 FORWARD LENGTH=143	89	VSFSNHK(1)TK	-0.0613627	0.16751	-0.667516	0.227987	0.184261	NA	NA	0.189598	0.0943712	-0.396878	-	+	0.00909506	55.401	43.535	1	47.894	7	AT2G33450.1	89	AT2G33450.1	1	By MS/MS	By MS/MS	By MS/MS			By matching	By MS/MS	By matching	UID344	___1	K	3	0.040249	6154200	3636200	8239500	9969600	8105700	8485400	0	0	0	0	8063600	6860700
AT2G33590.1 | Symbols:CRL1,AtCRL1 | CCR(Cinnamoyl coA:NADP oxidoreductase)-like 1 | NAD(P)-binding Rossmann-fold superfamily protein | Chr2:14224622-14226365 FORWARD LENGTH=321	166	TENWYCLAK(1)TR	-0.0425626	0.28289	0.259785	-0.176658	0.0694216	-0.276794	-0.0848807	-0.088413	-0.0581726	0.015212	-	+	0.000429062	145.09	122.4	1	117.79	9	AT2G33590.1	166	AT2G33590.1	1	By MS/MS	By MS/MS	By MS/MS	By MS/MS	By MS/MS	By MS/MS	By MS/MS	By MS/MS	UID345	___1	K	2	0.24319	17008000	22604000	24571000	13747000	18591000	24302000	21327000	26749000	25965000	28734000	16939000	18276000
AT2G34430.1 | Symbols:LHCB1.4,LHB1B1 | light-harvesting chlorophyll-protein complex II subunit B1,LIGHT-HARVESTING CHLOROPHYLL-PROTEIN COMPLEX II SUBUNIT B1 | light-harvesting chlorophyll-protein complex II subunit B1 | Chr2:14524818-14525618 FORWARD LEN	40	ASK(1)PTGPSGSPWYGSDR	-0.228685	3.23716	-0.326028	-0.204965	-0.237441	-0.263395	-0.287354	-0.241962	-0.114426	-0.153912	-	+	2.12e-13	216.27	189.86	1	192.32	3	AT2G34430.1	40	AT2G34430.1	1	By MS/MS	By MS/MS	By MS/MS	By MS/MS	By MS/MS	By MS/MS	By MS/MS	By MS/MS	UID346	___1	K	2	0.086897	24982000	22686000	30690000	30852000	22437000	39680000	37849000	46661000	22016000	25661000	22667000	28138000
AT2G36200.1 | Symbols:no symbol available | no full name available | P-loop containing nucleoside triphosphate hydrolases superfamily protein | Chr2:15180078-15185189 REVERSE LENGTH=1009;AT2G36200.2 | Symbols:no symbol available | no full name available	53	EVAVSQNIAGK(1)HIDR	-0.0894104	0.177513	NA	-0.227405	NA	-0.387473	NA	0.346646	NA	NA	-	-	2.18e-09	124.68	105.94	1	124.68	11	AT2G36200.1;AT2G36200.2	53;53	AT2G36200.1	1		By matching		By matching		By MS/MS			UID347	___1	K	3	0.0037868	0	0	5270300	6725800	0	0	7363500	8126500	0	0	6595800	5090600
AT2G36460.1 | Symbols:FBA6 | fructose-bisphosphate aldolase 6 | Aldolase superfamily protein | Chr2:15296929-15298387 REVERSE LENGTH=358;AT2G36460.3 | Symbols:FBA6 | fructose-bisphosphate aldolase 6 | Aldolase superfamily protein | Chr2:15296929-152977	311	TWGGK(1)EENVK	0.445806	0.473741	-0.265449	-0.286991	0.744971	NA	-0.225398	2.77487	NA	-0.0671678	-	+	2.09e-07	141.88	109.56	1	91.549	5	AT2G36460.1;AT2G36460.3;AT2G36460.2	311;220;220	AT2G36460.1	1	By MS/MS	By MS/MS	By MS/MS		By MS/MS	By MS/MS		By MS/MS	UID348	___1	K	2	-0.025166	21216000	19597000	19100000	19246000	47532000	30790000	0	0	17581000	21323000	47031000	25105000
AT2G36530.1 | Symbols:LOS2,ENO2 | LOW EXPRESSION OF OSMOTICALLY RESPONSIVE GENES 2,ENOLASE 2 | Enolase | Chr2:15321081-15323786 REVERSE LENGTH=444;AT2G36530.2 | Symbols:LOS2,ENO2 | LOW EXPRESSION OF OSMOTICALLY RESPONSIVE GENES 2,ENOLASE 2 | Enolase |	238	TAIEK(1)AGYTGK	0.00156675	0.00510235	-0.291892	0.361881	-0.0483758	0.203568	NA	0.0409718	-0.256752	NA	-	+	0.00149846	90.653	53.178	1	75.416	5	AT2G36530.1;AT2G36530.2	238;227	AT2G36530.1	1	By MS/MS	By MS/MS	By MS/MS	By MS/MS	By MS/MS	By MS/MS	By MS/MS		UID350	___1	K	2	-0.49442	5612600	4197000	3001200	3690300	4059600	5759000	3403700	4248300	0	0	3884300	3000300
AT2G36620.1 | Symbols:RPL24A | ribosomal protein L24 | ribosomal protein L24 | Chr2:15350548-15351819 REVERSE LENGTH=164;AT3G53020.1 | Symbols:RPL24B,RPL24,STV1 | RIBOSOMAL PROTEIN L24,SHORT VALVE1 | Ribosomal protein L24e family protein | Chr3:1966074	14	FSGQK(1)IYPGR	0.0627107	0.16034	NA	0.346418	NA	-0.167229	NA	0.00894352	NA	NA	-	-	0.00382083	88.392	79.543	1	59.542	5	AT2G36620.1;AT3G53020.1	14;14	AT2G36620.1;AT3G53020.1	1		By matching		By MS/MS		By MS/MS			UID351	___1	K	2	-0.76462	0	0	5553400	9231700	0	0	8154600	9261000	0	0	5773100	6761900
AT2G36720.2 | Symbols:no symbol available | no full name available | Acyl-CoA N-acyltransferase with RING/FYVE/PHD-type zinc finger domain-containing protein | Chr2:15393447-15399189 FORWARD LENGTH=1007;AT2G36720.1 | Symbols:no symbol available | no ful	19	MKEDLVPESNSSVWQSPVK(1)R	0.145659	0.795654	0.164271	0.00388999	0.115004	NA	NA	0.299471	NA	NA	-	-	2.21e-12	135.81	114.46	1	135.81	19	AT2G36720.2;AT2G36720.1	19;19	AT2G36720.2	1	By MS/MS	By MS/MS	By MS/MS	By MS/MS		By MS/MS	By MS/MS		UID352	___1	K	3	-0.15277	13288000	13908000	32652000	36184000	18689000	15471000	12341000	0	0	0	20577000	18269000
AT2G37520.1 | Symbols:no symbol available | no full name available | Acyl-CoA N-acyltransferase with RING/FYVE/PHD-type zinc finger domain-containing protein | Chr2:15745033-15749615 REVERSE LENGTH=829	362	LTSHVSGTGCHK(1)K	0.445375	0.608723	0.00906043	-0.214943	0.167556	0.0339239	0.331118	0.413327	3.14581	-0.322848	-	+	2.7e-06	141.32	129.88	1	58.116	12	AT2G37520.1	362	AT2G37520.1	1;2	By MS/MS	By MS/MS	By MS/MS	By MS/MS	By MS/MS	By MS/MS	By MS/MS	By MS/MS	UID360	___1	K	3	-0.24207	9516400	8739400	26783000	26284000	17948000	20416000	7998300	9236600	42368000	30086000	38027000	29233000
AT2G37660.1 | Symbols:no symbol available | no full name available | NAD(P)-binding Rossmann-fold superfamily protein | Chr2:15795481-15796977 REVERSE LENGTH=325	252	AGGLQDK(1)DGGIR	-0.118319	0.57641	0.303576	-0.60909	-0.0292761	-0.269273	0.0801642	-0.392647	-0.0301478	0.000144286	-	+	0.00027788	144.17	103.45	1	100.69	7	AT2G37660.1	252	AT2G37660.1	1	By MS/MS	By MS/MS	By MS/MS	By MS/MS	By MS/MS	By MS/MS	By MS/MS	By MS/MS	UID361	___1	K	2	-0.193	21907000	26182000	15453000	11163000	16697000	17912000	17945000	24901000	21028000	20803000	14365000	17840000
AT2G38230.1 | Symbols:ATPDX1.1,PDX1.1 | pyridoxine biosynthesis 1.1,ARABIDOPSIS THALIANA PYRIDOXINE BIOSYNTHESIS 1.1 | pyridoxine biosynthesis 1.1 | Chr2:16011475-16012404 FORWARD LENGTH=309	85	MSDPEMIK(1)EIK	0.278607	0.501521	-0.102914	1.95747	0.324184	0.0790208	NA	0.0908798	-0.212852	-0.18554	-	+	0.000206031	101.39	86.529	1	82.494	8	AT2G38230.1	85	AT2G38230.1	1	By MS/MS	By MS/MS	By MS/MS	By MS/MS		By MS/MS	By MS/MS	By MS/MS	UID363	___1	K	2	-1.0778	12381000	2878000	4908700	7866400	325690000	39482000	13433000	13351000	0	0	7979500	6252400
AT2G38230.1 | Symbols:ATPDX1.1,PDX1.1 | pyridoxine biosynthesis 1.1,ARABIDOPSIS THALIANA PYRIDOXINE BIOSYNTHESIS 1.1 | pyridoxine biosynthesis 1.1 | Chr2:16011475-16012404 FORWARD LENGTH=309	98	NAVTIPVMAK(1)AR	-0.223971	0.481725	0.0893625	NA	NA	-0.689925	-0.0713507	NA	NA	NA	-	-	0.000163061	90.827	66.797	1	52.6	10	AT2G38230.1	98	AT2G38230.1	1	By MS/MS			By MS/MS	By MS/MS				UID364	___1	K	2	-0.051457	11163000	13774000	0	0	0	0	9507200	9677400	13706000	12853000	0	0
AT2G38540.1 | Symbols:ATLTP1,LTP1,LP1 | ARABIDOPSIS THALIANA LIPID TRANSFER PROTEIN 1,lipid transfer protein 1,LIPID TRANSFER PROTEIN 1 | lipid transfer protein 1 | Chr2:16130418-16130893 FORWARD LENGTH=118	107	ACGVNIPYK(1)ISTSTNCK	-0.0825098	0.148586	-0.402435	-0.407861	0.753093	-0.522156	NA	0.16681	NA	NA	-	+	1.05e-25	177.54	162.34	1	115.12	9	AT2G38540.1	107	AT2G38540.1	1	By MS/MS	By MS/MS	By MS/MS	By MS/MS		By matching	By MS/MS	By MS/MS	UID365	___1	K	2	-0.017856	17936000	15844000	11021000	15600000	22686000	12139000	1736500	2399000	0	0	9386300	7735400
AT2G38540.1 | Symbols:ATLTP1,LTP1,LP1 | ARABIDOPSIS THALIANA LIPID TRANSFER PROTEIN 1,lipid transfer protein 1,LIPID TRANSFER PROTEIN 1 | lipid transfer protein 1 | Chr2:16130418-16130893 FORWARD LENGTH=118	65	NLNSIAK(1)TTPDR	-1.54197	1.04538	-0.165823	-0.174166	NA	-0.154194	-0.405012	0.114223	-4.90371	-5.10512	-	+	2.38e-10	148.78	112.39	1	92.925	7	AT2G38540.1	65	AT2G38540.1	1	By MS/MS	By MS/MS	By MS/MS	By MS/MS	By MS/MS	By MS/MS	By MS/MS	By MS/MS	UID366	___1	K	2	-1.5339	14534000	15647000	12143000	12388000	0	12284000	15024000	19791000	12150000	17963000	8372800	10124000
AT2G38770.1 | Symbols:EMB2765 | EMBRYO DEFECTIVE 2765 | P-loop containing nucleoside triphosphate hydrolases superfamily protein | Chr2:16203185-16210253 REVERSE LENGTH=1509	13	VYGTGTYDFK(1)R	-0.00198807	0.0101754	0.0462816	NA	0.120576	-0.19333	NA	-0.0727232	-0.0406304	0.127897	-	+	0.00099738	112.3	88.773	1	109.42	10	AT2G38770.1	13	AT2G38770.1	1	By MS/MS		By matching	By MS/MS		By MS/MS	By MS/MS	By MS/MS	UID367	___1	K	2	0.89931	22598000	27334000	0	0	31625000	38472000	32083000	45150000	0	0	22409000	17123000
AT2G38810.4 | Symbols:HTA8 | histone H2A 8 | histone H2A 8 | Chr2:16219444-16220679 REVERSE LENGTH=136;AT2G38810.3 | Symbols:HTA8 | histone H2A 8 | histone H2A 8 | Chr2:16219444-16220679 REVERSE LENGTH=136;AT2G38810.2 | Symbols:HTA8 | histone H2A 8 |	13	GLLAAK(1)TTAAAANK	0.0486272	0.468918	-0.0298679	0.0182068	0.0874881	0.0971161	0.249942	0.021907	-0.0215554	-0.0342194	-	+	3.93e-78	330.93	233.5	1	84.892	6	AT2G38810.4;AT2G38810.3;AT2G38810.2;AT2G38810.1	13;13;13;13	AT2G38810.4	1;2;3	By MS/MS	By MS/MS	By MS/MS	By MS/MS	By MS/MS	By MS/MS	By MS/MS	By MS/MS	UID370	___1	K	3	0.42924	338430000	311540000	368660000	658760000	501030000	740740000	586120000	543050000	445870000	403660000	448170000	464320000
AT2G39080.1 | Symbols:EMB2799 | EMBRYO DEFECTIVE 2799 | NAD(P)-binding Rossmann-fold superfamily protein | Chr2:16309981-16312475 REVERSE LENGTH=351	323	GFTSTSGPLGK(1)K	-0.0346918	0.0265049	-0.201775	-0.554718	-0.275126	2.2425	NA	0.161798	NA	-1.58083	-	+	0.000315019	133.76	110.7	1	120.09	11	AT2G39080.1	323	AT2G39080.1	1	By MS/MS	By matching	By MS/MS	By MS/MS		By MS/MS		By MS/MS	UID371	___1	K	2	0.60684	10678000	10574000	7242300	4860400	5561900	9679900	12638000	2764400	0	0	4274400	5303300
AT2G39390.1 | Symbols:no symbol available | no full name available | Ribosomal L29 family protein | Chr2:16450803-16451762 REVERSE LENGTH=123;AT3G09500.1 | Symbols:no symbol available | no full name available | Ribosomal L29 family protein | Chr3:29170	97	LTK(1)HQASLK	0.109123	0.432648	-0.282246	0.581785	0.23703	0.357844	-0.251325	0.340021	0.199751	-0.309878	-	+	0.00132064	87.184	69.125	1	69.721	3	AT2G39390.1;AT3G09500.1;AT3G55170.5;AT3G55170.2;AT3G55170.1;AT5G02610.1;AT5G02610.2	97;97;97;97;97;97;120	AT2G39390.1;AT3G09500.1;AT3G55170.5;AT5G02610.1	1	By MS/MS	By MS/MS	By MS/MS	By MS/MS	By MS/MS	By MS/MS	By MS/MS	By MS/MS	UID372	___1	K	3	-0.17595	7179100	5589400	5228600	12407000	13975000	13999000	8046900	6740500	5402900	7437400	9650600	8306200
AT2G39460.2 | Symbols:RPL23AA,RPL23A1,RPL23A,ATRPL23A | RIBOSOMAL PROTEIN L23A,RIBOSOMAL PROTEIN L23A1,ribosomal protein L23AA,ARABIDOPSIS THALIANA RIBOSOMAL PROTEIN L23A | ribosomal protein L23AA | Chr2:16475049-16475904 FORWARD LENGTH=154;AT2G39460.1	32	SGQAFK(1)K	-0.0880622	0.693064	-0.0750944	-0.263612	0.119025	-0.0659859	0.0163807	0.00842093	-0.0547668	-0.388865	-	+	0.017658	95.909	46.319	1	84.916	6	AT2G39460.2;AT2G39460.1	32;32	AT2G39460.2	1	By MS/MS	By MS/MS	By MS/MS	By MS/MS	By MS/MS	By MS/MS	By MS/MS	By MS/MS	UID373	___1	K	2	0.22222	9446900	8424600	12605000	13253000	21854000	16432000	13516000	18689000	15554000	11309000	15970000	17402000
AT2G39730.1 | Symbols:RCA | rubisco activase | rubisco activase | Chr2:16570951-16573345 REVERSE LENGTH=474;AT2G39730.3 | Symbols:RCA | rubisco activase | rubisco activase | Chr2:16571174-16573345 REVERSE LENGTH=441;AT2G39730.2 | Symbols:RCA | rubisco	218	EAADLIK(1)K	0.0104683	0.0751339	-0.0930786	-0.00523207	-0.0167816	0.210813	-0.0772429	-0.0954519	0.101919	0.0588013	-	+	0.00198446	127.56	62.313	1	79.906	7	AT2G39730.1;AT2G39730.3;AT2G39730.2	218;218;218	AT2G39730.1;AT2G39730.2	1	By MS/MS	By MS/MS	By MS/MS	By MS/MS	By MS/MS	By MS/MS	By MS/MS	By MS/MS	UID374	___1	K	2	0.39785	53072000	51848000	338960000	444410000	509050000	571640000	485530000	437920000	410220000	369350000	377990000	382860000
AT2G39730.1 | Symbols:RCA | rubisco activase | rubisco activase | Chr2:16570951-16573345 REVERSE LENGTH=474;AT2G39730.3 | Symbols:RCA | rubisco activase | rubisco activase | Chr2:16571174-16573345 REVERSE LENGTH=441;AT2G39730.2 | Symbols:RCA | rubisco	368	FVESLGVEK(1)IGK	0.196082	0.813469	NA	0.514905	0.184359	0.06531	NA	0.0197553	NA	NA	-	-	0.000403234	108.9	76.685	1	108.9	9	AT2G39730.1;AT2G39730.3;AT2G39730.2	368;368;368	AT2G39730.1;AT2G39730.2			By matching	By matching	By matching		By matching			UID375	___1	K	2	-0.62731	0	0	9361600	25740000	23241000	23819000	25762000	25763000	0	0	13882000	14659000
AT2G39730.1 | Symbols:RCA | rubisco activase | rubisco activase | Chr2:16570951-16573345 REVERSE LENGTH=474;AT2G39730.3 | Symbols:RCA | rubisco activase | rubisco activase | Chr2:16571174-16573345 REVERSE LENGTH=441;AT2G39730.2 | Symbols:RCA | rubisco	171	GQGK(1)SFQCELVMAK	0.127289	0.210205	NA	NA	0.176675	0.599047	NA	-0.393855	NA	NA	-	-	2.62e-06	188.09	173.94	1	184.1	4	AT2G39730.1;AT2G39730.3;AT2G39730.2	171;171;171	AT2G39730.1;AT2G39730.2	1	By MS/MS		By MS/MS	By matching		By MS/MS			UID376	___1	K	2	0.10566	0	0	0	0	22245000	22046000	11520000	6947900	0	0	10319000	14775000
AT2G39730.1 | Symbols:RCA | rubisco activase | rubisco activase | Chr2:16570951-16573345 REVERSE LENGTH=474;AT2G39730.3 | Symbols:RCA | rubisco activase | rubisco activase | Chr2:16571174-16573345 REVERSE LENGTH=441;AT2G39730.2 | Symbols:RCA | rubisco	302	MEK(1)FYWAPTR	-0.364996	0.569889	NA	-0.0455655	0.00261366	0.000187621	NA	-1.41722	NA	NA	-	-	0.000157134	127.42	107.66	1	127.42	3	AT2G39730.1;AT2G39730.3;AT2G39730.2	302;302;302	AT2G39730.1;AT2G39730.2	1		By matching	By MS/MS	By MS/MS		By MS/MS			UID377	___1	K	2	0.87863	0	0	116230000	120660000	145070000	177630000	149680000	155440000	0	0	135900000	255370000
AT2G39730.1 | Symbols:RCA | rubisco activase | rubisco activase | Chr2:16570951-16573345 REVERSE LENGTH=474;AT2G39730.3 | Symbols:RCA | rubisco activase | rubisco activase | Chr2:16571174-16573345 REVERSE LENGTH=441;AT2G39730.2 | Symbols:RCA | rubisco	167	VPLILGIWGGK(1)GQGK	0.056838	0.143968	-0.219723	-0.345931	0.424939	0.796486	0.125636	0.0126354	NA	-0.396175	-	+	2.03e-08	130.94	115.05	1	120.09	11	AT2G39730.1;AT2G39730.3;AT2G39730.2	167;167;167	AT2G39730.1;AT2G39730.2	1	By MS/MS	By MS/MS	By MS/MS	By MS/MS	By MS/MS	By MS/MS		By MS/MS	UID378	___1	K	2	-0.42964	62716000	35591000	79454000	72037000	107870000	110500000	39392000	33618000	98228000	91558000	104270000	109280000
AT2G39730.2 | Symbols:RCA | rubisco activase | rubisco activase | Chr2:16571046-16573345 REVERSE LENGTH=446	438	GTFYGK(1)TEEK	-0.168977	0.714961	-0.785179	0.175557	0.0867066	0.0155784	-0.375846	NA	-0.0739247	-0.225734	-	+	4.36e-13	178.58	158.92	1	110.38	6	AT2G39730.2	438	AT2G39730.2	1	By MS/MS	By MS/MS	By MS/MS	By MS/MS	By MS/MS		By MS/MS	By MS/MS	UID379	___1	K	2	0.6649	74564000	45071000	21351000	26883000	32429000	22297000	62122000	54538000	50077000	53944000	0	0
AT2G40300.1 | Symbols:ATFER4,FER4 | ferritin 4 | ferritin 4 | Chr2:16831501-16833214 REVERSE LENGTH=259	137	FFK(1)ESSLEER	0.200414	0.081973	-3.66828	-0.326932	NA	-0.35061	0.415345	5.37052	-0.00249806	-0.0346479	-	+	1.74e-07	143.96	109.57	1	115.78	3	AT2G40300.1	137	AT2G40300.1	1	By MS/MS	By MS/MS		By MS/MS	By MS/MS	By MS/MS	By MS/MS	By MS/MS	UID380	___1	K	2	0.41211	11542000	1473900	15938000	25316000	0	0	28050000	44701000	16036000	12926000	11999000	531320
AT2G41550.1 | Symbols:no symbol available | no full name available | Rho termination factor | Chr2:17329086-17330830 REVERSE LENGTH=475	438	SIAK(1)DLK	0.142656	0.968911	0.237931	0.297485	-0.195096	0.249016	0.181411	-0.166587	0.431142	0.105946	-	+	0.00217484	116.73	43.687	1	103.83	4	AT2G41550.1	438	AT2G41550.1	1	By MS/MS	By MS/MS	By MS/MS	By MS/MS	By MS/MS	By MS/MS	By MS/MS	By MS/MS	UID383	___1	K	2	0.51287	2789100000	4102400000	2999900000	5386300000	3162200000	6146800000	3411700000	4041800000	3414400000	3575200000	2820200000	4395900000
AT2G42220.1 | Symbols:no symbol available | no full name available | Rhodanese/Cell cycle control phosphatase superfamily protein | Chr2:17592105-17593305 FORWARD LENGTH=234	129	VNPEFLK(1)SVR	0.0483016	0.237526	-0.0409124	0.171207	NA	-0.019346	0.246259	-0.115699	NA	NA	-	+	0.00601154	76.943	56.073	1	62.823	7	AT2G42220.1	129	AT2G42220.1	1	By MS/MS	By MS/MS		By MS/MS	By MS/MS	By MS/MS			UID384	___1	K	2	-0.1608	34928000	34657000	30638000	37664000	0	0	40113000	42525000	39778000	33139000	46116000	53164000
AT2G42790.1 | Symbols:CSY3 | citrate synthase 3 | citrate synthase 3 | Chr2:17803132-17805991 REVERSE LENGTH=509;AT3G58750.1 | Symbols:CSY2 | citrate synthase 2 | citrate synthase 2 | Chr3:21724564-21727458 REVERSE LENGTH=514	367	VYK(1)NYDPR	-0.0995854	0.640566	-0.291822	0.0364681	-0.0564447	-0.0850168	NA	-0.101112	NA	NA	-	+	0.0149631	82.452	67.677	1	73.665	3	AT2G42790.1;AT3G58750.1	362;367	AT2G42790.1;AT3G58750.1	1	By MS/MS	By MS/MS	By MS/MS	By MS/MS		By MS/MS			UID385	___1	K	2	-0.49311	13007000	10668000	10821000	14053000	11522000	16776000	15165000	18974000	0	0	12259000	12519000
AT2G45290.2 | Symbols:TKL2 | transketolase 2 | Transketolase | Chr2:18672737-18675589 FORWARD LENGTH=741;AT2G45290.1 | Symbols:TKL2 | transketolase 2 | Transketolase | Chr2:18672737-18675589 FORWARD LENGTH=741;AT3G60750.2 | Symbols:AtTKL1,TKL1 | trans	346	ANSYSVHGAALGEK(1)EVEATR	0.0647634	0.70116	-0.0067532	0.0997664	0.14642	0.0779392	-0.0416635	0.200813	0.0794293	-0.0378434	-	+	1.42e-23	220.23	207.29	1	151.94	14	AT2G45290.2;AT2G45290.1;AT3G60750.2;AT3G60750.1	347;347;346;347	AT2G45290.2;AT3G60750.2	1	By MS/MS	By MS/MS	By MS/MS	By MS/MS	By MS/MS	By MS/MS	By MS/MS	By MS/MS	UID388	___1	K	3	-0.06165	20301000	21500000	33269000	44172000	22637000	25520000	29254000	22208000	30992000	24480000	23935000	21336000
AT2G45440.1 | Symbols:DHDPS2 | dihydrodipicolinate synthase 2 | dihydrodipicolinate synthase | Chr2:18731294-18732867 FORWARD LENGTH=365	222	LSQNPNLAGVK(1)ECVGNK	0.0687954	0.605975	-0.0388953	-0.0407937	0.167798	0.242772	-0.0251707	0.252329	-0.0122862	0.00460933	-	+	5.09e-68	308.58	283.79	1	81.723	11	AT2G45440.1	222	AT2G45440.1	1	By MS/MS	By MS/MS	By MS/MS	By MS/MS	By MS/MS	By MS/MS	By MS/MS	By MS/MS	UID390	___1	K	3	-0.21108	44317000	33733000	90590000	76940000	76173000	103040000	73106000	69110000	53472000	73933000	65833000	63966000
AT2G45990.3 | Symbols:no symbol available | no full name available | ribosomal RNA small subunit methyltransferase G | Chr2:18919402-18921043 FORWARD LENGTH=263;AT2G45990.2 | Symbols:no symbol available | no full name available | ribosomal RNA small sub	149	FYPGVSDALK(1)FASSK	0.667834	0.843446	0.164014	-1.55818	1.23923	0.817511	2.9117	1.47806	0.241962	0.0483758	-	+	1.19e-10	142.91	129.71	1	57.019	10	AT2G45990.3;AT2G45990.2;AT2G45990.1;AT2G45990.4	149;149;149;149	AT2G45990.3	1	By MS/MS	By MS/MS	By MS/MS	By MS/MS	By MS/MS	By MS/MS	By MS/MS	By MS/MS	UID391	___1	K	2	-0.69658	135730000	151520000	259460000	165030000	324140000	269660000	290720000	208580000	993050000	206630000	331810000	279410000
AT2G46820.2 | Symbols:PTAC8,PSI-P,PSAP,CURT1B,TMP14 | CURVATURE THYLAKOID 1B,PLASTID TRANSCRIPTIONALLY ACTIVE 8,THYLAKOID MEMBRANE PHOSPHOPROTEIN OF 14 KDA,photosystem I P subunit | photosystem I P subunit | Chr2:19243729-19244870 FORWARD LENGTH=174;AT2G	168	STYK(1)DILGSS	-0.0740638	0.572278	-0.18025	-0.0612099	NA	0.0634242	NA	0.00800025	-0.072771	-0.201576	-	+	0.00250113	115.7	115.7	1	102.07	4	AT2G46820.2;AT2G46820.1	168;168	AT2G46820.2	1	By MS/MS	By MS/MS		By MS/MS		By MS/MS	By MS/MS	By MS/MS	UID394	___1	K	2	0.070442	8663000	9841800	7828300	8389400	0	0	6399100	7524100	0	0	6936500	7984200
AT2G46820.2 | Symbols:PTAC8,PSI-P,PSAP,CURT1B,TMP14 | CURVATURE THYLAKOID 1B,PLASTID TRANSCRIPTIONALLY ACTIVE 8,THYLAKOID MEMBRANE PHOSPHOPROTEIN OF 14 KDA,photosystem I P subunit | photosystem I P subunit | Chr2:19243729-19244870 FORWARD LENGTH=174;AT2G	96	TAQEAWEK(1)VDDK	0.407537	0.223026	1.96754	-0.912945	NA	-2.34483	NA	1.49171	1.83621	NA	-	+	5.4e-32	200.44	174.32	1	130.1	8	AT2G46820.2;AT2G46820.1	96;96	AT2G46820.2	1	By MS/MS	By MS/MS	By MS/MS	By MS/MS		By MS/MS	By MS/MS		UID395	___1	K	2	1.1145	10052000	27485000	11225000	5448400	0	0	15658000	91433000	0	0	9465700	3475700
AT2G47210.3 | Symbols:ATSWC4 | | myb-like transcription factor family protein | Chr2:19379039-19382204 FORWARD LENGTH=441;AT2G47210.2 | Symbols:ATSWC4 | | myb-like transcription factor family protein | Chr2:19379039-19382204 FORWARD LENGTH=441;AT2G47	7	GGTDAK(1)DILGLPK	-0.326948	0.105467	NA	0.230326	0.0254267	-5.24035	NA	3.08119	NA	0.268674	-	+	8.71e-66	231.17	213.11	1	89.43	6	AT2G47210.3;AT2G47210.2;AT2G47210.1	7;7;7	AT2G47210.3	1		By MS/MS	By matching	By MS/MS		By MS/MS		By matching	UID397	___1	K	2	-0.8401	0	0	11506000	12836000	16280000	22621000	637210000	11975000	0	0	353600000	21460000
AT2G47210.3 | Symbols:ATSWC4 | | myb-like transcription factor family protein | Chr2:19379039-19382204 FORWARD LENGTH=441;AT2G47210.2 | Symbols:ATSWC4 | | myb-like transcription factor family protein | Chr2:19379039-19382204 FORWARD LENGTH=441;AT2G47	431	QADTPSPAHK(1)RPR	0.0642777	0.304392	0.435735	0.0489336	0.217659	-0.432959	0.052072	0.104883	0.214747	-0.126848	-	+	3.87e-05	152.97	117.68	1	59.592	10	AT2G47210.3;AT2G47210.2;AT2G47210.1	431;431;431	AT2G47210.3	1	By MS/MS	By MS/MS	By MS/MS	By MS/MS	By MS/MS	By MS/MS	By MS/MS	By MS/MS	UID398	___1	K	4	-0.10928	45297000	61272000	41484000	51389000	51229000	61541000	59697000	85081000	59329000	45678000	51202000	52005000
AT2G47610.1 | Symbols:no symbol available | no full name available | Ribosomal protein L7Ae/L30e/S12e/Gadd45 family protein | Chr2:19529854-19531401 FORWARD LENGTH=257;AT3G62870.1 | Symbols:no symbol available | no full name available | Ribosomal protei	220	ANFNDK(1)YEEYR	0.142063	0.0681041	-3.86978	0.397365	0.0674096	0.139474	-0.430499	4.89565	-0.18996	0.126841	-	+	9.95e-13	156.51	134.42	1	145.91	6	AT2G47610.1;AT3G62870.1	220;219	AT2G47610.1;AT3G62870.1	1	By MS/MS	By MS/MS	By MS/MS	By MS/MS	By MS/MS	By MS/MS	By MS/MS	By MS/MS	UID399	___1	K	2	0.01697	12647000	12718000	14835000	18377000	16739000	18541000	24226000	20804000	17190000	20820000	12506000	12915000
AT3G01500.1 | Symbols:CA1,SABP3,ATBCA1,ATSABP3 | carbonic anhydrase 1,BETA CARBONIC ANHYDRASE 1,SALICYLIC ACID-BINDING PROTEIN 3,ARABIDOPSIS THALIANA SALICYLIC ACID-BINDING PROTEIN 3 | carbonic anhydrase 1 | Chr3:194853-196716 REVERSE LENGTH=270;AT3G0150	56	AFDPVETIK(1)QGFIK	-0.566095	0.202635	3.7289	NA	-2.44766	-0.012211	-3.98941	-0.110096	NA	NA	-	+	1.72e-42	201.46	166.92	1	111.26	9	AT3G01500.1;AT3G01500.2;AT3G01500.4	56;133;56	AT3G01500.1;AT3G01500.2;AT3G01500.4	1	By MS/MS		By MS/MS	By MS/MS	By MS/MS	By MS/MS		By MS/MS	UID402	___1	K	2	-2.3889	118020000	95943000	0	0	23100000	204290000	97903000	106190000	6412000	121220000	126870000	174830000
AT3G01500.1 | Symbols:CA1,SABP3,ATBCA1,ATSABP3 | carbonic anhydrase 1,BETA CARBONIC ANHYDRASE 1,SALICYLIC ACID-BINDING PROTEIN 3,ARABIDOPSIS THALIANA SALICYLIC ACID-BINDING PROTEIN 3 | carbonic anhydrase 1 | Chr3:194853-196716 REVERSE LENGTH=270;AT3G0150	66	EK(1)YETNPALYGELAK	-0.0195358	0.0788306	-0.240316	0.194339	0.0127519	0.483017	-0.315798	-0.110363	-0.00166007	-0.178257	-	+	9.35e-12	222.29	189.25	1	191.06	2	AT3G01500.1;AT3G01500.2;AT3G01500.4;AT5G14740.9;AT5G14740.8;AT5G14740.7;AT5G14740.6;AT5G14740.2;AT5G14740.1;AT5G14740.5;AT5G14740.4;AT5G14740.3	66;143;66;66;66;66;66;66;138;138;138;138	AT3G01500.1;AT3G01500.2;AT3G01500.4;AT5G14740.9	1	By MS/MS	By MS/MS	By MS/MS	By MS/MS	By MS/MS	By MS/MS	By MS/MS	By MS/MS	UID403	___1	K	2	0.19498	89308000	80456000	95072000	139670000	136220000	147800000	170910000	145370000	91324000	103830000	137160000	159110000
AT3G01500.1 | Symbols:CA1,SABP3,ATBCA1,ATSABP3 | carbonic anhydrase 1,BETA CARBONIC ANHYDRASE 1,SALICYLIC ACID-BINDING PROTEIN 3,ARABIDOPSIS THALIANA SALICYLIC ACID-BINDING PROTEIN 3 | carbonic anhydrase 1 | Chr3:194853-196716 REVERSE LENGTH=270;AT3G0150	79	YETNPALYGELAK(1)GQSPK	-0.160033	1.11421	-0.452175	-0.0523862	-0.111432	0.28193	-0.195222	-0.164658	-0.369986	-0.216334	-	+	7.91e-33	260.18	232.32	1	162.59	13	AT3G01500.1;AT3G01500.2;AT3G01500.4;AT5G14740.9;AT5G14740.8;AT5G14740.7;AT5G14740.6;AT5G14740.2;AT5G14740.1;AT5G14740.5;AT5G14740.4;AT5G14740.3	79;156;79;79;79;79;79;79;151;151;151;151	AT3G01500.1;AT3G01500.2;AT3G01500.4;AT5G14740.9	1	By MS/MS	By MS/MS	By MS/MS	By MS/MS	By MS/MS	By MS/MS	By MS/MS	By MS/MS	UID404	___1	K	2	0.28319	111680000	84386000	122830000	146990000	152620000	186040000	159640000	124700000	62455000	61092000	81532000	100250000
AT3G01500.1 | Symbols:CA1,SABP3,ATBCA1,ATSABP3 | carbonic anhydrase 1,BETA CARBONIC ANHYDRASE 1,SALICYLIC ACID-BINDING PROTEIN 3,ARABIDOPSIS THALIANA SALICYLIC ACID-BINDING PROTEIN 3 | carbonic anhydrase 1 | Chr3:194853-196716 REVERSE LENGTH=270;AT3G0150	233	GTLALK(1)GGYYDFVK	-0.209288	0.511386	-0.168463	0.0832474	-0.0781998	0.324889	-0.337654	0.0919865	-1.38082	NA	-	+	6.22e-06	130.15	113.13	1	94.688	6	AT3G01500.1;AT3G01500.2;AT3G01500.4	233;310;233	AT3G01500.1;AT3G01500.2;AT3G01500.4	1	By MS/MS	By MS/MS	By MS/MS	By MS/MS	By MS/MS	By MS/MS	By MS/MS		UID405	___1	K	2	0.21435	82617000	60436000	77779000	85447000	101560000	138470000	104320000	84458000	54087000	71520000	95395000	99945000
AT3G01500.1 | Symbols:CA1,SABP3,ATBCA1,ATSABP3 | carbonic anhydrase 1,BETA CARBONIC ANHYDRASE 1,SALICYLIC ACID-BINDING PROTEIN 3,ARABIDOPSIS THALIANA SALICYLIC ACID-BINDING PROTEIN 3 | carbonic anhydrase 1 | Chr3:194853-196716 REVERSE LENGTH=270;AT3G0150	47	K(1)AFDPVETIK	-0.125341	0.474832	-0.526701	NA	0.150689	0.32348	-0.430499	-0.016211	0.0816123	-0.459754	-	+	0.005824	88.496	60.753	1	65.347	1	AT3G01500.1;AT3G01500.2;AT3G01500.4	47;124;47	AT3G01500.1;AT3G01500.2;AT3G01500.4	1	By MS/MS		By MS/MS	By MS/MS	By MS/MS	By MS/MS	By MS/MS	By MS/MS	UID406	___1	K	2	-0.28745	80864000	61410000	0	0	72451000	85565000	79575000	62087000	52029000	65543000	49364000	54467000
AT3G01500.1 | Symbols:CA1,SABP3,ATBCA1,ATSABP3 | carbonic anhydrase 1,BETA CARBONIC ANHYDRASE 1,SALICYLIC ACID-BINDING PROTEIN 3,ARABIDOPSIS THALIANA SALICYLIC ACID-BINDING PROTEIN 3 | carbonic anhydrase 1 | Chr3:194853-196716 REVERSE LENGTH=270;AT3G0150	123	NIANMVPPFDK(1)VK	-0.0174917	0.0216502	-0.400911	-0.849025	1.03733	1.48475	-1.01664	-0.095722	-0.0365703	-0.263144	-	+	7.04e-06	107.06	71.096	1	89.548	11	AT3G01500.1;AT3G01500.2;AT3G01500.4;AT5G14740.9;AT5G14740.8;AT5G14740.7;AT5G14740.6;AT5G14740.2;AT5G14740.1;AT5G14740.5;AT5G14740.4;AT5G14740.3	123;200;123;123;123;123;123;123;195;195;195;195	AT3G01500.1;AT3G01500.2;AT3G01500.4;AT5G14740.9	1	By MS/MS	By MS/MS	By MS/MS	By MS/MS	By MS/MS	By MS/MS	By MS/MS	By MS/MS	UID407	___1	K	2	0.14026	32178000	17632000	343880000	61177000	360090000	63196000	287530000	51587000	406260000	72725000	78227000	63875000
AT3G01500.1 | Symbols:CA1,SABP3,ATBCA1,ATSABP3 | carbonic anhydrase 1,BETA CARBONIC ANHYDRASE 1,SALICYLIC ACID-BINDING PROTEIN 3,ARABIDOPSIS THALIANA SALICYLIC ACID-BINDING PROTEIN 3 | carbonic anhydrase 1 | Chr3:194853-196716 REVERSE LENGTH=270;AT3G0150	125	VK(1)YGGVGAAIEYAVLHLK	-0.0367304	0.0591205	0.631616	-0.100809	NA	-0.608715	NA	-0.0690147	NA	NA	-	-	3.27e-05	93.427	83.514	1	63.302	2	AT3G01500.1;AT3G01500.2;AT3G01500.4	125;202;125	AT3G01500.1;AT3G01500.2;AT3G01500.4	1	By MS/MS	By MS/MS		By MS/MS		By MS/MS			UID408	___1	K	3	-1.0724	79314000	75678000	147930000	154630000	0	0	88758000	144910000	0	0	107490000	128740000
AT3G02350.1 | Symbols:GAUT9 | galacturonosyltransferase 9 | galacturonosyltransferase 9 | Chr3:479248-481178 FORWARD LENGTH=561	492	LGTLPPGLITFYSK(1)TK	-0.420322	0.109546	8.33949	0.350837	-3.559	-3.76309	-4.123	-4.20438	-0.0493674	3.64593	-	+	0.00170902	90.653	37.084	1	55.656	14	AT3G02350.1	492	AT3G02350.1	1	By MS/MS	By MS/MS	By MS/MS	By MS/MS	By MS/MS	By MS/MS	By MS/MS	By MS/MS	UID411	___1	K	3	-0.30508	3349000	4739000000	7714200000	11606000000	2380500000	10134000000	2075500000	6304900000	1633100000	7159100000	1414300000	6609100000
AT3G03250.1 | Symbols:AtUGP1,UGP,UGP1 | UDP-glucose pyrophosphorylase,UDP-GLUCOSE PYROPHOSPHORYLASE 1 | UDP-GLUCOSE PYROPHOSPHORYLASE 1 | Chr3:749761-754014 REVERSE LENGTH=469;AT3G03250.3 | Symbols:AtUGP1,UGP,UGP1 | UDP-glucose pyrophosphorylase,UDP-GLU	284	VQLLEIAQVPDEHVNEFK(1)SIEK	-0.0634121	0.534457	NA	-0.00222347	-0.0264459	-0.198997	0.0485911	-0.0775164	-0.223761	0.0364681	-	+	5.77e-13	129.34	94.939	1	52.898	18	AT3G03250.1;AT3G03250.3;AT3G03250.2;AT5G17310.2;AT5G17310.3;AT5G17310.5;AT5G17310.1;AT5G17310.6;AT5G17310.4	284;284;284;285;200;205;205;151;151	AT3G03250.1;AT5G17310.2	1		By MS/MS	By matching	By MS/MS	By MS/MS	By matching	By MS/MS	By MS/MS	UID414	___1	K	3	-0.2954	0	0	20745000	15684000	29645000	39220000	15997000	17804000	27675000	22389000	24706000	26657000
AT3G03780.3 | Symbols:MS2,ATMS2 | methionine synthase 2 | methionine synthase 2 | Chr3:957602-960740 FORWARD LENGTH=765;AT3G03780.2 | Symbols:MS2,ATMS2 | methionine synthase 2 | methionine synthase 2 | Chr3:957602-960740 FORWARD LENGTH=765;AT3G03780.1	468	AIK(1)EEIKK	-0.026549	0.0649605	-0.531052	NA	-0.165815	0.248793	NA	0.356716	-0.0413875	NA	-	+	0.0108324	61.56	30.873	0.999772	61.56	3	AT3G03780.3;AT3G03780.2;AT3G03780.1;AT5G17920.1;AT5G17920.2	468;468;468;468;468	AT3G03780.3;AT5G17920.1	1	By MS/MS		By MS/MS	By MS/MS		By MS/MS	By MS/MS		UID415	___1	K	3	-0.76125	9625000	6040300	0	0	8646300	9799400	12268000	9509000	0	0	8278500	7191900
AT3G03780.3 | Symbols:MS2,ATMS2 | methionine synthase 2 | methionine synthase 2 | Chr3:957602-960740 FORWARD LENGTH=765;AT3G03780.2 | Symbols:MS2,ATMS2 | methionine synthase 2 | methionine synthase 2 | Chr3:957602-960740 FORWARD LENGTH=765;AT3G03780.1	142	AVNEYK(1)EAK	0.0499873	0.187014	NA	0.434348	0.0884541	0.382062	-0.360308	-0.00115369	-0.220362	0.0268709	-	+	0.000315668	150.08	99.469	1	114.4	6	AT3G03780.3;AT3G03780.2;AT3G03780.1	142;142;142	AT3G03780.3	1	By MS/MS	By MS/MS	By MS/MS	By MS/MS	By MS/MS	By MS/MS	By MS/MS	By MS/MS	UID416	___1	K	2	0.074334	0	0	5055500	7601500	9240800	9747400	11477000	8529600	5166300	5861000	7452500	7113300
AT3G03780.3 | Symbols:MS2,ATMS2 | methionine synthase 2 | methionine synthase 2 | Chr3:957602-960740 FORWARD LENGTH=765;AT3G03780.2 | Symbols:MS2,ATMS2 | methionine synthase 2 | methionine synthase 2 | Chr3:957602-960740 FORWARD LENGTH=765;AT3G03780.1	688	EGVK(1)YGAGIGPGVYDIHSPR	0.126558	0.71052	NA	0.330673	-0.10541	0.0293231	NA	0.184998	NA	0.193204	-	+	0.00033377	73.948	64.418	1	73.948	4	AT3G03780.3;AT3G03780.2;AT3G03780.1;AT5G17920.1;AT5G17920.2	688;688;688;688;688	AT3G03780.3;AT5G17920.1	1		By MS/MS	By MS/MS	By MS/MS		By matching		By MS/MS	UID417	___1	K	3	-0.6959	0	0	22628000	28190000	23426000	41152000	21112000	23678000	0	0	28318000	21777000
AT3G03780.3 | Symbols:MS2,ATMS2 | methionine synthase 2 | methionine synthase 2 | Chr3:957602-960740 FORWARD LENGTH=765;AT3G03780.2 | Symbols:MS2,ATMS2 | methionine synthase 2 | methionine synthase 2 | Chr3:957602-960740 FORWARD LENGTH=765;AT3G03780.1	18	ELK(1)FALESFWDGK	0.0421324	0.256669	-0.0895897	0.204767	0.0411202	0.320594	0.135982	0.0327281	-0.0542875	-0.254255	-	+	2.91e-13	240.59	196.39	1	211.26	3	AT3G03780.3;AT3G03780.2;AT3G03780.1;AT5G17920.1;AT5G17920.2;AT5G20980.2;AT5G20980.1	18;18;18;18;18;66;66	AT3G03780.3;AT5G17920.1;AT5G20980.2	1	By MS/MS	By MS/MS	By MS/MS	By MS/MS	By MS/MS	By MS/MS	By MS/MS	By MS/MS	UID418	___1	K	2	0.38012	364640000	393110000	345920000	519860000	480790000	614810000	426320000	345110000	451140000	355030000	459240000	527140000
AT3G03780.3 | Symbols:MS2,ATMS2 | methionine synthase 2 | methionine synthase 2 | Chr3:957602-960740 FORWARD LENGTH=765;AT3G03780.2 | Symbols:MS2,ATMS2 | methionine synthase 2 | methionine synthase 2 | Chr3:957602-960740 FORWARD LENGTH=765;AT3G03780.1	739	K(1)YTEVKPALK	-0.0549349	0.165855	-0.586709	0.0507454	0.0366147	0.722968	-0.0772429	0.0540927	-0.251006	-0.388941	-	+	0.000517832	129.7	82.811	1	129.7	1	AT3G03780.3;AT3G03780.2;AT3G03780.1;AT5G17920.1;AT5G17920.2	739;739;739;739;739	AT3G03780.3;AT5G17920.1	1	By MS/MS	By MS/MS	By MS/MS	By MS/MS	By MS/MS	By MS/MS	By MS/MS	By MS/MS	UID420	___1	K	2	0.10386	233910000	156170000	124720000	141060000	250010000	263300000	272200000	180690000	189970000	199720000	144370000	147660000
AT3G04590.1 | Symbols:AHL14 | AT-hook motif nuclear localized protein 14 | AT hook motif DNA-binding family protein | Chr3:1239213-1241603 REVERSE LENGTH=309;AT3G04590.2 | Symbols:AHL14 | AT-hook motif nuclear localized protein 14 | AT hook motif DNA-bi	124	YVTPEQALAAK(1)K	0.747156	0.714014	0.104202	-0.401806	1.18184	3.50706	0.0276162	0.0640275	NA	NA	-	+	0.00329261	103.91	96.343	1	89.561	11	AT3G04590.1;AT3G04590.2	124;124	AT3G04590.1	1	By MS/MS	By MS/MS	By MS/MS	By MS/MS	By MS/MS	By MS/MS	By MS/MS	By MS/MS	UID421	___1	K	2	0.084728	9436000	12970000	36070000	26576000	37611000	26260000	71278000	15506000	44711000	37732000	10124000	15766000
AT3G04790.1 | Symbols:EMB3119 | EMBRYO DEFECTIVE 3119 | Ribose 5-phosphate isomerase%2C type A protein | Chr3:1313365-1314195 FORWARD LENGTH=276	207	EFGCESK(1)LR	0.13291	0.385283	NA	0.0597706	NA	0.323714	0.434208	-0.286053	NA	NA	-	-	0.0110668	82.645	56.261	1	68.557	7	AT3G04790.1	207	AT3G04790.1	1		By MS/MS		By MS/MS	By MS/MS	By MS/MS			UID422	___1	K	2	-0.58906	0	0	8217800	9237900	0	0	7656500	9198800	11034000	8028800	12999000	17480000
AT3G04790.1 | Symbols:EMB3119 | EMBRYO DEFECTIVE 3119 | Ribose 5-phosphate isomerase%2C type A protein | Chr3:1313365-1314195 FORWARD LENGTH=276	140	IDLAIDGADEVDPNLDLVK(1)GR	0.214192	0.370117	0.20201	-0.0384359	0.0922171	-0.348006	-0.288654	0.02283	NA	1.85738	-	+	6.98e-73	254.53	241.7	1	220.6	19	AT3G04790.1	140	AT3G04790.1	1	By MS/MS	By MS/MS	By MS/MS	By MS/MS	By MS/MS	By MS/MS		By MS/MS	UID423	___1	K	2	0.27082	131120000	132410000	127930000	127860000	124840000	139030000	98408000	144950000	126900000	120620000	114650000	120440000
AT3G04920.2 | Symbols:no symbol available | no full name available | Ribosomal protein S24e family protein | Chr3:1360989-1361719 FORWARD LENGTH=112;AT3G04920.1 | Symbols:no symbol available | no full name available | Ribosomal protein S24e family prote	22	K(1)QFVIDVLHPGR	0.0332042	0.152047	NA	0.207143	-0.051024	0.256166	-0.186374	0.29814	-0.232684	-0.0589388	-	+	5.3e-05	112.44	91.208	1	86.467	1	AT3G04920.2;AT3G04920.1;AT5G28060.1	22;22;22	AT3G04920.2;AT5G28060.1	1		By MS/MS	By MS/MS	By MS/MS	By MS/MS	By MS/MS	By MS/MS	By MS/MS	UID426	___1	K	3	-0.70786	0	0	29679000	36519000	63607000	70343000	48003000	45504000	45858000	50050000	56607000	49221000
AT3G05070.1 | Symbols:no symbol available | no full name available | Cwf18 pre-mRNA splicing factor | Chr3:1416480-1417533 FORWARD LENGTH=144	20	EALK(1)ALR	-0.0229735	0.0627326	0.38637	-0.507706	0.231075	-0.408494	0.396612	-0.200002	-0.0586683	NA	-	+	0.0178198	91.626	12.173	1	83.206	4	AT3G05070.1	20	AT3G05070.1	1	By MS/MS	By MS/MS	By MS/MS	By MS/MS	By MS/MS	By MS/MS	By MS/MS		UID427	___1	K	2	-0.15833	33474000	45289000	25399000	19761000	33143000	29336000	38944000	40021000	48732000	35645000	25982000	24350000
AT3G06580.1 | Symbols:GAL1,GALK | GALACTOSE KINASE 1 | Mevalonate/galactokinase family protein | Chr3:2049141-2051867 REVERSE LENGTH=496	260	AVTAAK(1)NYNNR	-0.121961	0.411668	NA	0.363676	NA	-0.183201	-0.0840642	-0.220578	NA	-0.48564	-	+	0.000903114	116.52	85.149	1	116.52	6	AT3G06580.1	260	AT3G06580.1	1		By MS/MS		By matching	By MS/MS	By matching		By MS/MS	UID428	___1	K	2	0.28144	0	0	1376900	1942000	0	0	1729900	2575400	1847100	2260700	1776700	2128300
AT3G06580.1 | Symbols:GAL1,GALK | GALACTOSE KINASE 1 | Mevalonate/galactokinase family protein | Chr3:2049141-2051867 REVERSE LENGTH=496	138	GFHEYAK(1)SK	-0.0442134	0.319433	NA	-0.0473832	-0.052555	0.122444	NA	-0.0880058	-0.0423974	-0.157383	-	+	0.00135222	103.55	95.014	1	66.595	7	AT3G06580.1	138	AT3G06580.1	1		By MS/MS	By MS/MS	By MS/MS		By MS/MS	By MS/MS	By MS/MS	UID429	___1	K	3	-0.12304	0	0	3001200	2149000	5650900	7510800	2386200	2295500	0	0	3870500	4230800
AT3G07740.1 | Symbols:HAC10,HXA02,ATADA2A,ADA2A,HXA2 | homolog of yeast ADA2 2A | ADA2 2A | Chr3:2470014-2473062 REVERSE LENGTH=548;AT3G07740.4 | Symbols:HAC10,HXA02,ATADA2A,ADA2A,HXA2 | homolog of yeast ADA2 2A | ADA2 2A | Chr3:2470014-2473062 REVERSE	247	LEAAK(1)QQSDR	-0.0184899	0.104992	NA	-0.146659	0.0495913	-0.105544	-0.123666	0.136046	NA	0.0792927	-	+	0.00367381	108.67	66.688	1	59.908	5	AT3G07740.1;AT3G07740.4;AT3G07740.2;AT3G07740.3	247;254;176;226	AT3G07740.1	1	By MS/MS	By MS/MS	By MS/MS	By MS/MS	By MS/MS	By MS/MS	By MS/MS	By MS/MS	UID431	___1	K	2	0.82634	18558000	0	17339000	18564000	16615000	20232000	18478000	19657000	12616000	7258300	18352000	9002000
AT3G07740.1 | Symbols:HAC10,HXA02,ATADA2A,ADA2A,HXA2 | homolog of yeast ADA2 2A | ADA2 2A | Chr3:2470014-2473062 REVERSE LENGTH=548;AT3G07740.4 | Symbols:HAC10,HXA02,ATADA2A,ADA2A,HXA2 | homolog of yeast ADA2 2A | ADA2 2A | Chr3:2470014-2473062 REVERSE	435	LNHGAPGSIAGK(1)TLK(1)SPR	0.0443205	0.218737	-0.0921095	-0.265674	0.0730746	0.401482	-0.04698	0.0995408	NA	0.140909	-	+	5.97e-11	120.52	111.12	1	120.52	12	AT3G07740.1;AT3G07740.4;AT3G07740.2;AT3G07740.3	435;442;364;414	AT3G07740.1	1;2	By MS/MS	By MS/MS	By MS/MS	By MS/MS	By MS/MS	By MS/MS	By MS/MS	By MS/MS	UID432	___1	K	3	0.81567	26516000	24657000	9543400	13694000	22381000	26060000	10882000	15918000	12767000	13981000	9480100	17092000
AT3G08530.1 | Symbols:AtCHC2,CHC2 | clathrin heavy chain 2 | Clathrin%2C heavy chain | Chr3:2587171-2595411 REVERSE LENGTH=1703;AT3G11130.1 | Symbols:AtCHC1,CHC1 | clathrin heavy chain 1 | Clathrin%2C heavy chain | Chr3:3482575-3491667 REVERSE LENGTH=1	457	LVVNQNK(1)K	0.0257044	0.148653	-0.258304	0.322274	0.148177	-0.0230425	-0.109829	-0.0220482	0.0415233	0.106884	-	+	0.0086319	97.473	58.667	1	97.473	7	AT3G08530.1;AT3G11130.1	457;457	AT3G08530.1;AT3G11130.1	1	By MS/MS	By MS/MS	By MS/MS	By MS/MS	By MS/MS	By MS/MS	By MS/MS	By MS/MS	UID436	___1	K	2	-0.067114	12159000	8416800	9671700	11839000	11746000	11324000	10557000	11329000	10098000	8897300	10433000	9677000
AT3G08580.2 | Symbols:AAC1 | ADP/ATP carrier 1 | ADP/ATP carrier 1 | Chr3:2605706-2607030 REVERSE LENGTH=381;AT3G08580.1 | Symbols:AAC1 | ADP/ATP carrier 1 | ADP/ATP carrier 1 | Chr3:2605706-2607030 REVERSE LENGTH=381;AT4G28390.2 | Symbols:AAC3,ATAAC3	218	LANDAK(1)AAK	-0.00496868	0.0423689	-0.0308845	-0.0336138	-0.0783365	0.0636202	0.0105267	0.0888224	-0.0233285	-0.0365555	-	+	0.0108134	106.42	60.053	1	74.376	6	AT3G08580.2;AT3G08580.1;AT4G28390.2;AT4G28390.1	218;218;217;217	AT3G08580.2;AT4G28390.2	1	By MS/MS	By MS/MS	By MS/MS	By MS/MS	By MS/MS	By MS/MS	By MS/MS	By MS/MS	UID437	___1	K	2	-0.4823	41966000	38359000	75623000	88338000	64682000	73645000	48729000	60515000	50353000	44319000	91768000	82569000
AT3G08580.2 | Symbols:AAC1 | ADP/ATP carrier 1 | ADP/ATP carrier 1 | Chr3:2605706-2607030 REVERSE LENGTH=381;AT3G08580.1 | Symbols:AAC1 | ADP/ATP carrier 1 | ADP/ATP carrier 1 | Chr3:2605706-2607030 REVERSE LENGTH=381;AT4G28390.2 | Symbols:AAC3,ATAAC3	165	YFPTQALNFAFK(1)DYFK	0.0487084	0.220436	-0.269443	0.0500489	0.329305	0.337649	-0.252658	0.320991	0.00891703	-0.135142	-	+	3.24e-18	238.47	226.61	1	77.42	12	AT3G08580.2;AT3G08580.1;AT4G28390.2;AT4G28390.1;AT5G13490.2;AT5G13490.1	165;165;164;164;169;169	AT3G08580.2;AT4G28390.2;AT5G13490.2	1	By MS/MS	By MS/MS	By MS/MS	By MS/MS	By MS/MS	By MS/MS	By MS/MS	By MS/MS	UID439	___1	K	2	0.65296	74783000	70005000	69437000	93389000	278140000	329900000	91721000	70372000	251050000	270950000	187280000	200600000
AT3G08740.1 | Symbols:no symbol available | no full name available | elongation factor P (EF-P) family protein | Chr3:2654788-2656154 REVERSE LENGTH=236	118	AGISVEEANIYK(1)ETK	0.115561	0.287001	-0.47335	NA	0.0772237	0.482351	0.541072	-0.0494913	NA	NA	-	+	8.55e-15	205.72	173.11	1	148.91	12	AT3G08740.1	118	AT3G08740.1	1	By MS/MS		By MS/MS	By MS/MS	By MS/MS	By matching		By MS/MS	UID440	___1	K	2	0.37306	9771400	13746000	0	0	6408600	9313200	9595000	7110300	11203000	7433300	3635900	4784400
AT3G08740.1 | Symbols:no symbol available | no full name available | elongation factor P (EF-P) family protein | Chr3:2654788-2656154 REVERSE LENGTH=236	80	VLEFLHVK(1)PGK	0.150932	0.514598	NA	NA	0.0606681	NA	NA	0.0122863	NA	0.379843	-	-	0.0079471	53.967	45.862	1	53.967	8	AT3G08740.1	80	AT3G08740.1	1			By matching			By MS/MS		By matching	UID441	___1	K	3	0.1055	0	0	0	0	16935000	24493000	0	0	0	0	10949000	11039000
AT3G08940.2 | Symbols:LHCB4.2 | light harvesting complex photosystem II | light harvesting complex photosystem II | Chr3:2717717-2718665 FORWARD LENGTH=287	218	LYPGGK(1)FFDPLGLASDPVK	0.0676785	0.143996	0.554442	0.00690831	0.0705119	0.769354	-0.549324	0.258563	NA	-0.636706	-	+	0.00269053	73.022	59.595	1	40.097	6	AT3G08940.2	218	AT3G08940.2	1	By MS/MS	By MS/MS	By MS/MS	By matching	By matching	By MS/MS		By MS/MS	UID442	___1	K	3	-1.6471	19394000	25518000	34047000	34952000	25988000	43422000	51845000	26095000	33471000	53359000	76682000	60037000
AT3G09180.2 | Symbols:no symbol available | no full name available | mediator of RNA polymerase II transcription subunit | Chr3:2819278-2820892 FORWARD LENGTH=360;AT3G09180.3 | Symbols:no symbol available | no full name available | mediator of RNA polym	249	ANSLPGSGSDDPTEASK(0.032)PIFQSSSK(0.968)LR	-0.448194	0.952609	-0.478567	-1.16343	0.129466	NA	NA	-0.280244	NA	NA	-	-	4.67e-08	83.362	59.688	0.967707	75.71	25	AT3G09180.2;AT3G09180.3;AT3G09180.1	249;249;249	AT3G09180.2	1	By MS/MS	By MS/MS	By MS/MS			By MS/MS			UID443	___1	K	3	-0.18087	9825300	9472600	11707000	9521300	8361200	11112000	0	0	0	0	7209100	6324000
AT3G10650.2 | Symbols:NUP1,AtNUP1 | | nuclear pore complex protein | Chr3:3325562-3330819 REVERSE LENGTH=1309;AT3G10650.1 | Symbols:NUP1,AtNUP1 | | nuclear pore complex protein | Chr3:3325562-3330819 REVERSE LENGTH=1309	456	GPALK(1)SLQNVEAPK	0.0152222	0.0086189	NA	2.46837	-1.49083	-1.11437	NA	-0.206393	NA	0.419323	-	+	5.96e-33	188.48	165.84	1	144.27	5	AT3G10650.2;AT3G10650.1	456;456	AT3G10650.2	1		By MS/MS	By MS/MS	By MS/MS		By MS/MS		By MS/MS	UID446	___1	K	2	0.20465	0	0	1305200	15035000	5143100	20593000	4220400	14944000	0	0	15154000	17421000
AT3G10850.1 | Symbols:GLX2-2,GLY2 | GLYOXALASE 2-2 | Metallo-hydrolase/oxidoreductase superfamily protein | Chr3:3397756-3399522 REVERSE LENGTH=258	42	VIASAEK(1)HQAK	0.11614	0.248568	0.586501	-0.756136	0.29085	0.00959697	0.971403	-0.140386	NA	-0.148849	-	+	0.000220911	90.15	57.83	1	49.423	7	AT3G10850.1	42	AT3G10850.1	1	By MS/MS	By MS/MS	By MS/MS	By MS/MS	By MS/MS	By MS/MS		By MS/MS	UID447	___1	K	3	-0.57078	3164500	5153800	1452900	1057300	5403000	4344000	4551100	5686900	7341700	4759800	4381500	7231100
AT3G11200.1 | Symbols:AL2 | alfin-like 2 | alfin-like 2 | Chr3:3508387-3510418 REVERSE LENGTH=246;AT3G11200.2 | Symbols:AL2 | alfin-like 2 | alfin-like 2 | Chr3:3508387-3510195 REVERSE LENGTH=233	146	DNK(1)PSSDSGSK	0.50025	0.526153	3.95764	0.0837921	-0.111699	-0.263275	0.312473	0.31793	-0.219488	-0.075368	-	+	0.000680758	114.83	91.762	1	73.781	3	AT3G11200.1;AT3G11200.2	146;133	AT3G11200.1	1	By MS/MS	By MS/MS	By MS/MS	By MS/MS	By MS/MS	By MS/MS	By MS/MS	By MS/MS	UID448	___1	K	2	-0.53266	238210	6749300	6041800	6597700	5590000	7052800	8286500	10510000	2936600	4721100	6728300	4902300
AT3G12780.1 | Symbols:PGK1 | phosphoglycerate kinase 1 | phosphoglycerate kinase 1 | Chr3:4061127-4063140 REVERSE LENGTH=481	204	EEEK(1)NDPEFAK	-0.0965175	0.425618	-0.568602	0.189666	-0.291014	0.327566	0.0550067	0.0341308	-0.146164	-0.372729	-	+	2.23e-07	215.56	43.709	1	166.97	4	AT3G12780.1	204	AT3G12780.1	1	By MS/MS	By MS/MS	By MS/MS	By MS/MS	By MS/MS	By MS/MS	By MS/MS	By MS/MS	UID450	___1	K	2	-0.95484	435260000	328680000	477440000	449700000	539330000	602820000	464770000	367480000	421820000	348070000	250730000	236190000
AT3G12780.1 | Symbols:PGK1 | phosphoglycerate kinase 1 | phosphoglycerate kinase 1 | Chr3:4061127-4063140 REVERSE LENGTH=481	211	NDPEFAK(1)K	-0.138636	0.398206	-0.937049	0.0132121	-0.15069	0.296208	-0.379288	-0.208018	0.395172	NA	-	+	4.21e-09	136.01	34.628	1	72.879	7	AT3G12780.1	211	AT3G12780.1	1	By MS/MS	By MS/MS	By MS/MS	By MS/MS	By MS/MS	By MS/MS	By MS/MS	By MS/MS	UID451	___1	K	2	0.31781	24488000	11316000	14616000	15284000	86054000	96839000	28826000	31678000	29870000	40269000	20231000	9780100
AT3G12780.1 | Symbols:PGK1 | phosphoglycerate kinase 1 | phosphoglycerate kinase 1 | Chr3:4061127-4063140 REVERSE LENGTH=481	200	FYK(1)EEEK	0.0560859	0.247271	-0.233329	0.27262	-0.180784	0.466756	0.283685	0.128756	-0.0408233	-0.248194	-	+	1.09e-06	214.88	34.598	1	105.57	3	AT3G12780.1	200	AT3G12780.1	1	By MS/MS	By MS/MS	By MS/MS	By MS/MS	By MS/MS	By MS/MS	By MS/MS	By MS/MS	UID452	___1	K	2	0.28385	1195200000	912870000	882760000	1318000000	1066800000	1430100000	1179500000	1058000000	982170000	993690000	919410000	950700000
AT3G12780.1 | Symbols:PGK1 | phosphoglycerate kinase 1 | phosphoglycerate kinase 1 | Chr3:4061127-4063140 REVERSE LENGTH=481	91	SVGDLTSADLK(1)GK	0.16017	0.329522	NA	-0.303988	0.462316	NA	NA	0.322181	NA	NA	-	-	7.03e-07	158.3	122.76	1	158.3	11	AT3G12780.1	91	AT3G12780.1	1		By MS/MS	By matching			By MS/MS			UID453	___1	K	2	-0.42519	0	0	1449500	1467800	16095000	11235000	0	0	0	0	8907500	6709700
AT3G13120.3 | Symbols:no symbol available | no full name available | Ribosomal protein S10p/S20e family protein | Chr3:4220310-4221526 REVERSE LENGTH=191;AT3G13120.2 | Symbols:no symbol available | no full name available | Ribosomal protein S10p/S20e fa	148	SPHVHK(1)DAR	-0.461394	0.585458	-1.66301	0.437228	NA	NA	NA	-0.377179	NA	-0.242618	-	-	0.00847514	56.548	35.084	1	39.625	6	AT3G13120.3;AT3G13120.2;AT3G13120.1	148;148;148	AT3G13120.3	1	By matching	By MS/MS				By MS/MS		By MS/MS	UID454	___1	K	3	0.42738	12733000	12331000	15551000	24918000	0	0	0	0	0	0	19315000	27852000
AT3G14415.1 | Symbols:GOX2 | glycolate oxidase 2 | Aldolase-type TIM barrel family protein | Chr3:4818667-4820748 FORWARD LENGTH=367;AT3G14415.3 | Symbols:GOX2 | glycolate oxidase 2 | Aldolase-type TIM barrel family protein | Chr3:4818667-4820748 FORWA	150	AGFK(1)AIALTVDTPR	-0.0438083	0.134159	-0.370303	-0.308948	0.55404	0.40612	-0.422341	0.153366	-0.296669	-0.0657326	-	+	6.17e-06	131.13	105.69	1	89.43	4	AT3G14415.1;AT3G14415.3;AT3G14415.2;AT3G14420.2;AT3G14420.1;AT3G14420.4;AT3G14420.5;AT3G14420.6;AT3G14420.3;AT4G18360.4;AT4G18360.1;AT4G18360.2;AT4G18360.3	150;150;150;150;150;131;143;149;150;150;150;150;150	AT3G14415.1;AT3G14420.2	1	By MS/MS	By MS/MS	By matching	By MS/MS	By MS/MS	By MS/MS	By MS/MS	By MS/MS	UID456	___1	K	2	-0.056572	67330000	40753000	33041000	29792000	46646000	33473000	30909000	27346000	30790000	42019000	21198000	28746000
AT3G14690.1 | Symbols:CYP72A15 | cytochrome P450, family 72, subfamily A, polypeptide 15 | cytochrome P450%2C family 72%2C subfamily A%2C polypeptide 15 | Chr3:4937410-4939310 FORWARD LENGTH=512;AT3G14690.2 | Symbols:CYP72A15 | cytochrome P450, famil	126	VYDFQK(1)PHTFPLATIIAK	0.0749852	0.45389	NA	0.228973	-0.0282861	NA	-0.0632268	0.13595	NA	0.101516	-	+	0.000635709	68.129	59.908	1	65.784	6	AT3G14690.1;AT3G14690.2	126;161	AT3G14690.1	1		By MS/MS	By MS/MS		By MS/MS	By MS/MS		By MS/MS	UID457	___1	K	3	0.32847	0	0	35408000	45540000	45693000	59829000	0	0	29267000	29778000	45128000	63297000
AT3G15360.1 | Symbols:ATM4,TRX-M4,ATHM4 | ARABIDOPSIS THIOREDOXIN M-TYPE 4,thioredoxin M-type 4 | thioredoxin M-type 4 | Chr3:5188448-5189457 FORWARD LENGTH=193	185	ETLEK(1)TIER	-0.0349236	0.100123	NA	-0.290727	NA	NA	0.0903728	-0.205017	0.265677	NA	-	-	0.0135631	78.098	47.843	1	71.349	5	AT3G15360.1	185	AT3G15360.1	1		By MS/MS			By MS/MS	By MS/MS	By matching		UID458	___1	K	2	0.2457	0	0	8061400	6246200	0	0	0	0	12417000	9993100	5761400	8368300
AT3G15360.1 | Symbols:ATM4,TRX-M4,ATHM4 | ARABIDOPSIS THIOREDOXIN M-TYPE 4,thioredoxin M-type 4 | thioredoxin M-type 4 | Chr3:5188448-5189457 FORWARD LENGTH=193	141	FYK(1)INTDESPNTANR	-0.133927	0.833243	0.231187	-0.525538	0.0367035	-0.295723	0.0277044	-0.0753272	-0.228672	-0.241748	-	+	2.72e-16	241.15	225.26	1	120.92	3	AT3G15360.1	141	AT3G15360.1	1	By MS/MS	By MS/MS	By MS/MS	By MS/MS	By MS/MS	By MS/MS	By MS/MS	By MS/MS	UID459	___1	K	3	-0.45053	37543000	36962000	49687000	39514000	39360000	40456000	55535000	68375000	26699000	23943000	29753000	31011000
AT3G15970.2 | Symbols:no symbol available | no full name available | NUP50 (Nucleoporin 50 kDa) protein | Chr3:5408982-5410379 REVERSE LENGTH=465;AT3G15970.1 | Symbols:no symbol available | no full name available | NUP50 (Nucleoporin 50 kDa) protein |	18	TALK(1)ELSR	0.159758	0.84613	NA	NA	0.17891	0.0870743	NA	0.343348	NA	0.0297002	-	-	0.0137176	84.213	37.015	1	72.643	4	AT3G15970.2;AT3G15970.1	18;18	AT3G15970.2	1			By MS/MS	By MS/MS		By MS/MS		By MS/MS	UID460	___1	K	2	0.33593	0	0	0	0	87510000	82696000	98899000	93223000	0	0	71622000	85345000
AT3G16640.1 | Symbols:AtTCTP2,TCTP | translationally controlled tumor protein | translationally controlled tumor protein | Chr3:5669709-5670729 REVERSE LENGTH=168	119	GIEGATK(1)FLLPR	-0.0491232	0.329916	-0.303134	0.00863036	-0.147697	0.223306	-0.192699	0.073454	-0.076752	0.0219061	-	+	1.59e-10	167.6	130.12	1	143.97	7	AT3G16640.1	119	AT3G16640.1	1	By MS/MS	By MS/MS	By MS/MS	By MS/MS	By MS/MS	By MS/MS	By MS/MS	By MS/MS	UID461	___1	K	2	0.17407	22747000	17785000	28736000	30490000	43017000	29045000	36734000	27885000	30477000	22502000	22318000	27296000
AT3G16640.1 | Symbols:AtTCTP2,TCTP | translationally controlled tumor protein | translationally controlled tumor protein | Chr3:5669709-5670729 REVERSE LENGTH=168	84	LQEQPTYDK(1)K	-0.0748595	0.55401	-0.227371	-0.178567	-0.0532505	0.278654	-0.0170666	-0.0142124	-0.190322	-0.19674	-	+	0.00412985	185.29	127.71	1	167.12	9	AT3G16640.1	84	AT3G16640.1	1	By MS/MS	By MS/MS	By MS/MS	By MS/MS	By MS/MS	By MS/MS	By MS/MS	By MS/MS	UID462	___1	K	2	0.27162	53403000	57964000	49073000	47219000	83716000	85693000	90416000	74367000	50804000	43151000	42247000	51705000
AT3G16640.1 | Symbols:AtTCTP2,TCTP | translationally controlled tumor protein | translationally controlled tumor protein | Chr3:5669709-5670729 REVERSE LENGTH=168	111	LSEEDQAVFK(1)K	-0.0235744	0.0879597	-0.266871	0.0514416	0.37932	0.272088	0.0668504	0.0285723	-0.471289	-0.248708	-	+	1.7e-05	185.77	154.35	1	154.35	10	AT3G16640.1	111	AT3G16640.1	1	By MS/MS	By MS/MS	By MS/MS	By MS/MS	By MS/MS	By MS/MS	By MS/MS	By MS/MS	UID463	___1	K	2	-0.011273	63020000	41078000	50632000	53214000	53144000	58574000	76943000	55235000	29327000	33015000	34473000	37883000
AT3G16950.1 | Symbols:ptlpd1,LPD1 | lipoamide dehydrogenase 1 | lipoamide dehydrogenase 1 | Chr3:5786761-5790383 REVERSE LENGTH=570;AT3G16950.2 | Symbols:ptlpd1,LPD1 | lipoamide dehydrogenase 1 | lipoamide dehydrogenase 1 | Chr3:5786508-5790383 REVERSE	554	AAK(1)VESHATTR	0.0989866	0.0959029	-0.0133197	NA	-0.416948	NA	-0.588517	NA	1.41473	NA	-	-	0.000125136	120.87	108.24	1	120.87	3	AT3G16950.1;AT3G16950.2	554;554	AT3G16950.1	1	By MS/MS		By MS/MS		By MS/MS		By MS/MS		UID464	___1	K	3	-1.673	5946700	6679700	0	0	5827900	12083000	0	0	10321000	15194000	0	0
AT3G16950.1 | Symbols:ptlpd1,LPD1 | lipoamide dehydrogenase 1 | lipoamide dehydrogenase 1 | Chr3:5786761-5790383 REVERSE LENGTH=570;AT3G16950.2 | Symbols:ptlpd1,LPD1 | lipoamide dehydrogenase 1 | lipoamide dehydrogenase 1 | Chr3:5786508-5790383 REVERSE	307	K(1)IDYHTGVFASK	0.485981	0.395748	NA	NA	-0.18916	-0.0485152	NA	-0.244522	3.01657	-0.104465	-	+	0.000130319	136.6	106.8	1	56.29	1	AT3G16950.1;AT3G16950.2;AT4G16155.1	310;310;307	AT3G16950.1;AT4G16155.1	1			By MS/MS	By matching		By MS/MS	By MS/MS	By matching	UID466	___1	K	3	1.2364	0	0	0	0	21293000	27476000	17256000	14854000	0	0	17699000	18603000
AT3G16950.1 | Symbols:ptlpd1,LPD1 | lipoamide dehydrogenase 1 | lipoamide dehydrogenase 1 | Chr3:5786761-5790383 REVERSE LENGTH=570;AT3G16950.2 | Symbols:ptlpd1,LPD1 | lipoamide dehydrogenase 1 | lipoamide dehydrogenase 1 | Chr3:5786508-5790383 REVERSE	476	TSFK(1)ANTK	-0.110772	1.1417	-0.333352	-0.254513	-0.0635029	0.0537332	-0.0506062	-0.0706641	-0.0802709	-0.0869977	-	+	0.00657238	94.309	52.657	1	66.27	4	AT3G16950.1;AT3G16950.2	476;476	AT3G16950.1	1	By MS/MS	By MS/MS	By MS/MS	By MS/MS	By MS/MS	By MS/MS	By MS/MS	By MS/MS	UID467	___1	K	2	-0.27317	283400000	302130000	201570000	194170000	225330000	280180000	305320000	313940000	258040000	346970000	205190000	260250000
AT3G17930.1 | Symbols:DAC | Defective Accumulation of Cytochrome b6/f complex | transmembrane protein | Chr3:6142307-6143246 REVERSE LENGTH=190	165	DYESQVMQK(1)R	0.154451	1.62259	0.391878	0.119423	0.225565	-0.024036	0.190651	-0.012211	0.172103	0.172231	-	+	2.94e-12	237.92	186.07	1	86.624	9	AT3G17930.1	165	AT3G17930.1	1	By MS/MS	By MS/MS	By MS/MS	By MS/MS	By MS/MS	By MS/MS	By MS/MS	By MS/MS	UID468	___1	K	2	1.3453	8567600	10521000	10323000	12632000	12153000	12792000	13825000	13214000	3127300	2706600	5945500	9642400
AT3G20050.1 | Symbols:ATTCP-1,TCP-1 | T-complex protein 1 alpha subunit | T-complex protein 1 alpha subunit | Chr3:6998544-7002266 REVERSE LENGTH=545	403	ALHDALCIVK(1)R	0.24687	0.480762	-0.0267781	1.95699	-0.0787464	-0.063779	0.00287389	-0.17479	-0.279389	0.638584	-	+	1.4e-05	163.64	129.25	1	53.08	10	AT3G20050.1	403	AT3G20050.1	1	By MS/MS	By MS/MS	By MS/MS	By MS/MS	By MS/MS	By MS/MS	By MS/MS	By MS/MS	UID469	___1	K	3	0.22	17617000	18498000	1179300	38137000	51398000	69083000	20444000	20801000	35538000	36494000	25449000	44639000
AT3G22230.1 | Symbols:no symbol available | no full name available | Ribosomal L27e protein family | Chr3:7844136-7844543 REVERSE LENGTH=135;AT2G32220.1 | Symbols:no symbol available | no full name available | Ribosomal L27e protein family | Chr2:13678	52	K(0.001)YPSK(0.999)VIR	0.0446154	0.21039	-0.0700272	0.286999	0.147618	0.373252	0.00689805	0.156273	-0.209628	-0.334462	-	+	0.00404121	74.92	39.651	0.999418	63.419	5	AT3G22230.1;AT2G32220.1;AT4G15000.2;AT4G15000.1	52;52;52;52	AT3G22230.1;AT4G15000.2	1	By MS/MS	By MS/MS	By MS/MS	By MS/MS	By MS/MS	By MS/MS	By MS/MS	By MS/MS	UID474	___1	K	3	-0.34513	6301600	5287000	5784900	6924000	10504000	11768000	6756300	5605800	6952300	6918800	4162100	3705600
AT3G23390.1 | Symbols:RPL36aA | RPL36a A | Zinc-binding ribosomal protein family protein | Chr3:8375427-8376224 FORWARD LENGTH=105;AT4G14320.1 | Symbols:API2,RPL36aB | RPL36a B,APICULATA 2 | Zinc-binding ribosomal protein family protein | Chr4:8242684-	24	HTLHK(1)VTQYK	0.278306	0.673359	-0.0635147	1.18992	0.0857723	-0.202136	NA	0.808488	-0.460628	0.590243	-	+	0.000406374	102.06	81.191	1	89.266	5	AT3G23390.1;AT4G14320.1;AT4G14320.2	24;24;24	AT3G23390.1	1	By MS/MS	By MS/MS	By MS/MS	By MS/MS	By MS/MS	By MS/MS	By MS/MS	By MS/MS	UID477	___1	K	3	-0.28611	4706100	6462200	5145200	7381300	11193000	12327000	4136200	5832500	7363400	0	6770400	5466200
AT3G23900.2 | Symbols:no symbol available | no full name available | RNA recognition motif (RRM)-containing protein | Chr3:8632717-8635852 REVERSE LENGTH=934;AT3G23900.4 | Symbols:no symbol available | no full name available | RNA recognition motif (RRM	13	GSAASGGK(1)PIWMK	0.0118177	0.026354	-0.355959	NA	0.125573	0.413192	NA	-0.135535	NA	NA	-	-	2.43e-10	137.89	124.3	1	126.19	8	AT3G23900.2;AT3G23900.4;AT3G23900.3;AT3G23900.1	13;13;13;13	AT3G23900.2	1	By MS/MS	By MS/MS	By matching	By MS/MS	By MS/MS	By matching			UID481	___1	K	2	0.074578	4960100	3265200	0	0	3215500	3253800	5356100	4628800	3796200	0	1401700	2501300
AT3G24870.4 | Symbols:AtEAF1B | | Helicase/SANT-associated%2C DNA binding protein | Chr3:9076868-9084278 REVERSE LENGTH=1403;AT3G24870.2 | Symbols:AtEAF1B | | Helicase/SANT-associated%2C DNA binding protein | Chr3:9075237-9084278 REVERSE LENGTH=1899;	286	ESTAGSK(0.96)TSLLK(0.04)DEADISYSK	-0.0797572	0.122448	-1.01191	-0.0578571	0.0976871	0.732404	NA	-0.159113	NA	NA	-	+	2.8e-05	92.932	66.338	0.95997	84.946	7	AT3G24870.4;AT3G24870.2;AT3G24870.3;AT3G24870.1;AT3G24880.3;AT3G24880.2;AT3G24880.1	286;281;286;286;286;286;286	AT3G24870.4	1	By MS/MS	By MS/MS	By MS/MS	By MS/MS		By matching			UID482	___1	K	3	-0.79575	21681000	9909500	13440000	11591000	19969000	25808000	25704000	20515000	0	0	9013000	15235000
AT3G24870.4 | Symbols:AtEAF1B | | Helicase/SANT-associated%2C DNA binding protein | Chr3:9076868-9084278 REVERSE LENGTH=1403;AT3G24870.2 | Symbols:AtEAF1B | | Helicase/SANT-associated%2C DNA binding protein | Chr3:9075237-9084278 REVERSE LENGTH=1899;	461	STAEMQTK(1)EK	-0.151787	0.600306	-0.0510254	-0.372692	NA	-0.0522768	-0.19497	-0.709555	-0.0941716	0.412185	-	+	0.000578239	107.21	70.648	1	52.579	8	AT3G24870.4;AT3G24870.2;AT3G24870.3;AT3G24870.1;AT3G24880.3;AT3G24880.2;AT3G24880.1	461;456;461;461;461;461;461	AT3G24870.4	1	By MS/MS	By MS/MS		By MS/MS	By MS/MS	By MS/MS	By MS/MS	By MS/MS	UID483	___1	K	2	-0.6293	2224100	2394600	2049300	1643700	0	0	2259800	2197600	2056200	2210200	1291400	2345900
AT3G25520.1 | Symbols:RPL5A,ATL5,PGY3,OLI5 | ribosomal protein L5,RIBOSOMAL PROTEIN L5 A,PIGGYBACK3,OLIGOCELLULA 5 | ribosomal protein L5 | Chr3:9269573-9271327 REVERSE LENGTH=301;AT3G25520.3 | Symbols:RPL5A,ATL5,PGY3,OLI5 | ribosomal protein L5,RIBOSOM	184	FAGFHK(1)ENK	0.0827578	0.257936	-0.339656	0.611078	0.240946	0.0281015	NA	0.193668	NA	-0.237592	-	+	0.0074903	78.149	68.935	1	68.224	6	AT3G25520.1;AT3G25520.3;AT3G25520.2;AT5G39740.2;AT5G39740.1	184;184;73;184;184	AT3G25520.1;AT5G39740.2	1	By MS/MS	By MS/MS	By MS/MS	By MS/MS		By MS/MS		By matching	UID484	___1	K	2	-0.14975	6152200	4007500	6756700	8294000	8447900	7904600	9597900	7974800	0	0	7551900	8524700
AT3G25520.1 | Symbols:RPL5A,ATL5,PGY3,OLI5 | ribosomal protein L5,RIBOSOMAL PROTEIN L5 A,PIGGYBACK3,OLIGOCELLULA 5 | ribosomal protein L5 | Chr3:9269573-9271327 REVERSE LENGTH=301;AT3G25520.3 | Symbols:RPL5A,ATL5,PGY3,OLI5 | ribosomal protein L5,RIBOSOM	41	LINQDK(1)NK	0.262394	2.01591	0.0315363	0.626486	0.32695	0.260705	0.468371	0.0628214	0.00891703	0.313362	-	+	0.00355246	107.29	49.736	1	74.301	6	AT3G25520.1;AT3G25520.3;AT5G39740.2;AT5G39740.1	41;41;41;41	AT3G25520.1;AT5G39740.2	1	By MS/MS	By MS/MS	By matching	By MS/MS	By MS/MS	By MS/MS	By MS/MS	By MS/MS	UID485	___1	K	2	0.21297	6491000	8348100	9041900	12967000	12649000	10838000	9436400	14436000	9104900	6267200	11598000	12497000
AT3G25520.1 | Symbols:RPL5A,ATL5,PGY3,OLI5 | ribosomal protein L5,RIBOSOMAL PROTEIN L5 A,PIGGYBACK3,OLIGOCELLULA 5 | ribosomal protein L5 | Chr3:9269573-9271327 REVERSE LENGTH=301;AT3G25520.3 | Symbols:RPL5A,ATL5,PGY3,OLI5 | ribosomal protein L5,RIBOSOM	14	SNAYFK(1)R	-0.0313333	0.298842	-0.0611798	-0.0696184	0.00395842	-0.0873271	-0.163756	0.0425014	0.0112093	0.073546	-	+	0.000206636	127.84	102.85	1	127.84	6	AT3G25520.1;AT3G25520.3	14;14	AT3G25520.1	1	By MS/MS	By MS/MS	By MS/MS	By MS/MS	By MS/MS	By MS/MS	By MS/MS	By MS/MS	UID486	___1	K	2	0.13109	233980000	212960000	195810000	214050000	312620000	373520000	243730000	299170000	256630000	270310000	264110000	268820000
AT3G25520.1 | Symbols:RPL5A,ATL5,PGY3,OLI5 | ribosomal protein L5,RIBOSOMAL PROTEIN L5 A,PIGGYBACK3,OLIGOCELLULA 5 | ribosomal protein L5 | Chr3:9269573-9271327 REVERSE LENGTH=301;AT3G25520.3 | Symbols:RPL5A,ATL5,PGY3,OLI5 | ribosomal protein L5,RIBOSOM	8	STK(1)SNAYFK	0.214318	0.493435	NA	0.323082	NA	0.525891	NA	-0.206018	NA	NA	-	-	0.0115429	86.136	67.873	1	72.275	3	AT3G25520.1;AT3G25520.3	8;8	AT3G25520.1	1		By MS/MS		By MS/MS		By matching			UID487	___1	K	2	-0.0083538	0	0	2036900	3347300	0	0	3700300	3367100	0	0	3096700	3017600
AT3G25860.1 | Symbols:LTA2,PLE2 | PLASTID E2 SUBUNIT OF PYRUVATE DECARBOXYLASE | 2-oxoacid dehydrogenases acyltransferase family protein | Chr3:9460632-9462585 FORWARD LENGTH=480	77	IVSWIK(1)TEGEK	0.52781	1.24064	0.93546	0.998051	0.660338	-0.398788	-0.758985	0.365017	1.35699	1.0644	-	+	0.000794325	129.7	103.76	1	115.18	6	AT3G25860.1	77	AT3G25860.1	1	By MS/MS	By MS/MS	By MS/MS	By MS/MS	By MS/MS	By MS/MS	By MS/MS	By MS/MS	UID488	___1	K	2	-0.99501	52940000	66896000	44580000	80987000	112080000	66975000	90931000	123720000	74878000	119260000	69716000	57219000
AT3G25860.1 | Symbols:LTA2,PLE2 | PLASTID E2 SUBUNIT OF PYRUVATE DECARBOXYLASE | 2-oxoacid dehydrogenases acyltransferase family protein | Chr3:9460632-9462585 FORWARD LENGTH=480	82	TEGEK(1)LAK	0.455428	1.32248	0.294194	0.479851	1.27247	-0.334797	NA	1.092	0.332278	0.0519985	-	+	0.00324727	108.74	24.175	1	97.431	5	AT3G25860.1	82	AT3G25860.1	1	By MS/MS	By MS/MS	By MS/MS	By MS/MS		By MS/MS	By MS/MS	By matching	UID489	___1	K	2	-0.5582	12467000	12810000	19806000	31464000	31507000	18692000	15833000	24613000	0	0	16588000	8267600
AT3G25860.1 | Symbols:LTA2,PLE2 | PLASTID E2 SUBUNIT OF PYRUVATE DECARBOXYLASE | 2-oxoacid dehydrogenases acyltransferase family protein | Chr3:9460632-9462585 FORWARD LENGTH=480	301	VGYPVNTDALDALYEK(0.991)VK(0.009)PK	0.0578944	0.206922	-0.283158	-0.0940946	0.121282	0.357012	NA	0.18843	NA	NA	-	+	1.01e-23	172.81	164.81	0.991131	172.81	16	AT3G25860.1	301	AT3G25860.1	1	By MS/MS	By MS/MS	By MS/MS	By matching		By MS/MS			UID490	___1	K	3	0.081303	167590000	123720000	134890000	148250000	187220000	179430000	172660000	136270000	0	0	131170000	121300000
AT3G26060.3 | Symbols:ATPRX Q,PRXQ | peroxiredoxin Q | Thioredoxin superfamily protein | Chr3:9525474-9526123 FORWARD LENGTH=154;AT3G26060.1 | Symbols:ATPRX Q,PRXQ | peroxiredoxin Q | Thioredoxin superfamily protein | Chr3:9524807-9526123 FORWARD LENGT	82	AGAEVIGISGDDSASHK(1)AFASK	-0.10583	0.427594	0.319271	-0.406866	0.0549168	-0.0576929	NA	-0.413377	NA	-0.131234	-	+	2.6e-14	130.37	110	1	125.04	17	AT3G26060.3;AT3G26060.1;AT3G26060.2	82;144;145	AT3G26060.3	1	By MS/MS	By MS/MS	By MS/MS	By MS/MS		By MS/MS	By MS/MS	By MS/MS	UID491	___1	K	3	-0.41305	22595000	31967000	43861000	26160000	25962000	36552000	25871000	24512000	0	0	27445000	34729000
AT3G26060.3 | Symbols:ATPRX Q,PRXQ | peroxiredoxin Q | Thioredoxin superfamily protein | Chr3:9525474-9526123 FORWARD LENGTH=154;AT3G26060.1 | Symbols:ATPRX Q,PRXQ | peroxiredoxin Q | Thioredoxin superfamily protein | Chr3:9524807-9526123 FORWARD LENGT	62	DSYEK(1)FK	-0.0131402	0.0479087	-0.153655	-0.345418	0.0554863	0.450498	NA	-0.204391	0.12499	-0.019492	-	+	0.00711983	104.21	29.794	1	79.451	5	AT3G26060.3;AT3G26060.1;AT3G26060.2	62;124;125	AT3G26060.3	1	By MS/MS	By MS/MS	By MS/MS	By MS/MS		By MS/MS	By MS/MS	By MS/MS	UID493	___1	K	2	0.81089	10046000	9236400	4681100	3526200	4568600	5139200	16600000	13850000	0	0	10414000	12371000
AT3G26070.1 | Symbols:no symbol available | no full name available | Plastid-lipid associated protein PAP / fibrillin family protein | Chr3:9526904-9528199 FORWARD LENGTH=242	225	GDK(1)GNLFILK	-0.101719	0.636999	-0.414153	-0.10403	-0.0292761	0.264409	-0.10809	0.0924325	-0.183294	-0.331754	-	+	2.26e-05	173.32	84.377	1	104.52	3	AT3G26070.1	225	AT3G26070.1	1	By MS/MS	By MS/MS	By MS/MS	By MS/MS	By MS/MS	By MS/MS	By MS/MS	By MS/MS	UID494	___1	K	2	0.10193	304260000	207250000	201580000	205340000	285490000	345790000	215340000	183500000	216470000	253220000	253840000	286650000
AT3G26650.1 | Symbols:GAPA,GAPA-1 | glyceraldehyde 3-phosphate dehydrogenase A subunit,GLYCERALDEHYDE 3-PHOSPHATE DEHYDROGENASE A SUBUNIT 1 | glyceraldehyde 3-phosphate dehydrogenase A subunit | Chr3:9795226-9796848 FORWARD LENGTH=396	328	DSAEK(1)ELK	0.0805142	0.509101	0.274769	0.114367	0.363902	0.0354462	-0.142609	0.240231	-0.195219	-0.046772	-	+	0.000532773	141.2	18.801	1	105.52	5	AT3G26650.1	328	AT3G26650.1	1	By MS/MS	By MS/MS	By MS/MS	By MS/MS	By MS/MS	By MS/MS	By MS/MS	By MS/MS	UID496	___1	K	2	-0.24766	22262000	23076000	46129000	62291000	6679500	7912100	33014000	36186000	6312100	6498000	50790000	49333000
AT3G26650.1 | Symbols:GAPA,GAPA-1 | glyceraldehyde 3-phosphate dehydrogenase A subunit,GLYCERALDEHYDE 3-PHOSPHATE DEHYDROGENASE A SUBUNIT 1 | glyceraldehyde 3-phosphate dehydrogenase A subunit | Chr3:9795226-9796848 FORWARD LENGTH=396	170	EGAGK(1)HIEAGAK	0.0137548	0.124963	0.0881415	-0.040764	-0.0594936	0.017563	0.0626406	0.0879327	-0.0127374	-0.0332447	-	+	4.14e-06	170.04	133.71	1	86.772	5	AT3G26650.1	170	AT3G26650.1	1	By MS/MS	By MS/MS	By MS/MS	By MS/MS	By MS/MS	By MS/MS	By MS/MS	By MS/MS	UID497	___1	K	3	-0.21448	73708000	75832000	63114000	75714000	93100000	109110000	75051000	74147000	80356000	75405000	62335000	74992000
AT3G27850.1 | Symbols:RPL12-C | ribosomal protein L12-C | ribosomal protein L12-C | Chr3:10324905-10325468 FORWARD LENGTH=187;AT3G27830.2 | Symbols:RPL12-A,RPL12 | ribosomal protein L12-A,RIBOSOMAL PROTEIN L12 | ribosomal protein L12-A | Chr3:10318576-	151	EAK(1)ELIEGLPK	-0.271008	0.698799	-0.253962	-0.458426	0.0816442	-1.2883	0.295996	0.281491	NA	-0.555503	-	+	2.54e-05	170.52	124.06	1	134.13	3	AT3G27850.1;AT3G27830.2;AT3G27830.1	151;155;155	AT3G27850.1	1	By MS/MS	By MS/MS	By MS/MS	By MS/MS	By MS/MS	By MS/MS		By MS/MS	UID498	___1	K	2	0.31804	404670000	337200000	21100000	16877000	356600000	422970000	310570000	368060000	364860000	266470000	252550000	225780000
AT3G29320.1 | Symbols:PHS1 | alpha-glucan phosphorylase 1 | Glycosyl transferase%2C family 35 | Chr3:11252871-11257587 FORWARD LENGTH=962	274	FYGK(1)VVFGSDGK	0.167694	0.820139	-0.0416399	NA	0.0623392	0.536294	0.142083	0.139395	NA	NA	-	+	0.00124609	84.507	71.718	1	62.408	4	AT3G29320.1	274	AT3G29320.1	1	By MS/MS		By MS/MS	By MS/MS	By MS/MS	By MS/MS			UID500	___1	K	2	-0.096274	13381000	11433000	0	0	10430000	15030000	18386000	10251000	12480000	13575000	10845000	10552000
AT3G32930.2 | Symbols:no symbol available | no full name available | 6%2C7-dimethyl-8-ribityllumazine synthase | Chr3:13489595-13490704 FORWARD LENGTH=249;AT3G32930.1 | Symbols:no symbol available | no full name available | 6%2C7-dimethyl-8-ribityllumaz	185	DATSHK(1)GCQIR	0.0245797	0.0551038	NA	-0.116723	0.185146	-0.375957	NA	0.405853	NA	NA	-	-	0.000675499	130.98	95.758	1	130.98	6	AT3G32930.2;AT3G32930.1	185;185	AT3G32930.2	1		By MS/MS	By MS/MS	By matching		By matching			UID501	___1	K	2	0.21937	0	0	4236200	3615400	5786500	5520700	3686700	5166800	0	0	4770100	4099100
AT3G42050.1 | Symbols:no symbol available | no full name available | vacuolar ATP synthase subunit H family protein | Chr3:14228846-14232228 REVERSE LENGTH=441	251	LTEVVK(1)HSTK	-0.151037	0.778152	-0.312491	-0.216183	NA	0.0156512	NA	-0.0911243	NA	NA	-	-	0.00800991	53.569	37.939	1	53.569	6	AT3G42050.1	251	AT3G42050.1	1	By MS/MS	By MS/MS		By matching		By matching			UID503	___1	K	3	-0.067974	3015900	2187800	2860500	2937300	0	0	2805700	3480200	0	0	3896400	4020400
AT3G42790.1 | Symbols:AL3 | alfin-like 3 | alfin-like 3 | Chr3:14878128-14879618 REVERSE LENGTH=250;AT5G26210.1 | Symbols:AL4 | alfin-like 4 | alfin-like 4 | Chr5:9158566-9160221 REVERSE LENGTH=255	236	AEHIK(1)QYK	0.0380765	0.223983	-0.248519	-0.0980731	0.0777107	0.0323592	0.291433	0.28546	-0.0558162	0.0200577	-	+	0.000413065	112.84	89.413	1	60.91	5	AT3G42790.1;AT5G26210.1	236;241	AT3G42790.1;AT5G26210.1	1	By MS/MS	By MS/MS	By MS/MS	By MS/MS	By MS/MS	By MS/MS	By MS/MS	By MS/MS	UID504	___1	K	3	0.19516	19404000	14115000	5793500	5777000	22154000	22507000	5752900	5236900	20954000	13139000	21592000	16336000
AT3G44310.3 | Symbols:NIT1,ATNIT1,NITI | A. THALIANA NITRILASE 1,nitrilase 1 | nitrilase 1 | Chr3:15986901-15988841 FORWARD LENGTH=346;AT3G44310.1 | Symbols:NIT1,ATNIT1,NITI | A. THALIANA NITRILASE 1,nitrilase 1 | nitrilase 1 | Chr3:15986901-15988841 F	48	AEK(1)YIVEAASK	0.176597	0.895598	NA	0.365469	0.139903	0.2983	0.4478	0.0441368	NA	-0.236028	-	+	0.00119348	96.067	60.159	1	73.273	3	AT3G44310.3;AT3G44310.1	48;48	AT3G44310.3	1		By MS/MS	By matching	By matching	By matching	By matching		By matching	UID507	___1	K	2	0.42757	0	0	10082000	13106000	8739500	10847000	14659000	12840000	13499000	7663700	8855500	8889200
AT3G44890.1 | Symbols:RPL9 | ribosomal protein L9 | ribosomal protein L9 | Chr3:16386505-16387963 FORWARD LENGTH=197	158	SQLQK(1)DIDK	-0.0102597	0.054405	-0.225295	0.182947	-0.017637	0.246926	-0.202386	-0.159113	0.0731348	0.0193461	-	+	0.000527795	167.6	118.25	1	82.645	5	AT3G44890.1	158	AT3G44890.1	1	By MS/MS	By MS/MS	By MS/MS	By MS/MS	By MS/MS	By MS/MS	By MS/MS	By MS/MS	UID509	___1	K	2	0.43192	21326000	18954000	18704000	31432000	27313000	29389000	32208000	26243000	19885000	20775000	21203000	13740000
AT3G45140.1 | Symbols:ATLOX2,LOX2 | ARABIODOPSIS THALIANA LIPOXYGENASE 2,lipoxygenase 2 | lipoxygenase 2 | Chr3:16525437-16529233 FORWARD LENGTH=896;AT3G45140.2 | Symbols:ATLOX2,LOX2 | ARABIODOPSIS THALIANA LIPOXYGENASE 2,lipoxygenase 2 | lipoxygenase 2	201	IFFSDK(1)SYLPSQTPEPLKK	0.144321	0.602571	NA	0.170822	NA	0.241902	NA	0.020238	NA	NA	-	-	0.00363526	56.081	41.467	0.999992	56.081	6	AT3G45140.1;AT3G45140.2	201;59	AT3G45140.1	1		By matching		By matching		By MS/MS			UID511	___1	K	3	-0.317	0	0	28347000	25963000	0	0	18089000	17969000	0	0	16565000	14726000
AT3G45140.1 | Symbols:ATLOX2,LOX2 | ARABIODOPSIS THALIANA LIPOXYGENASE 2,lipoxygenase 2 | lipoxygenase 2 | Chr3:16525437-16529233 FORWARD LENGTH=896;AT3G45140.2 | Symbols:ATLOX2,LOX2 | ARABIODOPSIS THALIANA LIPOXYGENASE 2,lipoxygenase 2 | lipoxygenase 2	794	VLLK(1)TYPSQK	0.119235	0.740212	0.170181	0.249506	0.292899	-0.131985	-0.0751904	0.209995	NA	NA	-	+	0.00383532	90.629	44.633	1	76.465	4	AT3G45140.1;AT3G45140.2	794;652	AT3G45140.1	1	By MS/MS	By MS/MS	By MS/MS	By MS/MS	By MS/MS	By MS/MS	By MS/MS		UID512	___1	K	2	-0.29006	12759000	13385000	11547000	23667000	17507000	10264000	19995000	20484000	15196000	31165000	7908400	7064400
AT3G45980.1 | Symbols:HTB9,H2B | HISTONE H2B | Histone superfamily protein | Chr3:16897492-16897944 REVERSE LENGTH=150;AT3G46030.1 | Symbols:HTB11 | | Histone superfamily protein | Chr3:16913614-16914051 REVERSE LENGTH=145;AT5G59910.1 | Symbols:HTB4	28	AEK(1)APAEK(1)K(1)PK	0.00772649	0.0341641	0.024887	-0.17041	0.199454	0.23077	0.209411	0.122319	-0.255236	-0.299383	-	+	3.56e-11	161.94	126.43	1	85.522	3	AT3G45980.1;AT3G46030.1;AT5G59910.1	28;23;28	AT3G45980.1;AT3G46030.1;AT5G59910.1	1;2;3	By MS/MS	By MS/MS	By MS/MS	By MS/MS	By MS/MS	By MS/MS	By MS/MS	By MS/MS	UID513	___1	K	2	0.2522	5786300000	3212300000	3486100000	3347000000	4750100000	4331400000	4449500000	3939100000	4890400000	2775500000	4768800000	3300500000
AT3G45980.1 | Symbols:HTB9,H2B | HISTONE H2B | Histone superfamily protein | Chr3:16897492-16897944 REVERSE LENGTH=150;AT3G46030.1 | Symbols:HTB11 | | Histone superfamily protein | Chr3:16913614-16914051 REVERSE LENGTH=145;AT5G59910.1 | Symbols:HTB4	33	AEK(1)APAEK(1)K(1)PK	0.125537	0.76769	0.0113525	0.179384	0.368793	0.0299709	0.305735	0.441811	-0.11677	-0.215982	-	+	7.57e-11	161.94	126.43	1	85.522	8	AT3G45980.1;AT3G46030.1;AT5G59910.1	33;28;33	AT3G45980.1;AT3G46030.1;AT5G59910.1	1;2;3	By MS/MS	By MS/MS	By MS/MS	By MS/MS	By MS/MS	By MS/MS	By MS/MS	By MS/MS	UID514	___1	K	2	0.2522	4877700000	2876000000	3086100000	1206400000	3307400000	1269800000	4301600000	2925100000	5445300000	2378400000	2055400000	899740000
AT3G45980.1 | Symbols:HTB9,H2B | HISTONE H2B | Histone superfamily protein | Chr3:16897492-16897944 REVERSE LENGTH=150;AT5G02570.1 | Symbols:no symbol available | no full name available | Histone superfamily protein | Chr5:576742-577140 REVERSE LENGTH=	7	AEK(0.997)K(0.003)PAEK(1)K	-0.201218	0.289056	0.144699	-2.06154	0.293695	-0.0453032	0.0257938	0.579038	-0.344905	NA	-	+	0.000330764	145.34	79.993	0.996834	117.52	3	AT3G45980.1;AT5G02570.1	7;7	AT3G45980.1	1;2	By MS/MS	By MS/MS	By MS/MS	By MS/MS	By MS/MS	By MS/MS	By MS/MS	By MS/MS	UID516	___1	K	3	-0.12366	989200000	1231000000	525730000	700760000	630910000	821370000	907380000	1136100000	1254600000	828720000	1043100000	987420000
AT3G45980.1 | Symbols:HTB9,H2B | HISTONE H2B | Histone superfamily protein | Chr3:16897492-16897944 REVERSE LENGTH=150;AT5G02570.1 | Symbols:no symbol available | no full name available | Histone superfamily protein | Chr5:576742-577140 REVERSE LENGTH=	8	AEK(0.072)K(0.928)PAEK	-0.206996	0.260847	NA	-0.938486	0.455416	NA	NA	NA	NA	-0.137918	-	-	0.00146678	88.496	40.072	0.92767	79.974	4	AT3G45980.1;AT5G02570.1	8;8	AT3G45980.1	1;2		By MS/MS	By MS/MS			By MS/MS		By MS/MS	UID517	___1	K	3	0.51772	0	0	139230000	141410000	238080000	209900000	0	0	0	0	0	22555000
AT3G45980.1 | Symbols:HTB9,H2B | HISTONE H2B | Histone superfamily protein | Chr3:16897492-16897944 REVERSE LENGTH=150;AT3G46030.1 | Symbols:HTB11 | | Histone superfamily protein | Chr3:16913614-16914051 REVERSE LENGTH=145;AT5G59910.1 | Symbols:HTB4	25	SK(0.999)AEK(0.995)APAEK(0.503)K(0.503)PK	0.0522724	0.140614	0.414352	-0.25453	0.599659	0.142576	0.199173	0.342964	-0.652743	-0.373271	-	+	8.2e-05	94.551	73.888	0.999218	36.597	2	AT3G45980.1;AT3G46030.1;AT5G59910.1	25;20;25	AT3G45980.1;AT3G46030.1;AT5G59910.1	1;2;3	By MS/MS	By MS/MS	By MS/MS	By MS/MS	By MS/MS	By MS/MS	By MS/MS	By MS/MS	UID520	___1	K	3	0.20717	190580000	163210000	1547900000	185310000	1993000000	50285000	1929600000	207650000	1444800000	45632000	201530000	190380000
AT3G46030.1 | Symbols:HTB11 | | Histone superfamily protein | Chr3:16913614-16914051 REVERSE LENGTH=145	7	AEK(0.998)K(0.961)PAEK(0.521)K(0.521)PVEEK	-0.201218	0.289056	0.144699	-2.06154	0.293695	-0.0453032	0.0257938	0.579038	-0.344905	NA	-	+	9.79e-18	145.34	79.993	0.997547	65.225	3	AT3G46030.1	7	AT3G46030.1	1;2;3	By MS/MS	By MS/MS	By MS/MS	By MS/MS	By MS/MS	By MS/MS	By MS/MS	By MS/MS	UID521	___1	K	3	-0.25222	2784400000	1231000000	2304300000	700760000	3326800000	830410000	2829100000	1140500000	2610900000	829290000	1714800000	987420000
AT3G46030.1 | Symbols:HTB11 | | Histone superfamily protein | Chr3:16913614-16914051 REVERSE LENGTH=145	8	AEK(0.998)K(0.961)PAEK(0.521)K(0.521)PVEEK	-0.206996	0.260847	NA	-0.938486	0.455416	NA	NA	NA	NA	-0.137918	-	-	1.21e-06	110.55	65.113	0.961426	65.225	4	AT3G46030.1	8	AT3G46030.1	1;2;3	By MS/MS	By MS/MS	By MS/MS	By MS/MS	By MS/MS	By MS/MS	By MS/MS	By MS/MS	UID522	___1	K	3	-0.25222	40127000	0	1846800000	141410000	2831100000	218940000	1834000000	4468500	546260000	576570	1147200000	22555000
AT3G46030.1 | Symbols:HTB11 | | Histone superfamily protein | Chr3:16913614-16914051 REVERSE LENGTH=145	12	AEK(0.89)K(0.11)PAEK(1)K	-0.558395	0.1258	-6.33363	NA	2.92807	-1.07902	6.3094	-0.349818	-4.82537	NA	-	+	9.79e-18	145.34	79.993	1	129.16	8	AT3G46030.1	12	AT3G46030.1	1;2;3	By MS/MS	By MS/MS	By MS/MS	By MS/MS	By MS/MS	By MS/MS	By MS/MS	By MS/MS	UID523	___1	K	3	-0.047453	860250000	892190000	2276200000	663950000	3543600000	1090000000	2644100000	783880000	2572200000	565060000	2201700000	814030000
AT5G59613.2 | Symbols:no symbol available | no full name available | ATP synthase | Chr5:24015726-24016500 REVERSE LENGTH=55;AT5G59613.1 | Symbols:no symbol available | no full name available | ATP synthase | Chr5:24016162-24016500 REVERSE LENGTH=55;AT	48	NSK(1)FVQQHR	-0.0426892	0.0967425	0.389897	NA	0.0952808	NA	NA	-0.386701	NA	-0.269234	-	-	0.00488852	63.184	55.535	1	60.398	3	AT5G59613.2;AT5G59613.1;AT3G46430.1	48;48;48	AT5G59613.2	1	By MS/MS		By MS/MS			By MS/MS		By MS/MS	UID525	___1	K	3	-0.24106	1319400	2262700	0	0	2370700	2392800	0	0	0	0	3316100	2331000
AT3G47470.1 | Symbols:LHCA4,CAB4 | light-harvesting chlorophyll-protein complex I subunit A4 | light-harvesting chlorophyll-protein complex I subunit A4 | Chr3:17493622-17494773 REVERSE LENGTH=251	180	QYSLPK(1)GEVGYPGGIFNPLNFAPTQEAK	-0.0339891	0.0944771	NA	NA	NA	NA	-0.227618	NA	0.176706	-0.0510554	-	-	0.00169602	54.363	38.349	1	54.311	6	AT3G47470.1	180	AT3G47470.1	1					By matching		By MS/MS	By MS/MS	UID527	___1	K	3	-0.074298	0	0	0	0	0	0	0	0	55824000	65174000	0	0
AT3G47520.1 | Symbols:MDH,pNAD-MDH | plastidic NAD-dependent malate dehydrogenase,malate dehydrogenase | malate dehydrogenase | Chr3:17513657-17514868 FORWARD LENGTH=403	396	GVAFANK(1)PAAAAAN	-0.365729	0.86662	-0.206229	-0.518928	0.257942	-0.0878702	-1.46394	NA	-0.175354	NA	-	+	1.35e-13	134.25	117.33	1	134.25	7	AT3G47520.1	396	AT3G47520.1	1	By MS/MS	By MS/MS	By MS/MS	By MS/MS	By MS/MS		By MS/MS	By MS/MS	UID528	___1	K	2	-1.7863	2359600	2542900	2404300	2110500	1325400	1228300	2672800	2996600	1601100	4172600	0	0
AT3G48420.1 | Symbols:no symbol available | no full name available | Haloacid dehalogenase-like hydrolase (HAD) superfamily protein | Chr3:17929743-17931551 FORWARD LENGTH=319	151	K(1)EFIAGLHK	0.17021	1.17751	0.184852	NA	0.0619025	0.0242378	0.307519	0.272541	NA	NA	-	+	0.0159848	56.359	42.152	1	47.844	1	AT3G48420.1	151	AT3G48420.1	1	By MS/MS		By MS/MS	By matching	By MS/MS	By MS/MS			UID530	___1	K	3	-0.14971	7230100	5048700	0	0	6330400	5470800	5032900	4375700	6659900	4504100	3407000	2655100
AT3G48420.1 | Symbols:no symbol available | no full name available | Haloacid dehalogenase-like hydrolase (HAD) superfamily protein | Chr3:17929743-17931551 FORWARD LENGTH=319	136	MTAYFNK(1)VGWPEK	-0.216058	0.331565	NA	-0.862182	NA	-0.0514416	NA	0.265449	NA	NA	-	-	4.97e-06	120.84	106.68	1	120.84	7	AT3G48420.1	136	AT3G48420.1	1		By MS/MS		By MS/MS		By MS/MS			UID531	___1	K	2	-0.43654	0	0	8677400	8604900	0	0	14085000	23724000	0	0	13713000	13078000
AT3G48870.2 | Symbols:ATCLPC,HSP93-III,ClpC2,ATHSP93-III | ClpC2 | Clp ATPase | Chr3:18122363-18125915 REVERSE LENGTH=921;AT3G48870.4 | Symbols:ATCLPC,HSP93-III,ClpC2,ATHSP93-III | ClpC2 | Clp ATPase | Chr3:18122363-18126008 REVERSE LENGTH=952;AT3G4887	457	YEIHHK(1)LR	0.380195	1.69307	0.285461	0.146786	NA	NA	NA	0.617189	NA	0.471344	-	-	0.0041997	72.23	67.539	1	72.23	6	AT3G48870.2;AT3G48870.4;AT3G48870.3;AT3G48870.1;AT5G50920.1	447;478;478;478;457	AT3G48870.2;AT5G50920.1	1	By MS/MS	By MS/MS				By matching		By MS/MS	UID533	___1	K	3	-0.30325	2471500	3887900	2935900	3298300	0	0	0	0	0	0	2078600	2046000
AT3G48930.1 | Symbols:EMB1080 | embryo defective 1080 | Nucleic acid-binding%2C OB-fold-like protein | Chr3:18141017-18142189 REVERSE LENGTH=160;AT4G30800.1 | Symbols:no symbol available | no full name available | Nucleic acid-binding%2C OB-fold-like pr	11	AFLK(1)QPK	0.144229	0.783119	NA	0.10675	0.346628	0.357622	-0.135272	0.286269	NA	-0.0966223	-	+	0.011655	95.62	76.143	1	95.62	4	AT3G48930.1;AT4G30800.1;AT5G23740.1	11;11;11	AT3G48930.1;AT4G30800.1;AT5G23740.1	1		By MS/MS	By MS/MS	By MS/MS	By MS/MS	By MS/MS		By MS/MS	UID534	___1	K	2	-0.043035	0	0	17800000	18935000	32219000	31488000	25351000	21641000	15400000	16599000	18511000	11193000
AT3G48930.1 | Symbols:EMB1080 | embryo defective 1080 | Nucleic acid-binding%2C OB-fold-like protein | Chr3:18141017-18142189 REVERSE LENGTH=160;AT4G30800.1 | Symbols:no symbol available | no full name available | Nucleic acid-binding%2C OB-fold-like pr	44	NIGLGFK(1)TPR	-0.0824053	0.629478	-0.170313	-0.274791	-0.142609	0.277954	0.01089	-0.134878	-0.104635	-0.120859	-	+	0.00380116	86.898	58.724	1	78.655	7	AT3G48930.1;AT4G30800.1;AT5G23740.1	44;44;44	AT3G48930.1;AT4G30800.1;AT5G23740.1	1	By MS/MS	By MS/MS	By MS/MS	By MS/MS	By MS/MS	By MS/MS	By MS/MS	By MS/MS	UID535	___1	K	2	-0.39107	876890000	727940000	820890000	735340000	1137100000	1369100000	880110000	870700000	766690000	743050000	955480000	920330000
AT3G49010.4 | Symbols:BBC1,RSU2,ATBBC1 | 40S RIBOSOMAL PROTEIN,breast basic conserved 1 | breast basic conserved 1 | Chr3:18166971-18168047 REVERSE LENGTH=204;AT3G49010.7 | Symbols:BBC1,RSU2,ATBBC1 | 40S RIBOSOMAL PROTEIN,breast basic conserved 1 | brea	14	K(1)HWQNYVK	-0.332739	0.386483	-0.323823	NA	0.146755	0.619847	NA	0.416346	-2.30429	-0.551268	-	+	0.00147868	94.114	94.114	1	46.334	1	AT3G49010.4;AT3G49010.7;AT3G49010.6;AT3G49010.3;AT3G49010.2;AT3G49010.1;AT3G49010.5;AT5G23900.1	14;14;14;14;14;14;14;14	AT3G49010.4;AT5G23900.1	1	By MS/MS		By MS/MS	By MS/MS		By MS/MS	By matching	By MS/MS	UID536	___1	K	3	1.1753	10520000	6619800	0	0	14738000	14488000	6438300	4841400	0	0	10397000	9436400
AT3G51820.1 | Symbols:G4,CHLG,ATG4,PDE325 | PIGMENT DEFECTIVE 325 | UbiA prenyltransferase family protein | Chr3:19216301-19218934 REVERSE LENGTH=387	361	DPVK(1)YDVK	0.297577	2.77613	0.0344974	0.419647	0.12323	0.527824	0.343842	0.393311	0.386149	0.152118	-	+	0.000149241	127.37	89.287	1	73.985	4	AT3G51820.1	361	AT3G51820.1	1	By MS/MS	By MS/MS	By MS/MS	By MS/MS	By MS/MS	By MS/MS	By MS/MS	By MS/MS	UID538	___1	K	2	-0.23981	169830000	166200000	111550000	203610000	238280000	270540000	232200000	196180000	206280000	195590000	174460000	169730000
AT3G52150.2 | Symbols:PSRP2 | plastid-speci&#64257;c ribosomal protein 2 | RNA-binding (RRM/RBD/RNP motifs) family protein | Chr3:19342074-19343090 FORWARD LENGTH=253;AT3G52150.1 | Symbols:PSRP2 | plastid-speci&#64257;c ribosomal protein 2 | RNA-binding	111	VQVMYDK(1)YSGR	1.25063	1.29204	NA	0.0882773	1.74478	NA	NA	0.502628	NA	2.66685	-	-	0.00817749	81.017	67.98	1	81.017	7	AT3G52150.2;AT3G52150.1	111;111	AT3G52150.2	1	By MS/MS	By MS/MS	By MS/MS	By MS/MS	By MS/MS	By MS/MS	By MS/MS	By MS/MS	UID539	___1	K	2	0.25617	0	10818000	3678200	4444900	6097100	1341500	6739300	0	5920900	0	2866900	2126600
AT3G53740.1 | Symbols:no symbol available | no full name available | Ribosomal protein L36e family protein | Chr3:19913921-19914813 REVERSE LENGTH=103;AT3G53740.4 | Symbols:no symbol available | no full name available | Ribosomal protein L36e family pro	54	EVAGQAPYEK(1)R	-0.0884662	0.609815	-0.0616013	0.0805212	-0.196229	0.0223317	-0.478609	0.125352	-0.0744258	-0.125069	-	+	3.04e-05	156.58	110.45	1	143.5	10	AT3G53740.1;AT3G53740.4;AT3G53740.3;AT3G53740.2;AT5G02450.1	58;58;58;58;54	AT3G53740.1;AT5G02450.1	1	By MS/MS	By MS/MS	By MS/MS	By MS/MS	By MS/MS	By MS/MS	By MS/MS	By MS/MS	UID544	___1	K	2	-0.081289	3954200	3448800	3637800	3524800	6758700	5664400	5252300	5841300	3341700	4232900	4136900	3695600
AT3G54050.2 | Symbols:HCEF1,cfbp1 | high cyclic electron flow 1 | high cyclic electron flow 1 | Chr3:20016951-20018527 FORWARD LENGTH=417;AT3G54050.1 | Symbols:HCEF1,cfbp1 | high cyclic electron flow 1 | high cyclic electron flow 1 | Chr3:20016951-2001	323	YIDDLKDPGPTGK(1)PYSAR	-0.0637921	0.29657	-0.415942	-0.0502932	0.154072	0.231684	-0.0724488	0.24366	-0.401616	-0.199454	-	+	5.68e-05	91.475	76.552	0.999984	87.676	13	AT3G54050.2;AT3G54050.1	323;323	AT3G54050.2	1	By MS/MS	By MS/MS	By MS/MS	By MS/MS	By MS/MS	By MS/MS	By MS/MS	By MS/MS	UID546	___1	K	3	0.4444	85158000	85178000	74523000	90817000	114960000	107390000	137530000	160030000	93341000	114440000	96560000	81382000
AT3G54560.2 | Symbols:HTA11 | histone H2A 11 | histone H2A 11 | Chr3:20196532-20197466 FORWARD LENGTH=136;AT3G54560.1 | Symbols:HTA11 | histone H2A 11 | histone H2A 11 | Chr3:20196532-20197466 FORWARD LENGTH=136	7	GGK(1)GLVAAK(1)TMAANK	0.00593288	0.0315161	NA	-0.0338944	0.0654608	0.105054	0.187559	0.00737654	-0.00555066	-0.284476	-	+	2.82e-56	262.11	234.79	1	181.98	3	AT3G54560.2;AT3G54560.1	7;7	AT3G54560.2	1;2;3	By MS/MS	By MS/MS	By MS/MS	By MS/MS	By MS/MS	By MS/MS	By MS/MS	By MS/MS	UID548	___1	K	2	-0.031358	977030000	771850000	1293400000	1427500000	1375600000	1441000000	1089200000	1042700000	951350000	891130000	1225100000	1273900000
AT3G54560.2 | Symbols:HTA11 | histone H2A 11 | histone H2A 11 | Chr3:20196532-20197466 FORWARD LENGTH=136;AT3G54560.1 | Symbols:HTA11 | histone H2A 11 | histone H2A 11 | Chr3:20196532-20197466 FORWARD LENGTH=136	13	GLVAAK(1)TMAANK	-0.00837076	0.0343521	-0.346793	-0.149521	0.237388	0.217038	0.235688	0.146036	-0.189697	-0.217105	-	+	2.82e-56	262.11	234.79	1	157.95	6	AT3G54560.2;AT3G54560.1	13;13	AT3G54560.2	1;2;3	By MS/MS	By MS/MS	By MS/MS	By MS/MS	By MS/MS	By MS/MS	By MS/MS	By MS/MS	UID549	___1	K	2	-0.35065	888050000	707700000	1235800000	1371000000	1320600000	1409300000	1017900000	982180000	894430000	846960000	1172000000	1237800000
AT3G54760.2 | Symbols:no symbol available | no full name available | dentin sialophosphoprotein-like protein | Chr3:20269659-20272037 REVERSE LENGTH=761;AT3G54760.1 | Symbols:no symbol available | no full name available | dentin sialophosphoprotein-like	479	TVSFAK(1)VSFAER	-0.20426	0.20446	0.0419438	NA	-1.59579	0.565503	NA	0.171303	NA	NA	-	-	0.00038697	114.86	81.864	1	87.363	6	AT3G54760.2;AT3G54760.1	479;510	AT3G54760.2	1	By MS/MS		By MS/MS	By MS/MS		By MS/MS		By MS/MS	UID551	___1	K	2	-0.67321	22874000	23820000	0	0	2778500	16828000	127960000	42531000	0	0	16949000	10478000
AT3G54890.4 | Symbols:LHCA1 | photosystem I light harvesting complex gene 1 | chlorophyll a-b binding protein 6 | Chr3:20339881-20340922 REVERSE LENGTH=213;AT3G54890.1 | Symbols:LHCA1 | photosystem I light harvesting complex gene 1 | chlorophyll a-b bin	179	YPGGAFDPLGYSK(1)DPK	0.0844412	0.388923	NA	-0.121816	0.21692	0.272141	NA	0.19253	NA	-0.137568	-	+	0.00684084	77.597	64.83	1	68.44	13	AT3G54890.4;AT3G54890.1	179;179	AT3G54890.4	1		By MS/MS	By MS/MS	By MS/MS		By MS/MS		By MS/MS	UID554	___1	K	2	0.79665	0	0	26789000	36939000	45459000	46698000	42417000	25436000	0	0	29330000	32944000
AT3G55800.1 | Symbols:SBPASE | sedoheptulose-bisphosphatase | sedoheptulose-bisphosphatase | Chr3:20709640-20711421 FORWARD LENGTH=393	259	ETTEIAEGK(1)MFSPGNLR	0.0781874	0.663012	0.111165	0.255078	-0.102591	-0.00331438	0.0989999	-0.122739	0.233152	0.155749	-	+	7.82e-18	232.37	211.42	1	170.56	9	AT3G55800.1	259	AT3G55800.1	1	By MS/MS	By MS/MS	By MS/MS	By MS/MS	By MS/MS	By MS/MS	By MS/MS	By MS/MS	UID557	___1	K	2	-1.1063	18512000	28592000	8844300	12025000	10525000	12948000	11752000	15267000	8453100	6384800	22171000	24498000
AT3G55800.1 | Symbols:SBPASE | sedoheptulose-bisphosphatase | sedoheptulose-bisphosphatase | Chr3:20709640-20711421 FORWARD LENGTH=393	352	SVLDK(1)TIINLDDR	-0.801703	0.480767	NA	-0.362826	NA	NA	0.482916	0.233091	-0.0362743	-4.32542	-	+	2.38e-13	157.56	137.14	1	146.5	5	AT3G55800.1	352	AT3G55800.1	1	By MS/MS	By MS/MS		By MS/MS	By MS/MS	By MS/MS	By MS/MS	By MS/MS	UID559	___1	K	2	-0.3296	22020000	0	92454000	97488000	0	0	28131000	0	32792000	19187000	111610000	110300000
AT3G55800.1 | Symbols:SBPASE | sedoheptulose-bisphosphatase | sedoheptulose-bisphosphatase | Chr3:20709640-20711421 FORWARD LENGTH=393	368	TQVAYGSK(1)NEIIR	0.166075	0.431821	0.481299	0.156526	NA	NA	NA	-0.139601	NA	NA	-	-	0.000675065	88.187	66.814	1	88.187	8	AT3G55800.1	368	AT3G55800.1	1	By matching	By MS/MS				By matching			UID560	___1	K	2	-0.19043	9285200	8700100	5608200	4315100	0	0	0	0	0	0	3387000	3770300
AT3G55800.1 | Symbols:SBPASE | sedoheptulose-bisphosphatase | sedoheptulose-bisphosphatase | Chr3:20709640-20711421 FORWARD LENGTH=393	305	YTGGMVPDVNQIIVK(1)EK	-0.151155	0.377362	NA	-0.520769	0.0589838	NA	NA	0.00831936	NA	NA	-	-	5.88e-05	107.69	94.025	1	107.69	15	AT3G55800.1	305	AT3G55800.1	1		By MS/MS	By MS/MS		By MS/MS	By MS/MS			UID561	___1	K	2	-0.21919	0	0	18128000	12112000	21521000	20693000	0	0	15382000	0	19843000	16715000
AT3G56090.1 | Symbols:FER3,ATFER3 | ferritin 3 | ferritin 3 | Chr3:20814350-20815984 REVERSE LENGTH=259	135	FFK(1)ESSVEER	0.0250319	0.0762152	0.515107	-0.416154	NA	-0.174918	0.367527	0.158606	-0.150978	-0.123968	-	+	0.00252674	115.18	93.089	1	115.18	3	AT3G56090.1	135	AT3G56090.1	1	By MS/MS	By MS/MS		By MS/MS	By MS/MS	By MS/MS	By MS/MS	By MS/MS	UID562	___1	K	2	-0.037819	7625400	11890000	14997000	12570000	0	0	20198000	16385000	9762300	10949000	9928000	11370000
AT3G57560.1 | Symbols:NAGK | N-acetyl-l-glutamate kinase | N-acetyl-l-glutamate kinase | Chr3:21311164-21312207 REVERSE LENGTH=347	91	TIVVK(1)YGGAAMTSPELK	-0.100363	0.75957	-0.165208	-0.0885308	0.0840433	0.163559	-0.0833836	-0.156655	-0.126124	-0.430606	-	+	3.88e-14	212.39	179.17	1	63.302	5	AT3G57560.1	91	AT3G57560.1	1	By MS/MS	By MS/MS	By MS/MS	By MS/MS	By MS/MS	By MS/MS	By MS/MS	By MS/MS	UID563	___1	K	3	-0.053284	111270000	106740000	52749000	73919000	110540000	124070000	104590000	89587000	73867000	69788000	76383000	88300000
AT3G58610.3 | Symbols:no symbol available | no full name available | ketol-acid reductoisomerase | Chr3:21671561-21674639 FORWARD LENGTH=591;AT3G58610.2 | Symbols:no symbol available | no full name available | ketol-acid reductoisomerase | Chr3:2167156	110	DLFK(1)HLPDAFK	0.105482	0.515264	0.361768	0.252416	0.0977798	-0.330558	-0.105678	0.172295	0.520649	-0.124818	-	+	8.39e-05	107.17	89.093	1	76.073	4	AT3G58610.3;AT3G58610.2;AT3G58610.1	110;110;110	AT3G58610.3	1	By MS/MS	By MS/MS	By MS/MS	By MS/MS	By MS/MS	By MS/MS	By MS/MS	By MS/MS	UID564	___1	K	3	-0.47787	51701000	61959000	37176000	61007000	55208000	57218000	47259000	51124000	47489000	37652000	51865000	29237000
AT3G60750.2 | Symbols:AtTKL1,TKL1 | transketolase 1 | Transketolase | Chr3:22454004-22456824 FORWARD LENGTH=740;AT3G60750.1 | Symbols:AtTKL1,TKL1 | transketolase 1 | Transketolase | Chr3:22454004-22456824 FORWARD LENGTH=741	473	AFGDFQK(1)ATPEER	0.0182531	0.0971657	0.00273846	NA	0.178926	-0.0342158	-0.316493	0.0813237	0.128029	0.0874628	-	+	1.35e-19	191.29	165.67	1	160.52	7	AT3G60750.2;AT3G60750.1	473;474	AT3G60750.2	1	By MS/MS	By MS/MS	By matching	By MS/MS	By MS/MS	By MS/MS	By MS/MS	By MS/MS	UID565	___1	K	2	-0.48573	22902000	25176000	0	24863000	44357000	55474000	20958000	30808000	21534000	20711000	44806000	61772000
AT3G60750.2 | Symbols:AtTKL1,TKL1 | transketolase 1 | Transketolase | Chr3:22454004-22456824 FORWARD LENGTH=740;AT3G60750.1 | Symbols:AtTKL1,TKL1 | transketolase 1 | Transketolase | Chr3:22454004-22456824 FORWARD LENGTH=741	396	K(1)YPEEASELK	0.00990717	0.0275867	-0.409278	-0.1229	0.414441	0.553892	0.0905418	0.245677	-0.279214	-0.413903	-	+	0.00263657	129.16	106.42	1	86.624	1	AT3G60750.2;AT3G60750.1	396;397	AT3G60750.2	1	By MS/MS	By MS/MS	By MS/MS	By MS/MS	By MS/MS	By MS/MS	By MS/MS	By MS/MS	UID566	___1	K	2	-0.27865	28370000	17864000	16619000	19237000	47500000	61617000	35905000	34247000	15008000	14540000	18215000	15478000
AT3G60750.2 | Symbols:AtTKL1,TKL1 | transketolase 1 | Transketolase | Chr3:22454004-22456824 FORWARD LENGTH=740;AT3G60750.1 | Symbols:AtTKL1,TKL1 | transketolase 1 | Transketolase | Chr3:22454004-22456824 FORWARD LENGTH=741	315	TVTDK(1)PTLIK	0.211843	1.70198	0.0716254	0.448478	0.220463	0.283123	0.119056	0.128314	NA	NA	-	+	0.00426038	79.974	41.888	1	70.552	5	AT3G60750.2;AT3G60750.1	315;316	AT3G60750.2	1	By MS/MS	By MS/MS	By MS/MS	By MS/MS	By MS/MS	By matching			UID567	___1	K	2	-0.54608	19763000	19813000	19499000	24928000	15337000	18232000	24517000	20347000	17904000	15183000	14882000	15631000
AT3G60750.2 | Symbols:AtTKL1,TKL1 | transketolase 1 | Transketolase | Chr3:22454004-22456824 FORWARD LENGTH=740;AT3G60750.1 | Symbols:AtTKL1,TKL1 | transketolase 1 | Transketolase | Chr3:22454004-22456824 FORWARD LENGTH=741	466	VVPGFLGGSADLASSNMTLLK(1)AFGDFQK	-0.136532	0.190672	NA	NA	NA	0.266923	NA	NA	-0.822784	0.146264	-	-	2.19e-18	125.35	112.67	1	74.748	21	AT3G60750.2;AT3G60750.1	466;467	AT3G60750.2	1				By MS/MS			By MS/MS	By MS/MS	UID568	___1	K	3	-0.32788	0	0	0	0	0	0	50336000	40043000	0	0	0	0
AT3G60770.1 | Symbols:no symbol available | no full name available | Ribosomal protein S13/S15 | Chr3:22460525-22461656 REVERSE LENGTH=151;AT4G00100.1 | Symbols:RPS13,RPS13A,PFL2,ATRPS13A | ribosomal protein S13A,POINTED FIRST LEAF 2 | ribosomal protein	19	GISASALPYK(1)R	-0.134376	0.539873	-0.475375	-0.205647	0.312635	0.114145	-0.247563	0.12433	-0.563156	NA	-	+	1.33e-05	205.09	152.31	1	205.09	10	AT3G60770.1;AT4G00100.1	19;19	AT3G60770.1;AT4G00100.1	1	By MS/MS	By MS/MS	By MS/MS	By MS/MS	By MS/MS	By MS/MS	By MS/MS		UID569	___1	K	2	0.34255	31476000	22498000	35126000	38202000	42123000	38556000	57947000	66357000	59678000	61611000	26460000	23508000
AT3G61470.1 | Symbols:LHCA2 | photosystem I light harvesting complex gene 2 | photosystem I light harvesting complex protein | Chr3:22745736-22747032 FORWARD LENGTH=257	201	LTGTDVGYPGGLWFDPLGWGSGSPAK(1)LK	-0.0945903	0.658522	-0.48346	-0.145382	-0.10017	-0.0732718	-0.0894982	-0.0378742	-0.0436757	0.21661	-	+	2.02e-18	130.43	114.21	1	91.583	26	AT3G61470.1	201	AT3G61470.1	1	By MS/MS	By MS/MS	By MS/MS	By MS/MS	By MS/MS	By MS/MS	By MS/MS	By MS/MS	UID570	___1	K	3	0.024491	78564000	65140000	64841000	61828000	67405000	89279000	48101000	40289000	88589000	83281000	65998000	64064000
AT3G62030.2 | Symbols:ROC4,CYP20-3 | rotamase CYP 4,cyclophilin 20-3 | rotamase CYP 4 | Chr3:22973004-22975139 FORWARD LENGTH=313;AT3G62030.1 | Symbols:ROC4,CYP20-3 | rotamase CYP 4,cyclophilin 20-3 | rotamase CYP 4 | Chr3:22973708-22975139 FORWARD LEN	269	TSWLDNK(1)HVVFGQVIEGMK	-0.171	0.307593	0.202512	0.0333701	-1.20771	-0.0717627	-1.2489	-0.385044	0.609093	0.70044	-	+	2.37e-15	138.04	123.03	1	35.992	7	AT3G62030.2;AT3G62030.1;AT3G62030.3	269;216;215	AT3G62030.2	1	By MS/MS	By MS/MS	By MS/MS	By MS/MS	By MS/MS	By MS/MS	By MS/MS	By MS/MS	UID573	___1	K	3	1.531	88162000	128450000	127360000	171340000	82822000	145000000	105690000	91981000	142640000	278160000	78968000	190130000
AT3G62030.2 | Symbols:ROC4,CYP20-3 | rotamase CYP 4,cyclophilin 20-3 | rotamase CYP 4 | Chr3:22973004-22975139 FORWARD LENGTH=313;AT3G62030.1 | Symbols:ROC4,CYP20-3 | rotamase CYP 4,cyclophilin 20-3 | rotamase CYP 4 | Chr3:22973708-22975139 FORWARD LEN	193	YGYK(1)GSSFHR	-0.0329299	0.149468	0.38659	-0.457712	0.0708454	-0.18409	0.0496212	-0.0822938	-0.0849764	0.0385766	-	+	0.000259869	121.9	108.13	1	82.749	4	AT3G62030.2;AT3G62030.1;AT3G62030.3	193;140;139	AT3G62030.2	1	By MS/MS	By MS/MS	By MS/MS	By MS/MS	By MS/MS	By MS/MS	By MS/MS	By MS/MS	UID574	___1	K	2	0.12963	8930400	10210000	50157000	47269000	49422000	60299000	29305000	37040000	53527000	50468000	24335000	29279000
AT3G62910.1 | Symbols:AtcpRF1,cpRF1,APG3 | ALBINO AND PALE GREEN,chloroplast ribosome release factor 1,Arabidopsis thaliana chloroplast RF1 | Peptide chain release factor 1 | Chr3:23257661-23260386 REVERSE LENGTH=422	368	TYNYK(1)DSR	-0.166826	0.537059	NA	0.280838	-0.309991	-0.310922	NA	-0.327228	NA	NA	-	-	0.0141346	83.623	60.581	1	76.943	5	AT3G62910.1	368	AT3G62910.1	1		By matching	By MS/MS	By MS/MS		By matching			UID575	___1	K	2	-0.69717	0	0	1909000	2360500	3485900	4154200	3814300	5455900	0	0	2591200	2771800
AT3G63140.1 | Symbols:CSP41A | chloroplast stem-loop binding protein of 41 kDa | chloroplast stem-loop binding protein of 41 kDa | Chr3:23327006-23328620 REVERSE LENGTH=406	338	AIGVDAK(1)K	-0.012623	0.0847571	-0.012519	-0.122366	NA	NA	0.00736199	0.0654005	0.026021	-0.0396366	-	+	0.00257268	121.99	63.008	1	121.99	7	AT3G63140.1	338	AT3G63140.1	1	By MS/MS	By MS/MS			By MS/MS	By MS/MS	By MS/MS	By MS/MS	UID576	___1	K	2	-0.096078	142940000	188380000	154810000	214270000	0	0	0	0	189010000	177780000	153170000	172140000
AT3G63140.1 | Symbols:CSP41A | chloroplast stem-loop binding protein of 41 kDa | chloroplast stem-loop binding protein of 41 kDa | Chr3:23327006-23328620 REVERSE LENGTH=406	389	EIK(1)FELDDK	0.108195	0.355924	NA	NA	0.105396	0.303525	NA	-0.0843364	NA	NA	-	-	0.0108355	106.29	82.136	1	106.29	3	AT3G63140.1	389	AT3G63140.1	1			By matching	By matching		By MS/MS			UID577	___1	K	2	-0.6458	0	0	0	0	22174000	19854000	32623000	23898000	0	0	16758000	14507000
AT3G63140.1 | Symbols:CSP41A | chloroplast stem-loop binding protein of 41 kDa | chloroplast stem-loop binding protein of 41 kDa | Chr3:23327006-23328620 REVERSE LENGTH=406	197	QFLFISSAGIYK(1)STEQPPHVEGDAVK	-0.181388	0.393099	-0.422443	-0.812511	NA	0.638973	0.209895	-0.0199154	NA	-0.682325	-	+	5.13e-99	225.3	191.47	1	183.49	12	AT3G63140.1	197	AT3G63140.1	1	By MS/MS	By MS/MS	By MS/MS	By MS/MS	By MS/MS	By MS/MS	By MS/MS	By MS/MS	UID579	___1	K	3	1.2428	25930000	24377000	56576000	56869000	40989000	36660000	70139000	52160000	31379000	21484000	12789000	15988000
AT3G63140.1 | Symbols:CSP41A | chloroplast stem-loop binding protein of 41 kDa | chloroplast stem-loop binding protein of 41 kDa | Chr3:23327006-23328620 REVERSE LENGTH=406	331	TVEIVHYDPK(1)AIGVDAK	0.019172	0.0817581	0.23842	-0.296155	0.124063	NA	0.323227	-0.169797	-0.0582176	-0.0273367	-	+	1.55e-22	207.72	172.71	1	44.734	10	AT3G63140.1	331	AT3G63140.1	1	By MS/MS	By MS/MS	By MS/MS	By MS/MS	By MS/MS	By MS/MS	By MS/MS	By MS/MS	UID580	___1	K	3	0.21487	296070000	373380000	30208000	27061000	29197000	27436000	0	26118000	35002000	23094000	233150000	287980000
AT3G63160.1 | Symbols:OEP6 | outer envelope protein 6 | outer envelope membrane protein | Chr3:23333773-23333982 REVERSE LENGTH=69	13	SGGEVNFPK(0.98)LEK(0.02)PTGK	0.0114874	0.0207149	-0.776479	0.324465	0.280755	0.587056	-0.440952	0.0940793	NA	NA	-	+	0.00403055	82.007	82.007	0.97999	82.007	9	AT3G63160.1	13	AT3G63160.1	1	By MS/MS	By MS/MS	By matching	By MS/MS	By MS/MS	By MS/MS			UID581	___1	K	3	0.41015	25607000	21159000	19682000	23044000	23054000	29595000	32845000	27002000	18377000	25245000	23804000	26980000
AT3G63490.1 | Symbols:EMB3126,PRPL1 | plastid ribosomal protein L1,EMBRYO DEFECTIVE 3126 | Ribosomal protein L1p/L10e family | Chr3:23444269-23446020 FORWARD LENGTH=346;AT3G63490.2 | Symbols:EMB3126,PRPL1 | plastid ribosomal protein L1,EMBRYO DEFECTIVE	161	LNIDPK(1)YNDQQLR	-0.0713516	0.217341	-0.38368	-0.130365	NA	-0.033934	NA	0.262573	NA	NA	-	-	1.79e-05	111.63	78.221	1	111.63	6	AT3G63490.1;AT3G63490.2	161;161	AT3G63490.1	1	By MS/MS	By MS/MS		By MS/MS	By MS/MS	By MS/MS			UID583	___1	K	2	0.45463	17752000	9912400	20610000	17663000	0	0	17233000	17974000	0	0	19330000	24673000
AT4G01050.1 | Symbols:TROL | thylakoid rhodanese-like | thylakoid rhodanese-like protein | Chr4:455874-458175 FORWARD LENGTH=466;AT4G01050.2 | Symbols:TROL | thylakoid rhodanese-like | thylakoid rhodanese-like protein | Chr4:455751-458175 FORWARD LENGT	232	SAYAIK(1)DGAEGPR	0.115015	0.650264	-0.0393549	-0.0246192	NA	0.305218	0.0696487	0.264183	NA	NA	-	+	2.25e-05	117.23	97.962	1	105.17	6	AT4G01050.1;AT4G01050.2	232;273	AT4G01050.1	1	By MS/MS	By matching		By matching	By MS/MS	By MS/MS			UID586	___1	K	2	-0.098543	3751300	2844400	3520900	2051900	0	0	4380700	3498900	4803700	5180700	3297700	2119300
AT4G01150.1 | Symbols:CURT1A | CURVATURE THYLAKOID 1A | CURVATURE THYLAKOID 1A-like protein | Chr4:493692-494668 FORWARD LENGTH=164;AT4G01150.2 | Symbols:CURT1A | CURVATURE THYLAKOID 1A | CURVATURE THYLAKOID 1A-like protein | Chr4:493692-494379 FORWARD	83	EK(1)WDGLENK	-0.0113378	0.0563474	-0.281193	0.140517	-0.337197	0.19798	0.0210137	0.0368366	0.0764222	0.0549179	-	+	0.0014167	143.96	111.64	1	96.342	2	AT4G01150.1;AT4G01150.2	83;83	AT4G01150.1	1	By MS/MS	By MS/MS	By MS/MS	By MS/MS	By MS/MS	By MS/MS	By MS/MS	By MS/MS	UID587	___1	K	2	0.19587	58624000	56908000	49374000	69534000	49273000	75717000	73483000	64048000	59610000	55540000	44675000	59952000
AT4G01150.1 | Symbols:CURT1A | CURVATURE THYLAKOID 1A | CURVATURE THYLAKOID 1A-like protein | Chr4:493692-494668 FORWARD LENGTH=164	157	ELAEDIESLK(1)K	-0.0109268	0.0417137	-0.393766	0.0855606	0.117287	0.47283	-0.0545012	0.0492628	-0.0772541	-0.286832	-	+	4.29e-05	187.97	138.55	1	77.744	10	AT4G01150.1	157	AT4G01150.1	1	By MS/MS	By MS/MS	By MS/MS	By MS/MS	By MS/MS	By MS/MS	By MS/MS	By MS/MS	UID588	___1	K	3	-0.47918	266120000	237940000	216420000	243220000	259040000	273240000	254470000	253570000	178430000	190510000	200070000	224360000
AT4G01310.1 | Symbols:no symbol available | no full name available | Ribosomal L5P family protein | Chr4:544166-545480 REVERSE LENGTH=262	76	EEFK(1)YVNIHQVPK	-0.0399501	0.0933886	NA	0.254594	-0.264116	0.0535985	NA	-0.584674	NA	0.340847	-	+	3.32e-06	124.42	111.79	1	71.235	4	AT4G01310.1	76	AT4G01310.1	1		By MS/MS	By MS/MS	By MS/MS		By MS/MS		By MS/MS	UID589	___1	K	3	-0.86174	0	0	14357000	19206000	14606000	13076000	15547000	18088000	0	0	2430000	10090000
AT4G01310.1 | Symbols:no symbol available | no full name available | Ribosomal L5P family protein | Chr4:544166-545480 REVERSE LENGTH=262	257	SHHFDAK(1)GK	0.0282432	0.131368	0.320542	0.0578315	0.14725	NA	-0.144438	0.0434526	0.0993626	-0.326299	-	+	0.000934445	116.52	104.28	1	67.726	7	AT4G01310.1	257	AT4G01310.1	1	By MS/MS	By MS/MS	By MS/MS		By MS/MS	By MS/MS	By MS/MS	By MS/MS	UID591	___1	K	3	-0.084421	6831100	9209800	10147000	12985000	18254000	18582000	0	0	14178000	14524000	16729000	15322000
AT4G01690.1 | Symbols:PPO1,PPOX,HEMG1 | | Flavin containing amine oxidoreductase family | Chr4:729929-732309 FORWARD LENGTH=537;AT4G01690.2 | Symbols:PPO1,PPOX,HEMG1 | | Flavin containing amine oxidoreductase family | Chr4:729929-732309 FORWARD LENGT	234	AAFGK(1)VWK	-0.0160764	0.0020627	5.5175	NA	NA	NA	-6.24317	0.677449	NA	NA	-	-	0.00415259	104.45	77.486	1	104.45	5	AT4G01690.1;AT4G01690.2	234;234	AT4G01690.1	1	By MS/MS				By MS/MS	By MS/MS			UID592	___1	K	2	-1.0868	2446200	115350000	0	0	0	0	0	0	1196400	212480000	174780000	125220000
AT4G04640.1 | Symbols:ATPC1 | | ATPase%2C F1 complex%2C gamma subunit protein | Chr4:2350761-2351882 REVERSE LENGTH=373	158	ELK(1)GLGLEYTVISVGK	0.228126	2.3018	0.024036	0.206393	0.10684	0.319766	0.376002	0.443046	0.2806	0.0683268	-	+	4.13e-12	188.25	163.4	1	167.55	3	AT4G04640.1	158	AT4G04640.1	1	By MS/MS	By MS/MS	By MS/MS	By MS/MS	By MS/MS	By MS/MS	By MS/MS	By MS/MS	UID594	___1	K	2	-0.49344	97846000	91960000	104020000	141460000	124480000	147110000	128520000	98389000	125260000	95965000	118760000	101530000
AT4G04640.1 | Symbols:ATPC1 | | ATPase%2C F1 complex%2C gamma subunit protein | Chr4:2350761-2351882 REVERSE LENGTH=373	148	GLCGGFNNFIIK(1)K	0.242722	0.586846	NA	0.322851	NA	0.559898	NA	-0.154583	NA	NA	-	-	2.09e-18	166.19	149.16	1	161.63	12	AT4G04640.1	148	AT4G04640.1	1		By MS/MS	By MS/MS	By MS/MS		By MS/MS			UID595	___1	K	2	-0.365	0	0	16584000	29121000	0	28575000	3756900	19234000	0	0	13986000	20699000
AT4G09320.1 | Symbols:ATNDK1,NDPK1,NDK1 | nucleoside diphosphate kinase 1 | nucleoside diphosphate kinase | Chr4:5923484-5924366 FORWARD LENGTH=149	47	SFAEK(1)HYEDLSSK	-0.12136	0.585475	NA	0.175173	-0.292664	-0.00748264	-0.311387	-0.170438	NA	NA	-	+	1.91e-05	95.428	88.389	1	95.428	5	AT4G09320.1	47	AT4G09320.1	1		By MS/MS	By MS/MS	By MS/MS	By MS/MS	By MS/MS			UID599	___1	K	3	-1.2269	0	0	10844000	14945000	12269000	12329000	9223700	12573000	7169700	9029800	7407500	8780900
AT4G09650.1 | Symbols:PDE332,ATPD | PIGMENT DEFECTIVE 332,ATP synthase delta-subunit gene | F-type H+-transporting ATPase subunit delta | Chr4:6100799-6101503 FORWARD LENGTH=234	173	LEAPQLAQIAK(1)QVQK	-0.0477236	0.227374	NA	NA	0.0651288	-0.130931	-0.216486	-0.284396	0.230572	0.0497701	-	+	1.85e-08	139.46	114.61	1	122.45	11	AT4G09650.1	173	AT4G09650.1	1	By MS/MS	By MS/MS	By MS/MS	By MS/MS	By MS/MS	By MS/MS	By MS/MS	By MS/MS	UID600	___1	K	2	0.504	23222000	0	23234000	0	33723000	39194000	35340000	37667000	31267000	36934000	71145000	81321000
AT4G09650.1 | Symbols:PDE332,ATPD | PIGMENT DEFECTIVE 332,ATP synthase delta-subunit gene | F-type H+-transporting ATPase subunit delta | Chr4:6100799-6101503 FORWARD LENGTH=234	162	SVVK(1)LEAPQLAQIAK	1.01382	0.365221	-2.06281	NA	2.77438	NA	NA	2.32988	NA	NA	-	-	0.000912814	102.87	88.453	1	100.19	4	AT4G09650.1	162	AT4G09650.1	1	By MS/MS	By MS/MS	By MS/MS	By MS/MS		By MS/MS			UID601	___1	K	2	0.68609	18682000	2624300	0	0	13119000	1669900	0	0	0	0	10577000	3047300
AT4G10340.1 | Symbols:LHCB5 | light harvesting complex of photosystem II 5 | light harvesting complex of photosystem II 5 | Chr4:6408200-6409496 FORWARD LENGTH=280	61	AVSETSDELAK(1)WYGPDRR	-0.278957	0.93711	NA	NA	-0.67726	NA	-0.0824301	0.0136254	NA	-0.369762	-	-	8.24e-92	262.92	231.69	1	59.252	11	AT4G10340.1	61	AT4G10340.1	1	By MS/MS	By MS/MS	By MS/MS		By MS/MS	By MS/MS	By MS/MS	By MS/MS	UID602	___1	K	3	0.50036	0	0	0	27775000	12008000	18387000	0	0	30217000	39045000	16872000	16042000
AT4G10340.1 | Symbols:LHCB5 | light harvesting complex of photosystem II 5 | light harvesting complex of photosystem II 5 | Chr4:6408200-6409496 FORWARD LENGTH=280	222	DPEQGALLK(1)VK	-0.348194	0.422642	-0.368514	-2.76151	-0.114234	0.50275	NA	0.187937	0.268195	-0.151987	-	+	1.99e-05	156.48	136.69	1	112.13	9	AT4G10340.1	222	AT4G10340.1	1	By MS/MS	By MS/MS	By MS/MS	By MS/MS		By MS/MS	By MS/MS	By MS/MS	UID603	___1	K	2	-0.084427	9213800	6829300	5483800	145540	7047700	6919000	15586000	12010000	0	0	15551000	14824000
AT4G10340.1 | Symbols:LHCB5 | light harvesting complex of photosystem II 5 | light harvesting complex of photosystem II 5 | Chr4:6408200-6409496 FORWARD LENGTH=280	199	ITNGLDFEDK(1)LHPGGPFDPLGLAK	0.347881	0.260348	4.24062	0.845831	-0.441165	-0.766807	-0.189919	-0.327342	0.854634	-1.43281	-	+	5.54e-06	87.419	75.632	1	57.145	10	AT4G10340.1	199	AT4G10340.1	1	By MS/MS	By MS/MS	By MS/MS	By MS/MS	By MS/MS	By MS/MS	By MS/MS	By MS/MS	UID604	___1	K	3	0.40095	3075900	116470000	72824000	144810000	65262000	128880000	82028000	117390000	88788000	120730000	67497000	120020000
AT4G10840.1 | Symbols:KLCR1 | kinesin light chain-related 1 | Tetratricopeptide repeat (TPR)-like superfamily protein | Chr4:6656614-6659033 FORWARD LENGTH=609	549	LREEK(1)LGTANPDFEDEK	0.142566	0.450804	-0.474593	0.351289	0.213236	0.418388	0.628519	0.239055	NA	-0.377932	-	+	0.00017073	89.049	84.048	1	78.021	5	AT4G10840.1	549	AT4G10840.1	1	By MS/MS	By matching	By MS/MS	By matching	By matching	By matching		By matching	UID608	___1	K	3	0.24311	9374300	5585000	3926900	7849000	11001000	15762000	12693000	13320000	7903300	4135200	4618100	4610300
AT4G11010.1 | Symbols:NDPK3 | nucleoside diphosphate kinase 3 | nucleoside diphosphate kinase 3 | Chr4:6732780-6734298 REVERSE LENGTH=238;AT4G23900.1 | Symbols:no symbol available | no full name available | Nucleoside diphosphate kinase family protein |	140	HYHDLK(1)ER	-0.0634413	0.228887	0.108223	0.312898	-0.532267	-0.407842	0.390132	0.0235777	-0.0708604	-0.331391	-	+	0.000378537	109.71	89.194	1	92.439	6	AT4G11010.1;AT4G23900.1;AT4G23895.3	140;139;369	AT4G11010.1	1	By MS/MS	By MS/MS	By MS/MS	By MS/MS	By MS/MS	By MS/MS	By MS/MS	By MS/MS	UID609	___1	K	2	0.15217	38275000	37374000	49507000	65035000	52479000	73097000	40636000	57066000	92982000	84863000	70336000	73466000
AT4G11010.1 | Symbols:NDPK3 | nucleoside diphosphate kinase 3 | nucleoside diphosphate kinase 3 | Chr4:6732780-6734298 REVERSE LENGTH=238;AT4G23900.1 | Symbols:no symbol available | no full name available | Nucleoside diphosphate kinase family protein |	182	LIGATDPQK(1)SEPGTIR	-0.10634	0.962305	-0.0189511	-0.112194	-0.0705267	-0.175557	0.107772	-0.362442	-0.000490578	-0.21833	-	+	2.06e-14	232.25	186.26	1	232.25	9	AT4G11010.1;AT4G23900.1;AT4G23895.3	182;181;411	AT4G11010.1	1	By MS/MS	By MS/MS	By MS/MS	By MS/MS	By MS/MS	By MS/MS	By MS/MS	By MS/MS	UID610	___1	K	2	0.014136	54591000	47990000	38886000	43683000	28424000	32521000	60452000	67103000	28632000	27574000	35113000	42915000
AT4G14385.1 | Symbols:no symbol available | no full name available | histone acetyltransferase subunit NuA4-domain protein | Chr4:8287144-8288622 REVERSE LENGTH=163	121	SK(1)GGLSTQGK(1)PK	-0.157826	0.553636	-0.132515	NA	NA	NA	NA	-0.360308	0.0193461	NA	-	-	3.54e-21	186.17	151.45	1	166.7	10	AT4G14385.1	121	AT4G14385.1	1;2	By MS/MS	By MS/MS	By MS/MS	By MS/MS	By MS/MS	By MS/MS	By MS/MS	By MS/MS	UID613	___1	K	2	0.30364	11222000	12378000	9738900	8565000	15108000	18126000	36090000	18919000	34900000	8851500	20879000	10612000
AT4G14880.5 | Symbols:OASA1,OLD3,CYTACS1,ATCYS-3A | ONSET OF LEAF DEATH 3,O-acetylserine (thiol) lyase (OAS-TL) isoform A1 | O-acetylserine (thiol) lyase (OAS-TL) isoform A1 | Chr4:8518209-8520050 REVERSE LENGTH=322;AT4G14880.4 | Symbols:OASA1,OLD3,CYTA	167	IHYETTGPEIWK(1)GTGGK	0.0684094	0.126295	NA	0.29007	NA	NA	0.314679	NA	-0.399521	NA	-	-	6.78e-05	94.569	79.976	1	76.341	12	AT4G14880.5;AT4G14880.4;AT4G14880.3;AT4G14880.2;AT4G14880.1	167;167;167;167;167	AT4G14880.5	1		By MS/MS			By matching		By MS/MS		UID615	___1	K	3	0.17394	0	0	8522200	18990000	0	0	0	0	12488000	10643000	0	0
AT4G14920.1 | Symbols:no symbol available | no full name available | Acyl-CoA N-acyltransferase with RING/FYVE/PHD-type zinc finger protein | Chr4:8531157-8535842 REVERSE LENGTH=1138;AT4G14920.2 | Symbols:no symbol available | no full name available | A	498	YVHK(1)QQR	-0.149499	0.184455	NA	-0.290127	NA	NA	0.80143	-0.0724488	NA	-1.03685	-	-	0.00938487	99.919	70.346	1	99.919	4	AT4G14920.1;AT4G14920.2;AT4G14920.3	498;498;498	AT4G14920.1	1		By MS/MS			By MS/MS	By MS/MS		By MS/MS	UID618	___1	K	2	0.029846	0	0	23091000	20114000	0	0	0	0	9665000	11587000	33362000	30255000
AT4G15000.2 | Symbols:no symbol available | no full name available | Ribosomal L27e protein family | Chr4:8571896-8572387 FORWARD LENGTH=131;AT4G15000.1 | Symbols:no symbol available | no full name available | Ribosomal L27e protein family | Chr4:85718	27	AVIIK(1)SFDDGNR	0.271295	0.49057	-0.235671	-0.28773	0.596427	0.151218	2.12299	0.117287	0.00877379	-0.302938	-	+	0.000339045	131.28	112.5	1	104.52	5	AT4G15000.2;AT4G15000.1	27;27	AT4G15000.2	1	By MS/MS	By MS/MS	By MS/MS	By MS/MS	By MS/MS	By MS/MS	By MS/MS	By MS/MS	UID619	___1	K	2	-0.56063	24019000	23223000	19695000	17337000	23996000	25873000	27202000	29294000	20585000	4569100	18548000	20734000
AT4G16155.1 | Symbols:no symbol available | no full name available | dihydrolipoamide dehydrogenase | Chr4:9153570-9157133 REVERSE LENGTH=567	469	VSIAK(1)TSFK	0.00453213	0.0149966	NA	NA	0.0492927	0.201377	0.184097	-0.0732718	NA	-0.338834	-	+	0.0177116	73.985	59.318	1	62.823	5	AT4G16155.1	469	AT4G16155.1	1			By MS/MS	By MS/MS	By MS/MS	By MS/MS		By MS/MS	UID620	___1	K	2	-0.34566	0	0	0	0	133250000	204890000	189690000	145690000	195910000	140980000	105810000	115270000
AT4G16155.1 | Symbols:no symbol available | no full name available | dihydrolipoamide dehydrogenase | Chr4:9153570-9157133 REVERSE LENGTH=567	460	EK(0.006)AEK(0.994)EGFK	-0.0202879	0.0430475	NA	-0.0617518	NA	NA	0.300697	NA	-0.299809	NA	-	-	0.00249818	78.342	58.58	0.994054	73.499	5	AT4G16155.1	460	AT4G16155.1	1	By MS/MS	By MS/MS	By MS/MS	By MS/MS	By MS/MS		By MS/MS	By MS/MS	UID621	___1	K	3	0.26549	0	0	10578000	10223000	0	14124000	0	8905100	5406000	9033700	0	0
AT4G16155.1 | Symbols:no symbol available | no full name available | dihydrolipoamide dehydrogenase | Chr4:9153570-9157133 REVERSE LENGTH=567	473	TSFK(1)ANTK	-0.110772	1.1417	-0.333352	-0.254513	-0.0635029	0.0537332	-0.0506062	-0.0706641	-0.0802709	-0.0869977	-	+	0.00657238	94.309	52.657	1	66.27	4	AT4G16155.1	473	AT4G16155.1	1	By MS/MS	By MS/MS	By MS/MS	By MS/MS	By MS/MS	By MS/MS	By MS/MS	By MS/MS	UID622	___1	K	2	-0.27317	283400000	302130000	201570000	194170000	225330000	280180000	305320000	313940000	258040000	346970000	205190000	260250000
AT4G16155.1 | Symbols:no symbol available | no full name available | dihydrolipoamide dehydrogenase | Chr4:9153570-9157133 REVERSE LENGTH=567	206	VK(1)YGDNIITGK	-0.0361727	0.133934	NA	NA	0.0369255	0.212718	0.0872121	-0.340163	-0.177555	NA	-	+	0.00153458	90.05	62.721	1	87.001	2	AT4G16155.1	206	AT4G16155.1	1			By MS/MS	By matching	By MS/MS	By MS/MS	By MS/MS		UID623	___1	K	2	-0.21866	0	0	0	0	41690000	57495000	41609000	35203000	50915000	53411000	19791000	22270000
AT4G16420.3 | Symbols:PRZ1,ADA2B | homolog of yeast ADA2 2B,PROPORZ1 | ADA2 2B | Chr4:9262805-9265775 REVERSE LENGTH=486;AT4G16420.1 | Symbols:PRZ1,ADA2B | homolog of yeast ADA2 2B,PROPORZ1 | ADA2 2B | Chr4:9262805-9265775 REVERSE LENGTH=487	204	VEDTQK(1)ESFVDR	-0.220924	0.272555	0.581014	NA	NA	-0.813607	NA	-0.430178	NA	NA	-	-	0.000240858	109.24	92.005	1	80.014	6	AT4G16420.3;AT4G16420.1	204;205	AT4G16420.3	1	By MS/MS			By MS/MS		By matching			UID626	___1	K	2	-0.44682	3736200	4633100	0	0	0	0	4569600	8124300	0	0	2801600	4277300
AT4G17390.1 | Symbols:no symbol available | no full name available | Ribosomal protein L23/L15e family protein | Chr4:9714407-9715545 REVERSE LENGTH=204;AT4G16720.1 | Symbols:no symbol available | no full name available | Ribosomal protein L23/L15e fami	83	GIVYGK(1)PTNQGVTQLK	0.17034	0.720047	NA	-0.012068	0.104837	0.474994	NA	0.113598	NA	NA	-	-	9.82e-11	144.57	119.14	1	119.69	6	AT4G17390.1;AT4G16720.1	83;83	AT4G17390.1	1		By MS/MS	By MS/MS	By MS/MS		By MS/MS		By MS/MS	UID628	___1	K	2	0.60248	0	0	7141800	10227000	10631000	10325000	11361000	10947000	0	0	6015900	7747600
AT4G16800.1 | Symbols:no symbol available | no full name available | ATP-dependent caseinolytic (Clp) protease/crotonase family protein | Chr4:9454931-9457000 REVERSE LENGTH=301	208	K(1)IDAIEAANK	-0.203256	0.468047	NA	-0.483541	NA	0.221892	NA	-0.348119	NA	NA	-	-	0.00579223	99.283	32.591	1	81.017	1	AT4G16800.1	208	AT4G16800.1	1	By MS/MS	By MS/MS		By MS/MS		By MS/MS			UID629	___1	K	2	0.28248	0	0	7733200	5020800	0	0	6576100	6201300	0	0	4986600	6463200
AT4G17040.1 | Symbols:HON5,CLPR4 | CLP protease R subunit 4,happy on norflurazon 5 | CLP protease R subunit 4 | Chr4:9586740-9589297 REVERSE LENGTH=305	250	LYSK(1)HIGK	-0.303199	0.628837	-0.260238	-0.0442259	0.226324	-1.80649	-0.269991	0.175517	NA	-0.143293	-	+	0.0110309	59.153	31.329	1	39.305	4	AT4G17040.1	250	AT4G17040.1	1	By MS/MS	By MS/MS	By MS/MS	By MS/MS	By MS/MS	By MS/MS		By MS/MS	UID630	___1	K	3	0.20847	3606400	3602300	2587800	2733600	4653600	4738900	135100	2466500	2959800	3045800	3335000	3240100
AT4G17060.1 | Symbols:FIP2 | FRIGIDA interacting protein 2 | FRIGIDA interacting protein 2 | Chr4:9593721-9594653 REVERSE LENGTH=310	153	NFASHGFK(1)PK	-0.0418087	0.190269	0.00518438	-0.306395	-0.253868	0.501096	-0.081885	0.0482033	-0.13768	-0.109125	-	+	0.00111838	96.342	84.494	1	77.662	8	AT4G17060.1	153	AT4G17060.1	1	By MS/MS	By MS/MS	By MS/MS	By MS/MS	By MS/MS	By MS/MS	By MS/MS	By MS/MS	UID631	___1	K	2	0.36346	31635000	36611000	24900000	26883000	30456000	43302000	33145000	31865000	30642000	30516000	32718000	33046000
AT4G18440.1 | Symbols:no symbol available | no full name available | L-Aspartase-like family protein | Chr4:10186385-10188832 REVERSE LENGTH=536;AT1G36280.1 | Symbols:no symbol available | no full name available | L-Aspartase-like family protein | Chr1	167	VTNHDVK(1)AVEYFLK	0.15378	0.700406	-0.149985	0.325847	0.337558	0.0406156	-0.312084	0.518825	0.315682	NA	-	+	6.34e-11	140.08	125.66	1	96.591	7	AT4G18440.1;AT1G36280.1;AT1G36280.2	167;158;158	AT4G18440.1	1	By MS/MS	By MS/MS	By MS/MS	By matching	By MS/MS	By MS/MS	By MS/MS		UID633	___1	K	2	-0.036797	272730000	273820000	180020000	259840000	178230000	191370000	26227000	40134000	75012000	154760000	181290000	126680000
AT4G19210.1 | Symbols:ABCE2,ATRLI2,RLI2 | ATP-binding cassette E2,ARABIDOPSIS THALIANA RNASE L INHIBITOR PROTEIN 2,RNAse l inhibitor protein 2 | RNAse l inhibitor protein 2 | Chr4:10501906-10504776 FORWARD LENGTH=605	191	GNVGEVLDQK(1)DER	-0.0271993	0.0894347	NA	0.1145	NA	NA	-0.105142	NA	-0.0909566	NA	-	-	5.22e-07	192.15	144.89	1	107.37	10	AT4G19210.1	191	AT4G19210.1	1		By MS/MS			By MS/MS		By MS/MS		UID634	___1	K	2	-0.30616	0	0	7305300	9801400	0	0	0	0	7738700	9778000	0	0
AT4G20360.2 | Symbols:ATRAB8D,ATRABE1B,RABE1b | RAB GTPase homolog E1B | RAB GTPase homolog E1B | Chr4:10990036-10991466 FORWARD LENGTH=476;AT4G20360.1 | Symbols:ATRAB8D,ATRABE1B,RABE1b | RAB GTPase homolog E1B | RAB GTPase homolog E1B | Chr4:10990036-	426	IMNDK(1)DEESK	0.243888	1.08207	NA	0.335255	0.368626	-0.199625	0.22329	0.491896	NA	NA	-	+	0.000981472	78.655	44.123	1	53.683	5	AT4G20360.2;AT4G20360.1	426;426	AT4G20360.2	1		By MS/MS	By MS/MS	By MS/MS	By MS/MS	By MS/MS			UID635	___1	K	2	-0.10061	0	0	2214900	3874300	1785700	1601100	1737300	1698700	1280300	1107400	2071500	1973100
AT4G20360.2 | Symbols:ATRAB8D,ATRABE1B,RABE1b | RAB GTPase homolog E1B | RAB GTPase homolog E1B | Chr4:10990036-10991466 FORWARD LENGTH=476;AT4G20360.1 | Symbols:ATRAB8D,ATRABE1B,RABE1b | RAB GTPase homolog E1B | RAB GTPase homolog E1B | Chr4:10990036-	113	K(1)YDEIDAAPEER	0.235009	1.14013	0.156914	0.324926	0.660589	0.24127	NA	0.229907	NA	-0.203552	-	+	1.25e-05	186.02	163.93	1	89.403	1	AT4G20360.2;AT4G20360.1	113;113	AT4G20360.2	1	By MS/MS	By MS/MS	By MS/MS	By MS/MS		By MS/MS		By MS/MS	UID636	___1	K	2	0.34859	6706000	5954200	4415700	5939700	14044000	12048000	18959000	15296000	0	0	7662000	6715400
AT4G20850.1 | Symbols:TPP2 | tripeptidyl peptidase ii | tripeptidyl peptidase ii | Chr4:11160935-11169889 REVERSE LENGTH=1380	260	AVNNLYDFDQK(1)HSK	-0.125934	0.304713	-0.243199	NA	NA	0.238459	NA	-0.373063	NA	NA	-	-	0.00633435	58.159	45.873	1	58.159	11	AT4G20850.1	260	AT4G20850.1	1	By matching			By matching		By MS/MS			UID638	___1	K	3	0.10253	3152800	3419100	0	0	0	0	8766700	5450400	0	0	2993300	4132100
AT4G20850.1 | Symbols:TPP2 | tripeptidyl peptidase ii | tripeptidyl peptidase ii | Chr4:11160935-11169889 REVERSE LENGTH=1380	1160	FLGNLK(1)QETEEER	-0.10196	0.274034	-0.163219	-0.961311	0.154361	0.0683018	0.47692	-0.0271541	-0.261621	NA	-	+	3.38e-13	174.84	130.64	1	116.54	6	AT4G20850.1	1160	AT4G20850.1	1	By MS/MS	By MS/MS	By MS/MS	By MS/MS	By MS/MS	By MS/MS	By MS/MS		UID639	___1	K	2	1.2522	30797000	24335000	49309000	29102000	24244000	28070000	34479000	33035000	34151000	29709000	24214000	27952000
AT4G20850.1 | Symbols:TPP2 | tripeptidyl peptidase ii | tripeptidyl peptidase ii | Chr4:11160935-11169889 REVERSE LENGTH=1380	1244	TEPEDDEAEK(1)LK	-0.0297381	0.116346	0.00475299	0.528771	-0.0297002	-0.261952	-0.135141	-0.0681893	0.129349	-0.405795	-	+	6.31e-06	147.72	99.892	1	91.937	10	AT4G20850.1	1244	AT4G20850.1	1	By MS/MS	By MS/MS	By matching	By MS/MS	By MS/MS	By MS/MS	By MS/MS	By MS/MS	UID640	___1	K	2	0.46548	19919000	25453000	9696400	18813000	16802000	28418000	24343000	26012000	15389000	19146000	22548000	22689000
AT4G20910.2 | Symbols:CRM2,HEN1 | CORYMBOSA 2,HUA ENHANCER 1 | double-stranded RNA binding protein-related / DsRBD protein-like protein | Chr4:11186264-11190575 REVERSE LENGTH=942;AT4G20910.1 | Symbols:CRM2,HEN1 | CORYMBOSA 2,HUA ENHANCER 1 | double-str	761	MLHVK(1)LNK	2.46493	1.02377	2.39682	NA	NA	0.284036	0.560132	NA	NA	6.61874	-	-	0.0145576	54.157	40.509	1	37.727	5	AT4G20910.2;AT4G20910.1	761;761	AT4G20910.2	1	By MS/MS			By MS/MS	By MS/MS			By MS/MS	UID642	___1	K	3	1.284	9048300	32630000	0	0	0	0	27439000	16861000	31199000	16694000	0	0
AT4G24280.1 | Symbols:cpHsc70-1 | chloroplast heat shock protein 70-1 | chloroplast heat shock protein 70-1 | Chr4:12590094-12593437 FORWARD LENGTH=718;AT5G49910.1 | Symbols:HSC70-7,cpHsc70-2 | chloroplast heat shock protein 70-2,HEAT SHOCK PROTEIN 70-7	325	DEGIDLLK(1)DK	-1.34288	1.34339	NA	-0.348115	NA	-2.39868	NA	-1.28185	NA	NA	-	-	0.000267154	125.75	92.484	1	125.75	8	AT4G24280.1;AT5G49910.1	325;325	AT4G24280.1;AT5G49910.1	1		By MS/MS		By MS/MS		By MS/MS			UID645	___1	K	2	-0.75157	0	0	11312000	10772000	0	0	2050900	6661200	0	0	1881400	5707100
AT4G24280.1 | Symbols:cpHsc70-1 | chloroplast heat shock protein 70-1 | chloroplast heat shock protein 70-1 | Chr4:12590094-12593437 FORWARD LENGTH=718;AT5G49910.1 | Symbols:HSC70-7,cpHsc70-2 | chloroplast heat shock protein 70-2,HEAT SHOCK PROTEIN 70-7	403	LSFK(1)DIDEVILVGGSTR	-0.0478256	0.0695285	NA	-0.632629	NA	0.156563	0.332589	NA	NA	NA	-	-	2.37e-09	125.52	102.8	1	125.52	4	AT4G24280.1;AT5G49910.1	403;403	AT4G24280.1;AT5G49910.1	1		By matching		By MS/MS	By MS/MS	By MS/MS			UID646	___1	K	2	1.0913	0	0	20219000	16755000	0	0	30407000	28048000	38522000	24800000	0	0
AT4G24750.1 | Symbols:no symbol available | no full name available | Rhodanese/Cell cycle control phosphatase superfamily protein | Chr4:12758422-12760749 REVERSE LENGTH=292	252	AQAAK(1)EGWGYR	0.116951	0.271182	0.203389	-0.19712	NA	-0.181802	NA	0.643338	NA	NA	-	-	0.000708142	111.06	99.209	1	74.944	5	AT4G24750.1	252	AT4G24750.1	1	By matching	By MS/MS		By matching		By MS/MS			UID647	___1	K	2	-0.045642	2655200	3269300	1800700	2310300	0	0	3810300	3797900	0	0	2235200	2409000
AT4G25100.5 | Symbols:FSD1,ATFSD1 | ARABIDOPSIS FE SUPEROXIDE DISMUTASE 1,Fe superoxide dismutase 1 | Fe superoxide dismutase 1 | Chr4:12884649-12886501 REVERSE LENGTH=212;AT4G25100.3 | Symbols:FSD1,ATFSD1 | ARABIDOPSIS FE SUPEROXIDE DISMUTASE 1,Fe supe	48	AYVDNLK(1)K	0.0415166	0.188387	-0.246122	-0.136601	0.109328	0.509943	0.217004	-0.0357646	0.111432	-0.197087	-	+	0.00666106	103.56	60.965	1	75.738	7	AT4G25100.5;AT4G25100.3;AT4G25100.2;AT4G25100.1;AT4G25100.4	48;48;48;48;22	AT4G25100.5	1	By MS/MS	By MS/MS	By MS/MS	By MS/MS	By MS/MS	By MS/MS	By MS/MS	By MS/MS	UID648	___1	K	2	-0.3944	18704000	13761000	14088000	13709000	20781000	20856000	25665000	18695000	15951000	14524000	14568000	14994000
AT4G26210.2 | Symbols:no symbol available | no full name available | Mitochondrial ATP synthase subunit G protein | Chr4:13282370-13283118 FORWARD LENGTH=122;AT4G26210.1 | Symbols:no symbol available | no full name available | Mitochondrial ATP synthase	21	FVSK(1)HGTTYYK	-0.205848	0.798686	NA	-0.26029	0.148273	NA	NA	-0.282499	NA	-0.428877	-	-	0.00114509	68.44	53.564	1	68.44	4	AT4G26210.2;AT4G26210.1	21;21	AT4G26210.2	1		By MS/MS	By MS/MS			By MS/MS		By MS/MS	UID649	___1	K	3	-0.1469	0	0	1899400	1617400	2058400	1859900	0	0	0	0	1422300	1621100
AT4G26230.1 | Symbols:no symbol available | no full name available | Ribosomal protein L31e family protein | Chr4:13286026-13286553 FORWARD LENGTH=119	46	FAEK(1)EMGTK	-0.0256301	0.131564	-0.36329	0.0829751	-0.0816123	0.115691	0.0972241	0.232701	-0.0270575	-0.261673	-	+	0.00131827	102.07	71.901	1	69.598	4	AT4G26230.1	46	AT4G26230.1	1	By MS/MS	By MS/MS	By MS/MS	By MS/MS	By MS/MS	By MS/MS	By MS/MS	By MS/MS	UID650	___1	K	2	0.62585	20800000	17450000	16834000	26119000	54640000	58772000	45952000	37614000	34941000	28057000	30570000	25896000
AT4G26230.1 | Symbols:no symbol available | no full name available | Ribosomal protein L31e family protein | Chr4:13286026-13286553 FORWARD LENGTH=119;AT2G19740.1 | Symbols:no symbol available | no full name available | Ribosomal protein L31e family pro	30	LHSCTFK(1)K	0.957294	0.631788	-0.074441	0.164658	NA	-0.359296	5.10234	0.278514	0.631989	NA	-	+	0.00133059	95.502	78.732	1	56.378	7	AT4G26230.1;AT2G19740.1	30;30	AT4G26230.1	1	By MS/MS	By matching	By MS/MS	By MS/MS	By MS/MS	By MS/MS	By MS/MS		UID651	___1	K	3	-0.056194	2717900	2280600	2856800	2955200	3711800	0	2661400	3214200	2785800	30144	3920200	3809000
AT4G26230.1 | Symbols:no symbol available | no full name available | Ribosomal protein L31e family protein | Chr4:13286026-13286553 FORWARD LENGTH=119;AT2G19740.1 | Symbols:no symbol available | no full name available | Ribosomal protein L31e family pro	66	QIWSK(1)GIR	-0.0136163	0.0674991	NA	NA	0.0325511	-0.128557	-0.135798	0.0662461	0.097476	NA	-	+	0.00314275	109.48	87.241	1	62.107	5	AT4G26230.1;AT2G19740.1;AT5G56710.1	66;66;66	AT4G26230.1;AT5G56710.1	1			By MS/MS	By matching	By MS/MS	By MS/MS	By MS/MS		UID652	___1	K	2	0.33101	0	0	0	0	32723000	40588000	51465000	63098000	22829000	32458000	79152000	78191000
AT4G26530.3 | Symbols:FBA5,AtFBA5 | fructose-bisphosphate aldolase 5 | Aldolase superfamily protein | Chr4:13391566-13392937 FORWARD LENGTH=358;AT4G26530.2 | Symbols:FBA5,AtFBA5 | fructose-bisphosphate aldolase 5 | Aldolase superfamily protein | Chr4:1	17	TAK(1)YIATPGK	-0.0909015	0.357283	-0.13272	0.0306892	-0.0159258	0.313656	-0.700351	0.00362565	NA	-0.135285	-	+	0.00313566	104.79	91.818	1	67.08	3	AT4G26530.3;AT4G26530.2;AT4G26530.1	17;17;17	AT4G26530.3	1	By MS/MS	By MS/MS	By MS/MS	By MS/MS	By MS/MS	By MS/MS		By MS/MS	UID654	___1	K	2	-0.081366	5190100	3368500	3632900	4375200	4466500	5663500	5291200	5382700	3106800	5348500	3884000	5331800
AT4G26630.2 | Symbols:DEK3 | DEK-domain containing protein 3 | DEK domain-containing chromatin associated protein | Chr4:13430873-13434877 REVERSE LENGTH=763;AT4G26630.1 | Symbols:DEK3 | DEK-domain containing protein 3 | DEK domain-containing chromatin	15	ATIEPTANK(0.993)TTSLEK(0.007)PSEAMAGK	0.228053	0.323077	NA	-0.145127	-0.0154976	1.28434	NA	NA	NA	-0.211498	-	-	1.52e-08	108.71	90.651	0.992737	108.71	9	AT4G26630.2;AT4G26630.1	15;15	AT4G26630.2	1		By MS/MS	By MS/MS	By matching				By MS/MS	UID655	___1	K	3	-0.29765	0	0	4966600	7962700	4835900	7403100	12554000	6303800	0	0	0	0
AT4G26630.2 | Symbols:DEK3 | DEK-domain containing protein 3 | DEK domain-containing chromatin associated protein | Chr4:13430873-13434877 REVERSE LENGTH=763;AT4G26630.1 | Symbols:DEK3 | DEK-domain containing protein 3 | DEK domain-containing chromatin	510	SEEATK(1)VVK	0.0607127	0.266782	-0.214207	NA	0.1748	0.56467	-0.120352	0.0320641	0.0129261	-0.0249128	-	+	0.00447538	128.86	48.639	1	101.46	6	AT4G26630.2;AT4G26630.1	510;510	AT4G26630.2	1	By MS/MS	By MS/MS	By MS/MS	By MS/MS	By MS/MS	By MS/MS	By MS/MS	By MS/MS	UID657	___1	K	2	0.53451	68910000	42559000	0	0	17791000	16200000	11929000	10330000	22378000	22288000	6374000	7546500
AT4G28030.2 | Symbols:no symbol available | no full name available | Acyl-CoA N-acyltransferases (NAT) superfamily protein | Chr4:13937748-13939131 REVERSE LENGTH=263;AT4G28030.1 | Symbols:no symbol available | no full name available | Acyl-CoA N-acyltr	193	AYLSNVCVAK(1)ELHR	-0.0741662	0.291214	NA	-0.210246	0.129766	NA	NA	-0.256165	NA	0.0399806	-	-	8.71e-05	110.31	88.547	1	110.31	10	AT4G28030.2;AT4G28030.1	193;193	AT4G28030.2	1		By matching	By matching			By MS/MS		By matching	UID660	___1	K	2	0.38409	0	0	65859000	68531000	84555000	107620000	0	0	0	0	52758000	74733000
AT4G28750.1 | Symbols:PSAE-1 | PSA E1 KNOCKOUT | Photosystem I reaction centre subunit IV / PsaE protein | Chr4:14202951-14203888 REVERSE LENGTH=143	98	ESYWFK(1)NVGSVVAVDQDPK	0.863541	1.39595	NA	0.189793	-0.007913	0.778259	2.09413	1.26344	NA	NA	-	+	3.4e-14	139.65	127.67	1	139.65	6	AT4G28750.1	98	AT4G28750.1	1		By MS/MS	By MS/MS	By matching	By MS/MS	By MS/MS			UID662	___1	K	2	0.31733	0	0	14090000	14257000	40698000	47537000	53044000	38895000	72278000	24088000	153930000	78358000
AT4G28750.1 | Symbols:PSAE-1 | PSA E1 KNOCKOUT | Photosystem I reaction centre subunit IV / PsaE protein | Chr4:14202951-14203888 REVERSE LENGTH=143	111	NVGSVVAVDQDPK(1)TR	-0.857892	1.3652	-1.67987	-0.193074	0.0290727	-0.0866479	-0.0427844	0.00417537	-2.55444	-2.33956	-	+	2.23e-21	184.21	166.34	1	160.27	13	AT4G28750.1	111	AT4G28750.1	1	By MS/MS	By MS/MS	By MS/MS	By MS/MS	By MS/MS	By MS/MS	By MS/MS	By MS/MS	UID663	___1	K	2	-0.41396	269980000	105430000	58201000	71267000	83778000	89904000	86308000	92751000	84245000	67652000	73062000	81663000
AT4G29410.2 | Symbols:no symbol available | no full name available | Ribosomal L28e protein family | Chr4:14468439-14469964 REVERSE LENGTH=143;AT4G29410.1 | Symbols:no symbol available | no full name available | Ribosomal L28e protein family | Chr4:144	115	VVANQVVDNYYRPDLK(1)K	-0.152875	0.231717	-1.04121	0.0193461	NA	0.431559	NA	-0.0211954	NA	NA	-	-	0.00151686	67.605	52.013	1	67.605	16	AT4G29410.2;AT4G29410.1	115;115	AT4G29410.2	1	By matching	By MS/MS		By MS/MS		By matching			UID666	___1	K	3	-0.39675	17309000	7726200	11485000	13940000	0	0	17257000	14172000	0	0	8948600	16159000
AT4G29480.1 | Symbols:no symbol available | no full name available | Mitochondrial ATP synthase subunit G protein | Chr4:14486265-14487257 REVERSE LENGTH=122	21	FVAK(1)HGTSYYR	-0.0874635	0.490985	NA	NA	-0.0553346	NA	-0.20989	-0.0391385	NA	-0.045491	-	-	0.00149364	66.326	56.894	1	66.326	4	AT4G29480.1	21	AT4G29480.1	1			By MS/MS		By MS/MS	By MS/MS		By MS/MS	UID667	___1	K	3	-0.29446	0	0	0	0	3520300	3292500	0	0	2688900	2818200	1579800	1923700
AT4G29670.1 | Symbols:ACHT2 | atypical CYS HIS rich thioredoxin 2 | atypical CYS HIS rich thioredoxin 2 | Chr4:14535772-14537108 REVERSE LENGTH=235	204	IK(1)DAIQLHNTDR	0.483008	0.294027	-2.18843	-0.322163	-0.11063	1.97647	4.31058	-0.226385	-0.0583828	NA	-	+	0.000137092	101.39	77.301	1	77.078	2	AT4G29670.1	204	AT4G29670.1	1	By MS/MS	By MS/MS	By MS/MS	By MS/MS	By MS/MS	By MS/MS	By MS/MS	By MS/MS	UID668	___1	K	3	-0.073998	15604000	3479200	13542000	9150000	23811000	27475000	15075000	4059900	13841000	666960	17007000	19781000
AT4G29790.1 | Symbols:no symbol available | no full name available | serine/arginine repetitive matrix protein | Chr4:14584228-14590123 FORWARD LENGTH=1211	611	SVNPMGVMK(1)HGTAK(1)QLR	-0.0455861	0.36799	-0.0367478	0.014641	-0.196355	-0.0922074	0.0683624	0.158285	-0.214692	-0.0659743	-	+	0.000129424	124.08	78.064	1	60.528	14	AT4G29790.1	611	AT4G29790.1	1;2	By MS/MS	By MS/MS	By MS/MS	By MS/MS	By MS/MS	By MS/MS	By MS/MS	By MS/MS	UID669	___1	K	3	-0.57572	96080000	90792000	97836000	111900000	165760000	232330000	141990000	154040000	92479000	85247000	112910000	123820000
AT4G29790.1 | Symbols:no symbol available | no full name available | serine/arginine repetitive matrix protein | Chr4:14584228-14590123 FORWARD LENGTH=1211	285	TDGPSSLASNK(1)AVDGYR	-0.054835	0.080262	NA	0.788686	-0.518938	-0.1956	NA	-0.293488	NA	NA	-	-	1.06e-14	173.44	156.07	1	170.56	11	AT4G29790.1	285	AT4G29790.1	1		By matching	By MS/MS	By matching		By MS/MS			UID672	___1	K	2	-0.23035	0	0	3317800	3030400	2884700	3916200	5460000	6671800	0	0	2868900	4455700
AT4G29840.1 | Symbols:MTO2,TS | THREONINE SYNTHASE,METHIONINE OVER-ACCUMULATOR 2 | Pyridoxal-5'-phosphate-dependent enzyme family protein | Chr4:14599434-14601014 REVERSE LENGTH=526	348	GFK(1)MCQELGLVDR	-0.0594717	0.221822	-0.0641179	NA	NA	0.046623	NA	-0.16092	NA	NA	-	-	0.000220652	82.202	73.473	1	82.202	3	AT4G29840.1	348	AT4G29840.1	1	By matching	By MS/MS		By matching		By MS/MS			UID673	___1	K	2	-0.43999	9038200	7414900	0	0	0	0	5624600	6627100	0	0	5611600	6246400
AT4G32260.1 | Symbols:PDE334 | PIGMENT DEFECTIVE 334 | ATPase%2C F0 complex%2C subunit B/B'%2C bacterial/chloroplast | Chr4:15573859-15574586 REVERSE LENGTH=219	159	AEIAAALNK(1)MK	-0.159437	0.767382	-0.371105	0.194465	NA	-0.25532	-0.41446	-0.239154	0.128953	NA	-	+	0.00110293	125.56	99.755	1	82.749	9	AT4G32260.1	159	AT4G32260.1	1	By matching	By matching		By matching	By MS/MS	By matching	By MS/MS		UID675	___1	K	2	1.1592	5051100	4609500	15751000	17264000	0	0	11380000	17155000	16228000	21822000	16437000	15650000
AT4G32260.1 | Symbols:PDE334 | PIGMENT DEFECTIVE 334 | ATPase%2C F0 complex%2C subunit B/B'%2C bacterial/chloroplast | Chr4:15573859-15574586 REVERSE LENGTH=219	136	DTSTEVK(1)ELDEQAAAVMR	0.185464	0.740867	NA	0.248899	NA	0.28847	NA	0.0190243	NA	NA	-	-	4.32e-21	153.72	137.2	1	153.72	7	AT4G32260.1	136	AT4G32260.1	1		By MS/MS		By MS/MS		By MS/MS			UID676	___1	K	3	0.096963	0	0	5060800	8131500	0	0	4571600	4233200	0	0	11255000	9716300
AT4G32260.1 | Symbols:PDE334 | PIGMENT DEFECTIVE 334 | ATPase%2C F0 complex%2C subunit B/B'%2C bacterial/chloroplast | Chr4:15573859-15574586 REVERSE LENGTH=219	194	EALASLESQK(1)EETIK	0.0469517	0.213108	-0.124251	0.431676	0.136934	0.317283	-0.032524	-0.104202	0.108357	-0.357659	-	+	1.71e-95	334.19	293.46	1	278.27	10	AT4G32260.1	194	AT4G32260.1	1	By MS/MS	By MS/MS	By MS/MS	By MS/MS	By MS/MS	By MS/MS	By MS/MS	By MS/MS	UID677	___1	K	2	0.241	60203000	54892000	43848000	58912000	49541000	49415000	70174000	48446000	29041000	29984000	53337000	67979000
AT4G32260.1 | Symbols:PDE334 | PIGMENT DEFECTIVE 334 | ATPase%2C F0 complex%2C subunit B/B'%2C bacterial/chloroplast | Chr4:15573859-15574586 REVERSE LENGTH=219	171	ETQVEVEEK(1)LAEGR	-0.0875222	1.00852	0.0504668	-0.00432013	-0.00848689	-0.184217	-0.181039	-0.129085	-0.0796304	-0.163866	-	+	1.01e-13	235.73	201.85	1	210.41	9	AT4G32260.1	171	AT4G32260.1	1	By MS/MS	By MS/MS	By MS/MS	By MS/MS	By MS/MS	By MS/MS	By MS/MS	By MS/MS	UID678	___1	K	2	-0.029346	111160000	134720000	113640000	118720000	136310000	183310000	180360000	194700000	135480000	169840000	121180000	137490000
AT4G32620.1 | Symbols:no symbol available | no full name available | Enhancer of polycomb-like transcription factor protein | Chr4:15731968-15737222 FORWARD LENGTH=1539;AT4G32620.2 | Symbols:no symbol available | no full name available | Enhancer of pol	1334	GLEVK(1)HR	-0.0336157	0.250207	0.0551957	-0.122978	-0.233643	-0.143263	0.0975945	0.0447021	0.122871	-0.0894055	-	+	2.05e-06	142.64	79.922	1	100.19	5	AT4G32620.1;AT4G32620.2	1334;1334	AT4G32620.1	1	By MS/MS	By MS/MS	By MS/MS	By MS/MS	By MS/MS	By MS/MS	By MS/MS	By MS/MS	UID679	___1	K	3	-0.1635	318700000	367240000	200620000	231780000	295630000	385920000	353950000	419800000	357890000	295280000	229660000	239990000
AT4G33010.1 | Symbols:GLDP1,AtGLDP1 | glycine decarboxylase P-protein 1 | glycine decarboxylase P-protein 1 | Chr4:15926852-15931150 REVERSE LENGTH=1037;AT4G33010.2 | Symbols:GLDP1,AtGLDP1 | glycine decarboxylase P-protein 1 | glycine decarboxylase P-pr	560	YIHK(1)LQSK	0.224915	0.80297	NA	NA	0.435124	NA	NA	0.200482	NA	0.0391384	-	-	0.0143746	54.416	41.461	1	54.416	4	AT4G33010.1;AT4G33010.2	560;560	AT4G33010.1	1			By matching			By MS/MS		By matching	UID680	___1	K	3	-0.21999	0	0	0	0	4033200	3665100	0	0	0	0	3220500	2954300
AT4G33470.1 | Symbols:ATHDA14,HDA14 | histone deacetylase 14 | histone deacetylase 14 | Chr4:16102774-16105439 REVERSE LENGTH=423	418	AK(1)SIHCL	-0.230458	1.01784	-0.591353	-0.0292788	0.270243	-0.0416635	-0.874443	-0.416624	-0.0297059	-0.130839	-	+	0.0117966	95.352	85.603	1	95.352	2	AT4G33470.1	418	AT4G33470.1	1	By MS/MS	By MS/MS	By MS/MS	By MS/MS	By MS/MS	By MS/MS	By MS/MS	By MS/MS	UID681	___1	K	2	0.08747	140370000	92686000	89892000	92978000	151850000	147650000	96491000	107410000	7287600	12599000	99293000	150390000
AT4G33470.1 | Symbols:ATHDA14,HDA14 | histone deacetylase 14 | histone deacetylase 14 | Chr4:16102774-16105439 REVERSE LENGTH=423	348	FKPDIILVSAGYDAHVLDPLANLQFTTATYYSLAK(1)DIK	0.0422624	0.0683915	NA	-0.329087	0.72423	0.145254	NA	NA	-0.371348	NA	-	-	1.38e-104	259.91	241.13	1	250.33	35	AT4G33470.1	348	AT4G33470.1	1		By MS/MS	By MS/MS	By MS/MS		By matching	By MS/MS		UID682	___1	K	4	-0.13088	0	0	259840000	222620000	280280000	395510000	487140000	388330000	0	0	201950000	203790000
AT4G33470.1 | Symbols:ATHDA14,HDA14 | histone deacetylase 14 | histone deacetylase 14 | Chr4:16102774-16105439 REVERSE LENGTH=423	115	GSQILELANFK(1)TATVEDIANVHDK(1)AYVFGLEK	-0.182213	0.901651	-0.81246	-0.0046964	-0.0521377	0.126392	-0.524766	-0.0607391	-0.0877027	-0.0415953	-	+	0	457.13	430.69	1	65.577	11	AT4G33470.1	115	AT4G33470.1	1	By MS/MS	By MS/MS	By MS/MS	By MS/MS	By MS/MS	By MS/MS	By MS/MS	By MS/MS	UID683	___1	K	4	2.4194	3901200000	2386100000	6461600000	1002700000	7030000000	4586100000	2662400000	2638600000	8410500000	12444000000	8476700000	10995000000
AT4G33470.1 | Symbols:ATHDA14,HDA14 | histone deacetylase 14 | histone deacetylase 14 | Chr4:16102774-16105439 REVERSE LENGTH=423	128	TATVEDIANVHDK(1)AYVFGLEK	-0.115895	0.560239	-0.706535	0.0254541	-0.0082	0.283773	-0.292075	-0.13606	0.0142124	-0.107726	-	+	4.44e-107	300.12	274.47	1	171.72	13	AT4G33470.1	128	AT4G33470.1	1	By MS/MS	By MS/MS	By MS/MS	By MS/MS	By MS/MS	By MS/MS	By MS/MS	By MS/MS	UID684	___1	K	2	0.71334	3857700000	2328900000	3598700000	15730000000	3337100000	14889000000	14588000000	3830400000	2690800000	13957000000	2601600000	3179300000
AT4G33470.1 | Symbols:ATHDA14,HDA14 | histone deacetylase 14 | histone deacetylase 14 | Chr4:16102774-16105439 REVERSE LENGTH=423	355	LAK(1)EVCGGR	-0.207938	0.636318	-0.517833	0.408168	0.322451	-0.10286	-0.382059	-1.03034	0.158078	-0.519115	-	+	0.0118477	88.37	31.823	1	66.299	3	AT4G33470.1	355	AT4G33470.1	1	By MS/MS	By MS/MS	By MS/MS	By MS/MS	By MS/MS	By MS/MS	By MS/MS	By MS/MS	UID685	___1	K	2	-0.024472	185930000	119690000	125540000	194320000	325770000	279520000	165080000	188680000	112760000	166120000	211260000	498680000
AT4G33470.1 | Symbols:ATHDA14,HDA14 | histone deacetylase 14 | histone deacetylase 14 | Chr4:16102774-16105439 REVERSE LENGTH=423	77	LIYSVSAALGHNK(1)ESHPECSAR	-0.0646556	0.356862	-0.0845174	0.107822	-0.19774	-0.311038	-0.324004	-0.130008	0.289598	0.132643	-	+	3.59e-31	218.07	213.77	1	146.13	13	AT4G33470.1	77	AT4G33470.1	1	By MS/MS	By MS/MS	By MS/MS	By MS/MS	By MS/MS	By MS/MS	By MS/MS	By MS/MS	UID686	___1	K	3	-0.26291	2155900000	1955400000	1029600000	5259600000	830550000	4419700000	1286100000	1940700000	1736900000	3199700000	1963600000	1980200000
AT4G33470.1 | Symbols:ATHDA14,HDA14 | histone deacetylase 14 | histone deacetylase 14 | Chr4:16102774-16105439 REVERSE LENGTH=423	102	VPAIVNALEMNELTPK(1)FR	-0.115272	0.484053	-0.243984	0.349252	-0.164915	-0.256045	-0.646716	-0.307312	0.268794	0.0787465	-	+	2.91e-23	226.19	195.62	1	202.89	16	AT4G33470.1	102	AT4G33470.1	1	By MS/MS	By MS/MS	By MS/MS	By MS/MS	By MS/MS	By MS/MS	By MS/MS	By MS/MS	UID687	___1	K	2	-0.19329	11370000000	4711300000	2707100000	9031500000	5236300000	8706300000	5561400000	10674000000	1964800000	7365100000	6186500000	9117600000
AT4G34240.4 | Symbols:ALDH3I1,ALDH3 | aldehyde dehydrogenase 3I1,aldehyde dehydrogenase 3 | aldehyde dehydrogenase 3I1 | Chr4:16390099-16392633 FORWARD LENGTH=535;AT4G34240.1 | Symbols:ALDH3I1,ALDH3 | aldehyde dehydrogenase 3I1,aldehyde dehydrogenase 3	96	MIDEK(1)EK	0.0717186	0.855644	0.181675	0.032242	0.0454911	0.0473235	0.193899	0.0534937	0.0210533	-0.00142894	-	+	0.00441346	104.44	51.651	1	75.213	5	AT4G34240.4;AT4G34240.1;AT4G34240.2	96;111;111	AT4G34240.4	1	By MS/MS	By MS/MS	By MS/MS	By MS/MS	By MS/MS	By MS/MS	By MS/MS	By MS/MS	UID689	___1	K	2	-0.11181	80641000	68089000	343990000	408370000	525050000	641600000	436480000	482790000	396930000	372440000	132900000	121320000
AT4G34870.1 | Symbols:ROC5,ATCYP1 | ARABIDOPSIS THALIANA CYCLOPHILIN 1,rotamase cyclophilin 5 | rotamase cyclophilin 5 | Chr4:16614451-16614969 FORWARD LENGTH=172	51	LGK(1)PLHFK	-0.00688524	0.0150658	0.371169	-0.433448	0.0519076	NA	0.58044	-0.381726	NA	-0.229653	-	+	0.0160062	52.482	29.053	1	40.352	3	AT4G34870.1	51	AT4G34870.1	1	By MS/MS	By MS/MS	By matching		By MS/MS	By matching		By MS/MS	UID690	___1	K	3	-0.11551	21579000	25662000	17074000	16390000	22498000	27885000	0	0	24775000	15465000	13681000	20481000
AT4G35090.3 | Symbols:CAT2 | catalase 2 | catalase 2 | Chr4:16700937-16702955 REVERSE LENGTH=492;AT4G35090.1 | Symbols:CAT2 | catalase 2 | catalase 2 | Chr4:16700937-16703215 REVERSE LENGTH=492;AT4G35090.2 | Symbols:CAT2 | catalase 2 | catalase 2 | C	227	FHWK(1)PTCGVK	0.203205	0.854415	NA	-0.0504426	NA	NA	0.419044	0.353635	NA	0.0905825	-	-	0.000975623	73.067	59.131	1	73.067	4	AT4G35090.3;AT4G35090.1;AT4G35090.2	227;227;227	AT4G35090.3	1		By MS/MS			By MS/MS	By MS/MS		By MS/MS	UID691	___1	K	3	-0.051309	0	0	27316000	29692000	0	0	0	0	24266000	16030000	32340000	22769000
AT4G35630.1 | Symbols:PSAT1 | phosphoserine aminotransferase 1 | phosphoserine aminotransferase | Chr4:16904205-16905497 FORWARD LENGTH=430	192	TNVIWSGK(1)SEK	-0.222981	2.25351	-0.144632	-0.261345	NA	-0.190425	-0.171975	-0.230326	-0.466217	-0.0959437	-	+	0.00112934	122.86	109.27	1	77.593	8	AT4G35630.1	192	AT4G35630.1	1	By MS/MS	By MS/MS		By MS/MS	By MS/MS	By MS/MS	By MS/MS	By MS/MS	UID692	___1	K	2	-0.07361	12458000	16709000	26839000	22626000	0	0	16810000	19845000	24583000	28235000	8416600	9439600
AT4G38740.1 | Symbols:ROC1 | rotamase CYP 1 | rotamase CYP 1 | Chr4:18083620-18084138 REVERSE LENGTH=172	51	GVGGTGK(1)PLHFK	-0.135926	0.798831	-0.1218	-0.349474	0.0191412	NA	NA	-0.23842	NA	0.010923	-	+	0.000361005	99.568	94.956	1	78.324	7	AT4G38740.1	51	AT4G38740.1	1	By MS/MS	By MS/MS	By matching			By MS/MS		By matching	UID694	___1	K	3	-0.31906	12835000	8367200	5062500	3295700	7206300	9398200	0	0	0	0	7433900	5754400
AT4G38970.1 | Symbols:AtFBA2,FBA2 | fructose-bisphosphate aldolase 2 | fructose-bisphosphate aldolase 2 | Chr4:18163714-18165659 REVERSE LENGTH=398;AT4G38970.2 | Symbols:AtFBA2,FBA2 | fructose-bisphosphate aldolase 2 | fructose-bisphosphate aldolase 2 |	81	GILAMDESNATCGK(1)R	-0.147408	0.518788	0.453544	-0.438777	-0.262072	-0.475396	NA	-0.187768	0.026021	NA	-	+	2.43e-10	169.23	150.48	1	136.7	14	AT4G38970.1;AT4G38970.2	81;81	AT4G38970.1	1	By MS/MS	By MS/MS	By matching	By MS/MS		By matching	By MS/MS		UID696	___1	K	2	0.126	4478000	5399100	2279700	1709500	2195300	3933400	2994500	3317600	0	0	2350000	1729600
AT5G10980.1 | Symbols:H3.3,HTR8 | histone 3.3 | Histone superfamily protein | Chr5:3472591-3473349 REVERSE LENGTH=136;AT4G40040.3 | Symbols:H3.3,HTR5 | histone 3.3 | Histone superfamily protein | Chr4:18557539-18558236 REVERSE LENGTH=136;AT4G40040.2 |	37	SAPTTGGVK(1)K(1)PHR	-0.0246015	0.112633	-0.308841	-0.0765998	0.220429	-0.00690829	0.197914	0.0700728	NA	-0.268278	-	+	1.76e-13	241.54	187.12	1	78.814	9	AT5G10980.1;AT4G40040.3;AT4G40040.2;AT4G40040.1;AT4G40030.4;AT4G40030.3;AT4G40030.1;AT4G40030.2;AT1G13370.1;AT1G75600.1	37;37;37;37;37;37;37;65;37;37	AT5G10980.1	1;2;3	By MS/MS	By MS/MS	By MS/MS	By MS/MS	By MS/MS	By MS/MS	By MS/MS	By MS/MS	UID699	___1	K	3	-0.15689	237110000	211040000	174130000	174130000	181520000	219190000	160490000	157100000	226640000	186540000	110210000	111530000
AT5G10980.1 | Symbols:H3.3,HTR8 | histone 3.3 | Histone superfamily protein | Chr5:3472591-3473349 REVERSE LENGTH=136;AT4G40040.3 | Symbols:H3.3,HTR5 | histone 3.3 | Histone superfamily protein | Chr4:18557539-18558236 REVERSE LENGTH=136;AT4G40040.2 |	38	SAPTTGGVK(1)K(1)PHR	0.00497018	0.0135367	NA	NA	0.026837	-0.00690829	0.223913	0.251298	NA	-0.470289	-	+	1.76e-13	241.54	187.12	1	78.814	10	AT5G10980.1;AT4G40040.3;AT4G40040.2;AT4G40040.1;AT4G40030.4;AT4G40030.3;AT4G40030.1;AT4G40030.2;AT1G13370.1;AT1G75600.1	38;38;38;38;38;38;38;66;38;38	AT5G10980.1	1;2;3	By MS/MS	By MS/MS	By MS/MS	By MS/MS	By MS/MS	By MS/MS	By MS/MS	By MS/MS	UID700	___1	K	3	-0.15689	198320000	183060000	157400000	162450000	187640000	214520000	165110000	156850000	203690000	155000000	144670000	147960000
AT5G01410.1 | Symbols:PDX1,ATPDX1.3,ATPDX1,PDX1.3,RSR4 | REDUCED SUGAR RESPONSE 4,PYRIDOXINE BIOSYNTHESIS 1.3,ARABIDOPSIS THALIANA PYRIDOXINE BIOSYNTHESIS 1.3 | Aldolase-type TIM barrel family protein | Chr5:172576-173505 REVERSE LENGTH=309;AT5G01410.2	84	MSDPQMIK(1)EIK	-0.0318745	0.16294	-0.340623	-0.314446	0.144249	0.214826	0.159944	-0.0803848	0.0144981	-0.0530596	-	+	0.000153229	132.32	109.68	1	76.655	8	AT5G01410.1;AT5G01410.2	84;84	AT5G01410.1	1	By MS/MS	By MS/MS	By MS/MS	By MS/MS	By MS/MS	By MS/MS	By MS/MS	By MS/MS	UID702	___1	K	2	0.032416	79364000	70792000	70968000	62300000	103280000	101420000	91907000	83033000	71053000	60377000	68620000	89936000
AT5G01410.1 | Symbols:PDX1,ATPDX1.3,ATPDX1,PDX1.3,RSR4 | REDUCED SUGAR RESPONSE 4,PYRIDOXINE BIOSYNTHESIS 1.3,ARABIDOPSIS THALIANA PYRIDOXINE BIOSYNTHESIS 1.3 | Aldolase-type TIM barrel family protein | Chr5:172576-173505 REVERSE LENGTH=309;AT5G01410.2	97	QAVTIPVMAK(1)AR	0.104168	0.242043	0.0545011	-0.255736	0.61626	-0.614474	-0.194339	0.279862	NA	0.843099	-	+	4.68e-05	108.67	92.035	1	98.048	10	AT5G01410.1;AT5G01410.2	97;97	AT5G01410.1	1	By MS/MS	By MS/MS	By MS/MS	By MS/MS	By MS/MS	By MS/MS		By MS/MS	UID703	___1	K	2	-1.0357	41362000	49348000	17527000	16228000	32637000	23499000	8278600	16973000	31717000	36061000	21671000	20322000
AT5G01530.1 | Symbols:LHCB4.1 | light harvesting complex photosystem II | light harvesting complex photosystem II | Chr5:209084-210243 FORWARD LENGTH=290	221	LYPGGK(1)FFDPLGLAADPEK	-0.0103611	0.0648205	-0.0392659	-0.0600814	-0.013355	0.234245	0.15457	-0.0589399	-0.176675	-0.123387	-	+	2.21e-20	151.48	125.36	1	55.707	6	AT5G01530.1	221	AT5G01530.1	1	By MS/MS	By MS/MS	By matching	By MS/MS	By MS/MS	By MS/MS	By MS/MS	By MS/MS	UID704	___1	K	3	0.58474	88339000	79634000	128250000	126950000	165950000	188260000	157060000	144050000	125580000	116290000	129740000	127940000
AT5G01600.1 | Symbols:FER1,ATFER1 | ferretin 1,ARABIDOPSIS THALIANA FERRETIN 1 | ferretin 1 | Chr5:228149-229594 REVERSE LENGTH=255	134	FFK(1)ESSEEER	-0.0538137	0.212577	-0.171222	0.164658	NA	-0.215244	NA	0.199786	NA	-0.247046	-	+	0.00233205	119.16	104	1	119.16	3	AT5G01600.1	134	AT5G01600.1	1	By MS/MS	By MS/MS	By MS/MS	By MS/MS	By MS/MS	By MS/MS		By MS/MS	UID705	___1	K	2	0.47799	9670100	10322000	10873000	13192000	0	0	14888000	21581000	9096000	0	11252000	12791000
AT5G02240.1 | Symbols:no symbol available | no full name available | NAD(P)-binding Rossmann-fold superfamily protein | Chr5:451502-452984 FORWARD LENGTH=253	201	DDELLQTDTK(1)TVPR	-0.0950078	0.360056	0.305445	-0.511382	-0.147437	-0.109427	-0.220825	-0.584385	0.199123	0.308827	-	+	4.79e-23	162.32	145.18	1	109.24	10	AT5G02240.1	201	AT5G02240.1	1	By MS/MS	By MS/MS	By MS/MS	By MS/MS	By MS/MS	By MS/MS	By MS/MS	By MS/MS	UID706	___1	K	2	0.31388	79762000	89883000	67850000	69495000	52421000	69810000	61485000	94227000	82162000	101180000	40030000	64430000
AT5G02960.1 | Symbols:no symbol available | no full name available | Ribosomal protein S12/S23 family protein | Chr5:693280-694396 REVERSE LENGTH=142	38	K(1)PFAGSSHAK	0.118323	0.446964	NA	0.143655	0.24255	0.514346	-0.0539454	0.249668	NA	-0.386336	-	+	0.00668198	62.408	48.201	1	50.95	1	AT5G02960.1	38	AT5G02960.1	1		By MS/MS	By MS/MS	By MS/MS	By MS/MS	By MS/MS		By MS/MS	UID707	___1	K	3	-0.063722	0	0	2914100	3607900	10993000	9041100	5670400	4468000	5085400	4079000	4444300	4425700
AT5G04140.1 | Symbols:GLUS,FD-GOGAT,GLS1,GLU1 | FERREDOXIN-DEPENDENT GLUTAMATE SYNTHASE 1,glutamate synthase 1,FERREDOXIN-DEPENDENT GLUTAMATE SYNTHASE | glutamate synthase 1 | Chr5:1130031-1138186 FORWARD LENGTH=1622;AT5G04140.2 | Symbols:GLUS,FD-GOGAT,	889	AFSEDTTK(1)R	0.0469626	0.376557	0.146394	-0.0486808	-0.0464211	0.00424773	-0.10165	-0.0166389	0.248656	0.189793	-	+	0.000522983	149.94	74.827	1	76.1	8	AT5G04140.1;AT5G04140.2	889;915	AT5G04140.1	1	By MS/MS	By MS/MS	By MS/MS	By MS/MS	By MS/MS	By MS/MS	By MS/MS	By MS/MS	UID708	___1	K	2	-0.18413	14285000	14692000	11520000	13219000	14912000	17587000	16086000	14755000	13757000	13083000	14669000	13567000
AT5G04140.1 | Symbols:GLUS,FD-GOGAT,GLS1,GLU1 | FERREDOXIN-DEPENDENT GLUTAMATE SYNTHASE 1,glutamate synthase 1,FERREDOXIN-DEPENDENT GLUTAMATE SYNTHASE | glutamate synthase 1 | Chr5:1130031-1138186 FORWARD LENGTH=1622;AT5G04140.2 | Symbols:GLUS,FD-GOGAT,	815	NYTK(1)AVNAGLLK	-0.0600674	0.425879	-0.231684	0.0499095	-0.204767	0.0928786	-0.151339	0.0210137	0.179511	-0.236062	-	+	1.44e-05	168.46	140.72	1	66.056	4	AT5G04140.1;AT5G04140.2	815;841	AT5G04140.1	1	By MS/MS	By MS/MS	By MS/MS	By MS/MS	By MS/MS	By MS/MS	By MS/MS	By MS/MS	UID710	___1	K	2	-0.53539	104110000	88455000	113150000	109360000	99049000	118540000	130020000	113870000	100630000	97066000	110810000	129360000
AT5G04140.1 | Symbols:GLUS,FD-GOGAT,GLS1,GLU1 | FERREDOXIN-DEPENDENT GLUTAMATE SYNTHASE 1,glutamate synthase 1,FERREDOXIN-DEPENDENT GLUTAMATE SYNTHASE | glutamate synthase 1 | Chr5:1130031-1138186 FORWARD LENGTH=1622;AT5G04140.2 | Symbols:GLUS,FD-GOGAT,	1372	TVK(1)ICNVDR	0.123921	0.531219	NA	0.0994973	NA	NA	NA	NA	0.0492126	0.223052	-	-	0.00520358	125.57	51.268	1	125.57	3	AT5G04140.1;AT5G04140.2	1372;1398	AT5G04140.1	1	By MS/MS	By MS/MS	By MS/MS	By MS/MS	By MS/MS	By MS/MS	By MS/MS	By MS/MS	UID711	___1	K	2	0.39415	10488000	0	12527000	17170000	0	0	0	0	0	0	0	0
AT5G05730.1 | Symbols:TRP5,JDL1,WEI2,ASA1,AMT1 | anthranilate synthase alpha subunit 1,JASMONATE-INDUCED DEFECTIVE LATERAL ROOT 1,A-METHYL TRYPTOPHAN RESISTANT 1,WEAK ETHYLENE INSENSITIVE 2,TRYPTOPHAN BIOSYNTHESIS 5 | anthranilate synthase alpha subunit 1	310	QFGPSLDNSNVTCEEYK(1)EAVVK	-0.0800299	0.168833	NA	NA	0.305664	NA	NA	-0.158983	NA	-0.38677	-	-	6.79e-31	172.83	161.85	1	32.288	17	AT5G05730.1;AT5G05730.2	310;310	AT5G05730.1	1		By MS/MS	By MS/MS			By MS/MS		By matching	UID712	___1	K	3	0.45374	0	0	0	17185000	18499000	23561000	0	0	0	0	25280000	17791000
AT5G08450.3 | Symbols:HDC1,RXT3-like | Histone Deacetylation Complex 1,RXT3-like | zinc finger CCCH domain protein | Chr5:2727970-2732572 REVERSE LENGTH=918;AT5G08450.2 | Symbols:HDC1,RXT3-like | Histone Deacetylation Complex 1,RXT3-like | zinc finger C	435	TGAEK(1)EISQNEK	0.390672	0.821844	0.040121	0.154194	2.26708	0.0790208	0.294615	-0.0615688	0.0220482	0.32987	-	+	1.3e-05	206.1	156.79	1	155.48	5	AT5G08450.3;AT5G08450.2;AT5G08450.1	435;435;435	AT5G08450.3	1	By MS/MS	By MS/MS	By MS/MS	By MS/MS	By MS/MS	By MS/MS	By MS/MS	By MS/MS	UID715	___1	K	2	0.094381	9127600	9489300	5381300	6630400	15163000	8782100	10616000	12013000	9717200	9843300	7236300	7880900
AT5G08540.1 | Symbols:no symbol available | no full name available | ribosomal RNA small subunit methyltransferase J | Chr5:2763914-2765431 FORWARD LENGTH=346	301	EIFGVTDEDAEK(1)LR	-0.13169	0.43547	0.0216219	-0.053913	NA	NA	NA	-0.362778	NA	NA	-	-	3.4e-14	149.41	121.64	1	149.41	12	AT5G08540.1	301	AT5G08540.1	1	By MS/MS	By MS/MS				By MS/MS			UID716	___1	K	2	0.86644	14194000	14231000	16829000	23845000	0	0	0	0	0	0	3994200	11562000
AT5G09650.1 | Symbols:PPa6,AtPPa6 | pyrophosphorylase 6 | pyrophosphorylase 6 | Chr5:2991331-2993117 REVERSE LENGTH=300	251	DYK(1)IPDGKPANR	0.24124	0.239074	-0.442301	-0.641244	0.0109627	0.455495	-0.168899	2.90595	NA	-0.431287	-	+	0.000956341	72.089	43.283	0.999958	72.089	3	AT5G09650.1	251	AT5G09650.1	1	By MS/MS	By MS/MS	By MS/MS	By MS/MS	By MS/MS	By MS/MS		By MS/MS	UID717	___1	K	3	-0.61001	9682300	8840200	9040300	5882500	8124800	12686000	12210000	8438800	8747700	10674000	6142200	371910
AT5G10450.1 | Symbols:14-3-3lambda,GRF6,AFT1 | 14-3-3 PROTEIN G-BOX FACTOR14 LAMBDA,G-box regulating factor 6 | G-box regulating factor 6 | Chr5:3284452-3286261 REVERSE LENGTH=248;AT5G10450.2 | Symbols:14-3-3lambda,GRF6,AFT1 | 14-3-3 PROTEIN G-BOX FACTO	75	IVSSIEQK(1)EESR	0.115043	0.500584	NA	NA	0.193536	0.106312	NA	0.0452826	NA	NA	-	-	0.00268981	78.903	34.039	1	78.903	8	AT5G10450.1;AT5G10450.2;AT5G10450.3;AT5G10450.4;AT5G65430.1;AT5G65430.2;AT5G65430.3	75;75;75;75;75;75;75	AT5G10450.1;AT5G65430.1	1			By matching	By matching		By MS/MS			UID718	___1	K	2	0.19545	0	0	0	0	9221300	8187400	8323700	7486800	0	0	7258300	6641400
AT5G10950.1 | Symbols:no symbol available | no full name available | Tudor/PWWP/MBT superfamily protein | Chr5:3459557-3461632 REVERSE LENGTH=395	195	GNVDQK(1)ETSK	0.215759	0.96439	-0.067334	0.00963388	NA	0.49771	0.173742	0.465042	NA	NA	-	+	0.000777523	141.95	91.347	1	64.297	6	AT5G10950.1	195	AT5G10950.1	1	By MS/MS	By MS/MS		By MS/MS	By MS/MS	By MS/MS	By MS/MS		UID720	___1	K	2	0.46818	1141300	790120	1181700	1353400	0	0	2098300	1783400	2126900	1819600	1261600	1262500
AT5G11340.1 | Symbols:no symbol available | no full name available | Acyl-CoA N-acyltransferases (NAT) superfamily protein | Chr5:3619226-3621068 FORWARD LENGTH=164	155	DCYVVSK(1)SFAQSEANK	-0.0785147	0.196835	-0.627739	-0.165176	0.562687	-0.0950467	0.247183	0.54494	-0.63767	-0.457296	-	+	5.02e-12	203.39	197.01	1	203.39	7	AT5G11340.1	155	AT5G11340.1	1	By MS/MS	By MS/MS	By MS/MS	By MS/MS	By MS/MS	By MS/MS	By MS/MS	By MS/MS	UID721	___1	K	2	-1.1131	19637000	10449000	18553000	17673000	21710000	23928000	20780000	11157000	22071000	19914000	18571000	16549000
AT5G12860.2 | Symbols:DiT1 | dicarboxylate transporter 1 | dicarboxylate transporter 1 | Chr5:4059850-4061919 REVERSE LENGTH=556;AT5G12860.1 | Symbols:DiT1 | dicarboxylate transporter 1 | dicarboxylate transporter 1 | Chr5:4059927-4061919 REVERSE LENGT	342	LAQEK(1)LDK	0.0489876	0.224129	-0.191442	NA	0.182655	0.20415	-0.0720373	0.121612	NA	NA	-	+	0.0126337	85.744	34.009	1	67.414	5	AT5G12860.2;AT5G12860.1	342;342	AT5G12860.2	1	By MS/MS		By MS/MS	By MS/MS	By MS/MS	By MS/MS			UID726	___1	K	2	-0.057476	17209000	13142000	0	0	18271000	20930000	14289000	13912000	13312000	13939000	11254000	11316000
AT5G14040.1 | Symbols:MPT3,PHT3;1 | phosphate transporter 3;1,mitochondrial phosphate transporter 3 | phosphate transporter 3%3B1 | Chr5:4531059-4532965 REVERSE LENGTH=375	222	FIK(1)SEGYGGLYK	-0.053212	0.123314	NA	0.033793	-0.0978804	NA	-0.56179	-0.0687396	-0.344758	0.720103	-	+	0.000324388	105.13	74.06	1	59.418	3	AT5G14040.1	222	AT5G14040.1	1		By MS/MS	By MS/MS		By MS/MS	By MS/MS	By matching	By MS/MS	UID727	___1	K	2	0.49728	0	0	15513000	15358000	9499500	13385000	0	0	14017000	20170000	10186000	13854000
AT5G14260.3 | Symbols:no symbol available | no full name available | Rubisco methyltransferase family protein | Chr5:4601139-4603873 FORWARD LENGTH=514;AT5G14260.2 | Symbols:no symbol available | no full name available | Rubisco methyltransferase family	110	HK(1)PIHYVAASEDLQK	-0.333307	1.0649	-0.0853436	-0.326444	NA	NA	NA	-0.588133	NA	NA	-	-	0.000289587	87.519	76.414	1	87.519	2	AT5G14260.3;AT5G14260.2;AT5G14260.1;AT5G14260.4	110;110;110;110	AT5G14260.3	1	By MS/MS	By MS/MS				By matching		By MS/MS	UID728	___1	K	3	0.76723	1786100	894280	1709000	1427900	0	0	0	0	0	0	2274900	2559300
AT5G14320.1 | Symbols:EMB3137 | EMBRYO DEFECTIVE 3137 | Ribosomal protein S13/S18 family | Chr5:4617839-4618772 REVERSE LENGTH=169	126	LK(1)EIQCYR	0.0105038	0.0570996	-0.181575	0.0157831	0.181002	-0.0275787	0.0520123	0.196327	NA	-0.162444	-	+	0.0161909	80.787	56.994	1	80.787	2	AT5G14320.1	126	AT5G14320.1	1	By MS/MS	By MS/MS	By MS/MS	By MS/MS	By MS/MS	By MS/MS		By MS/MS	UID729	___1	K	2	0.41036	24876000	21614000	21438000	23201000	31883000	32569000	29207000	30392000	27485000	25475000	20338000	21924000
AT5G14740.9 | Symbols:BETA CA2,CA2,CA18 | BETA CARBONIC ANHYDRASE 2,CARBONIC ANHYDRASE 18,carbonic anhydrase 2 | carbonic anhydrase 2 | Chr5:4760536-4762382 FORWARD LENGTH=259;AT5G14740.8 | Symbols:BETA CA2,CA2,CA18 | BETA CARBONIC ANHYDRASE 2,CARBONIC	30	DVAAAK(1)VK	0.0382938	0.126125	NA	-0.0928017	0.0279397	0.179743	NA	NA	NA	NA	-	-	0.0112112	87.754	36.788	1	83.753	6	AT5G14740.9;AT5G14740.8;AT5G14740.7;AT5G14740.6;AT5G14740.2;AT5G14740.1;AT5G14740.5;AT5G14740.4;AT5G14740.3	30;30;30;30;30;102;102;102;102	AT5G14740.9	1		By MS/MS	By MS/MS	By MS/MS					UID730	___1	K	2	-0.29918	0	0	1148900	1625000	177690000	268820000	166220000	154680000	0	0	0	0
AT5G16715.1 | Symbols:EMB2247 | embryo defective 2247 | protein EMBRYO DEFECTIVE 2247 | Chr5:5485353-5493229 FORWARD LENGTH=974	186	EK(1)YGGTITNQIK	0.0981282	0.331513	0.303459	NA	NA	-0.00489682	NA	-0.00417774	NA	NA	-	-	0.000354461	103.88	72.038	1	98.105	2	AT5G16715.1	186	AT5G16715.1	1	By matching			By MS/MS		By MS/MS			UID733	___1	K	2	-0.1	4920600	4139800	0	0	0	0	6275800	6769400	0	0	3575500	3869200
AT5G17530.5 | Symbols:no symbol available | no full name available | phosphoglucosamine mutase family protein | Chr5:5777716-5781863 FORWARD LENGTH=542;AT5G17530.7 | Symbols:no symbol available | no full name available | phosphoglucosamine mutase family	154	FFTSDGGLGK(1)VDIK	-0.232902	0.333507	-0.497832	-0.0121989	0.247286	-1.43632	NA	0.534558	NA	NA	-	+	5.68e-06	141.37	129.31	1	110.8	10	AT5G17530.5;AT5G17530.7;AT5G17530.6;AT5G17530.2;AT5G17530.1;AT5G17530.3;AT5G17530.4	154;193;193;193;193;226;226	AT5G17530.5	1	By MS/MS	By MS/MS	By MS/MS	By MS/MS		By MS/MS			UID736	___1	K	2	-0.99157	21706000	13287000	13557000	15980000	16641000	12412000	2645500	14831000	0	0	12247000	9508200
AT5G17920.1 | Symbols:ATCIMS,ATMETS,ATMS1 | COBALAMIN-INDEPENDENT METHIONINE SYNTHASE,methionine synthesis 1 | Cobalamin-independent synthase family protein | Chr5:5935771-5939195 FORWARD LENGTH=765;AT5G17920.2 | Symbols:ATCIMS,ATMETS,ATMS1 | COBALAMIN-	142	AVNEYK(1)EAK	0.0499873	0.187014	NA	0.434348	0.0884541	0.382062	-0.360308	-0.00115369	-0.220362	0.0268709	-	+	0.000315668	150.08	99.469	1	114.4	6	AT5G17920.1;AT5G17920.2	142;142	AT5G17920.1	1	By MS/MS	By MS/MS	By MS/MS	By MS/MS	By MS/MS	By MS/MS	By MS/MS	By MS/MS	UID737	___1	K	2	0.074334	0	0	5055500	7601500	9240800	9747400	11477000	8529600	5166300	5861000	7452500	7113300
AT5G17920.1 | Symbols:ATCIMS,ATMETS,ATMS1 | COBALAMIN-INDEPENDENT METHIONINE SYNTHASE,methionine synthesis 1 | Cobalamin-independent synthase family protein | Chr5:5935771-5939195 FORWARD LENGTH=765;AT5G17920.2 | Symbols:ATCIMS,ATMETS,ATMS1 | COBALAMIN-	28	FALESFWDGK(1)STAEDLQK	0.126937	0.317755	-0.334007	NA	0.0256909	0.538723	NA	0.277342	NA	NA	-	-	1.82e-05	96.544	86.632	1	96.544	10	AT5G17920.1;AT5G17920.2	28;28	AT5G17920.1	1	By MS/MS		By matching	By MS/MS		By matching			UID738	___1	K	3	0.37858	50172000	70070000	0	0	68924000	69811000	56395000	42187000	0	0	55467000	49804000
AT5G17920.1 | Symbols:ATCIMS,ATMETS,ATMS1 | COBALAMIN-INDEPENDENT METHIONINE SYNTHASE,methionine synthesis 1 | Cobalamin-independent synthase family protein | Chr5:5935771-5939195 FORWARD LENGTH=765;AT5G17920.2 | Symbols:ATCIMS,ATMETS,ATMS1 | COBALAMIN-	279	TLDLVK(1)AGFPEGK	0.131852	0.712439	-0.137092	0.0574155	0.162541	0.622376	0.0795085	0.196475	-0.0582626	NA	-	+	4.6e-06	147.71	121.19	1	107.09	6	AT5G17920.1;AT5G17920.2	279;279	AT5G17920.1	1	By MS/MS	By MS/MS	By MS/MS	By MS/MS	By MS/MS	By MS/MS	By MS/MS	By MS/MS	UID740	___1	K	2	-0.68979	15966000	17541000	16520000	22691000	15585000	18925000	21423000	13300000	14192000	11049000	16005000	15003000
AT5G17920.1 | Symbols:ATCIMS,ATMETS,ATMS1 | COBALAMIN-INDEPENDENT METHIONINE SYNTHASE,methionine synthesis 1 | Cobalamin-independent synthase family protein | Chr5:5935771-5939195 FORWARD LENGTH=765;AT5G17920.2 | Symbols:ATCIMS,ATMETS,ATMS1 | COBALAMIN-	400	VTNEGVQK(1)AAAALK	0.0517605	0.243479	-0.184998	0.319734	0.284563	0.350854	-0.286763	0.0366147	0.0683268	-0.174247	-	+	1.48e-05	219.42	160.72	1	206.69	8	AT5G17920.1;AT5G17920.2	400;400	AT5G17920.1	1	By MS/MS	By MS/MS	By MS/MS	By MS/MS	By MS/MS	By MS/MS	By MS/MS	By MS/MS	UID741	___1	K	2	0.68292	46897000	44412000	66951000	61118000	62431000	71437000	77805000	62406000	52246000	59812000	37203000	38334000
AT5G18660.1 | Symbols:PCB2 | PALE-GREEN AND CHLOROPHYLL B REDUCED 2 | NAD(P)-binding Rossmann-fold superfamily protein | Chr5:6220872-6222125 REVERSE LENGTH=417	262	DGK(1)PYVMFGDGK	1.46854	1.19565	NA	0.275722	NA	2.8291	NA	1.3008	NA	NA	-	-	0.000567107	97.214	80.189	1	80.763	3	AT5G18660.1	262	AT5G18660.1	1	By MS/MS	By MS/MS		By MS/MS		By MS/MS			UID742	___1	K	2	-1.8203	2982000	0	6850400	6555700	0	0	4672700	2378400	0	0	5541700	6553200
AT5G19220.1 | Symbols:ADG2,APL1 | ADP glucose pyrophosphorylase large subunit 1,ADP GLUCOSE PYROPHOSPHORYLASE 2 | ADP glucose pyrophosphorylase large subunit 1 | Chr5:6463931-6466775 REVERSE LENGTH=522	112	AK(1)PAVPIGGAYR	0.108709	0.320018	NA	NA	NA	0.261639	0.228081	NA	-0.163591	NA	-	-	0.00664265	72.607	44.398	1	72.607	2	AT5G19220.1	112	AT5G19220.1	1				By MS/MS	By MS/MS		By MS/MS		UID743	___1	K	2	0.41099	0	0	0	0	0	0	20376000	20818000	20128000	18562000	0	0
AT5G19220.1 | Symbols:ADG2,APL1 | ADP glucose pyrophosphorylase large subunit 1,ADP GLUCOSE PYROPHOSPHORYLASE 2 | ADP glucose pyrophosphorylase large subunit 1 | Chr5:6463931-6466775 REVERSE LENGTH=522	475	IQECIIDK(1)NAR	0.353327	0.483415	0.040682	-0.32686	0.0629872	0.0896357	2.96928	-0.0779266	0.102322	-0.0335105	-	+	7.31e-05	135.99	104.56	1	54.486	8	AT5G19220.1	475	AT5G19220.1	1	By MS/MS	By MS/MS	By MS/MS	By MS/MS	By MS/MS	By MS/MS	By MS/MS	By MS/MS	UID744	___1	K	2	2.0321	12043000	14608000	16723000	16128000	18804000	19845000	18036000	17843000	19379000	794130	15226000	16179000
AT5G19220.1 | Symbols:ADG2,APL1 | ADP glucose pyrophosphorylase large subunit 1,ADP GLUCOSE PYROPHOSPHORYLASE 2 | ADP glucose pyrophosphorylase large subunit 1 | Chr5:6463931-6466775 REVERSE LENGTH=522	271	VISFSEK(1)PK	0.0118725	0.0677293	-0.228943	0.156785	0.0189657	0.196426	-0.0024506	-0.0367494	NA	-0.0209258	-	+	0.0117258	87.476	48.684	1	71.379	7	AT5G19220.1	271	AT5G19220.1	1	By MS/MS	By MS/MS	By MS/MS	By MS/MS	By MS/MS	By MS/MS		By MS/MS	UID745	___1	K	2	-0.31406	67273000	56825000	46101000	71410000	65304000	77581000	58281000	84562000	57361000	66173000	44373000	44480000
AT5G20010.1 | Symbols:RAN-1,ATRAN1,RAN1 | RAS-RELATED NUCLEAR PROTEIN,ARABIDOPSIS THALIANA RAS-RELATED NUCLEAR PROTEIN,RAS-related nuclear protein-1 | RAS-related nuclear protein-1 | Chr5:6760364-6761747 FORWARD LENGTH=221;AT5G55190.1 | Symbols:ATRAN3,R	137	AK(1)QVTFHR	-0.00180439	0.00469043	-0.330647	NA	0.0913561	NA	NA	0.287994	NA	-0.0559212	-	-	0.00478016	70.056	38.563	1	62.463	2	AT5G20010.1;AT5G55190.1;AT5G20020.1	137;137;137	AT5G20010.1	1	By MS/MS		By MS/MS			By matching		By matching	UID746	___1	K	3	-0.22622	3880700	3406200	0	0	3944500	3899600	0	0	0	0	3204200	2879000
AT5G20140.1 | Symbols:HBP5,AtHBP5 | haem-binding protein 5 | SOUL heme-binding family protein | Chr5:6799047-6800892 REVERSE LENGTH=378;AT5G20140.2 | Symbols:HBP5,AtHBP5 | haem-binding protein 5 | SOUL heme-binding family protein | Chr5:6799066-6800892	320	FSGK(1)PTEDVVQAK	0.0900016	0.386663	-0.117224	-0.103224	0.0852058	0.572136	NA	0.110667	-0.00755059	NA	-	+	1.64e-05	109.72	89.96	1	59.976	4	AT5G20140.1;AT5G20140.2	320;320	AT5G20140.1	1	By MS/MS	By MS/MS	By MS/MS	By MS/MS		By MS/MS	By MS/MS		UID747	___1	K	2	0.48186	11570000	5518200	9783000	10611000	9396700	10212000	12286000	6412800	0	0	6533000	6040700
AT5G20140.1 | Symbols:HBP5,AtHBP5 | haem-binding protein 5 | SOUL heme-binding family protein | Chr5:6799047-6800892 REVERSE LENGTH=378;AT5G20140.2 | Symbols:HBP5,AtHBP5 | haem-binding protein 5 | SOUL heme-binding family protein | Chr5:6799066-6800892	201	IYK(1)TPDLETPK	0.137643	0.308666	-0.470529	0.20364	NA	0.32516	NA	0.492302	NA	NA	-	-	0.00188689	84.17	56.157	1	84.17	3	AT5G20140.1;AT5G20140.2	201;201	AT5G20140.1	1	By MS/MS	By MS/MS		By MS/MS		By MS/MS		By MS/MS	UID748	___1	K	2	-1.0469	26231000	15669000	28908000	3146700	0	0	38688000	30488000	0	0	16006000	16349000
AT5G20720.4 | Symbols:ATCPN21,CPN20,CPN21,CHCPN10,CPN10 | chaperonin 20,CHLOROPLAST CHAPERONIN 10 | chaperonin 20 | Chr5:7015015-7016354 FORWARD LENGTH=253;AT5G20720.3 | Symbols:ATCPN21,CPN20,CPN21,CHCPN10,CPN10 | chaperonin 20,CHLOROPLAST CHAPERONIN 10	226	ITPLPVSTGSTVLYSK(1)YAGNDFK	0.0821358	0.125447	0.703101	NA	0.312903	0.315056	NA	-0.965544	NA	0.0451634	-	+	1.44e-05	84.573	73.704	1	60.991	16	AT5G20720.4;AT5G20720.3;AT5G20720.2;AT5G20720.1	226;226;226;226	AT5G20720.4	1	By MS/MS		By matching	By MS/MS	By MS/MS	By MS/MS		By MS/MS	UID750	___1	K	3	0.12906	28701000	41669000	0	0	26090000	28871000	21015000	22782000	37343000	0	25501000	35261000
AT5G22450.3 | Symbols:no symbol available | no full name available | spectrin beta chain%2C brain | Chr5:7437145-7442856 REVERSE LENGTH=1154;AT5G22450.2 | Symbols:no symbol available | no full name available | spectrin beta chain%2C brain | Chr5:743714	497	IQTSHK(1)GGGAWK(1)QGK	-0.113547	0.450997	-0.0544672	NA	0.0138585	-0.178109	NA	-0.513289	0.164271	NA	-	+	6.28e-09	143.97	127.67	1	131.24	12	AT5G22450.3;AT5G22450.2;AT5G22450.1	497;497;497	AT5G22450.3	1;2	By MS/MS	By MS/MS	By MS/MS	By MS/MS	By MS/MS	By MS/MS	By MS/MS	By MS/MS	UID752	___1	K	3	-0.11988	27922000	25673000	24682000	23492000	36646000	36366000	35362000	37508000	31198000	26577000	16663000	17681000
AT5G22450.3 | Symbols:no symbol available | no full name available | spectrin beta chain%2C brain | Chr5:7437145-7442856 REVERSE LENGTH=1154;AT5G22450.2 | Symbols:no symbol available | no full name available | spectrin beta chain%2C brain | Chr5:743714	491	IQTSHK(1)GGGAWK(1)QGK	-0.122102	0.932484	-0.384791	-0.342927	0.023475	-0.090447	-0.0343565	-0.0754641	0.162468	-0.234771	-	+	6.28e-09	147.37	147.37	1	131.24	6	AT5G22450.3;AT5G22450.2;AT5G22450.1	491;491;491	AT5G22450.3	1;2	By MS/MS	By MS/MS	By MS/MS	By MS/MS	By MS/MS	By MS/MS	By MS/MS	By MS/MS	UID753	___1	K	3	-0.11988	77928000	67020000	69255000	76119000	112830000	122320000	91674000	82225000	94634000	92056000	58027000	72096000
AT5G22450.3 | Symbols:no symbol available | no full name available | spectrin beta chain%2C brain | Chr5:7437145-7442856 REVERSE LENGTH=1154;AT5G22450.2 | Symbols:no symbol available | no full name available | spectrin beta chain%2C brain | Chr5:743714	135	MDAATFDK(1)VR	0.129154	1.04494	0.010923	0.14483	0.176968	-0.0608775	0.354704	0.00168891	NA	0.275841	-	+	0.00208898	70.056	50.27	1	70.056	8	AT5G22450.3;AT5G22450.2;AT5G22450.1	135;135;135	AT5G22450.3	1	By MS/MS	By MS/MS	By MS/MS	By MS/MS	By MS/MS	By MS/MS		By MS/MS	UID754	___1	K	2	1.066	14706000	15638000	9128800	9813600	9376700	11899000	14184000	14175000	15945000	16031000	11642000	13240000
AT5G22450.3 | Symbols:no symbol available | no full name available | spectrin beta chain%2C brain | Chr5:7437145-7442856 REVERSE LENGTH=1154;AT5G22450.2 | Symbols:no symbol available | no full name available | spectrin beta chain%2C brain | Chr5:743714	541	SK(1)YGRPPAK	0.061742	0.378494	-0.166519	NA	-0.0709388	0.142672	0.215814	0.117834	NA	0.131589	-	+	0.0023768	74.376	56.903	1	44.203	2	AT5G22450.3;AT5G22450.2;AT5G22450.1	541;541;541	AT5G22450.3	1	By MS/MS		By MS/MS	By MS/MS	By MS/MS	By MS/MS		By MS/MS	UID756	___1	K	3	0.015956	3198100	2682900	0	0	2657400	3330200	2945500	2229000	3894000	2772000	2434000	3206200
AT5G22450.3 | Symbols:no symbol available | no full name available | spectrin beta chain%2C brain | Chr5:7437145-7442856 REVERSE LENGTH=1154;AT5G22450.2 | Symbols:no symbol available | no full name available | spectrin beta chain%2C brain | Chr5:743714	394	TNVVSPVIK(1)HSESK	0.0786941	0.140135	NA	-0.0608938	NA	0.742603	0.0661252	NA	-0.433058	NA	-	-	0.004067	76.82	55.569	1	41.743	9	AT5G22450.3;AT5G22450.2;AT5G22450.1	394;394;394	AT5G22450.3			By matching		By matching	By matching		By matching		UID757	___1	K	3	0.37626	0	0	4393800	2602600	0	0	7600300	3688300	4467300	4826300	0	0
AT5G22880.1 | Symbols:HTB2,H2B | histone B2,HISTONE H2B | histone B2 | Chr5:7652130-7652567 REVERSE LENGTH=145	12	KPAEK(0.167)K(0.832)PAEK	-0.00979848	0.0212492	-0.606298	-0.141303	0.135428	0.957076	0.216334	0.0587133	-0.214776	-0.483561	-	+	6.43e-23	155.05	137.54	0.832477	57.175	6	AT5G22880.1	12	AT5G22880.1	1;2	By MS/MS	By MS/MS	By MS/MS	By MS/MS	By MS/MS	By MS/MS	By MS/MS	By MS/MS	UID763	___1	K	3	-0.008495	236190000	67621000	39380000	47438000	373010000	443880000	365480000	226060000	347420000	160260000	153320000	166090000
AT5G22880.1 | Symbols:HTB2,H2B | histone B2,HISTONE H2B | histone B2 | Chr5:7652130-7652567 REVERSE LENGTH=145	16	K(0.003)PAEK(0.499)K(0.499)PAEK(0.999)TPAAEPAAAAEK	-0.0523613	0.123964	-0.606298	-0.239788	0.294916	0.668478	0.216334	-0.21661	NA	-0.483561	-	+	6.43e-23	155.05	137.54	0.999491	113.24	10	AT5G22880.1	16	AT5G22880.1	1;2	By MS/MS	By MS/MS	By MS/MS	By MS/MS	By MS/MS	By MS/MS	By MS/MS	By MS/MS	UID764	___1	K	3	0.186	337900000	196520000	313740000	384550000	230190000	267840000	266230000	157810000	134540000	109800000	107730000	96568000
AT5G22880.1 | Symbols:HTB2,H2B | histone B2,HISTONE H2B | histone B2 | Chr5:7652130-7652567 REVERSE LENGTH=145	28	TPAAEPAAAAEK(1)K	0.0192121	0.0688259	-0.489423	0.0909888	0.239157	0.468871	0.113863	0.0892213	-0.204283	-0.154699	-	+	3.73e-16	147.67	139.17	1	45.79	12	AT5G22880.1	28	AT5G22880.1	1;2	By MS/MS	By MS/MS	By MS/MS	By MS/MS	By MS/MS	By MS/MS	By MS/MS	By MS/MS	UID765	___1	K	3	1.1704	250500000	159020000	403240000	513110000	418110000	474680000	516220000	345830000	355350000	301720000	136030000	126590000
AT5G22880.1 | Symbols:HTB2,H2B | histone B2,HISTONE H2B | histone B2 | Chr5:7652130-7652567 REVERSE LENGTH=145	29	TPAAEPAAAAEK(0.442)K(0.558)PK	0.129225	0.29989	-0.553744	NA	0.178682	0.810232	0.119103	0.489808	-0.26873	NA	-	+	1.82e-08	107.33	91.905	0.557847	103.39	13	AT5G22880.1	29	AT5G22880.1	1;2	By MS/MS	By MS/MS	By MS/MS	By MS/MS	By MS/MS	By MS/MS	By MS/MS	By MS/MS	UID766	___1	K	3	-0.26363	183290000	108420000	196000000	231560000	398600000	463940000	263930000	167980000	158280000	133040000	105060000	122870000
AT5G25610.1 | Symbols:RD22,ATRD22 | RESPONSIVE TO DESICCATION 22 | BURP domain-containing protein | Chr5:8914498-8916684 REVERSE LENGTH=392	71	GGVNVNTHK(1)GK	0.0878197	0.266404	-0.25877	0.927593	0.258701	-0.497127	0.147442	-0.0278618	0.00475299	0.147828	-	+	5.15e-09	152.54	139.16	1	48.044	9	AT5G25610.1	71	AT5G25610.1	1	By MS/MS	By MS/MS	By MS/MS	By MS/MS	By MS/MS	By MS/MS	By MS/MS	By MS/MS	UID771	___1	K	3	-2.5638	4223700	2405200	11010000	8148300	12408000	13604000	12481000	13617000	13433000	11485000	13819000	15099000
AT5G27670.1 | Symbols:HTA7,h2a.w.7 | histone H2A 7 | histone H2A 7 | Chr5:9792807-9793365 REVERSE LENGTH=150	145	ASATK(1)SPK	-0.000409714	0.00161284	0.286999	-0.0790969	-0.113434	-0.336398	0.356365	-0.0812032	-0.195236	0.158725	-	+	0.00430198	103.74	41.025	1	79.474	5	AT5G27670.1	145	AT5G27670.1	1	By MS/MS	By MS/MS	By MS/MS	By MS/MS	By MS/MS	By MS/MS	By MS/MS	By MS/MS	UID773	___1	K	2	0.42759	27249000	27469000	17728000	19588000	12700000	17815000	21262000	25489000	25989000	19217000	17087000	19201000
AT5G28300.1 | Symbols:GT2L,AtGT2L | GT-2Like protein | Duplicated homeodomain-like superfamily protein | Chr5:10292789-10295101 REVERSE LENGTH=619	436	SLEPFSTK(0.838)TLK(0.162)PK	0.0728219	0.0338867	NA	-2.14331	NA	2.29917	NA	0.0453867	NA	0.0900404	-	-	0.00853205	54.898	39.736	0.838398	52.265	8	AT5G28300.1	436	AT5G28300.1	1		By MS/MS		By MS/MS		By MS/MS		By MS/MS	UID775	___1	K	3	-0.0011987	0	0	59231000	28829000	0	0	60743000	21013000	0	0	15858000	16345000
AT5G35630.3 | Symbols:GLN2,GS2,ATGSL1 | GLUTAMINE SYNTHETASE 2,glutamine synthetase 2,GLUTAMINE SYNTHETASE LIKE 1 | glutamine synthetase 2 | Chr5:13831220-13833239 FORWARD LENGTH=430;AT5G35630.2 | Symbols:GLN2,GS2,ATGSL1 | GLUTAMINE SYNTHETASE 2,glutami	175	AAEIFSNK(1)K	0.0625464	0.496648	0.041243	-0.042546	0.215211	0.279984	-0.00662128	-0.00475299	0.1644	-0.146547	-	+	0.0174016	98.033	55.924	1	73.985	8	AT5G35630.3;AT5G35630.2;AT5G35630.1	175;175;175	AT5G35630.3	1	By MS/MS	By MS/MS	By MS/MS	By MS/MS	By MS/MS	By MS/MS	By MS/MS	By MS/MS	UID776	___1	K	2	-0.34394	59067000	60236000	46260000	59601000	85066000	83430000	93036000	68330000	58082000	58536000	38134000	41688000
AT5G35630.3 | Symbols:GLN2,GS2,ATGSL1 | GLUTAMINE SYNTHETASE 2,glutamine synthetase 2,GLUTAMINE SYNTHETASE LIKE 1 | glutamine synthetase 2 | Chr5:13831220-13833239 FORWARD LENGTH=430;AT5G35630.2 | Symbols:GLN2,GS2,ATGSL1 | GLUTAMINE SYNTHETASE 2,glutami	325	EEGGFEVIK(1)K	0.0232708	0.103151	-0.197782	0.159113	0.218447	0.317696	-0.0996318	0.096499	0.0886844	-0.396859	-	+	0.00137921	140.45	87.964	1	104.05	9	AT5G35630.3;AT5G35630.2;AT5G35630.1	325;325;325	AT5G35630.3	1	By MS/MS	By MS/MS	By MS/MS	By MS/MS	By MS/MS	By MS/MS	By MS/MS	By MS/MS	UID777	___1	K	2	0.49413	25939000	20086000	29099000	43146000	29636000	33767000	33374000	23451000	16545000	20872000	31133000	27867000
AT5G35630.3 | Symbols:GLN2,GS2,ATGSL1 | GLUTAMINE SYNTHETASE 2,glutamine synthetase 2,GLUTAMINE SYNTHETASE LIKE 1 | glutamine synthetase 2 | Chr5:13831220-13833239 FORWARD LENGTH=430;AT5G35630.2 | Symbols:GLN2,GS2,ATGSL1 | GLUTAMINE SYNTHETASE 2,glutami	384	GK(1)GYLEDR	-0.197697	0.733698	0.0734089	-0.536398	NA	-0.0835198	NA	-0.244278	NA	NA	-	-	0.00586348	96.331	54.222	1	96.331	2	AT5G35630.3;AT5G35630.2;AT5G35630.1	384;384;384	AT5G35630.3	1	By MS/MS	By matching		By MS/MS		By matching			UID778	___1	K	2	-1.1335	4932100	4599700	2578300	1964600	0	0	4171900	5330800	0	0	2688700	3105000
AT5G35630.3 | Symbols:GLN2,GS2,ATGSL1 | GLUTAMINE SYNTHETASE 2,glutamine synthetase 2,GLUTAMINE SYNTHETASE LIKE 1 | glutamine synthetase 2 | Chr5:13831220-13833239 FORWARD LENGTH=430;AT5G35630.2 | Symbols:GLN2,GS2,ATGSL1 | GLUTAMINE SYNTHETASE 2,glutami	100	TIEK(1)PVEDPSELPK	0.105018	0.336424	-0.105365	NA	NA	0.29807	NA	0.12235	NA	NA	-	-	5.48e-06	141.73	109.12	1	134.99	4	AT5G35630.3;AT5G35630.2;AT5G35630.1	100;100;100	AT5G35630.3	1	By MS/MS			By MS/MS		By MS/MS			UID780	___1	K	2	-0.699	4281200	3672100	0	0	0	0	5284700	6604600	0	0	4481600	4617500
AT5G35630.3 | Symbols:GLN2,GS2,ATGSL1 | GLUTAMINE SYNTHETASE 2,glutamine synthetase 2,GLUTAMINE SYNTHETASE LIKE 1 | glutamine synthetase 2 | Chr5:13831220-13833239 FORWARD LENGTH=430;AT5G35630.2 | Symbols:GLN2,GS2,ATGSL1 | GLUTAMINE SYNTHETASE 2,glutami	71	VETLLNLDTK(1)PYSDR	-0.0475832	0.100257	0.439995	0.0731348	-0.0497701	-0.0918015	-0.0691522	-1.29449	0.321582	0.289834	-	+	6.3e-10	206.18	184.31	1	49.343	10	AT5G35630.3;AT5G35630.2;AT5G35630.1	71;71;71	AT5G35630.3	1	By MS/MS	By MS/MS	By MS/MS	By MS/MS	By MS/MS	By matching	By MS/MS	By MS/MS	UID781	___1	K	3	0.60521	43069000	51322000	35516000	43837000	76175000	58342000	74141000	90214000	94942000	89276000	44431000	88577000
AT5G36790.3 | Symbols:no symbol available | no full name available | Haloacid dehalogenase-like hydrolase (HAD) superfamily protein | Chr5:14481229-14483730 REVERSE LENGTH=362;AT5G36790.2 | Symbols:no symbol available | no full name available | Haloacid	123	LVFVTNNSTK(1)SR	-0.0420401	0.181872	0.374288	-0.343659	0.0589838	-0.137766	-0.113834	-0.32987	-0.12803	0.283566	-	+	0.000294015	123.79	82.763	1	99.973	10	AT5G36790.3;AT5G36790.2;AT5G36790.1;AT5G36700.4;AT5G36700.2;AT5G36700.1;AT5G36700.3	123;123;123;123;123;123;123	AT5G36790.3	1	By MS/MS	By MS/MS	By MS/MS	By MS/MS	By MS/MS	By MS/MS	By MS/MS	By MS/MS	UID782	___1	K	2	0.25272	28136000	30572000	25541000	15429000	24975000	29139000	21289000	29188000	25562000	24924000	15008000	15450000
AT5G38420.1 | Symbols:RBCS2B | Rubisco small subunit 2B | Ribulose bisphosphate carboxylase (small chain) family protein | Chr5:15381203-15381978 REVERSE LENGTH=181;AT5G38410.1 | Symbols:RBCS3B | Rubisco small subunit 3B | Ribulose bisphosphate carboxyl	146	EVEECK(1)K	0.020589	0.0946045	0.359071	-0.0199016	0.354003	-0.120086	-0.171975	-0.228973	0.0461418	-0.0535686	-	+	6.57e-13	141.78	94.715	1	129.4	6	AT5G38420.1;AT5G38410.1;AT5G38410.3;AT5G38410.2;AT5G38430.2;AT5G38430.1	146;146;151;139;146;146	AT5G38420.1;AT5G38430.2	1	By MS/MS	By MS/MS	By MS/MS	By MS/MS	By MS/MS	By MS/MS	By MS/MS	By MS/MS	UID783	___1	K	2	-0.43922	96162000	110720000	81792000	79539000	118700000	118600000	93175000	120500000	370390000	268150000	67193000	84190000
AT5G38420.1 | Symbols:RBCS2B | Rubisco small subunit 2B | Ribulose bisphosphate carboxylase (small chain) family protein | Chr5:15381203-15381978 REVERSE LENGTH=181;AT5G38410.1 | Symbols:RBCS3B | Rubisco small subunit 3B | Ribulose bisphosphate carboxyl	66	K(1)FETLSYLPDLSDVELAK	-0.13783	0.672037	-0.109701	-0.207894	0.0361412	0.469989	-0.365804	-0.158596	-0.222885	-0.543888	-	+	7.1e-40	270.06	231.66	1	94.281	1	AT5G38420.1;AT5G38410.1;AT5G38410.3;AT5G38410.2	66;66;66;66	AT5G38420.1	1	By MS/MS	By MS/MS	By MS/MS	By MS/MS	By MS/MS	By MS/MS	By MS/MS	By MS/MS	UID785	___1	K	3	0.74307	197430000	180130000	302680000	311930000	377620000	361800000	367900000	252840000	151850000	247060000	279090000	340460000
AT5G38420.1 | Symbols:RBCS2B | Rubisco small subunit 2B | Ribulose bisphosphate carboxylase (small chain) family protein | Chr5:15381203-15381978 REVERSE LENGTH=181;AT5G38410.1 | Symbols:RBCS3B | Rubisco small subunit 3B | Ribulose bisphosphate carboxyl	65	K(0.5)K(0.5)FETLSYLPDLSDVELAK	-0.241399	0.765285	-0.872287	-0.476197	0.24185	0.353948	-0.96643	0.126376	-0.222885	-0.115566	-	+	3.25e-07	111.66	103.06	0.5	94.856	1	AT5G38420.1;AT5G38410.1;AT5G38410.3;AT5G38410.2	65;65;65;65	AT5G38420.1	1	By MS/MS	By MS/MS	By MS/MS	By MS/MS	By MS/MS	By MS/MS	By MS/MS	By MS/MS	UID786	___1	K	3	0.13672	117040000	72978000	85644000	86745000	116860000	104380000	102240000	72845000	54673000	135160000	95858000	109030000
AT5G38480.1 | Symbols:GRF3,RCI1 | general regulatory factor 3 | general regulatory factor 3 | Chr5:15410277-15411285 FORWARD LENGTH=255;AT5G38480.3 | Symbols:GRF3,RCI1 | general regulatory factor 3 | general regulatory factor 3 | Chr5:15410277-15411285	32	VAK(1)TVDVEELSVEER	-0.0918571	0.333205	NA	-0.256252	0.01996	NA	NA	-0.0392789	NA	NA	-	-	2.02e-14	155.98	140.22	1	101.43	3	AT5G38480.1;AT5G38480.3;AT5G38480.2	32;32;32	AT5G38480.1	1		By MS/MS	By MS/MS	By MS/MS		By MS/MS	By MS/MS		UID787	___1	K	2	-0.031364	0	0	7488200	9338300	12190000	16997000	0	13247000	0	0	9614400	9001700
AT5G39740.2 | Symbols:RPL5B,OLI7 | ribosomal protein L5 B,OLIGOCELLULA 7 | ribosomal protein L5 B | Chr5:15903484-15905185 FORWARD LENGTH=301;AT5G39740.1 | Symbols:RPL5B,OLI7 | ribosomal protein L5 B,OLIGOCELLULA 7 | ribosomal protein L5 B | Chr5:15903	14	SNAYFK(1)R	-0.0313333	0.298842	-0.0611798	-0.0696184	0.00395842	-0.0873271	-0.163756	0.0425014	0.0112093	0.073546	-	+	0.000206636	127.84	102.85	1	127.84	6	AT5G39740.2;AT5G39740.1	14;14	AT5G39740.2	1	By MS/MS	By MS/MS	By MS/MS	By MS/MS	By MS/MS	By MS/MS	By MS/MS	By MS/MS	UID788	___1	K	2	0.13109	233980000	212960000	195810000	214050000	312620000	373520000	243730000	299170000	256630000	270310000	264110000	268820000
AT5G40950.1 | Symbols:RPL27 | ribosomal protein large subunit 27 | ribosomal protein large subunit 27 | Chr5:16410866-16411845 FORWARD LENGTH=198	101	GTK(1)FHAGK	-0.193351	1.18348	-0.246173	0.067501	-0.0173518	-0.141302	NA	-0.335483	NA	-0.487298	-	+	0.00773883	72.23	46.121	1	46.158	3	AT5G40950.1	101	AT5G40950.1	1	By MS/MS	By MS/MS	By MS/MS	By MS/MS		By MS/MS		By MS/MS	UID789	___1	K	3	0.17751	2813800	2384100	2129600	2509500	4007500	5062100	4594800	3757600	0	0	3051800	3572200
AT5G42270.1 | Symbols:FTSH5,VAR1 | VARIEGATED 1 | FtsH extracellular protease family | Chr5:16902659-16905102 FORWARD LENGTH=704	446	DVDYEK(1)VAR	0.0158501	0.088753	0.0291349	0.228726	0.0656873	0.0973013	-0.170053	0.170816	-0.282439	-0.0123735	-	+	0.00241859	138.4	89.834	1	98.582	6	AT5G42270.1	446	AT5G42270.1	1	By MS/MS	By MS/MS	By MS/MS	By MS/MS	By MS/MS	By MS/MS	By MS/MS	By MS/MS	UID790	___1	K	2	-0.57826	17066000	14130000	12216000	15382000	13535000	13978000	23291000	18169000	15003000	12836000	18752000	18675000
AT5G42650.1 | Symbols:CYP74A,AOS,DDE2 | allene oxide synthase,DELAYED DEHISCENCE 2,CYTOCHROME P450 74A | allene oxide synthase | Chr5:17097803-17099359 REVERSE LENGTH=518	163	ILSYLDPSEPK(1)HEK	0.299119	0.711126	NA	NA	0.169339	0.729316	NA	-0.00129785	NA	NA	-	-	9.38e-07	110.55	98.78	1	110.55	11	AT5G42650.1	163	AT5G42650.1	1			By MS/MS	By MS/MS		By MS/MS			UID791	___1	K	3	-0.044265	0	0	0	0	9564400	15307000	37781000	20393000	0	0	11144000	11166000
AT5G42650.1 | Symbols:CYP74A,AOS,DDE2 | allene oxide synthase,DELAYED DEHISCENCE 2,CYTOCHROME P450 74A | allene oxide synthase | Chr5:17097803-17099359 REVERSE LENGTH=518	91	K(1)YNSTVYR	0.125964	0.884845	0.274411	0.33514	0.137172	-0.0189191	NA	0.0604123	NA	-0.032433	-	+	0.00825761	98.629	74.674	1	82.241	1	AT5G42650.1	91	AT5G42650.1	1	By MS/MS	By MS/MS	By MS/MS	By MS/MS		By MS/MS		By MS/MS	UID792	___1	K	2	-0.17027	12048000	10224000	8217800	9691500	7477400	8374500	9433200	11486000	0	0	10572000	9085700
AT5G46290.2 | Symbols:KASI,KAS1 | 3-ketoacyl-acyl carrier protein synthase I,KETOACYL-ACP SYNTHASE 1 | 3-ketoacyl-acyl carrier protein synthase I | Chr5:18774439-18776629 REVERSE LENGTH=418;AT5G46290.1 | Symbols:KASI,KAS1 | 3-ketoacyl-acyl carrier prote	102	FDASK(1)FPTR	0.0105236	0.0292192	NA	-0.0869057	NA	NA	-0.113967	-0.134878	NA	0.377846	-	-	0.0116812	87.149	41.02	1	60.398	5	AT5G46290.2;AT5G46290.1;AT5G46290.3	102;102;102	AT5G46290.2	1		By MS/MS			By MS/MS	By MS/MS		By MS/MS	UID793	___1	K	2	0.4243	0	0	17063000	21789000	0	0	0	0	25236000	22693000	15810000	20643000
AT5G46420.1 | Symbols:no symbol available | no full name available | 16S rRNA processing protein RimM family | Chr5:18829999-18832893 FORWARD LENGTH=653	305	LCEMEQK(1)HVFDGLR	0.122724	0.986514	0.319387	0.1125	0.151442	-0.245617	0.105691	0.0738335	0.143785	0.320773	-	+	2.1e-08	206.53	192.63	1	179.02	7	AT5G46420.1	305	AT5G46420.1	1	By MS/MS	By MS/MS	By MS/MS	By MS/MS	By MS/MS	By MS/MS	By MS/MS	By MS/MS	UID794	___1	K	2	-0.31508	462750000	553120000	405860000	522240000	503000000	560860000	434950000	555290000	617280000	571970000	472520000	496620000
AT5G47810.1 | Symbols:PFK2 | phosphofructokinase 2 | phosphofructokinase 2 | Chr5:19356569-19357989 REVERSE LENGTH=444	125	GFYSMK(0.5)AVK(0.5)LDPK	0.107138	0.522269	0.411752	NA	0.0917251	0.0592093	NA	0.106482	NA	-0.13348	-	+	0.0148965	84.17	41.834	0.5	47.189	6	AT5G47810.1	125	AT5G47810.1	1	By MS/MS		By MS/MS	By MS/MS		By MS/MS		By MS/MS	UID796	___1	K	3	-0.19706	687730000	922860000	0	0	843830000	1011800000	200990000	202330000	0	0	486840000	419790000
AT5G47810.1 | Symbols:PFK2 | phosphofructokinase 2 | phosphofructokinase 2 | Chr5:19356569-19357989 REVERSE LENGTH=444	128	GFYSMK(0.5)AVK(0.5)LDPK	0.107138	0.522269	0.411752	NA	0.0917251	0.0592093	NA	0.106482	NA	-0.13348	-	+	0.0148965	84.17	41.834	0.5	47.189	9	AT5G47810.1	128	AT5G47810.1	1	By MS/MS		By MS/MS	By MS/MS		By MS/MS		By MS/MS	UID797	___1	K	3	-0.19706	687730000	922860000	0	0	843830000	1011800000	200990000	202330000	0	0	486840000	419790000
AT5G48220.1 | Symbols:no symbol available | no full name available | Aldolase-type TIM barrel family protein | Chr5:19549930-19552046 FORWARD LENGTH=379;AT5G48220.3 | Symbols:no symbol available | no full name available | Aldolase-type TIM barrel family	132	KPLYSLK(1)K	0.00303722	0.0089741	-0.525289	-0.0187318	0.11274	0.504182	0.11338	0.0552914	NA	-0.220312	-	+	0.00202488	82.749	34.658	1	82.749	7	AT5G48220.1;AT5G48220.3;AT5G48220.4;AT5G48220.2	132;117;69;69	AT5G48220.1	1	By MS/MS	By MS/MS	By MS/MS	By MS/MS	By MS/MS	By MS/MS		By MS/MS	UID798	___1	K	3	-0.44045	4049400	2898700	3502900	5661700	5544400	6994000	4638500	4292300	3652300	3611500	3787900	3752300
AT5G48300.1 | Symbols:ADG1,APS1 | ADP-GLUCOSE PYROPHOSPHORYLASE SMALL SUBUNIT 1,ADP glucose pyrophosphorylase 1 | ADP glucose pyrophosphorylase 1 | Chr5:19570326-19572557 FORWARD LENGTH=520	267	IIEFAEK(1)PK	-0.00469918	0.0263187	-0.0324182	-0.189072	0.0366886	0.118774	0.0418775	NA	NA	-0.00404519	-	+	0.0133244	78.334	78.334	1	72.879	7	AT5G48300.1	267	AT5G48300.1	1	By MS/MS	By MS/MS	By MS/MS	By MS/MS	By MS/MS			By MS/MS	UID799	___1	K	2	0.11344	79035000	81299000	86916000	82618000	95221000	109660000	103390000	94519000	119260000	110320000	0	0
AT5G49880.1 | Symbols:AtMAD1,NES1,MAD1 | mitotic arrest deficient 1,NITRIC OXIDE-INDUCED EARLY COTYLEDON SENESCENCE 1 | mitotic checkpoint family protein | Chr5:20282305-20287775 FORWARD LENGTH=726	163	K(0.5)K(0.5)AESSAATAEEK	-0.280908	1.90572	0.00647761	-0.576583	-0.10541	-0.387032	-0.430285	-0.0564447	-0.417078	NA	-	+	1.17e-05	102.5	94.401	0.5	82.925	1	AT5G49880.1	163	AT5G49880.1	1	By MS/MS	By matching	By MS/MS	By MS/MS	By MS/MS	By MS/MS	By MS/MS		UID803	___1	K	3	0.27735	12575000	11599000	6682300	5094400	9723400	15461000	9170000	12716000	12928000	18412000	9735700	12596000
AT5G49880.1 | Symbols:AtMAD1,NES1,MAD1 | mitotic arrest deficient 1,NITRIC OXIDE-INDUCED EARLY COTYLEDON SENESCENCE 1 | mitotic checkpoint family protein | Chr5:20282305-20287775 FORWARD LENGTH=726	164	K(0.094)K(0.906)AESSAATAEEK	-0.108517	0.462061	0.00647761	-0.576583	0.190734	0.252071	-0.430285	-0.0402613	-0.417078	0.146786	-	+	1.17e-05	112.51	77.974	0.9061	112.51	2	AT5G49880.1	164	AT5G49880.1	1	By MS/MS	By matching	By MS/MS	By MS/MS	By MS/MS	By MS/MS	By MS/MS	By MS/MS	UID804	___1	K	2	0.26476	12575000	11599000	6682300	5094400	24779000	32828000	21049000	24332000	12928000	18412000	20226000	23123000
AT5G50000.2 | Symbols:no symbol available | no full name available | Protein kinase superfamily protein | Chr5:20343203-20345033 REVERSE LENGTH=329;AT5G50000.1 | Symbols:no symbol available | no full name available | Protein kinase superfamily protein |	193	SYLIK(1)NR	0.087978	0.367682	NA	0.140909	NA	NA	NA	0.00333639	NA	0.119688	-	-	0.0194531	90.706	44.824	1	90.706	5	AT5G50000.2;AT5G50000.1	193;193	AT5G50000.2	1		By MS/MS				By MS/MS		By MS/MS	UID805	___1	K	2	0.27952	0	0	2272500	3630300	0	0	0	0	0	0	4005900	6964700
AT5G50920.1 | Symbols:DCA1,CLPC,ATHSP93-V,CLPC1,HSP93-V | HEAT SHOCK PROTEIN 93-V,CLPC homologue 1,DE-REGULATED CAO ACCUMULATION 1 | CLPC homologue 1 | Chr5:20715710-20719800 REVERSE LENGTH=929;AT3G45450.1 | Symbols:no symbol available | no full name av	150	SMGINLK(1)DAR	-0.0323374	0.138113	-0.0729835	NA	-0.223052	-0.0478175	NA	0.257321	NA	-0.0751552	-	+	0.00673039	61.435	47.228	1	41.164	7	AT5G50920.1;AT3G45450.1	150;57	AT5G50920.1	1	By matching		By matching	By matching		By MS/MS		By matching	UID807	___1	K	2	1.0275	4035800	4545100	0	0	3800200	4432900	5635200	5804100	0	0	4590600	3923700
AT5G51200.2 | Symbols:EMB3142 | EMBRYO DEFECTIVE 3142 | nuclear pore complex protein (DUF3414) | Chr5:20804926-20819408 FORWARD LENGTH=1863;AT5G51200.3 | Symbols:EMB3142 | EMBRYO DEFECTIVE 3142 | nuclear pore complex protein (DUF3414) | Chr5:20804926-2	1541	LQSDVGYNVQK(1)QR	0.125941	1.27727	0.282973	-0.0578271	0.0454612	-0.0411028	0.276695	0.166568	0.141302	0.193456	-	+	5.29e-07	187.44	147.82	1	152.14	11	AT5G51200.2;AT5G51200.3;AT5G51200.1	1541;1536;1517	AT5G51200.2	1	By MS/MS	By MS/MS	By MS/MS	By MS/MS	By MS/MS	By MS/MS	By MS/MS	By MS/MS	UID808	___1	K	2	0.35004	11968000	15570000	11372000	12043000	10448000	8520000	10436000	12336000	14699000	10569000	9595700	7920200
AT5G51720.1 | Symbols:NEET,At-NEET | NEET group protein | 2 iron%2C 2 sulfur cluster binding protein | Chr5:21009645-21010227 FORWARD LENGTH=108	56	KNEDK(1)VVDSVVVTELSK	-0.058403	0.181385	-0.577336	-0.214642	-0.0447438	0.569843	0.0484719	NA	0.0854246	-0.275839	-	+	3.84e-13	174.95	154.36	0.999992	174.95	5	AT5G51720.1	56	AT5G51720.1	1	By MS/MS	By MS/MS	By MS/MS	By MS/MS	By MS/MS		By MS/MS	By MS/MS	UID810	___1	K	2	-0.24434	153850000	90325000	23598000	17041000	124530000	155210000	223020000	157690000	190750000	184380000	0	0
AT5G52640.1 | Symbols:HSP81-1,ATHSP90.1,HSP81.1,AtHsp90-1,HSP83,ATHS83,HSP90.1 | HEAT SHOCK PROTEIN 90-1,heat shock protein 90.1,HEAT SHOCK PROTEIN 83,HEAT SHOCK PROTEIN 81-1 | heat shock-like protein | Chr5:21352557-21355147 FORWARD LENGTH=700;AT5G56010	378	ETLQQNK(1)ILK	-0.056175	0.218682	-0.529427	-0.215312	0.158107	0.34172	-0.0513025	0.218011	-0.405413	0.0342158	-	+	1.14e-05	179.8	123.37	1	152.97	7	AT5G52640.1;AT5G56010.1;AT5G56000.1;AT5G56030.1;AT5G56030.2	379;378;378;378;407	AT5G52640.1;AT5G56010.1;AT5G56030.1	1	By MS/MS	By MS/MS	By MS/MS	By MS/MS	By MS/MS	By MS/MS	By MS/MS	By MS/MS	UID811	___1	K	2	-0.20344	24260000	13379000	18996000	16321000	17927000	16029000	17543000	15013000	10983000	10705000	10777000	11872000
AT5G55070.2 | Symbols:no symbol available | no full name available | Dihydrolipoamide succinyltransferase | Chr5:22347637-22350409 FORWARD LENGTH=464;AT5G55070.1 | Symbols:no symbol available | no full name available | Dihydrolipoamide succinyltransfera	286	DAFLEK(1)HGVK	0.129582	0.563345	-0.242362	NA	0.0862163	0.144313	0.255236	-0.032383	0.566474	NA	-	+	0.00107889	94.692	52.712	1	60.255	6	AT5G55070.2;AT5G55070.1	286;286	AT5G55070.2	1	By matching		By MS/MS	By MS/MS	By MS/MS	By MS/MS	By MS/MS		UID818	___1	K	3	0.19836	3137700	2454800	0	0	13800000	12268000	12995000	18025000	9227500	5606800	11867000	10808000
AT5G56710.1 | Symbols:no symbol available | no full name available | Ribosomal protein L31e family protein | Chr5:22944003-22944767 REVERSE LENGTH=119;AT5G56710.2 | Symbols:no symbol available | no full name available | Ribosomal protein L31e family pro	46	FAEK(1)AMGTK	0.0630033	0.440953	0.0615688	0.0433446	0.0136254	0.0145433	0.374524	-0.101784	0.0352017	NA	-	+	0.00960194	70.056	14.526	1	55.649	4	AT5G56710.1;AT5G56710.2	46;46	AT5G56710.1	1	By MS/MS	By MS/MS	By MS/MS	By matching	By MS/MS	By matching	By MS/MS		UID819	___1	K	2	0.31418	4136000	4712400	3902200	4134700	6842900	8357600	5960100	4793500	5025600	4829000	3814600	4242000
AT5G59910.1 | Symbols:HTB4 | | Histone superfamily protein | Chr5:24127206-24127658 FORWARD LENGTH=150	7	AEK(0.997)K(0.003)PAEK(1)K	-0.201218	0.289056	0.144699	-2.06154	0.293695	-0.0453032	0.0257938	0.579038	-0.344905	NA	-	+	0.000330764	145.34	79.993	0.996834	117.52	3	AT5G59910.1	7	AT5G59910.1	1;2	By MS/MS	By MS/MS	By MS/MS	By MS/MS	By MS/MS	By MS/MS	By MS/MS	By MS/MS	UID824	___1	K	3	-0.12366	995720000	1231000000	525730000	700760000	633440000	821370000	912940000	1136100000	1259400000	828740000	1046900000	987420000
AT5G59910.1 | Symbols:HTB4 | | Histone superfamily protein | Chr5:24127206-24127658 FORWARD LENGTH=150	8	AEK(0.072)K(0.928)PAEK	-0.206996	0.260847	NA	-0.938486	0.455416	NA	NA	NA	NA	-0.137918	-	-	0.00146678	88.496	40.072	0.92767	79.974	4	AT5G59910.1	8	AT5G59910.1	1;2		By MS/MS	By MS/MS			By MS/MS		By MS/MS	UID825	___1	K	3	0.51772	0	0	139230000	141410000	236310000	209900000	0	0	0	0	0	22555000
AT5G60600.1 | Symbols:ISPG,CSB3,HDS,GCPE,CLB4 | CONSTITUTIVE SUBTILISIN 3,4-hydroxy-3-methylbut-2-enyl diphosphate synthase,CHLOROPLAST BIOGENESIS 4 | 4-hydroxy-3-methylbut-2-enyl diphosphate synthase | Chr5:24359447-24363274 FORWARD LENGTH=741;AT5G60600	81	YCESLHK(1)TVR	0.518989	0.939628	0.138552	0.256286	0.524604	2.43253	0.204117	-0.0695647	0.146394	NA	-	+	0.000915188	73.951	69.194	1	56.225	7	AT5G60600.1;AT5G60600.2;AT5G60600.5;AT5G60600.4;AT5G60600.3	81;81;81;81;81	AT5G60600.1	1	By MS/MS	By MS/MS	By MS/MS	By MS/MS	By MS/MS	By MS/MS	By MS/MS	By MS/MS	UID828	___1	K	3	0.6202	3194500	3682900	3438400	4061100	4135600	7788400	3194900	188820	4651500	3647000	4275300	5227700
AT5G61410.2 | Symbols:EMB2728,RPE | D-ribulose-5-phosphate-3-epimerase,EMBRYO DEFECTIVE 2728 | D-ribulose-5-phosphate-3-epimerase | Chr5:24684085-24685836 REVERSE LENGTH=281;AT5G61410.1 | Symbols:EMB2728,RPE | D-ribulose-5-phosphate-3-epimerase,EMBRYO D	268	DYAEAIK(1)GIK	-0.148226	0.77857	-0.174279	-0.218632	0.0507265	NA	NA	-0.250719	NA	NA	-	-	0.00202315	124.74	98.359	1	124.74	7	AT5G61410.2;AT5G61410.1	268;268	AT5G61410.2	1	By MS/MS	By MS/MS	By MS/MS	By MS/MS		By MS/MS			UID830	___1	K	2	-0.71003	17619000	13605000	14713000	14018000	18319000	22626000	5236800	4055300	0	0	19034000	25674000
AT5G61410.2 | Symbols:EMB2728,RPE | D-ribulose-5-phosphate-3-epimerase,EMBRYO DEFECTIVE 2728 | D-ribulose-5-phosphate-3-epimerase | Chr5:24684085-24685836 REVERSE LENGTH=281;AT5G61410.1 | Symbols:EMB2728,RPE | D-ribulose-5-phosphate-3-epimerase,EMBRYO D	162	TVNQIK(1)SLGAK	-0.0867196	0.401448	-0.0347218	-0.41275	-0.0429244	0.0990617	0.18349	NA	NA	-0.312473	-	+	0.000277253	147.37	91.008	1	100.72	6	AT5G61410.2;AT5G61410.1	162;162	AT5G61410.2	1	By MS/MS	By MS/MS	By MS/MS	By matching	By MS/MS	By MS/MS	By MS/MS	By MS/MS	UID831	___1	K	2	-0.41982	13352000	18218000	14572000	14882000	10254000	13018000	17251000	18314000	10100000	11034000	8881600	0
AT5G62390.1 | Symbols:ATBAG7,BAG7 | BCL-2-associated athanogene 7 | BCL-2-associated athanogene 7 | Chr5:25052377-25054170 REVERSE LENGTH=446	119	YTLTK(1)EIK	-0.164955	0.487674	-0.511423	NA	-0.385928	0.356809	-0.390888	0.106653	NA	NA	-	+	0.0049283	67.897	48.261	1	67.897	5	AT5G62390.1	119	AT5G62390.1	1	By MS/MS		By MS/MS	By MS/MS	By MS/MS	By MS/MS			UID832	___1	K	2	-0.17111	7604900	3692100	0	0	37953000	75519000	79634000	82831000	7121500	6194900	23890000	28041000
AT5G63310.1 | Symbols:NDPK2,NDPK IA,NDPK IA IA,NDPK1A,ATNDPK2 | NDP KINASE 1A,nucleoside diphosphate kinase 2,ARABIDOPSIS NUCLEOSIDE DIPHOSPHATE KINASE 2,NUCLEOSIDE DIPHOSPHATE KINASE IA | nucleoside diphosphate kinase 2 | Chr5:25372122-25373838 REVERSE	132	ELAEEHYK(1)DLSAK	-0.088562	0.318289	-0.248948	-0.605574	0.13603	-0.119688	0.187658	0.11915	NA	NA	-	+	9.8e-09	164.13	128.91	1	116.24	8	AT5G63310.1	132	AT5G63310.1	1	By MS/MS	By MS/MS	By MS/MS	By MS/MS	By MS/MS	By MS/MS			UID833	___1	K	2	0.48265	4547500	5776400	23620000	20149000	24336000	22438000	19866000	21119000	23957000	19643000	17219000	19816000
AT5G63310.1 | Symbols:NDPK2,NDPK IA,NDPK IA IA,NDPK1A,ATNDPK2 | NDP KINASE 1A,nucleoside diphosphate kinase 2,ARABIDOPSIS NUCLEOSIDE DIPHOSPHATE KINASE 2,NUCLEOSIDE DIPHOSPHATE KINASE IA | nucleoside diphosphate kinase 2 | Chr5:25372122-25373838 REVERSE	172	LIGK(1)TDPLQAEPGTIR	-0.11615	0.465608	-0.609707	-0.255822	0.335244	-0.11929	-0.556993	0.24284	-0.0164974	0.051024	-	+	4.88e-12	190.27	162.84	1	166.38	4	AT5G63310.1	172	AT5G63310.1	1	By MS/MS	By MS/MS	By MS/MS	By MS/MS	By MS/MS	By MS/MS	By MS/MS	By MS/MS	UID834	___1	K	2	-0.22395	88039000	95467000	51776000	61571000	109210000	101130000	65102000	79818000	84214000	89635000	57841000	67562000
AT5G63420.1 | Symbols:emb2746,AtRNJ | embryo defective 2746,Ribonuclease J | RNA-metabolising metallo-beta-lactamase family protein | Chr5:25400515-25405807 FORWARD LENGTH=911	436	EDIILYSAK(1)VIPGNESR	-0.045454	0.29922	-0.0925555	-0.103581	0.0770106	0.116473	0.166438	0.00358225	-0.219959	-0.311041	-	+	3.72e-15	193.06	169.08	1	161.76	9	AT5G63420.1	436	AT5G63420.1	1	By MS/MS	By MS/MS	By MS/MS	By MS/MS	By MS/MS	By MS/MS	By MS/MS	By MS/MS	UID835	___1	K	2	-0.38161	29688000	21135000	27946000	26603000	15276000	18845000	29336000	24803000	30069000	28983000	27972000	41274000
AT5G63420.1 | Symbols:emb2746,AtRNJ | embryo defective 2746,Ribonuclease J | RNA-metabolising metallo-beta-lactamase family protein | Chr5:25400515-25405807 FORWARD LENGTH=911	463	IADIGPNIIMGK(1)NEMLHTSGHAYR	-0.144144	0.549781	-0.0565062	0.000721115	NA	NA	-0.415326	-0.453122	NA	0.203514	-	+	0.0104906	40.533	33.58	1	29.918	12	AT5G63420.1	463	AT5G63420.1	1	By MS/MS	By MS/MS			By matching	By matching		By matching	UID836	___1	K	4	0.069206	14487000	13729000	11183000	10355000	0	0	0	0	21737000	17644000	17349000	17668000
AT5G64030.1 | Symbols:no symbol available | no full name available | S-adenosyl-L-methionine-dependent methyltransferases superfamily protein | Chr5:25624965-25628257 FORWARD LENGTH=829	155	K(0.631)DLK(0.369)DNSDEENPDTNEK	-0.0997743	0.424295	0.21661	0.0590784	-0.243182	NA	NA	NA	-0.202871	-0.328507	-	+	5.45e-14	137.44	132.44	0.631435	131.45	1	AT5G64030.1	155	AT5G64030.1	1	By MS/MS	By MS/MS	By MS/MS		By MS/MS		By MS/MS	By MS/MS	UID840	___1	K	3	0.1717	10788000	13193000	7978500	10523000	21380000	22283000	0	0	0	1603100	0	0
AT5G64030.1 | Symbols:no symbol available | no full name available | S-adenosyl-L-methionine-dependent methyltransferases superfamily protein | Chr5:25624965-25628257 FORWARD LENGTH=829	158	K(0.07)DLK(0.93)DNSDEENPDTNEK	0.0923388	0.308471	NA	0.443076	NA	-0.037312	-0.127765	0.0913561	NA	NA	-	-	1.76e-15	172.97	167.39	0.930254	80.967	4	AT5G64030.1	158	AT5G64030.1	1		By MS/MS		By MS/MS	By MS/MS	By MS/MS		By MS/MS	UID841	___1	K	2	-0.041413	0	0	9483000	12085000	0	0	19219000	24625000	8496600	12798000	24010000	16341000
AT5G64030.1 | Symbols:no symbol available | no full name available | S-adenosyl-L-methionine-dependent methyltransferases superfamily protein | Chr5:25624965-25628257 FORWARD LENGTH=829	199	QFESDNGEK(1)K	-0.172973	0.630432	NA	NA	-0.347892	0.0128102	NA	-0.183836	NA	NA	-	-	0.00118857	142	79.449	1	128.86	9	AT5G64030.1	199	AT5G64030.1	1			By MS/MS	By MS/MS		By MS/MS			UID842	___1	K	2	0.64241	0	0	0	0	3068500	2749600	3064500	3468800	0	0	4322900	4145000
AT5G64610.1 | Symbols:HAM1 | histone acetyltransferase of the MYST family 1 | histone acetyltransferase of the MYST family 1 | Chr5:25828333-25830503 REVERSE LENGTH=445	145	K(1)IDETHVEGHEELDAASLR	-0.0145501	0.039219	0.370499	0.111699	-0.425244	-0.343351	NA	0.32563	NA	-0.126533	-	+	4.35e-31	173.43	157.31	1	159.74	1	AT5G64610.1	145	AT5G64610.1	1	By MS/MS	By MS/MS	By MS/MS	By matching		By MS/MS	By MS/MS	By MS/MS	UID843	___1	K	3	-0.47957	8500200	9765500	7167100	6852500	4920800	7886600	9166900	12349000	0	0	7728300	4339700
AT5G65220.1 | Symbols:no symbol available | no full name available | Ribosomal L29 family protein | Chr5:26061301-26062506 FORWARD LENGTH=173	103	NEFK(1)SSDFR	-0.138593	0.38092	0.206143	0.102725	NA	-0.471031	NA	-0.392207	NA	NA	-	-	0.0112337	85.355	37.531	1	85.355	4	AT5G65220.1	103	AT5G65220.1	1	By MS/MS	By matching		By MS/MS		By MS/MS			UID844	___1	K	2	0.28609	4278100	4737800	3737800	5732300	0	0	4918500	7832400	0	0	4424700	5122100
AT5G65540.1 | Symbols:no symbol available | no full name available | transcription initiation factor TFIID subunit | Chr5:26195710-26198112 FORWARD LENGTH=605	149	SLSK(1)PSFTSGTR	0.0713057	0.543829	-0.00718809	-0.094911	0.210346	0.299542	-0.0626743	-0.014641	-0.0219802	0.261952	-	+	0.000387785	138.71	57.119	1	100.69	4	AT5G65540.1	149	AT5G65540.1	1	By MS/MS	By MS/MS	By MS/MS	By MS/MS	By MS/MS	By MS/MS	By MS/MS	By MS/MS	UID845	___1	K	2	0.053252	109820000	93476000	98763000	102950000	165410000	165330000	131680000	93100000	110740000	113980000	106000000	110070000
AT5G65540.1 | Symbols:no symbol available | no full name available | transcription initiation factor TFIID subunit | Chr5:26195710-26198112 FORWARD LENGTH=605	190	YGFK(1)YGMSVGGQESDK	-0.0380758	0.166616	-0.419044	0.0526941	0.0347217	0.386996	-0.126973	0.184572	-0.161976	-0.255598	-	+	5.78e-16	204.35	190.09	1	131.66	4	AT5G65540.1	190	AT5G65540.1	1	By MS/MS	By MS/MS	By MS/MS	By MS/MS	By MS/MS	By MS/MS	By MS/MS	By MS/MS	UID846	___1	K	2	0.097514	354750000	242320000	373120000	400980000	365670000	448710000	527870000	429100000	382910000	359950000	290460000	338340000
AT5G66190.1 | Symbols:LFNR1,ATLFNR1,FNR1 | leaf-type chloroplast-targeted FNR 1,LEAF FNR 1,ferredoxin-NADP(+)-oxidoreductase 1 | ferredoxin-NADP[+]-oxidoreductase 1 | Chr5:26451203-26453012 REVERSE LENGTH=360;AT5G66190.2 | Symbols:LFNR1,ATLFNR1,FNR1 | l	264	EEFEK(1)MK	-0.343218	0.199794	1.8193	1.2581	-0.982583	-1.51733	NA	-2.29358	NA	NA	-	+	0.0134594	72.789	28.394	1	54.611	5	AT5G66190.1;AT5G66190.2	264;166	AT5G66190.1	1	By MS/MS	By MS/MS	By MS/MS	By MS/MS		By MS/MS			UID849	___1	K	2	-0.022775	4467000	15480000	3342900	9123800	3637300	10349000	8538400	24916000	0	0	4089000	17840000
AT5G66190.1 | Symbols:LFNR1,ATLFNR1,FNR1 | leaf-type chloroplast-targeted FNR 1,LEAF FNR 1,ferredoxin-NADP(+)-oxidoreductase 1 | ferredoxin-NADP[+]-oxidoreductase 1 | Chr5:26451203-26453012 REVERSE LENGTH=360;AT5G66190.2 | Symbols:LFNR1,ATLFNR1,FNR1 | l	290	GEK(1)MYIQTR	-0.0203182	0.156586	-0.0367182	-0.146467	0.0585931	-0.0196308	0.0560411	0.161379	-0.113879	-0.121863	-	+	0.000782629	135.86	83.143	1	96.342	3	AT5G66190.1;AT5G66190.2	290;192	AT5G66190.1	1	By MS/MS	By MS/MS	By MS/MS	By MS/MS	By MS/MS	By MS/MS	By MS/MS	By MS/MS	UID850	___1	K	2	0.59076	82228000	90249000	65679000	64541000	114770000	121100000	95642000	94896000	106170000	89271000	75172000	76929000
AT5G66190.1 | Symbols:LFNR1,ATLFNR1,FNR1 | leaf-type chloroplast-targeted FNR 1,LEAF FNR 1,ferredoxin-NADP(+)-oxidoreductase 1 | ferredoxin-NADP[+]-oxidoreductase 1 | Chr5:26451203-26453012 REVERSE LENGTH=360	81	FK(0.124)PK(0.876)NPYTGR	-0.1357	0.53039	-0.444871	-0.377594	0.00585478	NA	NA	0.202954	NA	-0.0648421	-	+	0.0140595	51.252	33.885	0.875976	45.915	4	AT5G66190.1	81	AT5G66190.1	1	By MS/MS	By MS/MS	By MS/MS			By matching		By matching	UID851	___1	K	3	-0.13583	4890800	3967200	3045600	2744700	5999900	5466500	0	0	0	0	1792700	2032000
AT5G66570.1 | Symbols:OEE1,PSBO-1,MSP-1,OE33,OEE33,PSBO1 | PS II OXYGEN-EVOLVING COMPLEX 1,OXYGEN EVOLVING COMPLEX 33 KILODALTON PROTEIN,OXYGEN EVOLVING ENHANCER PROTEIN 33,PS II oxygen-evolving complex 1,MANGANESE-STABILIZING PROTEIN 1,33 KDA OXYGEN EVOL	130	GTGTANQCPTIDGGSETFSFK(0.018)PGK(0.982)YAGK	-0.0686889	0.135092	-0.288858	-0.189993	0.454209	0.381104	NA	-0.699907	NA	NA	-	+	5.78e-57	243.88	232.57	0.98244	243.88	24	AT5G66570.1	130	AT5G66570.1	1	By MS/MS	By matching	By MS/MS	By MS/MS		By MS/MS			UID853	___1	K	3	0.08777	11510000	11464000	12445000	9891800	13898000	14560000	14542000	13380000	0	0	7497900	13137000
ATCG00120.1 | Symbols:ATPA | ATP synthase subunit alpha | ATP synthase subunit alpha | ChrC:9938-11461 REVERSE LENGTH=507	377	AMK(1)QVAGK	0.0490077	0.287166	-0.0251477	-0.0101199	0.0276602	0.353377	-0.1121	0.21781	-0.108425	NA	-	+	0.00263161	99.375	41.564	1	99.375	3	ATCG00120.1	377	ATCG00120.1	1	By MS/MS	By MS/MS	By MS/MS	By MS/MS	By MS/MS	By MS/MS	By MS/MS		UID855	___1	K	2	0.37345	4996000	5056900	17922000	15957000	2090400	2432200	10922000	10415000	5031200	5351400	7805900	6172600
ATCG00120.1 | Symbols:ATPA | ATP synthase subunit alpha | ATP synthase subunit alpha | ChrC:9938-11461 REVERSE LENGTH=507	121	GK(1)ISASESR	0.0668248	0.444585	0.130008	0.160791	-0.0871912	-0.256407	0.0709817	0.213236	0.319618	-0.0164391	-	+	0.0107373	106.88	73.084	1	72.643	2	ATCG00120.1	121	ATCG00120.1	1	By MS/MS	By MS/MS	By MS/MS	By MS/MS	By MS/MS	By MS/MS	By MS/MS	By MS/MS	UID857	___1	K	2	-0.18415	11581000	12414000	8089600	9523700	8564800	10587000	11749000	11437000	12143000	11004000	8988900	10805000
ATCG00120.1 | Symbols:ATPA | ATP synthase subunit alpha | ATP synthase subunit alpha | ChrC:9938-11461 REVERSE LENGTH=507	491	TLTAEAESFLK(1)EGIQEQLER	0.0812316	0.439756	NA	0.340049	NA	0.0649024	-0.0539454	NA	-0.0116607	0.0668125	-	+	1.83e-143	368.8	333.45	1	368.8	11	ATCG00120.1	491	ATCG00120.1	1		By MS/MS		By MS/MS	By matching		By MS/MS	By MS/MS	UID858	___1	K	2	0.65727	0	0	51111000	92752000	0	0	59370000	74414000	91161000	101890000	0	0
ATCG00120.1 | Symbols:ATPA | ATP synthase subunit alpha | ATP synthase subunit alpha | ChrC:9938-11461 REVERSE LENGTH=507	466	TYLK(0.998)TNK(0.002)PQFQEIIASTK	-0.00436228	0.0154664	-0.50826	-0.0277044	0.107943	0.458247	-0.0086304	0.183703	-0.0644196	-0.175778	-	+	3.94e-11	136.2	126.92	0.998383	97.095	4	ATCG00120.1	466	ATCG00120.1	1	By MS/MS	By MS/MS	By MS/MS	By MS/MS	By MS/MS	By MS/MS	By MS/MS	By MS/MS	UID860	___1	K	3	0.15159	292040000	203800000	282990000	305800000	203120000	180540000	311000000	208000000	251690000	271630000	129760000	105310000
ATCG00130.1 | Symbols:ATPF | | ATPase%2C F0 complex%2C subunit B/B'%2C bacterial/chloroplast | ChrC:11529-12798 REVERSE LENGTH=184	116	LNLINSTYK(1)TLK	-0.0826547	0.740718	-0.276974	0.00934718	0.0108465	0.00362565	-0.208143	0.113598	-0.148961	-0.164577	-	+	0.000412362	101.47	74.953	1	85.288	9	ATCG00130.1	116	ATCG00130.1	1	By MS/MS	By MS/MS	By MS/MS	By MS/MS	By MS/MS	By MS/MS	By MS/MS	By MS/MS	UID861	___1	K	2	-0.11708	155040000	144750000	116430000	150620000	154490000	193320000	142020000	173220000	122210000	136780000	174210000	237330000
ATCG00130.1 | Symbols:ATPF | | ATPase%2C F0 complex%2C subunit B/B'%2C bacterial/chloroplast | ChrC:11529-12798 REVERSE LENGTH=184	119	TLK(1)QLENYK	-0.121229	0.891279	-0.252003	-0.0413726	0.0980732	-0.0116388	0.0498004	-0.0992279	-0.216585	-0.496875	-	+	4.77e-05	175.93	107.71	1	98.044	3	ATCG00130.1	119	ATCG00130.1	1	By MS/MS	By MS/MS	By MS/MS	By MS/MS	By MS/MS	By MS/MS	By MS/MS	By MS/MS	UID862	___1	K	2	0.055428	204260000	160260000	398520000	429970000	228140000	255120000	310660000	384620000	243250000	305060000	157820000	192460000
ATCG00130.1 | Symbols:ATPF | | ATPase%2C F0 complex%2C subunit B/B'%2C bacterial/chloroplast | ChrC:11529-12798 REVERSE LENGTH=184	94	NVETEADK(1)FR	-0.0448281	0.361724	-0.0180889	0.06226	0.034899	-0.193204	-0.145091	0.166017	-0.148929	-0.116489	-	+	0.00264546	112.75	84.735	1	83	8	ATCG00130.1	94	ATCG00130.1	1	By MS/MS	By MS/MS	By MS/MS	By MS/MS	By MS/MS	By MS/MS	By MS/MS	By MS/MS	UID863	___1	K	2	0.25921	133680000	178090000	120540000	140720000	121250000	163470000	138140000	153380000	94888000	142940000	171400000	189380000
ATCG00130.1 | Symbols:ATPF | | ATPase%2C F0 complex%2C subunit B/B'%2C bacterial/chloroplast | ChrC:11529-12798 REVERSE LENGTH=184	125	QLENYK(1)NETILFEQQR	0.276465	1.9211	NA	0.279887	0.354815	NA	0.0528201	0.34419	NA	0.35061	-	+	2.79e-67	318.46	290.78	1	203.27	6	ATCG00130.1	125	ATCG00130.1	1	By MS/MS	By MS/MS	By MS/MS		By MS/MS	By MS/MS		By MS/MS	UID864	___1	K	2	-0.10011	0	0	21334000	29032000	25598000	22837000	0	0	26354000	26285000	23628000	19420000
ATCG00280.1 | Symbols:PSBC | photosystem II reaction center protein C | photosystem II reaction center protein C | ChrC:33720-35141 FORWARD LENGTH=473	457	AAAAGFEK(1)GIDR	0.18515	1.63406	0.140909	0.275961	0.138156	0.392781	-0.0416635	0.114988	0.454597	0.0054719	-	+	0.000240858	133.05	101.56	1	103.21	8	ATCG00280.1	457	ATCG00280.1	1	By MS/MS	By MS/MS	By MS/MS	By MS/MS	By MS/MS	By MS/MS	By MS/MS	By MS/MS	UID866	___1	K	2	-0.065513	23320000	27730000	22050000	33921000	15388000	18925000	41294000	28983000	19158000	17952000	22082000	24548000
ATCG00350.1 | Symbols:PSAA | | Photosystem I%2C PsaA/PsaB protein | ChrC:39605-41857 REVERSE LENGTH=750	327	DILEAHK(1)GPFTGQGHK	0.0414677	0.262476	-0.189713	0.173128	0.117412	0.249565	-0.0501882	0.0294113	NA	-0.03934	-	+	2.51e-13	162.4	126.65	1	122.31	7	ATCG00350.1	327	ATCG00350.1	1	By MS/MS	By MS/MS	By MS/MS	By MS/MS	By MS/MS	By MS/MS		By MS/MS	UID867	___1	K	3	-0.5098	16531000	9505200	10858000	12831000	59176000	55235000	25252000	20385000	11528000	16614000	47857000	39831000
ATCG00480.1 | Symbols:PB,ATPB | ATP synthase subunit beta | ATP synthase subunit beta | ChrC:52660-54156 REVERSE LENGTH=498	86	AVAMSATEGLK(1)R	0.0263539	0.0882073	-0.194955	0.109026	0.0392511	0.195352	-0.565889	0.519776	0.227248	-0.118978	-	+	1.79e-05	167.09	146.19	1	106.4	11	ATCG00480.1	86	ATCG00480.1	1	By MS/MS	By MS/MS	By MS/MS	By MS/MS	By MS/MS	By MS/MS	By MS/MS	By MS/MS	UID868	___1	K	2	0.34152	5718000	5040800	4393600	4929300	5218700	6840400	6473300	5865200	4096100	6413900	4942400	4120500
ATCG00480.1 | Symbols:PB,ATPB | ATP synthase subunit beta | ATP synthase subunit beta | ChrC:52660-54156 REVERSE LENGTH=498	50	MPNIYNALVVK(1)GR	-0.00455066	0.0240868	-0.063379	0.00144204	-0.164786	0.0589087	NA	0.185704	NA	-0.0451932	-	+	7.75e-05	91.855	74.419	1	69.349	11	ATCG00480.1	50	ATCG00480.1	1	By matching	By matching	By MS/MS	By MS/MS		By MS/MS		By MS/MS	UID869	___1	K	2	-0.21435	26707000	29510000	26268000	27708000	24249000	42293000	63344000	61254000	0	0	23886000	22470000
ATCG00480.1 | Symbols:PB,ATPB | ATP synthase subunit beta | ATP synthase subunit beta | ChrC:52660-54156 REVERSE LENGTH=498	134	TTSPIHK(1)SAPAFIELDTK	-2.90796	0.512941	-6.09759	-5.64458	NA	6.53858	NA	NA	NA	-6.42824	-	-	0.00134284	78.794	59.758	1	72.421	7	ATCG00480.1	134	ATCG00480.1	1	By MS/MS	By MS/MS		By MS/MS				By MS/MS	UID870	___1	K	3	-1.468	489530000	24087000	611870000	30461000	0	0	790970000	26801000	0	0	0	0
ATCG00490.1 | Symbols:RBCL | | ribulose-bisphosphate carboxylase | ChrC:54958-56397 FORWARD LENGTH=479	18	AGVK(1)EYK	0.0672793	0.377747	-0.243079	0.111298	0.186196	0.174833	0.144776	0.414768	-0.0422636	-0.208294	-	+	0.00615189	106.04	48.761	1	82.452	4	ATCG00490.1	18	ATCG00490.1	1	By MS/MS	By MS/MS	By MS/MS	By MS/MS	By MS/MS	By MS/MS	By MS/MS	By MS/MS	UID871	___1	K	2	0.24205	363320000	314610000	280180000	368610000	533390000	544040000	452260000	423190000	320440000	316640000	355160000	311430000
ATCG00490.1 | Symbols:RBCL | | ribulose-bisphosphate carboxylase | ChrC:54958-56397 FORWARD LENGTH=479	21	EYK(1)LTYYTPEYETK	-0.0370847	0.162197	-0.457197	0.10608	0.026117	0.37632	-0.0869197	0.121518	-0.259634	-0.122963	-	+	1.1e-37	278.41	235.66	1	208.24	3	ATCG00490.1	21	ATCG00490.1	1	By MS/MS	By MS/MS	By MS/MS	By MS/MS	By MS/MS	By MS/MS	By MS/MS	By MS/MS	UID872	___1	K	2	-0.14828	876200000	778650000	720630000	958050000	1171000000	1211200000	1112000000	825560000	822000000	811310000	615970000	809650000
ATCG00490.1 | Symbols:RBCL | | ribulose-bisphosphate carboxylase | ChrC:54958-56397 FORWARD LENGTH=479	14	ASVGFK(1)AGVK	0.00496095	0.0147013	-0.445598	0.147828	0.254754	0.491287	-0.322159	0.285038	-0.0341603	-0.337302	-	+	0.00208433	123.86	77.398	1	59.645	6	ATCG00490.1	14	ATCG00490.1	1	By MS/MS	By MS/MS	By MS/MS	By MS/MS	By MS/MS	By MS/MS	By MS/MS	By MS/MS	UID873	___1	K	2	0.046299	88411000	67725000	58271000	71685000	63855000	58708000	105520000	84026000	53554000	58491000	72388000	67266000
ATCG00490.1 | Symbols:RBCL | | ribulose-bisphosphate carboxylase | ChrC:54958-56397 FORWARD LENGTH=479	356	ESTLGFVDLLRDDYVEK(1)DR	-0.0539295	0.345298	-0.280843	0.101516	0.168431	-0.130404	-0.0641931	0.151939	-0.282632	-0.09525	-	+	1.46e-05	155.1	116.31	1	62.617	17	ATCG00490.1	356	ATCG00490.1	1	By MS/MS	By MS/MS	By MS/MS	By MS/MS	By MS/MS	By MS/MS	By MS/MS	By MS/MS	UID874	___1	K	3	-0.32333	390660000	343620000	432920000	449490000	334020000	370890000	322170000	387460000	322400000	403860000	447750000	498670000
ATCG00490.1 | Symbols:RBCL | | ribulose-bisphosphate carboxylase | ChrC:54958-56397 FORWARD LENGTH=479	164	DKLNK(1)YGR	-0.129954	0.348129	-0.490781	0.418892	0.422018	0.129403	-1.0439	0.00734762	-0.0468614	-0.435749	-	+	0.000654025	101.54	62.579	0.999997	101.54	5	ATCG00490.1	164	ATCG00490.1	1	By MS/MS	By MS/MS	By MS/MS	By MS/MS	By MS/MS	By MS/MS	By MS/MS	By MS/MS	UID875	___1	K	3	0.52207	51458000	41288000	105410000	101330000	104850000	99205000	102250000	124750000	60764000	76004000	107770000	99173000
ATCG00490.1 | Symbols:RBCL | | ribulose-bisphosphate carboxylase | ChrC:54958-56397 FORWARD LENGTH=479	32	LTYYTPEYETK(1)DTDILAAFR	0.0631984	0.13965	0.37128	0.559639	NA	NA	-0.331247	-0.413161	0.129481	NA	-	+	1.15e-25	235.22	203.4	1	64.26	11	ATCG00490.1	32	ATCG00490.1	1	By MS/MS	By MS/MS			By MS/MS	By MS/MS	By matching		UID877	___1	K	3	-1.0817	98522000	120280000	209060000	400410000	0	0	0	0	219710000	316980000	92252000	111440000
ATCG00490.1 | Symbols:RBCL | | ribulose-bisphosphate carboxylase | ChrC:54958-56397 FORWARD LENGTH=479	236	SQAETGEIK(1)GHYLNATAGTCEEMIK	0.366829	1.52622	NA	0.28889	NA	0.498423	NA	0.313172	NA	NA	-	-	1.03e-39	192.18	179.63	1	76.198	9	ATCG00490.1	236	ATCG00490.1	1		By MS/MS		By matching		By MS/MS	By MS/MS		UID879	___1	K	3	-0.062803	0	0	12432000	21905000	0	0	9299900	7696700	0	0	23523000	22258000
ATCG00490.1 | Symbols:RBCL | | ribulose-bisphosphate carboxylase | ChrC:54958-56397 FORWARD LENGTH=479	201	GGLDFTK(1)DDENVNSQPFMR	-0.00723668	0.0344292	-0.0498751	0.0143553	0.231498	-0.0680517	-0.417488	0.136759	-0.0504426	0.145351	-	+	3.93e-239	424.94	391.35	1	324.94	7	ATCG00490.1	201	ATCG00490.1	1	By MS/MS	By MS/MS	By MS/MS	By MS/MS	By MS/MS	By MS/MS	By MS/MS	By MS/MS	UID880	___1	K	2	-0.29076	907040000	836010000	1041000000	1111100000	1099900000	1144600000	1110500000	1222800000	669270000	940330000	1157900000	1217200000
ATCG00490.1 | Symbols:RBCL | | ribulose-bisphosphate carboxylase | ChrC:54958-56397 FORWARD LENGTH=479	252	GHYLNATAGTCEEMIK(1)R	0.0455086	0.246098	-0.0596002	0.325386	0.333789	-0.0652966	-0.23585	0.170767	0.0190613	-0.124189	-	+	1.07e-17	231.71	228.27	1	184.99	16	ATCG00490.1	252	ATCG00490.1	1	By MS/MS	By MS/MS	By MS/MS	By MS/MS	By MS/MS	By MS/MS	By MS/MS	By MS/MS	UID881	___1	K	3	-0.32217	110170000	108320000	156340000	227950000	217210000	206070000	145220000	156400000	164170000	196360000	175240000	177850000
ATCG00490.1 | Symbols:RBCL | | ribulose-bisphosphate carboxylase | ChrC:54958-56397 FORWARD LENGTH=479	146	IPPAYTK(1)TFQGPPHGIQVER	0.0363619	0.163072	-0.0995099	0.429214	0.184884	0.0894823	-0.388575	0.00395842	0.195096	-0.123654	-	+	2.86e-06	104.86	88.142	1	82.586	7	ATCG00490.1	146	ATCG00490.1	1	By MS/MS	By MS/MS	By MS/MS	By MS/MS	By MS/MS	By MS/MS	By MS/MS	By MS/MS	UID882	___1	K	3	0.2594	85116000	79781000	192260000	277150000	210100000	170790000	170380000	189240000	150640000	178730000	192910000	175940000
ATCG00490.1 | Symbols:RBCL | | ribulose-bisphosphate carboxylase | ChrC:54958-56397 FORWARD LENGTH=479	183	LGLSAK(1)NYGR	0.0476725	0.1272	-0.438073	0.587749	0.412001	0.52079	-0.577731	-0.111432	0.0368901	-0.0488151	-	+	0.00300335	106.6	81.462	1	66.27	6	ATCG00490.1	183	ATCG00490.1	1	By MS/MS	By MS/MS	By MS/MS	By MS/MS	By MS/MS	By MS/MS	By MS/MS	By MS/MS	UID883	___1	K	2	-0.061256	77863000	62894000	67758000	120470000	390220000	430060000	287130000	216100000	52756000	81812000	294580000	420730000
ATCG00490.1 | Symbols:RBCL | | ribulose-bisphosphate carboxylase | ChrC:54958-56397 FORWARD LENGTH=479	334	LSGGDHIHAGTVVGK(1)LEGDR	0.0202002	0.070127	0.164014	0.415867	-0.142217	-0.595504	0.150369	0.138473	0.160791	-0.130192	-	+	3.08e-24	169.39	140.81	1	75.548	15	ATCG00490.1	334	ATCG00490.1	1	By MS/MS	By MS/MS	By MS/MS	By MS/MS	By MS/MS	By MS/MS	By MS/MS	By MS/MS	UID884	___1	K	4	-0.074043	134800000	139290000	107050000	143730000	151200000	181750000	164220000	270080000	169110000	106670000	119580000	114000000
ATCG00490.1 | Symbols:RBCL | | ribulose-bisphosphate carboxylase | ChrC:54958-56397 FORWARD LENGTH=479	175	YGRPLLGCTIK(1)PK	-0.0748416	0.0992834	NA	-0.342525	0.899641	NA	-0.338567	NA	NA	-0.517916	-	-	0.000451294	77.527	69.802	1	59.68	11	ATCG00490.1	175	ATCG00490.1	1		By MS/MS	By MS/MS	By MS/MS	By MS/MS			By matching	UID885	___1	K	3	-0.2601	0	0	10344000	10352000	30850000	19117000	16366000	0	31473000	40395000	0	0
ATCG00680.1 | Symbols:PSBB | photosystem II reaction center protein B | photosystem II reaction center protein B | ChrC:72371-73897 FORWARD LENGTH=508	308	IPEK(1)LAFYDYIGNNPAK	0.212185	0.783989	NA	0.435095	0.42341	0.714633	-0.361768	0.311291	0.236584	-0.273954	-	+	1.05e-05	110.98	97.322	1	76.588	4	ATCG00680.1	308	ATCG00680.1	1		By MS/MS	By MS/MS	By MS/MS	By MS/MS	By MS/MS	By MS/MS	By MS/MS	UID888	___1	K	2	0.13191	0	0	39781000	66724000	20597000	17938000	130530000	83597000	71796000	81517000	78774000	69693000
ATCG00710.1 | Symbols:PSBH | photosystem II reaction center protein H | photosystem II reaction center protein H | ChrC:74485-74706 FORWARD LENGTH=73	24	LLK(1)PLNSEYGK	-0.314825	2.42114	NA	-0.236265	-0.45038	0.0614958	-0.320542	-0.306379	-0.449671	-0.502035	-	+	0.00153111	90.108	49.079	1	65.056	3	ATCG00710.1	24	ATCG00710.1	1		By MS/MS	By MS/MS	By MS/MS	By MS/MS	By MS/MS	By MS/MS	By MS/MS	UID889	___1	K	2	0.16069	0	0	12371000	10427000	14262000	19450000	187960000	247440000	148170000	182060000	12499000	15571000
ATCG00800.1 | Symbols:no symbol available | no full name available | structural constituent of ribosome | ChrC:82826-83482 REVERSE LENGTH=218	147	K(1)AIELTEQANTK	-0.0707615	0.259216	-0.591419	-0.21327	-0.142479	0.582382	0.0939407	0.0634242	-0.248519	-0.110153	-	+	1.51e-07	228.83	199.87	1	171.32	1	ATCG00800.1	147	ATCG00800.1	1	By MS/MS	By MS/MS	By MS/MS	By MS/MS	By MS/MS	By MS/MS	By MS/MS	By MS/MS	UID891	___1	K	2	0.13855	33090000	15619000	18660000	17284000	22905000	24825000	31530000	27060000	16763000	16745000	16840000	13135000
ATCG00800.1 | Symbols:no symbol available | no full name available | structural constituent of ribosome | ChrC:82826-83482 REVERSE LENGTH=218	28	K(1)YSEGLEEDKK	-0.0558028	0.257387	-0.51711	-0.0274691	-0.111966	0.428119	-0.123401	-0.0422242	0.0489336	-0.101304	-	+	8.89e-05	171.05	106.76	1	171.05	1	ATCG00800.1	28	ATCG00800.1	1	By MS/MS	By MS/MS	By MS/MS	By MS/MS	By MS/MS	By MS/MS	By MS/MS	By MS/MS	UID892	___1	K	2	0.14416	31466000	21603000	29732000	35552000	48944000	65795000	44512000	33236000	29094000	34576000	22493000	26174000
ATCG00810.1 | Symbols:RPL22 | ribosomal protein L22 | ribosomal protein L22 | ChrC:83467-83949 REVERSE LENGTH=160	75	GFK(1)ETNLVISK	-0.149503	0.450809	NA	-0.197567	-0.135272	0.19375	-0.725523	0.117099	NA	NA	-	+	0.00202171	81.92	55.405	1	62.799	3	ATCG00810.1	75	ATCG00810.1	1		By MS/MS	By MS/MS	By MS/MS	By MS/MS	By MS/MS			UID893	___1	K	2	0.31473	0	0	13572000	9508500	9231600	12618000	14680000	11551000	6018500	9541900	10136000	8688800
ATCG01310.1 | Symbols:RPL2.2 | ribosomal protein L2 | ribosomal protein L2 | ChrC:152806-154312 FORWARD LENGTH=274;ATCG00830.1 | Symbols:RPL2.1 | ribosomal protein L2 | ribosomal protein L2 | ChrC:84337-85843 REVERSE LENGTH=274	161	AAGAVAK(1)LIAK	0.268334	0.604797	NA	NA	0.251006	NA	NA	0.678026	NA	-0.124031	-	-	0.00103275	120.15	102.34	1	120.15	7	ATCG01310.1;ATCG00830.1	161;161	ATCG01310.1	1			By matching			By MS/MS		By matching	UID894	___1	K	2	-0.074005	0	0	0	0	25844000	27528000	0	0	0	0	19944000	13596000
ATCG01130.1 | Symbols:YCF1.2,TIC214 | TRANSLOCON AT THE INNER ENVELOPE MEMBRANE OF CHLOROPLASTS 214 | Ycf1 protein | ChrC:123884-129244 REVERSE LENGTH=1786	1265	EDSYEK(1)K	-0.231523	1.21051	-0.153591	NA	0.0613002	-0.540821	NA	-0.536053	-0.0153888	-0.204582	-	+	0.0157206	98.299	69.787	1	87.323	6	ATCG01130.1	1265	ATCG01130.1	1	By MS/MS		By MS/MS	By MS/MS		By MS/MS	By MS/MS	By MS/MS	UID895	___1	K	2	0.45459	5177600	5457300	0	0	4260000	5183100	4785400	5838200	0	0	4957500	5383800
ATCG01130.1 | Symbols:YCF1.2,TIC214 | TRANSLOCON AT THE INNER ENVELOPE MEMBRANE OF CHLOROPLASTS 214 | Ycf1 protein | ChrC:123884-129244 REVERSE LENGTH=1786	1286	FFEADSLLNPK(1)HNVK	0.0129847	0.0655272	-0.195864	-0.240452	-0.000576859	0.230634	0.327421	0.00980026	0.00920381	-0.0362891	-	+	2.58e-12	231.83	206.39	1	109.84	11	ATCG01130.1	1286	ATCG01130.1	1	By MS/MS	By MS/MS	By MS/MS	By MS/MS	By MS/MS	By MS/MS	By MS/MS	By MS/MS	UID896	___1	K	3	-0.015376	593730000	498090000	459930000	446530000	507740000	567730000	482370000	450260000	522380000	441290000	365620000	364870000
ATCG01130.1 | Symbols:YCF1.2,TIC214 | TRANSLOCON AT THE INNER ENVELOPE MEMBRANE OF CHLOROPLASTS 214 | Ycf1 protein | ChrC:123884-129244 REVERSE LENGTH=1786	1381	VQNYQK(1)IDK	0.106935	0.438129	NA	NA	-0.0040339	0.195814	0.129024	NA	NA	NA	-	-	0.0114794	86.624	57.537	1	85.67	6	ATCG01130.1	1381	ATCG01130.1	1			By MS/MS	By MS/MS	By MS/MS				UID897	___1	K	2	0.36174	0	0	0	0	5838600	7969400	5819800	5480000	5678300	4553800	0	0
ATMG00280.1 | Symbols:ORF110A | | Ribulose bisphosphate carboxylase large chain%2C catalytic domain-containing protein | ChrM:77819-78151 REVERSE LENGTH=110	84	GHYLNATAGTCEEMIK(1)R	0.0455086	0.246098	-0.0596002	0.325386	0.333789	-0.0652966	-0.23585	0.170767	0.0190613	-0.124189	-	+	1.07e-17	231.71	228.27	1	184.99	16	ATMG00280.1	84	ATMG00280.1	1	By MS/MS	By MS/MS	By MS/MS	By MS/MS	By MS/MS	By MS/MS	By MS/MS	By MS/MS	UID899	___1	K	3	-0.32217	110170000	108320000	156340000	227950000	217210000	206070000	145220000	156400000	164170000	196360000	175240000	177850000
AT5G59970.2 | Symbols:no symbol available | no full name available | Histone superfamily protein | Chr5:24146352-24146663 REVERSE LENGTH=103;AT5G59970.1 | Symbols:no symbol available | no full name available | Histone superfamily protein | Chr5:2414635	9	GK(1)GGK(1)GLGK(1)GGAK(1)R	-0.0201393	0.0902989	-0.31856	-0.0188488	0.0300299	0.32191	0.0657478	0.219052	-0.158735	-0.30171	-	+	5.62e-87	234.17	188.17	1	82.651	5	AT5G59970.2;AT5G59970.1;AT5G59690.1;AT3G53730.1;AT3G46320.1;AT3G45930.1;AT2G28740.1;AT1G07820.2;AT1G07820.1;AT1G07660.1;AT1G07660.2	9;9;9;9;9;9;9;9;9;9;9	AT5G59970.2	1;2;3;4	By MS/MS	By MS/MS	By MS/MS	By MS/MS	By MS/MS	By MS/MS	By MS/MS	By MS/MS	UID937	___2	K	3	-0.30337	14541000000	9948300000	12716000000	15445000000	14113000000	12928000000	15367000000	16552000000	14174000000	4376200000	13354000000	10037000000
AT5G59970.2 | Symbols:no symbol available | no full name available | Histone superfamily protein | Chr5:24146352-24146663 REVERSE LENGTH=103;AT5G59970.1 | Symbols:no symbol available | no full name available | Histone superfamily protein | Chr5:2414635	13	GLGK(1)GGAK(1)R	-0.00930367	0.0514918	-0.305967	0.0291349	0.075596	0.120043	0.0688616	0.190832	-0.160637	-0.092294	-	+	5.62e-87	234.17	188.17	1	170.22	4	AT5G59970.2;AT5G59970.1;AT5G59690.1;AT3G53730.1;AT3G46320.1;AT3G45930.1;AT2G28740.1;AT1G07820.2;AT1G07820.1;AT1G07660.1;AT1G07660.2	13;13;13;13;13;13;13;13;13;13;13	AT5G59970.2	1;2;3;4	By MS/MS	By MS/MS	By MS/MS	By MS/MS	By MS/MS	By MS/MS	By MS/MS	By MS/MS	UID938	___2	K	2	-0.081365	20219000000	16150000000	18196000000	22694000000	22283000000	20081000000	20941000000	24279000000	20503000000	11230000000	18447000000	16835000000
AT5G59970.2 | Symbols:no symbol available | no full name available | Histone superfamily protein | Chr5:24146352-24146663 REVERSE LENGTH=103;AT5G59970.1 | Symbols:no symbol available | no full name available | Histone superfamily protein | Chr5:2414635	17	GLGK(1)GGAK(1)R	0.0100068	0.0640945	0.10165	0.0147838	0.0148202	-0.168899	0.0872582	0.19722	-0.191524	0.0247452	-	+	5.62e-87	234.17	188.17	1	170.22	8	AT5G59970.2;AT5G59970.1;AT5G59690.1;AT3G53730.1;AT3G46320.1;AT3G45930.1;AT2G28740.1;AT1G07820.2;AT1G07820.1;AT1G07660.1	17;17;17;17;17;17;17;17;17;17	AT5G59970.2	2;3;4	By MS/MS	By MS/MS	By MS/MS	By MS/MS	By MS/MS	By MS/MS	By MS/MS	By MS/MS	UID939	___2	K	2	-0.081365	19810000000	15868000000	17546000000	21994000000	21446000000	19099000000	20026000000	23554000000	19764000000	10552000000	17694000000	16178000000
AT5G59970.2 | Symbols:no symbol available | no full name available | Histone superfamily protein | Chr5:24146352-24146663 REVERSE LENGTH=103;AT5G59970.1 | Symbols:no symbol available | no full name available | Histone superfamily protein | Chr5:2414635	6	GK(1)GGK(1)GLGK(1)GGAK(1)R	-0.0470622	0.222721	-0.331173	-0.081049	0.0479796	0.234873	0.0810489	0.253636	-0.187724	-0.394089	-	+	5.62e-87	234.17	188.17	1	82.651	2	AT5G59970.2;AT5G59970.1;AT5G59690.1;AT3G53730.1;AT3G46320.1;AT3G45930.1;AT2G28740.1;AT1G07820.2;AT1G07820.1;AT1G07660.1;AT1G07660.2	6;6;6;6;6;6;6;6;6;6;6	AT5G59970.2	2;3;4	By MS/MS	By MS/MS	By MS/MS	By MS/MS	By MS/MS	By MS/MS	By MS/MS	By MS/MS	UID940	___2	K	3	-0.30337	8675200000	9059800000	7578400000	9122100000	8042500000	5436200000	9364700000	9877100000	7008400000	3372200000	7890100000	3924200000
AT1G07790.1 | Symbols:HTB1 | | Histone superfamily protein | Chr1:2413049-2413495 FORWARD LENGTH=148	28	AAEK(1)APAEK(1)K	0.0158667	0.0608895	-0.15109	-0.144999	0.135966	0.420376	0.345381	0.0622489	-0.303597	-0.237354	-	+	2.82e-05	203.11	157.74	1	60.102	4	AT1G07790.1	28	AT1G07790.1	1;2	By MS/MS	By MS/MS	By MS/MS	By MS/MS	By MS/MS	By MS/MS	By MS/MS	By MS/MS	UID942	___2	K	2	-0.13599	317220000	280700000	321710000	361990000	390200000	473490000	316650000	351180000	279000000	219380000	254210000	239450000
AT1G07790.1 | Symbols:HTB1 | | Histone superfamily protein | Chr1:2413049-2413495 FORWARD LENGTH=148	33	AAEK(1)APAEK(1)K	-0.0102939	0.0343296	-0.15109	-0.0590439	0.0396959	0.594966	0.123245	0.0622489	-0.45502	-0.237354	-	+	3.78e-05	203.11	157.74	1	60.102	9	AT1G07790.1	33	AT1G07790.1	1;2	By MS/MS	By MS/MS	By MS/MS	By MS/MS	By MS/MS	By MS/MS	By MS/MS	By MS/MS	UID943	___2	K	2	-0.13599	686460000	647130000	499350000	582630000	394890000	345100000	371870000	310700000	311120000	509200000	443770000	390180000
AT1G07790.1 | Symbols:HTB1 | | Histone superfamily protein | Chr1:2413049-2413495 FORWARD LENGTH=148	34	AAEK(1)APAEK(0.417)K(0.583)PK	0.0911108	0.364213	NA	-0.144999	0.119479	0.362918	0.471969	0.315307	-0.222768	-0.264131	-	+	2.82e-05	121.24	94.269	0.582893	119.39	10	AT1G07790.1	34	AT1G07790.1	2		By MS/MS	By MS/MS	By MS/MS	By MS/MS	By MS/MS	By MS/MS	By MS/MS	UID944	___2	K	3	-0.080096	0	0	18413000	18304000	338630000	401250000	277240000	324400000	16884000	13795000	10623000	9015400
AT1G07790.1 | Symbols:HTB1 | | Histone superfamily protein | Chr1:2413049-2413495 FORWARD LENGTH=148	7	AEK(0.997)K(0.003)PAEK(1)K	0.217472	1.05559	0.498659	0.147958	0.00930651	0.30743	0.865122	0.0697698	0.0545011	-0.212969	-	+	0.000330764	145.34	79.993	0.996834	117.52	3	AT1G07790.1	7	AT1G07790.1	1;2	By MS/MS	By MS/MS	By MS/MS	By MS/MS	By MS/MS	By MS/MS	By MS/MS	By MS/MS	UID945	___2	K	3	-0.12366	9.892e+08	1.231e+09	525730000	7.0076e+08	6.2913e+08	8.2137e+08	9.0738e+08	1.1361e+09	1.2546e+09	8.2872e+08	1.0431e+09	9.8742e+08
AT1G07790.1 | Symbols:HTB1 | | Histone superfamily protein | Chr1:2413049-2413495 FORWARD LENGTH=148	12	AEK(0.89)K(0.11)PAEK(1)K	0.217472	1.05559	0.498659	0.147958	0.00930651	0.30743	0.865122	0.0697698	0.0545011	-0.212969	-	+	0.000330764	145.34	79.993	1	129.16	8	AT1G07790.1	12	AT1G07790.1	2	By MS/MS	By MS/MS	By MS/MS	By MS/MS	By MS/MS	By MS/MS	By MS/MS	By MS/MS	UID947	___2	K	3	-0.047453	636230000	890300000	497560000	663950000	606810000	797450000	682220000	765290000	970070000	562290000	785050000	799960000
AT1G07790.1 | Symbols:HTB1 | | Histone superfamily protein | Chr1:2413049-2413495 FORWARD LENGTH=148	39	AGK(1)K(1)LPPK	-0.0869312	0.0175451	NA	3.63459	0.101273	NA	NA	-3.99666	NA	NA	-	-	0.00694156	83.265	18.013	1	64.265	3	AT1G07790.1	39	AT1G07790.1	2	By MS/MS	By MS/MS	By MS/MS		By MS/MS	By MS/MS	By MS/MS		UID948	___2	K	2	0.12272	1944600	0	207720	7028600	3302000	3691200	0	0	0	3091700	52838	2421000
AT1G07790.1 | Symbols:HTB1 | | Histone superfamily protein | Chr1:2413049-2413495 FORWARD LENGTH=148	40	AGK(1)K(1)LPPK	-0.0869312	0.0175451	NA	3.63459	0.101273	NA	NA	-3.99666	NA	NA	-	-	0.00694156	83.265	18.013	1	64.265	4	AT1G07790.1	40	AT1G07790.1	2	By MS/MS	By MS/MS	By MS/MS		By MS/MS	By MS/MS	By MS/MS		UID949	___2	K	2	0.12272	1944600	0	207720	7028600	3302000	3691200	0	0	0	3091700	52838	2421000
AT1G08600.1 | Symbols:ATRX,CHR20 | | P-loop containing nucleoside triphosphate hydrolases superfamily protein | Chr1:2724562-2733431 FORWARD LENGTH=1458;AT1G08600.4 | Symbols:ATRX,CHR20 | | P-loop containing nucleoside triphosphate hydrolases superfam	648	DTRTK(1)IAIEK(1)ARQER	-0.0773532	0.24519	-0.476257	0.26111	0.0896664	0.115832	NA	-0.530071	0.0756011	NA	-	+	0.00553296	52.254	27.319	1	24.784	5	AT1G08600.1;AT1G08600.4;AT1G08600.3;AT1G08600.2	648;648;648;648	AT1G08600.1	2	By MS/MS	By MS/MS	By MS/MS	By MS/MS		By MS/MS	By matching		UID959	___2	K	4	-1.0779	27719000	19827000	21815000	30663000	32435000	37131000	13242000	15202000	0	0	9880600	23816000
AT1G08600.1 | Symbols:ATRX,CHR20 | | P-loop containing nucleoside triphosphate hydrolases superfamily protein | Chr1:2724562-2733431 FORWARD LENGTH=1458;AT1G08600.4 | Symbols:ATRX,CHR20 | | P-loop containing nucleoside triphosphate hydrolases superfam	653	DTRTK(1)IAIEK(1)ARQER	-0.0773532	0.24519	-0.476257	0.26111	0.0896664	0.115832	NA	-0.530071	0.0756011	NA	-	+	0.00553296	52.254	27.319	1	24.784	10	AT1G08600.1;AT1G08600.4;AT1G08600.3;AT1G08600.2	653;653;653;653	AT1G08600.1	2	By MS/MS	By MS/MS	By MS/MS	By MS/MS		By MS/MS	By matching		UID960	___2	K	4	-1.0779	27719000	19827000	21815000	30663000	32435000	37131000	13242000	15202000	0	0	9880600	23816000
AT5G65360.1 | Symbols:H3.1 | histone 3.1 | Histone superfamily protein | Chr5:26120099-26120509 REVERSE LENGTH=136;AT5G10400.1 | Symbols:H3.1,HTR13 | histone 3.1 | Histone superfamily protein | Chr5:3270478-3270888 REVERSE LENGTH=136;AT5G10390.1 | Sym	19	K(1)QLATK(1)AAR	0.19309	0.0526774	-0.0822551	-0.019536	-7.03441	0.0364223	0.110916	0.166681	8.27389	0.0930192	-	+	9.55e-06	134.25	81.531	1	73.233	1	AT5G65360.1;AT5G10400.1;AT5G10390.1;AT3G27360.1;AT1G09200.1;AT5G10980.1;AT4G40040.3;AT4G40040.2;AT4G40040.1;AT4G40030.4;AT4G40030.3;AT4G40030.1;AT4G40030.2;AT1G13370.1	19;19;19;19;19;19;19;19;19;19;19;19;47;19	AT5G65360.1;AT5G10980.1	2	By MS/MS	By MS/MS	By MS/MS	By MS/MS	By MS/MS	By MS/MS	By MS/MS	By MS/MS	UID963	___2	K	2	0.095337	4768400000	4351100000	3850100000	4132000000	5750900000	7482500000	4029600000	4652500000	247950000	4900900000	3440100000	4179200000
AT5G65360.1 | Symbols:H3.1 | histone 3.1 | Histone superfamily protein | Chr5:26120099-26120509 REVERSE LENGTH=136;AT5G10400.1 | Symbols:H3.1,HTR13 | histone 3.1 | Histone superfamily protein | Chr5:3270478-3270888 REVERSE LENGTH=136;AT5G10390.1 | Sym	24	QLATK(1)AAR	0.19309	0.0526774	-0.0822551	-0.019536	-7.03441	0.0364223	0.110916	0.166681	8.27389	0.0930192	-	+	9.55e-06	134.25	81.531	1	75.213	5	AT5G65360.1;AT5G10400.1;AT5G10390.1;AT3G27360.1;AT1G09200.1;AT5G10980.1;AT4G40040.3;AT4G40040.2;AT4G40040.1;AT4G40030.4;AT4G40030.3;AT4G40030.1;AT4G40030.2;AT1G13370.1	24;24;24;24;24;24;24;24;24;24;24;24;52;24	AT5G65360.1;AT5G10980.1	1;2	By MS/MS	By MS/MS	By MS/MS	By MS/MS	By MS/MS	By MS/MS	By MS/MS	By MS/MS	UID964	___2	K	2	-0.21817	4794900000	4372700000	3950700000	4265100000	5888200000	7626500000	4168700000	4802000000	440450000	5035800000	3571200000	4358700000
AT5G65360.1 | Symbols:H3.1 | histone 3.1 | Histone superfamily protein | Chr5:26120099-26120509 REVERSE LENGTH=136;AT5G10400.1 | Symbols:H3.1,HTR13 | histone 3.1 | Histone superfamily protein | Chr5:3270478-3270888 REVERSE LENGTH=136;AT5G10390.1 | Sym	38	KSAPATGGVK(1)K(1)PHR	-1.00831	1.03091	NA	-1.44839	0.157447	NA	NA	NA	NA	-1.73399	-	-	0.000264899	81.619	67.057	1	81.619	11	AT5G65360.1;AT5G10400.1;AT5G10390.1;AT3G27360.1;AT1G09200.1	38;38;38;38;38	AT5G65360.1	2	By MS/MS	By MS/MS	By matching	By MS/MS				By MS/MS	UID966	___2	K	3	-0.031508	2298600	0	1443500	527890	1722300	2054900	1781900	0	0	0	0	0
AT5G65360.1 | Symbols:H3.1 | histone 3.1 | Histone superfamily protein | Chr5:26120099-26120509 REVERSE LENGTH=136;AT5G10400.1 | Symbols:H3.1,HTR13 | histone 3.1 | Histone superfamily protein | Chr5:3270478-3270888 REVERSE LENGTH=136;AT5G10390.1 | Sym	10	K(1)STGGK(1)APR	0.0170933	0.0943553	0.0335111	-0.122036	0.0783657	0.189664	0.242396	0.119134	-0.156113	-0.248176	-	+	0.0117934	117.31	85.376	1	117.31	1	AT5G65360.1;AT5G10400.1;AT5G10390.1;AT3G27360.1;AT1G09200.1;AT5G10980.1;AT4G40040.3;AT4G40040.2;AT4G40040.1;AT4G40030.4;AT4G40030.3;AT4G40030.1;AT4G40030.2	10;10;10;10;10;10;10;10;10;10;10;10;38	AT5G65360.1;AT5G10980.1	2	By MS/MS	By MS/MS	By MS/MS	By MS/MS	By MS/MS	By MS/MS	By MS/MS	By MS/MS	UID967	___2	K	2	-0.045024	24427000	19021000	969760000	1077800000	59177000	64922000	44980000	40318000	685090000	664630000	290070000	271140000
AT5G65360.1 | Symbols:H3.1 | histone 3.1 | Histone superfamily protein | Chr5:26120099-26120509 REVERSE LENGTH=136;AT5G10400.1 | Symbols:H3.1,HTR13 | histone 3.1 | Histone superfamily protein | Chr5:3270478-3270888 REVERSE LENGTH=136;AT5G10390.1 | Sym	15	STGGK(1)APR	0.0170933	0.0943553	0.0335111	-0.122036	0.0783657	0.189664	0.242396	0.119134	-0.156113	-0.248176	-	+	0.00149448	119.41	76.34	1	75.738	5	AT5G65360.1;AT5G10400.1;AT5G10390.1;AT3G27360.1;AT1G09200.1;AT5G65350.1;AT5G10980.1;AT4G40040.3;AT4G40040.2;AT4G40040.1;AT4G40030.4;AT4G40030.3;AT4G40030.1;AT4G40030.2	15;15;15;15;15;15;15;15;15;15;15;15;15;43	AT5G65360.1;AT5G10980.1	1;2	By MS/MS	By MS/MS	By MS/MS	By MS/MS	By MS/MS	By MS/MS	By MS/MS	By MS/MS	UID968	___2	K	2	0.31796	512020000	563780000	1222900000	1332700000	463500000	517010000	448400000	513850000	1093500000	998140000	746580000	754200000
AT1G16710.6 | Symbols:HAC12 | histone acetyltransferase of the CBP family 12 | histone acetyltransferase of the CBP family 12 | Chr1:5714692-5721782 FORWARD LENGTH=1641;AT1G16710.5 | Symbols:HAC12 | histone acetyltransferase of the CBP family 12 | histo	1507	EGCINHPHK(1)LTTHPSLADQNAQNK(1)EAR	0.0740718	0.137778	NA	NA	NA	0.252003	-0.236217	NA	-0.367043	0.647545	-	-	1.11e-06	77.873	59.771	1	37.344	9	AT1G16710.6;AT1G16710.5;AT1G16710.4;AT1G16710.2;AT1G16710.8;AT1G16710.7;AT1G16710.3;AT1G16710.10;AT1G16710.1	1507;1507;1507;1543;1546;1546;1546;1546;1572	AT1G16710.6	2				By MS/MS	By MS/MS		By MS/MS	By MS/MS	UID1010	___2	K	4	-0.86314	0	0	0	0	0	0	1341800	1623600	2262200	3554900	0	0
AT1G16710.6 | Symbols:HAC12 | histone acetyltransferase of the CBP family 12 | histone acetyltransferase of the CBP family 12 | Chr1:5714692-5721782 FORWARD LENGTH=1641;AT1G16710.5 | Symbols:HAC12 | histone acetyltransferase of the CBP family 12 | histo	1522	LTTHPSLADQNAQNK(1)EAR	0.0740718	0.137778	NA	NA	NA	0.252003	-0.236217	NA	-0.367043	0.647545	-	-	1.96e-22	192.85	169.37	1	115.57	15	AT1G16710.6;AT1G16710.5;AT1G16710.4;AT1G16710.2;AT1G16710.8;AT1G16710.7;AT1G16710.3;AT1G16710.10;AT1G16710.1	1522;1522;1522;1558;1561;1561;1561;1561;1587	AT1G16710.6	1;2	By MS/MS	By MS/MS	By MS/MS	By MS/MS	By MS/MS	By MS/MS	By MS/MS	By MS/MS	UID1011	___2	K	3	-0.70142	4536800	7675800	4554700	7712600	2244200	4581700	7998800	11440000	10538000	11087000	6512700	9091600
AT1G29470.2 | Symbols:no symbol available | no full name available | S-adenosyl-L-methionine-dependent methyltransferases superfamily protein | Chr1:10310424-10313369 REVERSE LENGTH=770;AT1G29470.1 | Symbols:no symbol available | no full name available	63	DVDTTK(1)SDFK	-0.16439	0.390617	-0.555163	0.111432	0.246327	0.224806	-1.00411	-0.00963389	NA	NA	-	+	5.54e-07	166.34	133.08	1	114.5	6	AT1G29470.2;AT1G29470.1	63;63	AT1G29470.2	1;2	By MS/MS	By MS/MS	By MS/MS	By MS/MS	By MS/MS	By MS/MS	By MS/MS	By MS/MS	UID1043	___2	K	2	0.015931	96332000	59226000	73917000	94594000	136870000	129290000	126500000	130510000	52476000	56952000	73039000	84396000
AT1G29470.2 | Symbols:no symbol available | no full name available | S-adenosyl-L-methionine-dependent methyltransferases superfamily protein | Chr1:10310424-10313369 REVERSE LENGTH=770;AT1G29470.1 | Symbols:no symbol available | no full name available	67	SDFK(1)SEEVDR	-0.16439	0.390617	-0.555163	0.111432	0.246327	0.224806	-1.00411	-0.00963389	NA	NA	-	+	5.54e-07	212.82	153.47	1	145.28	4	AT1G29470.2;AT1G29470.1	67;67	AT1G29470.2	1;2	By MS/MS	By MS/MS	By MS/MS	By MS/MS	By MS/MS	By MS/MS	By MS/MS	By MS/MS	UID1044	___2	K	2	-0.22238	262710000	285320000	311620000	326920000	355330000	427120000	441040000	438370000	278870000	266520000	411050000	443930000
AT1G51060.1 | Symbols:HTA10 | histone H2A 10 | histone H2A 10 | Chr1:18926948-18927443 FORWARD LENGTH=132	6	GK(1)TLGSGSAK(1)K	-0.0154153	0.0753551	-0.250852	0.00518438	0.0282781	0.277569	0.241748	-0.00201834	-0.213086	-0.210146	-	+	0.000502052	202.65	144.69	1	141.88	2	AT1G51060.1	6	AT1G51060.1	1;2	By MS/MS	By MS/MS	By MS/MS	By MS/MS	By MS/MS	By MS/MS	By MS/MS	By MS/MS	UID1082	___2	K	2	-0.0897	75093000	54580000	46999000	50789000	62351000	86575000	62460000	50273000	58662000	36506000	44480000	38658000
AT1G51060.1 | Symbols:HTA10 | histone H2A 10 | histone H2A 10 | Chr1:18926948-18927443 FORWARD LENGTH=132	14	GK(1)TLGSGSAK(1)K	-0.0154153	0.0753551	-0.250852	0.00518438	0.0282781	0.277569	0.241748	-0.00201834	-0.213086	-0.210146	-	+	0.000502052	202.65	144.69	1	141.88	10	AT1G51060.1	14	AT1G51060.1	2	By MS/MS	By MS/MS	By MS/MS	By MS/MS	By MS/MS	By MS/MS	By MS/MS	By MS/MS	UID1083	___2	K	2	-0.0897	53318000	38979000	42590000	46709000	62351000	86575000	62460000	50273000	58662000	36506000	44480000	38658000
AT1G52740.1 | Symbols:HTA9 | histone H2A protein 9 | histone H2A protein 9 | Chr1:19645409-19646221 FORWARD LENGTH=134	7	SGK(1)GAK(1)GLIMGK	0.0133313	0.0737204	-0.192266	-0.104341	0.0508162	0.352492	-0.0867838	0.110963	-0.0787313	0.0545011	-	+	3.76e-13	143.24	115.06	1	106.49	6	AT1G52740.1	7	AT1G52740.1	1;2;3	By MS/MS	By MS/MS	By MS/MS	By MS/MS	By MS/MS	By MS/MS	By MS/MS	By MS/MS	UID1086	___2	K	2	0.050725	1508700000	1445800000	1474700000	1654700000	1388400000	1679400000	1553400000	1625300000	1390100000	1256600000	658960000	789370000
AT1G52740.1 | Symbols:HTA9 | histone H2A protein 9 | histone H2A protein 9 | Chr1:19645409-19646221 FORWARD LENGTH=134	13	GAK(1)GLIMGK(0.99)PSGSDK(0.01)DK	0.0297077	0.0747899	-0.315792	-0.273535	0.11391	0.674222	-0.214871	0.194311	NA	NA	-	+	1.51e-10	120.92	68.666	0.99049	65.175	9	AT1G52740.1	13	AT1G52740.1	2;3	By MS/MS	By MS/MS	By MS/MS	By MS/MS	By matching	By MS/MS			UID1087	___2	K	3	0.12179	7299400	4906700	6818400	8142800	18165000	17556000	10886000	5680300	2223200	2704500	11291000	12938000
AT1G52740.1 | Symbols:HTA9 | histone H2A protein 9 | histone H2A protein 9 | Chr1:19645409-19646221 FORWARD LENGTH=134	4	SGK(1)GAK(1)GLIMGK	0.00740863	0.0647738	-0.0687406	0.0648829	-0.0123541	0.0307518	0.0413577	0.0276015	-0.0787313	0.0545011	-	+	3.76e-13	143.24	115.06	1	106.49	3	AT1G52740.1	4	AT1G52740.1	1;2;3	By MS/MS	By MS/MS	By MS/MS	By MS/MS	By MS/MS	By MS/MS	By MS/MS	By MS/MS	UID1088	___2	K	2	0.050725	411910000	373510000	589690000	658800000	411140000	460600000	548320000	595470000	480980000	435190000	225180000	241620000
AT1G67540.1 | Symbols:no symbol available | no full name available | transmembrane protein | Chr1:25311496-25312194 REVERSE LENGTH=232;AT1G67540.2 | Symbols:no symbol available | no full name available | transmembrane protein | Chr1:25311496-25312351 R	14	SQTLMK(0.667)K(0.667)K(0.667)K	-0.123309	0.719452	-0.115332	0.200504	-0.0965318	NA	NA	-0.356257	-0.0818275	-0.290409	-	+	0.00434773	67.993	6.0303	0.666667	67.993	6	AT1G67540.1;AT1G67540.2	14;37	AT1G67540.1	2	By MS/MS	By MS/MS	By MS/MS			By MS/MS	By MS/MS	By MS/MS	UID1137	___2	K	2	-1.024	184810000	164570000	129970000	151150000	58505000	62299000	0	0	0	0	45672000	52498000
AT1G67540.1 | Symbols:no symbol available | no full name available | transmembrane protein | Chr1:25311496-25312194 REVERSE LENGTH=232;AT1G67540.2 | Symbols:no symbol available | no full name available | transmembrane protein | Chr1:25311496-25312351 R	15	SQTLMK(0.667)K(0.667)K(0.667)K	-0.123309	0.719452	-0.115332	0.200504	-0.0965318	NA	NA	-0.356257	-0.0818275	-0.290409	-	+	0.00434773	67.993	6.0303	0.666667	67.993	7	AT1G67540.1;AT1G67540.2	15;38	AT1G67540.1	2	By MS/MS	By MS/MS	By MS/MS			By MS/MS	By MS/MS	By MS/MS	UID1138	___2	K	2	-1.024	184810000	164570000	129970000	151150000	58505000	62299000	0	0	0	0	45672000	52498000
AT1G67540.1 | Symbols:no symbol available | no full name available | transmembrane protein | Chr1:25311496-25312194 REVERSE LENGTH=232;AT1G67540.2 | Symbols:no symbol available | no full name available | transmembrane protein | Chr1:25311496-25312351 R	16	SQTLMK(0.667)K(0.667)K(0.667)K	-0.123309	0.719452	-0.115332	0.200504	-0.0965318	NA	NA	-0.356257	-0.0818275	-0.290409	-	+	0.00434773	67.993	6.0303	0.666667	67.993	8	AT1G67540.1;AT1G67540.2	16;39	AT1G67540.1	2	By MS/MS	By MS/MS	By MS/MS			By MS/MS	By MS/MS	By MS/MS	UID1139	___2	K	2	-1.024	184810000	164570000	129970000	151150000	58505000	62299000	0	0	0	0	45672000	52498000
AT1G77800.7 | Symbols:no symbol available | no full name available | PHD finger family protein | Chr1:29253800-29259889 FORWARD LENGTH=1295;AT1G77800.6 | Symbols:no symbol available | no full name available | PHD finger family protein | Chr1:29253800-2	109	SHSGADK(1)K(1)K(1)K(1)K	0.113759	0.360669	0.742868	0.192825	NA	-0.225645	0.470949	-0.127237	-0.360842	0.103397	-	+	9.89e-06	180.07	62.176	1	56.951	7	AT1G77800.7;AT1G77800.6;AT1G77800.5;AT1G77800.2;AT1G77800.1;AT1G77800.4;AT1G77800.3	109;109;109;109;109;109;109	AT1G77800.7	2;3;4	By MS/MS	By MS/MS	By MS/MS	By MS/MS	By MS/MS	By MS/MS	By MS/MS	By MS/MS	UID1162	___2	K	3	-0.20202	48591000	64404000	42611000	44703000	35377000	44809000	46512000	54790000	53580000	36364000	48678000	49310000
AT1G77800.7 | Symbols:no symbol available | no full name available | PHD finger family protein | Chr1:29253800-29259889 FORWARD LENGTH=1295;AT1G77800.6 | Symbols:no symbol available | no full name available | PHD finger family protein | Chr1:29253800-2	110	SHSGADK(1)K(1)K(1)K(1)K	0.113759	0.360669	0.742868	0.192825	NA	-0.225645	0.470949	-0.127237	-0.360842	0.103397	-	+	9.89e-06	180.07	62.176	1	56.951	8	AT1G77800.7;AT1G77800.6;AT1G77800.5;AT1G77800.2;AT1G77800.1;AT1G77800.4;AT1G77800.3	110;110;110;110;110;110;110	AT1G77800.7	2;3;4	By MS/MS	By MS/MS	By MS/MS	By MS/MS	By MS/MS	By MS/MS	By MS/MS	By MS/MS	UID1163	___2	K	3	-0.20202	48591000	64404000	42611000	44703000	35377000	44809000	46512000	54790000	53580000	36364000	48678000	49310000
AT1G79000.3 | Symbols:PCAT2,ATHAC1,ATHPCAT2,HAC1 | ARABIDOPSIS HISTONE ACETYLTRANSFERASE OF THE CBP FAMILY 1,P300/CBP ACETYLTRANSFERASE-RELATED PROTEIN 2,ARABIDOPSIS THALIANA P300/CBP ACETYLTRANSFERASE-RELATED PROTEIN 2,histone acetyltransferase of the CB	1539	DGGVNHPHK(1)LTNHPSLADQNAQNK(1)EAR	0.0544547	0.336577	0.146394	0.0475383	0.246259	-0.249991	0.311345	-0.143524	-0.00753606	0.0851526	-	+	1.11e-50	203.47	198.1	1	84.365	9	AT1G79000.3;AT1G79000.1;AT1G79000.2	1539;1563;1563	AT1G79000.3	2	By MS/MS	By matching	By MS/MS	By MS/MS	By MS/MS	By MS/MS	By MS/MS	By MS/MS	UID1170	___2	K	3	-0.23364	9128600	9478700	2210500	3241700	17920000	23141000	9771700	19142000	41314000	36905000	15530000	23837000
AT1G79000.3 | Symbols:PCAT2,ATHAC1,ATHPCAT2,HAC1 | ARABIDOPSIS HISTONE ACETYLTRANSFERASE OF THE CBP FAMILY 1,P300/CBP ACETYLTRANSFERASE-RELATED PROTEIN 2,ARABIDOPSIS THALIANA P300/CBP ACETYLTRANSFERASE-RELATED PROTEIN 2,histone acetyltransferase of the CB	1554	LTNHPSLADQNAQNK(1)EAR	0.0544547	0.336577	0.146394	0.0475383	0.246259	-0.249991	0.311345	-0.143524	-0.00753606	0.0851526	-	+	1.11e-50	206.63	161.9	1	164.97	15	AT1G79000.3;AT1G79000.1;AT1G79000.2	1554;1578;1578	AT1G79000.3	1;2	By MS/MS	By MS/MS	By MS/MS	By MS/MS	By MS/MS	By MS/MS	By MS/MS	By MS/MS	UID1171	___2	K	3	0.060809	37434000	53133000	22447000	38822000	62922000	80635000	40248000	55359000	88237000	71612000	46751000	48392000
AT2G28720.1 | Symbols:no symbol available | no full name available | Histone superfamily protein | Chr2:12327043-12327498 FORWARD LENGTH=151;AT3G45980.1 | Symbols:HTB9,H2B | HISTONE H2B | Histone superfamily protein | Chr3:16897492-16897944 REVERSE LEN	39	AGK(1)K(1)LPK	0.0613898	0.376012	-0.200233	0.0919367	0.0380507	0.108783	0.207161	-0.00532813	0.41045	-0.159702	-	+	0.00979865	102.71	29.675	1	89.55	3	AT2G28720.1;AT3G45980.1;AT3G46030.1;AT5G22880.1;AT5G59910.1	39;39;34;34;39	AT2G28720.1;AT3G45980.1;AT3G46030.1;AT5G22880.1;AT5G59910.1	2	By MS/MS	By MS/MS	By MS/MS	By MS/MS	By MS/MS	By MS/MS	By MS/MS	By MS/MS	UID1238	___2	K	2	0.52625	2453700000	2142600000	74578000	80431000	240520000	260270000	1910300000	2079400000	114150000	93698000	1940800000	2362300000
AT2G28720.1 | Symbols:no symbol available | no full name available | Histone superfamily protein | Chr2:12327043-12327498 FORWARD LENGTH=151;AT3G45980.1 | Symbols:HTB9,H2B | HISTONE H2B | Histone superfamily protein | Chr3:16897492-16897944 REVERSE LEN	40	AGK(1)K(1)LPK	0.0613898	0.376012	-0.200233	0.0919367	0.0380507	0.108783	0.207161	-0.00532813	0.41045	-0.159702	-	+	0.00979865	102.71	29.675	1	89.55	4	AT2G28720.1;AT3G45980.1;AT3G46030.1;AT5G22880.1;AT5G59910.1	40;40;35;35;40	AT2G28720.1;AT3G45980.1;AT3G46030.1;AT5G22880.1;AT5G59910.1	2	By MS/MS	By MS/MS	By MS/MS	By MS/MS	By MS/MS	By MS/MS	By MS/MS	By MS/MS	UID1239	___2	K	2	0.52625	2453700000	2142600000	74578000	80431000	240520000	260270000	1910300000	2079400000	114150000	93698000	1940800000	2362300000
AT2G28720.1 | Symbols:no symbol available | no full name available | Histone superfamily protein | Chr2:12327043-12327498 FORWARD LENGTH=151	7	AGK(0.991)K(0.01)PAEK(0.987)K(0.012)PAEK	0.385469	0.771196	0.254957	0.384492	2.01981	-0.169925	0.268087	0.00272936	-0.0618724	NA	-	+	0.000200147	95.018	60.64	0.990654	95.018	3	AT2G28720.1	7	AT2G28720.1	2	By MS/MS	By MS/MS	By MS/MS	By MS/MS	By MS/MS	By MS/MS	By MS/MS	By MS/MS	UID1240	___2	K	2	0.076167	167210000	30627000	120390000	22738000	185410000	13566000	122590000	16863000	128130000	16261000	120300000	20865000
AT2G28720.1 | Symbols:no symbol available | no full name available | Histone superfamily protein | Chr2:12327043-12327498 FORWARD LENGTH=151	8	K(0.553)PAEK(0.482)K(0.482)PAEK(0.482)APAEEEK	0.404482	1.45783	NA	0.321928	NA	0.815326	0.348427	NA	0.132248	NA	-	-	0.000494239	70.942	60.603	0.553421	47.09	1	AT2G28720.1	8	AT2G28720.1	2		By MS/MS	By MS/MS	By MS/MS	By MS/MS		By MS/MS		UID1241	___2	K	4	0.39858	0	0	28959000	43168000	0	0	16811000	2055200	8919400	8310300	0	0
AT2G28720.1 | Symbols:no symbol available | no full name available | Histone superfamily protein | Chr2:12327043-12327498 FORWARD LENGTH=151	12	AGK(0.991)K(0.01)PAEK(0.987)K(0.012)PAEK	0.115976	0.596738	0.254957	0.384492	NA	-0.169925	0.285478	0.00272936	-0.0618724	NA	-	+	0.00019785	103.85	92.59	0.987372	95.018	8	AT2G28720.1	12	AT2G28720.1	1;2	By MS/MS	By MS/MS	By MS/MS	By MS/MS	By MS/MS	By MS/MS	By MS/MS		UID1242	___2	K	2	0.076167	167210000	30627000	120390000	22738000	0	0	97263000	52744000	88063000	56200000	33347000	20865000
AT2G28720.1 | Symbols:no symbol available | no full name available | Histone superfamily protein | Chr2:12327043-12327498 FORWARD LENGTH=151	13	AGK(0.844)K(0.156)PAEK(0.156)K(0.844)PAEK	-0.229815	0.137682	NA	-0.97835	2.01981	0.808892	0.348427	0.247269	-0.0347218	-4.02004	-	+	5.22e-09	107.21	76.56	0.844125	38.511	9	AT2G28720.1	13	AT2G28720.1	1;2	By MS/MS	By MS/MS	By MS/MS	By MS/MS	By MS/MS	By MS/MS	By MS/MS	By MS/MS	UID1243	___2	K	4	0.7367	132320000	10337000	106720000	11489000	188440000	49607000	244100000	58000000	26098000	22166000	103550000	18051000
AT2G28720.1 | Symbols:no symbol available | no full name available | Histone superfamily protein | Chr2:12327043-12327498 FORWARD LENGTH=151	17	KPAEK(1)APAEEEK	-0.0396023	0.10226	-0.688079	0.0471196	-0.0615688	0.792707	0.164884	0.0520272	-0.201659	-0.42225	-	+	6.07e-12	117.35	80.892	0.999995	114.72	5	AT2G28720.1	17	AT2G28720.1	1;2	By MS/MS	By MS/MS	By MS/MS	By MS/MS	By MS/MS	By MS/MS	By MS/MS	By MS/MS	UID1244	___2	K	2	-0.36139	125040000	64525000	89002000	114700000	121750000	143800000	120620000	75130000	83922000	73683000	67995000	72314000
AT2G28720.1 | Symbols:no symbol available | no full name available | Histone superfamily protein | Chr2:12327043-12327498 FORWARD LENGTH=151	28	VAEK(1)APAEK(1)K	-0.22295	0.395965	-2.04406	-0.202688	-0.033793	0.600096	-0.0043216	0.057752	0.17479	-0.331372	-	+	6.07e-12	140.14	101.36	1	58.676	4	AT2G28720.1	28	AT2G28720.1	1;2	By MS/MS	By MS/MS	By MS/MS	By MS/MS	By MS/MS	By MS/MS	By MS/MS	By MS/MS	UID1245	___2	K	2	-0.15726	207610000	154030000	963360000	1227700000	1491200000	1537100000	1009800000	862870000	863400000	798350000	708000000	795900000
AT2G28720.1 | Symbols:no symbol available | no full name available | Histone superfamily protein | Chr2:12327043-12327498 FORWARD LENGTH=151	33	VAEK(1)APAEK(1)K	-0.364799	0.858291	-1.46733	-0.175599	-0.0805212	0.356292	-1.42551	-0.133695	0.17479	-0.16681	-	+	0.000114447	140.14	101.36	1	58.676	9	AT2G28720.1	33	AT2G28720.1	1;2	By MS/MS	By MS/MS	By MS/MS	By MS/MS	By MS/MS	By MS/MS	By MS/MS	By MS/MS	UID1246	___2	K	2	-0.15726	398310000	371940000	317380000	359320000	455750000	382390000	1124900000	938780000	145320000	376580000	283190000	245370000
AT2G28720.1 | Symbols:no symbol available | no full name available | Histone superfamily protein | Chr2:12327043-12327498 FORWARD LENGTH=151	34	VAEK(1)APAEK(0.445)K(0.555)PK	-0.0404107	0.151564	-0.601606	0.0408223	0.13519	0.431812	0.0676818	0.00905957	-0.224098	-0.182148	-	+	0.000114447	87.18	65.95	0.55515	66.004	10	AT2G28720.1	34	AT2G28720.1	2	By MS/MS	By MS/MS	By MS/MS	By MS/MS	By MS/MS	By MS/MS	By MS/MS	By MS/MS	UID1247	___2	K	3	-0.18189	65073000	32014000	646810000	886270000	1155600000	1152700000	51594000	39228000	682120000	638940000	480680000	574250000
AT2G37470.1 | Symbols:no symbol available | no full name available | Histone superfamily protein | Chr2:15736832-15737248 FORWARD LENGTH=138	8	AAEK(0.995)K(0.005)PAEK(1)K	0.188396	0.983602	0.410124	0.259544	0.215462	0.0379026	0.750615	-0.0023065	0.105544	-0.269721	-	+	7.69e-21	159.08	69.68	0.994896	122.42	4	AT2G37470.1	8	AT2G37470.1	1;2	By MS/MS	By MS/MS	By MS/MS	By MS/MS	By MS/MS	By MS/MS	By MS/MS	By MS/MS	UID1265	___2	K	2	0.25219	280850000	66547000	227630000	123500000	127660000	131250000	222340000	166960000	205010000	49569000	261730000	116950000
AT2G37470.1 | Symbols:no symbol available | no full name available | Histone superfamily protein | Chr2:15736832-15737248 FORWARD LENGTH=138	13	AAEK(0.861)K(0.139)PAEK(1)K	0.188396	0.983602	0.410124	0.259544	0.215462	0.0379026	0.750615	-0.0023065	0.105544	-0.269721	-	+	7.69e-21	159.08	69.68	1	134.13	9	AT2G37470.1	13	AT2G37470.1	2	By MS/MS	By MS/MS	By MS/MS	By MS/MS	By MS/MS	By MS/MS	By MS/MS	By MS/MS	UID1267	___2	K	3	0.20151	59165000	66547000	227630000	123500000	113190000	117030000	216630000	166960000	134190000	49569000	194110000	116950000
AT2G37520.1 | Symbols:no symbol available | no full name available | Acyl-CoA N-acyltransferase with RING/FYVE/PHD-type zinc finger domain-containing protein | Chr2:15745033-15749615 REVERSE LENGTH=829	350	K(1)LTSHVSGTGCHK(1)K	-0.13544	0.153519	-0.981337	0.321466	0.25355	NA	NA	NA	NA	NA	-	-	0.0159965	64.394	41.861	1	64.394	1	AT2G37520.1	350	AT2G37520.1	2	By MS/MS	By matching	By MS/MS						UID1271	___2	K	3	-0.16759	1367800	803930	1636600	2198600	1902100	2023000	0	0	0	0	0	0
AT2G37520.1 | Symbols:no symbol available | no full name available | Acyl-CoA N-acyltransferase with RING/FYVE/PHD-type zinc finger domain-containing protein | Chr2:15745033-15749615 REVERSE LENGTH=829	362	LTSHVSGTGCHK(1)K	-0.13544	0.153519	-0.981337	0.321466	0.25355	NA	NA	NA	NA	NA	-	-	2.7e-06	141.32	129.88	1	58.116	12	AT2G37520.1	362	AT2G37520.1	1;2	By MS/MS	By MS/MS	By MS/MS	By MS/MS	By MS/MS	By MS/MS	By MS/MS	By MS/MS	UID1272	___2	K	3	-0.24207	9516400	8739400	26783000	26284000	17948000	20416000	7998300	9236600	42368000	30086000	38027000	29233000
AT2G38810.4 | Symbols:HTA8 | histone H2A 8 | histone H2A 8 | Chr2:16219444-16220679 REVERSE LENGTH=136;AT2G38810.3 | Symbols:HTA8 | histone H2A 8 | histone H2A 8 | Chr2:16219444-16220679 REVERSE LENGTH=136;AT2G38810.2 | Symbols:HTA8 | histone H2A 8 |	4	AGK(1)GGK(1)GLLAAK(1)TTAAAANK	-0.0166899	0.0879489	-0.171937	-0.0789903	0.159428	0.188611	0.128298	0.118993	-0.268261	-0.209662	-	+	2.31e-42	269.02	235.24	1	86.748	3	AT2G38810.4;AT2G38810.3;AT2G38810.2;AT2G38810.1	4;4;4;4	AT2G38810.4	2;3	By MS/MS	By MS/MS	By MS/MS	By MS/MS	By MS/MS	By MS/MS	By MS/MS	By MS/MS	UID1280	___2	K	3	-0.15413	72601000	60287000	92400000	295400000	106940000	266220000	124750000	113430000	84265000	77842000	89539000	85109000
AT2G38810.4 | Symbols:HTA8 | histone H2A 8 | histone H2A 8 | Chr2:16219444-16220679 REVERSE LENGTH=136;AT2G38810.3 | Symbols:HTA8 | histone H2A 8 | histone H2A 8 | Chr2:16219444-16220679 REVERSE LENGTH=136;AT2G38810.2 | Symbols:HTA8 | histone H2A 8 |	7	GGK(1)GLLAAK(1)TTAAAANK	0.0314681	0.263942	-0.060969	0.0285691	0.114972	0.164787	0.118163	0.0513543	-0.0162201	-0.148913	-	+	2.31e-42	269.02	235.24	1	97.183	3	AT2G38810.4;AT2G38810.3;AT2G38810.2;AT2G38810.1	7;7;7;7	AT2G38810.4	2;3	By MS/MS	By MS/MS	By MS/MS	By MS/MS	By MS/MS	By MS/MS	By MS/MS	By MS/MS	UID1281	___2	K	3	-0.14071	142410000	122170000	222820000	472170000	207410000	384200000	300490000	285780000	232630000	217350000	252530000	241780000
AT2G38810.4 | Symbols:HTA8 | histone H2A 8 | histone H2A 8 | Chr2:16219444-16220679 REVERSE LENGTH=136;AT2G38810.3 | Symbols:HTA8 | histone H2A 8 | histone H2A 8 | Chr2:16219444-16220679 REVERSE LENGTH=136;AT2G38810.2 | Symbols:HTA8 | histone H2A 8 |	13	GLLAAK(1)TTAAAANK	-0.0123827	0.0790523	-0.0961287	0.148479	0.0531344	0.140953	-0.0353423	-0.0163536	-0.0193604	-0.274442	-	+	3.93e-78	330.93	233.5	1	84.892	6	AT2G38810.4;AT2G38810.3;AT2G38810.2;AT2G38810.1	13;13;13;13	AT2G38810.4	1;2;3	By MS/MS	By MS/MS	By MS/MS	By MS/MS	By MS/MS	By MS/MS	By MS/MS	By MS/MS	UID1282	___2	K	3	0.42924	338430000	311540000	368660000	658760000	501030000	740740000	586120000	543050000	445870000	403660000	448170000	464320000
AT3G07740.1 | Symbols:HAC10,HXA02,ATADA2A,ADA2A,HXA2 | homolog of yeast ADA2 2A | ADA2 2A | Chr3:2470014-2473062 REVERSE LENGTH=548;AT3G07740.4 | Symbols:HAC10,HXA02,ATADA2A,ADA2A,HXA2 | homolog of yeast ADA2 2A | ADA2 2A | Chr3:2470014-2473062 REVERSE	435	LNHGAPGSIAGK(1)TLK(1)SPR	0.0564882	0.114389	-0.0338649	NA	0.581475	NA	0.0980422	NA	-0.4197	NA	-	-	5.97e-11	120.52	111.12	1	120.52	12	AT3G07740.1;AT3G07740.4;AT3G07740.2;AT3G07740.3	435;442;364;414	AT3G07740.1	1;2	By MS/MS	By MS/MS	By MS/MS	By MS/MS	By MS/MS	By MS/MS	By MS/MS	By MS/MS	UID1344	___2	K	3	0.81567	26516000	24657000	9543400	13694000	22381000	26060000	10882000	15918000	12767000	13981000	9480100	17092000
AT3G07740.1 | Symbols:HAC10,HXA02,ATADA2A,ADA2A,HXA2 | homolog of yeast ADA2 2A | ADA2 2A | Chr3:2470014-2473062 REVERSE LENGTH=548;AT3G07740.4 | Symbols:HAC10,HXA02,ATADA2A,ADA2A,HXA2 | homolog of yeast ADA2 2A | ADA2 2A | Chr3:2470014-2473062 REVERSE	438	LNHGAPGSIAGK(1)TLK(1)SPR	0.0564882	0.114389	-0.0338649	NA	0.581475	NA	0.0980422	NA	-0.4197	NA	-	-	5.97e-11	120.52	111.12	1	120.52	15	AT3G07740.1;AT3G07740.4;AT3G07740.2;AT3G07740.3	438;445;367;417	AT3G07740.1	2	By MS/MS	By MS/MS	By MS/MS	By MS/MS	By MS/MS	By MS/MS	By MS/MS	By MS/MS	UID1345	___2	K	3	0.81567	10685000	11115000	0	5179300	7714800	8950200	0	6489800	8913200	10645000	0	5441400
AT3G07740.1 | Symbols:HAC10,HXA02,ATADA2A,ADA2A,HXA2 | homolog of yeast ADA2 2A | ADA2 2A | Chr3:2470014-2473062 REVERSE LENGTH=548;AT3G07740.4 | Symbols:HAC10,HXA02,ATADA2A,ADA2A,HXA2 | homolog of yeast ADA2 2A | ADA2 2A | Chr3:2470014-2473062 REVERSE	257	SVGEK(1)K(1)LR	0.041946	0.217544	NA	-0.244224	0.213939	0.0493673	0.190339	0.0876414	NA	-0.0453867	-	+	0.0112536	92.838	45.756	1	74.92	5	AT3G07740.1;AT3G07740.4;AT3G07740.2;AT3G07740.3	257;264;186;236	AT3G07740.1	2		By MS/MS	By MS/MS	By MS/MS	By MS/MS	By MS/MS		By MS/MS	UID1346	___2	K	2	-0.53092	0	0	29196000	27777000	33036000	31389000	30461000	32526000	29926000	27192000	25120000	31701000
AT3G07740.1 | Symbols:HAC10,HXA02,ATADA2A,ADA2A,HXA2 | homolog of yeast ADA2 2A | ADA2 2A | Chr3:2470014-2473062 REVERSE LENGTH=548;AT3G07740.4 | Symbols:HAC10,HXA02,ATADA2A,ADA2A,HXA2 | homolog of yeast ADA2 2A | ADA2 2A | Chr3:2470014-2473062 REVERSE	258	SVGEK(1)K(1)LR	0.041946	0.217544	NA	-0.244224	0.213939	0.0493673	0.190339	0.0876414	NA	-0.0453867	-	+	0.0112536	92.838	45.756	1	74.92	6	AT3G07740.1;AT3G07740.4;AT3G07740.2;AT3G07740.3	258;265;187;237	AT3G07740.1	2		By MS/MS	By MS/MS	By MS/MS	By MS/MS	By MS/MS		By MS/MS	UID1347	___2	K	2	-0.53092	0	0	29196000	27777000	33036000	31389000	30461000	32526000	29926000	27192000	25120000	31701000
AT3G45980.1 | Symbols:HTB9,H2B | HISTONE H2B | Histone superfamily protein | Chr3:16897492-16897944 REVERSE LENGTH=150;AT3G46030.1 | Symbols:HTB11 | | Histone superfamily protein | Chr3:16913614-16914051 REVERSE LENGTH=145;AT5G59910.1 | Symbols:HTB4	28	AEK(1)APAEK(1)K(1)PK	0.134755	0.837843	0.0875986	0.290778	-0.106884	0.22366	0.565332	0.111181	0.109962	-0.203585	-	+	3.56e-11	161.94	126.43	1	85.522	3	AT3G45980.1;AT3G46030.1;AT5G59910.1	28;23;28	AT3G45980.1;AT3G46030.1;AT5G59910.1	1;2;3	By MS/MS	By MS/MS	By MS/MS	By MS/MS	By MS/MS	By MS/MS	By MS/MS	By MS/MS	UID1425	___2	K	2	0.2522	5.7863e+09	3.2123e+09	3.4861e+09	3.347e+09	4.7501e+09	4.3314e+09	4.4495e+09	3.9391e+09	4.8904e+09	2.7755e+09	4.7688e+09	3.3005e+09
AT3G45980.1 | Symbols:HTB9,H2B | HISTONE H2B | Histone superfamily protein | Chr3:16897492-16897944 REVERSE LENGTH=150;AT3G46030.1 | Symbols:HTB11 | | Histone superfamily protein | Chr3:16913614-16914051 REVERSE LENGTH=145;AT5G59910.1 | Symbols:HTB4	33	AEK(1)APAEK(1)K(1)PK	0.117823	0.647175	-0.0996954	0.258338	-0.086512	0.226021	0.592723	0.128409	0.151469	-0.228165	-	+	7.57e-11	161.94	126.43	1	85.522	8	AT3G45980.1;AT3G46030.1;AT5G59910.1	33;28;33	AT3G45980.1;AT3G46030.1;AT5G59910.1	1;2;3	By MS/MS	By MS/MS	By MS/MS	By MS/MS	By MS/MS	By MS/MS	By MS/MS	By MS/MS	UID1426	___2	K	2	0.2522	4877700000	2876000000	3086100000	1206400000	3307400000	1269800000	4301600000	2925100000	5445300000	2378400000	2055400000	899740000
AT3G45980.1 | Symbols:HTB9,H2B | HISTONE H2B | Histone superfamily protein | Chr3:16897492-16897944 REVERSE LENGTH=150;AT3G46030.1 | Symbols:HTB11 | | Histone superfamily protein | Chr3:16913614-16914051 REVERSE LENGTH=145;AT5G59910.1 | Symbols:HTB4	34	AEK(1)APAEK(1)K(1)PK	0.506561	0.684347	-0.322018	0.245009	3.29265	0.386525	0.413538	0.238221	0.105008	-0.306448	-	+	3.56e-11	144.65	115.69	1	85.522	9	AT3G45980.1;AT3G46030.1;AT5G59910.1	34;29;34	AT3G45980.1;AT3G46030.1;AT5G59910.1	2;3	By MS/MS	By MS/MS	By MS/MS	By MS/MS	By MS/MS	By MS/MS	By MS/MS	By MS/MS	UID1427	___2	K	2	0.2522	684060000	60738000	2191300000	1947200000	3016900000	2555100000	3069000000	563320000	251360000	94868000	2443600000	2037800000
AT3G45980.1 | Symbols:HTB9,H2B | HISTONE H2B | Histone superfamily protein | Chr3:16897492-16897944 REVERSE LENGTH=150;AT5G02570.1 | Symbols:no symbol available | no full name available | Histone superfamily protein | Chr5:576742-577140 REVERSE LENGTH=	7	AEK(0.997)K(0.003)PAEK(1)K	0.217472	1.05559	0.498659	0.147958	0.00930651	0.30743	0.865122	0.0697698	0.0545011	-0.212969	-	+	0.000330764	145.34	79.993	0.996834	117.52	3	AT3G45980.1;AT5G02570.1	7;7	AT3G45980.1	1;2	By MS/MS	By MS/MS	By MS/MS	By MS/MS	By MS/MS	By MS/MS	By MS/MS	By MS/MS	UID1428	___2	K	3	-0.12366	989200000	1231000000	525730000	700760000	630910000	821370000	907380000	1136100000	1254600000	828720000	1043100000	987420000
AT3G45980.1 | Symbols:HTB9,H2B | HISTONE H2B | Histone superfamily protein | Chr3:16897492-16897944 REVERSE LENGTH=150;AT5G02570.1 | Symbols:no symbol available | no full name available | Histone superfamily protein | Chr5:576742-577140 REVERSE LENGTH=	12	AEK(0.89)K(0.11)PAEK(1)K	0.217472	1.05559	0.498659	0.147958	0.00930651	0.30743	0.865122	0.0697698	0.0545011	-0.212969	-	+	0.000330764	145.34	79.993	1	129.16	8	AT3G45980.1;AT5G02570.1	12;12	AT3G45980.1	2	By MS/MS	By MS/MS	By MS/MS	By MS/MS	By MS/MS	By MS/MS	By MS/MS	By MS/MS	UID1430	___2	K	3	-0.047453	636230000	890300000	497560000	663950000	608580000	797450000	682220000	765290000	970070000	562290000	785050000	799960000
AT3G45980.1 | Symbols:HTB9,H2B | HISTONE H2B | Histone superfamily protein | Chr3:16897492-16897944 REVERSE LENGTH=150;AT3G46030.1 | Symbols:HTB11 | | Histone superfamily protein | Chr3:16913614-16914051 REVERSE LENGTH=145;AT5G59910.1 | Symbols:HTB4	25	SK(0.999)AEK(0.995)APAEK(0.503)K(0.503)PK	0.155737	0.0567163	-0.198328	-0.0305603	0.226341	NA	4.33824	0.857547	NA	-4.25881	-	+	8.2e-05	94.551	73.888	0.999218	36.597	2	AT3G45980.1;AT3G46030.1;AT5G59910.1	25;20;25	AT3G45980.1;AT3G46030.1;AT5G59910.1	1;2;3	By MS/MS	By MS/MS	By MS/MS	By MS/MS	By MS/MS	By MS/MS	By MS/MS	By MS/MS	UID1432	___2	K	3	0.20717	190580000	163210000	1547900000	185310000	1993000000	50285000	1929600000	207650000	1444800000	45632000	201530000	190380000
AT3G46030.1 | Symbols:HTB11 | | Histone superfamily protein | Chr3:16913614-16914051 REVERSE LENGTH=145	7	AEK(0.998)K(0.961)PAEK(0.521)K(0.521)PVEEK	0.217472	1.05559	0.498659	0.147958	0.00930651	0.30743	0.865122	0.0697698	0.0545011	-0.212969	-	+	9.79e-18	145.34	79.993	0.997547	65.225	3	AT3G46030.1	7	AT3G46030.1	1;2;3	By MS/MS	By MS/MS	By MS/MS	By MS/MS	By MS/MS	By MS/MS	By MS/MS	By MS/MS	UID1433	___2	K	3	-0.25222	2784400000	1231000000	2304300000	700760000	3326800000	830410000	2829100000	1140500000	2610900000	829290000	1714800000	987420000
AT3G46030.1 | Symbols:HTB11 | | Histone superfamily protein | Chr3:16913614-16914051 REVERSE LENGTH=145	12	AEK(0.89)K(0.11)PAEK(1)K	0.217472	1.05559	0.498659	0.147958	0.00930651	0.30743	0.865122	0.0697698	0.0545011	-0.212969	-	+	9.79e-18	145.34	79.993	1	129.16	8	AT3G46030.1	12	AT3G46030.1	1;2;3	By MS/MS	By MS/MS	By MS/MS	By MS/MS	By MS/MS	By MS/MS	By MS/MS	By MS/MS	UID1435	___2	K	3	-0.047453	860250000	892190000	2276200000	663950000	3543600000	1090000000	2644100000	783880000	2572200000	565060000	2201700000	814030000
AT3G54560.2 | Symbols:HTA11 | histone H2A 11 | histone H2A 11 | Chr3:20196532-20197466 FORWARD LENGTH=136;AT3G54560.1 | Symbols:HTA11 | histone H2A 11 | histone H2A 11 | Chr3:20196532-20197466 FORWARD LENGTH=136	4	AGK(1)GGK(1)GLVAAK(1)TMAANK	0.00582929	0.0221475	-0.413788	-0.0757481	0.0961904	0.429848	0.248022	0.037251	-0.100113	-0.175029	-	+	2.82e-56	230.86	203.43	1	184	3	AT3G54560.2;AT3G54560.1	4;4	AT3G54560.2	2;3	By MS/MS	By MS/MS	By MS/MS	By MS/MS	By MS/MS	By MS/MS	By MS/MS	By MS/MS	UID1459	___2	K	2	-0.11165	555200000	448020000	921800000	964440000	934950000	1009600000	629360000	594130000	653450000	602880000	968540000	989780000
AT3G54560.2 | Symbols:HTA11 | histone H2A 11 | histone H2A 11 | Chr3:20196532-20197466 FORWARD LENGTH=136;AT3G54560.1 | Symbols:HTA11 | histone H2A 11 | histone H2A 11 | Chr3:20196532-20197466 FORWARD LENGTH=136	7	GGK(1)GLVAAK(1)TMAANK	0.0180062	0.0920337	-0.309645	-0.0521768	0.153735	0.320576	0.156113	0.051444	-0.0913869	-0.0846091	-	+	2.82e-56	262.11	234.79	1	181.98	3	AT3G54560.2;AT3G54560.1	7;7	AT3G54560.2	1;2;3	By MS/MS	By MS/MS	By MS/MS	By MS/MS	By MS/MS	By MS/MS	By MS/MS	By MS/MS	UID1460	___2	K	2	-0.031358	977030000	771850000	1293400000	1427500000	1375600000	1441000000	1089200000	1042700000	951350000	891130000	1225100000	1273900000
AT3G54560.2 | Symbols:HTA11 | histone H2A 11 | histone H2A 11 | Chr3:20196532-20197466 FORWARD LENGTH=136;AT3G54560.1 | Symbols:HTA11 | histone H2A 11 | histone H2A 11 | Chr3:20196532-20197466 FORWARD LENGTH=136	13	GLVAAK(1)TMAANK	0.0374026	0.252149	-0.219404	-0.0675306	0.16942	0.250646	0.119652	0.0513991	-0.0935096	0.0885487	-	+	2.82e-56	262.11	234.79	1	157.95	6	AT3G54560.2;AT3G54560.1	13;13	AT3G54560.2	1;2;3	By MS/MS	By MS/MS	By MS/MS	By MS/MS	By MS/MS	By MS/MS	By MS/MS	By MS/MS	UID1461	___2	K	2	-0.35065	888050000	707700000	1235800000	1371000000	1320600000	1409300000	1017900000	982180000	894430000	846960000	1172000000	1237800000
AT4G14385.1 | Symbols:no symbol available | no full name available | histone acetyltransferase subunit NuA4-domain protein | Chr4:8287144-8288622 REVERSE LENGTH=163	121	SK(1)GGLSTQGK(1)PK	-0.147499	0.641371	0.0915306	-0.602109	0.0492181	-0.129481	0.376246	-0.61551	-0.201344	-0.148545	-	+	3.54e-21	186.17	151.45	1	166.7	10	AT4G14385.1	121	AT4G14385.1	1;2	By MS/MS	By MS/MS	By MS/MS	By MS/MS	By MS/MS	By MS/MS	By MS/MS	By MS/MS	UID1525	___2	K	2	0.30364	11222000	12378000	9738900	8565000	15108000	18126000	36090000	18919000	34900000	8851500	20879000	10612000
AT4G14385.1 | Symbols:no symbol available | no full name available | histone acetyltransferase subunit NuA4-domain protein | Chr4:8287144-8288622 REVERSE LENGTH=163	113	SK(1)GGLSTQGK(1)PK	-0.147499	0.641371	0.0915306	-0.602109	0.0492181	-0.129481	0.376246	-0.61551	-0.201344	-0.148545	-	+	2.69e-06	186.17	151.45	1	166.7	2	AT4G14385.1	113	AT4G14385.1	2	By MS/MS	By MS/MS	By MS/MS	By MS/MS	By MS/MS	By MS/MS	By MS/MS	By MS/MS	UID1526	___2	K	2	0.30364	8181200	10465000	9738900	8565000	15108000	18126000	14460000	18919000	11049000	8851500	5633100	10045000
AT4G14920.1 | Symbols:no symbol available | no full name available | Acyl-CoA N-acyltransferase with RING/FYVE/PHD-type zinc finger protein | Chr4:8531157-8535842 REVERSE LENGTH=1138;AT4G14920.2 | Symbols:no symbol available | no full name available | A	546	VDGGK(1)SSK(1)HGR	0.0893451	0.709263	0.293959	0.0773797	-0.0409626	-0.234379	0.126817	0.126974	0.18916	0.175812	-	+	0.000566576	120.77	84.077	1	74.76	5	AT4G14920.1;AT4G14920.2;AT4G14920.3	546;546;546	AT4G14920.1	2	By MS/MS	By MS/MS	By MS/MS	By MS/MS	By MS/MS	By MS/MS	By MS/MS	By MS/MS	UID1528	___2	K	3	-0.13438	79151000	95238000	46654000	54178000	66205000	86482000	56749000	68275000	69530000	60126000	74360000	81117000
AT4G14920.1 | Symbols:no symbol available | no full name available | Acyl-CoA N-acyltransferase with RING/FYVE/PHD-type zinc finger protein | Chr4:8531157-8535842 REVERSE LENGTH=1138;AT4G14920.2 | Symbols:no symbol available | no full name available | A	549	VDGGK(1)SSK(1)HGR	0.0893451	0.709263	0.293959	0.0773797	-0.0409626	-0.234379	0.126817	0.126974	0.18916	0.175812	-	+	0.000566576	120.77	84.077	1	74.76	8	AT4G14920.1;AT4G14920.2;AT4G14920.3	549;549;549	AT4G14920.1	2	By MS/MS	By MS/MS	By MS/MS	By MS/MS	By MS/MS	By MS/MS	By MS/MS	By MS/MS	UID1529	___2	K	3	-0.13438	79151000	95238000	46654000	54178000	66205000	86482000	56749000	68275000	69530000	60126000	74360000	81117000
AT4G27230.2 | Symbols:HTA2 | histone H2A 2 | histone H2A 2 | Chr4:13637515-13638325 REVERSE LENGTH=131;AT4G27230.1 | Symbols:HTA2 | histone H2A 2 | histone H2A 2 | Chr4:13637515-13638325 REVERSE LENGTH=131	6	GK(1)QLGSGAAK(1)K	0.0461073	0.227358	-0.183081	0.163628	NA	0.0195799	0.0321675	NA	0.198243	NA	-	+	0.001888	97.813	31.74	1	57.348	2	AT4G27230.2;AT4G27230.1	6;6	AT4G27230.2	1;2	By MS/MS	By MS/MS	By MS/MS	By MS/MS	By MS/MS		By MS/MS	By MS/MS	UID1570	___2	K	2	-0.91392	2207900	2572400	1214800	2213000	0	3174200	2216900	2387300	5797400	6596200	0	0
AT4G27230.2 | Symbols:HTA2 | histone H2A 2 | histone H2A 2 | Chr4:13637515-13638325 REVERSE LENGTH=131;AT4G27230.1 | Symbols:HTA2 | histone H2A 2 | histone H2A 2 | Chr4:13637515-13638325 REVERSE LENGTH=131	14	GK(1)QLGSGAAK(1)K	0.0461073	0.227358	-0.183081	0.163628	NA	0.0195799	0.0321675	NA	0.198243	NA	-	+	0.001888	97.813	31.74	1	57.348	10	AT4G27230.2;AT4G27230.1	14;14	AT4G27230.2	2	By MS/MS	By MS/MS	By MS/MS	By MS/MS	By MS/MS		By MS/MS	By MS/MS	UID1571	___2	K	2	-0.91392	2207900	2572400	1214800	2213000	0	3174200	2216900	2387300	1657900	2552600	0	0
AT4G29790.1 | Symbols:no symbol available | no full name available | serine/arginine repetitive matrix protein | Chr4:14584228-14590123 FORWARD LENGTH=1211	611	SVNPMGVMK(1)HGTAK(1)QLR	-0.183307	0.932827	0.0938305	NA	-0.385597	0.0262051	-0.234992	NA	-0.54943	-0.0498601	-	+	0.000129424	124.08	78.064	1	60.528	14	AT4G29790.1	611	AT4G29790.1	1;2	By MS/MS	By MS/MS	By MS/MS	By MS/MS	By MS/MS	By MS/MS	By MS/MS	By MS/MS	UID1581	___2	K	3	-0.57572	96080000	90792000	97836000	111900000	165760000	232330000	141990000	154040000	92479000	85247000	112910000	123820000
AT4G29790.1 | Symbols:no symbol available | no full name available | serine/arginine repetitive matrix protein | Chr4:14584228-14590123 FORWARD LENGTH=1211	606	SVNPMGVMK(1)HGTAK(1)QLR	-0.183307	0.932827	0.0938305	NA	-0.385597	0.0262051	-0.234992	NA	-0.54943	-0.0498601	-	+	0.000129424	80.603	55.013	1	60.528	9	AT4G29790.1	606	AT4G29790.1	2	By MS/MS		By matching	By MS/MS	By MS/MS		By MS/MS	By MS/MS	UID1583	___2	K	3	-0.57572	5129000	5403100	0	0	4431200	4933600	7634500	8672200	4686400	5079000	0	0
AT5G10980.1 | Symbols:H3.3,HTR8 | histone 3.3 | Histone superfamily protein | Chr5:3472591-3473349 REVERSE LENGTH=136;AT4G40040.3 | Symbols:H3.3,HTR5 | histone 3.3 | Histone superfamily protein | Chr4:18557539-18558236 REVERSE LENGTH=136;AT4G40040.2 |	28	K(1)SAPTTGGVK(1)K(1)PHR	-0.01173	0.0437312	-0.298016	-0.216585	0.149249	0.315361	0.314141	0.153864	-0.172945	-0.338907	-	+	1.23e-08	206.18	132.3	1	145.6	1	AT5G10980.1;AT4G40040.3;AT4G40040.2;AT4G40040.1;AT4G40030.4;AT4G40030.3;AT4G40030.1;AT4G40030.2;AT1G13370.1;AT1G75600.1	28;28;28;28;28;28;28;56;28;28	AT5G10980.1	2;3	By MS/MS	By MS/MS	By MS/MS	By MS/MS	By MS/MS	By MS/MS	By MS/MS	By MS/MS	UID1610	___2	K	2	0.26948	190760000	163880000	142100000	138000000	207550000	224450000	123660000	109580000	153510000	126280000	90070000	91386000
AT5G10980.1 | Symbols:H3.3,HTR8 | histone 3.3 | Histone superfamily protein | Chr5:3472591-3473349 REVERSE LENGTH=136;AT4G40040.3 | Symbols:H3.3,HTR5 | histone 3.3 | Histone superfamily protein | Chr4:18557539-18558236 REVERSE LENGTH=136;AT4G40040.2 |	37	SAPTTGGVK(1)K(1)PHR	-0.0397962	0.231031	-0.128913	-0.12268	0.0540778	0.0734084	0.222212	0.134493	-0.309288	-0.24168	-	+	1.76e-13	241.54	187.12	1	78.814	9	AT5G10980.1;AT4G40040.3;AT4G40040.2;AT4G40040.1;AT4G40030.4;AT4G40030.3;AT4G40030.1;AT4G40030.2;AT1G13370.1;AT1G75600.1	37;37;37;37;37;37;37;65;37;37	AT5G10980.1	1;2;3	By MS/MS	By MS/MS	By MS/MS	By MS/MS	By MS/MS	By MS/MS	By MS/MS	By MS/MS	UID1611	___2	K	3	-0.15689	237110000	211040000	174130000	174130000	181520000	219190000	160490000	157100000	226640000	186540000	110210000	111530000
AT5G10980.1 | Symbols:H3.3,HTR8 | histone 3.3 | Histone superfamily protein | Chr5:3472591-3473349 REVERSE LENGTH=136;AT4G40040.3 | Symbols:H3.3,HTR5 | histone 3.3 | Histone superfamily protein | Chr4:18557539-18558236 REVERSE LENGTH=136;AT4G40040.2 |	38	SAPTTGGVK(1)K(1)PHR	0.0220296	0.115601	-0.0556962	-0.046474	-0.0411028	0.0957894	0.299276	0.250594	-0.309288	-0.0168623	-	+	1.76e-13	241.54	187.12	1	78.814	10	AT5G10980.1;AT4G40040.3;AT4G40040.2;AT4G40040.1;AT4G40030.4;AT4G40030.3;AT4G40030.1;AT4G40030.2;AT1G13370.1;AT1G75600.1	38;38;38;38;38;38;38;66;38;38	AT5G10980.1	1;2;3	By MS/MS	By MS/MS	By MS/MS	By MS/MS	By MS/MS	By MS/MS	By MS/MS	By MS/MS	UID1612	___2	K	3	-0.15689	198320000	183060000	157400000	162450000	187640000	214520000	165110000	156850000	203690000	155000000	144670000	147960000
AT5G12080.3 | Symbols:ATMSL10,MSL10 | mechanosensitive channel of small conductance-like 10 | mechanosensitive channel of small conductance-like 10 | Chr5:3898182-3900923 REVERSE LENGTH=734;AT5G12080.2 | Symbols:ATMSL10,MSL10 | mechanosensitive channel	379	VIDMGK(0.417)VHK(0.791)MK(0.791)R	0.0853204	0.283347	-0.000620475	NA	NA	0.287836	NA	-0.0312541	NA	NA	-	-	0.00319402	61.65	31.396	0.791431	53.327	9	AT5G12080.3;AT5G12080.2;AT5G12080.1	379;379;379	AT5G12080.3	2	By MS/MS		By MS/MS	By MS/MS		By MS/MS			UID1636	___2	K	2	-0.58766	12719000	7857300	0	0	0	0	14797000	9970400	0	0	5460600	7177400
AT5G12080.3 | Symbols:ATMSL10,MSL10 | mechanosensitive channel of small conductance-like 10 | mechanosensitive channel of small conductance-like 10 | Chr5:3898182-3900923 REVERSE LENGTH=734;AT5G12080.2 | Symbols:ATMSL10,MSL10 | mechanosensitive channel	381	VIDMGK(0.417)VHK(0.791)MK(0.791)R	0.0853204	0.283347	-0.000620475	NA	NA	0.287836	NA	-0.0312541	NA	NA	-	-	0.00319402	61.65	31.396	0.791431	53.327	11	AT5G12080.3;AT5G12080.2;AT5G12080.1	381;381;381	AT5G12080.3	2	By MS/MS		By MS/MS	By MS/MS		By MS/MS			UID1637	___2	K	2	-0.58766	12719000	7857300	0	0	0	0	14797000	9970400	0	0	5460600	7177400
AT5G22450.3 | Symbols:no symbol available | no full name available | spectrin beta chain%2C brain | Chr5:7437145-7442856 REVERSE LENGTH=1154;AT5G22450.2 | Symbols:no symbol available | no full name available | spectrin beta chain%2C brain | Chr5:743714	497	IQTSHK(1)GGGAWK(1)QGK	-0.0239678	0.186791	-0.144967	-0.155277	0.0222146	0.11129	-0.134484	0.104232	0.0328061	-0.0275573	-	+	6.28e-09	143.97	127.67	1	131.24	12	AT5G22450.3;AT5G22450.2;AT5G22450.1	497;497;497	AT5G22450.3	1;2	By MS/MS	By MS/MS	By MS/MS	By MS/MS	By MS/MS	By MS/MS	By MS/MS	By MS/MS	UID1664	___2	K	3	-0.11988	27922000	25673000	24682000	23492000	36646000	36366000	35362000	37508000	31198000	26577000	16663000	17681000
AT5G22450.3 | Symbols:no symbol available | no full name available | spectrin beta chain%2C brain | Chr5:7437145-7442856 REVERSE LENGTH=1154;AT5G22450.2 | Symbols:no symbol available | no full name available | spectrin beta chain%2C brain | Chr5:743714	491	IQTSHK(1)GGGAWK(1)QGK	-0.0239678	0.186791	-0.144967	-0.155277	0.0222146	0.11129	-0.134484	0.104232	0.0328061	-0.0275573	-	+	6.28e-09	147.37	147.37	1	131.24	6	AT5G22450.3;AT5G22450.2;AT5G22450.1	491;491;491	AT5G22450.3	1;2	By MS/MS	By MS/MS	By MS/MS	By MS/MS	By MS/MS	By MS/MS	By MS/MS	By MS/MS	UID1665	___2	K	3	-0.11988	77928000	67020000	69255000	76119000	112830000	122320000	91674000	82225000	94634000	92056000	58027000	72096000
AT5G22450.3 | Symbols:no symbol available | no full name available | spectrin beta chain%2C brain | Chr5:7437145-7442856 REVERSE LENGTH=1154;AT5G22450.2 | Symbols:no symbol available | no full name available | spectrin beta chain%2C brain | Chr5:743714	1031	VTTSK(1)GSAVLSGGGAQGK(1)R	-0.0479125	0.308115	0.184471	0.0497701	0.110667	-0.372952	-0.1137	-0.151729	-0.0812016	-0.00862417	-	+	1.46e-22	222.45	181.21	1	113.86	5	AT5G22450.3;AT5G22450.2;AT5G22450.1	1031;1031;1031	AT5G22450.3	2	By MS/MS	By MS/MS	By MS/MS	By MS/MS	By MS/MS	By MS/MS	By MS/MS	By MS/MS	UID1670	___2	K	3	0.021931	20374000	26450000	24287000	27101000	25725000	27850000	29027000	38983000	15884000	16204000	18452000	19539000
[truncated: 48 more rows]
[truncated: 37 more columns]

## Sheet: SD2 ProteinGroups
Brünje et al., 2024
[truncated: 2,534 more rows]
[truncated: 25 more columns]
