# Supplementary material for: The Plastidial Protein Acetyltransferase GNAT1 Forms a Complex With GNAT2, yet Their Interaction Is Dispensable for State Transitions
Source: Mol Cell Proteomics. 2024 Sep 28;23(11):100850. doi: 10.1016/j.mcpro.2024.100850 (PMC11585782; doi:10.1016/j.mcpro.2024.100850)
Supplement: Suppl. Data 3 [file mmc2.xlsx]

## Sheet: File description
Supplemental Data 3
#1 gnat2 (26) - Primary table for the N-terminome analysis containing all the unfiltered results obtained when processing each sample separately. This dataset was produced for a previously published paper on gnat2 (26).
#2 gnat2 (84) - Primary table for the N-terminome analysis containing all the unfiltered results obtained when processing each sample separately. This dataset was produced for another paper on gnat2 published simultaneously to Brünje et al., 2024 (84).
#3 gnat1 Total Dataset - Primary table for the N-terminome analysis containing all the unfiltered results obtained when processing each sample separately.
#4 Consolidated Dataset - Source table for the N-terminome analysis containing all the information compiled from the primary results obtained when processing each sample separately. Before combining, peptides were filtered to keep only the entries considered valid (proteotypic peptides, eNcounter score > 130). WT data from the recent experiments were pooled with that of the previous gnat2 paper (…
#5 Summary - Information table for the N-terminome analysis obtained from #4. The table summarizes the results specifying the number of N-termini identified in each condition, the number of valid non-redundant proteoforms, and the quantified NTA values associated with each condition: number of N-ter with or without the starting Met and acetylation status.
#6 gnat2 Table (All WTs) - Result table for the N-terminome analysis obtained from #4 containing only the N-termini with an NTA level decrease of at least 20% in the gnat2 samples (26, 84). The slide displays the distribution graphs as well as the volcano plots and correlation plots. The "All WTs" specification refers to the WT results that were used in the comparative analysis and originate from…
#7 gnat1 Table (All WTs) - Result table for the N-terminome analysis obtained from #4 containing only the N-termini with an NTA level decrease of at least 20% in the gnat1 samples. The slide displays the distribution graphs as well as the volcano plots and correlation plots. The "All WTs" specification refers to the WT results that were used in the comparative analysis and originate from previous…
#8 Combined Table (All WTs) - Result table for the N-terminome analysis obtained from #4 containing only the N-termini with an NTA level decrease of at least 20% in either the gnat2 or the gnat1 samples. The slide displays the distribution graphs as well as the volcano plots and correlation plots. The "All WTs" specification refers to the WT results that were used in the comparative analysis and …
#9 Preliminary Dataset - Source table for the preliminary N-terminome analysis of the gnat1 mutants containing all the information compiled from the primary results obtained when processing each sample separately. Before combining, peptides were filtered to keep only the entries considered valid (proteotypic peptides, eNcounter score > 130). This dataset considered gnat1-1 and gnat1-2 as two dist…
#10 Preliminary Summary - Information table for the preliminary N-terminome analysis obtained from #9. The table summarizes the results specifying the number of N-termini identified in each condition, how many were valid non-redundant proteoforms, and the quantified NTA values associated with each condition: number of N-ter with or without the starting Met and acetylation status. This dataset con…

## Sheet: #1 gnat2 (26)
Accession (Primary)	Accession (Secundary)	Start Position	N-terminal Modification	N-1 Residue	N-terminal Sequence	eNcounter Score Av.	eNcounter Score Min.	eNcounter Score Max.	Associated Queries	Queries used for quantification	H/L Ratio	Deviation	% NTA (Av.)	% NTA (Min.)	% NTA (Max.)	Translation version	Proteotypic	Sample	Validated N-terminus
AT4G17510.1		2	l	M	ATASESSSSK	945.3	945.3	945.3	2	2	6.618e-05	1.103	99.99	99.99	99.99	F	T	08-2019_WT_RepBio1	T
AT4G02770.1		46	h	A	EKTDSSAAAA	319.5	319.5	319.5	0	1						F	T	08-2019_WT_RepBio1	T
AT1G52000.1		2	l	M	SWDDGKHTKV	404.2	404.2	404.2	0	1						F	T	08-2019_WT_RepBio1	T
AT3G46340.1		111	h	R	ATALYGNYDG	25.72	25.72	25.72	0	1						F	T	08-2019_WT_RepBio1	F
AT5G54650.1		740	l	K	KSANIDADGL	5.722	5.722	5.722	0	1						F	T	08-2019_WT_RepBio1	F
AT3G05590.1		2	h	M	GIDLIAGGKS	470.1	470.1	470.1	2	2	50.85	1.041	1.928	1.854	2.006	F	T	08-2019_WT_RepBio1	T
AT4G21445.1		55	h	A	SAETGEEESD	277.1	277.1	277.1	1	1	39.35	1	2.478	2.478	2.478	F	T	08-2019_WT_RepBio1	T
AT3G54050.1		60	J	M	AVAADAAETK	496.1	496.1	496.1	2	2	1.3	1.03	43.47	42.74	44.2	F	T	08-2019_WT_RepBio1	T
AT5G55610.1		58	h	C	DAAAAIDDDY	261.7	261.7	261.7	0	1						F	T	08-2019_WT_RepBio1	T
AT4G17483.1		176	h	K	IPGEISKYLE	1.766	1.766	1.766	0	2						F	T	08-2019_WT_RepBio1	F
AT5G35630.1		52	h	A	LQSDNSTVNR	119.6	119.6	119.6	2	3	289.9	1.45	0.3438	0.2374	0.4975	F	T	08-2019_WT_RepBio1	F
AT1G23820.1		1	l	-	MDAKETSATD	592.8	592.8	592.8	0	1						F	T	08-2019_WT_RepBio1	T
AT3G53870.1		2	l	M	TTQISKKRKF	458.2	458.2	458.2	0	1						F	T	08-2019_WT_RepBio1	T
AT3G52230.1		2	l	M	AEEAQVDRSN	790.8	790.8	790.8	0	2						F	T	08-2019_WT_RepBio1	T
AT4G24820.1		1	l	-	MDGGAEGSQQ	361.9	361.9	361.9	1	1	5.3e-05	1	99.99	99.99	99.99	F	T	08-2019_WT_RepBio1	T
AT2G17560.1		1	h	-	MKGGESKAEA	547.8	547.8	547.8	1	2	13.09	1	7.096	7.096	7.096	F	T	08-2019_WT_RepBio1	T
AT5G26240.1		147	h	A	AGSGIPEIKG	8.252	8.252	8.252	0	1						F	T	08-2019_WT_RepBio1	F
AT2G45740.1		2	l	M	GTTLDVSRAE	553.6	553.6	553.6	0	1						F	T	08-2019_WT_RepBio1	T
AT5G42590.1		148	l	R	REEEITLLME	3.98	3.98	3.98	0	1						F	T	08-2019_WT_RepBio1	F
AT4G09650.1		48	h	M	SATAASSYAM	226	226	226	1	2	70.4	1	1.401	1.401	1.401	F	T	08-2019_WT_RepBio1	T
AT2G19520.1		1	l	-	MESDEAAAVS	490.3	490.3	490.3	1	1	0.003565	1	99.64	99.64	99.64	F	T	08-2019_WT_RepBio1	T
AT1G22780.1		2	l	M	SLVANEEFQH	415.6	415.6	415.6	0	1						F	T	08-2019_WT_RepBio1	T
AT5G03900.1		64	l	A	ASLDKVSGAI	254	254	254	0	1						F	T	08-2019_WT_RepBio1	T
AT1G11840.1		2	l	M	AEASDLLEWP	679.7	679.7	679.7	0	1						F	T	08-2019_WT_RepBio1	T
AT2G19210.1		723	l	R	SVALDGNNQD	3.891	3.891	3.891	0	1						F	T	08-2019_WT_RepBio1	F
AT1G08360.1		2	l	M	SKLQSEAVRE	538.5	538.5	538.5	1	1	0.001027	1	99.9	99.9	99.9	F	T	08-2019_WT_RepBio1	T
AT4G27440.1		68	l	Q	TAATSSPTVT	339.1	339.1	339.1	1	1	0.1179	1	89.46	89.46	89.46	F	T	08-2019_WT_RepBio1	T
AT2G05210.1		167	l	E	VFSFLREIKI	4.269	4.269	4.269	0	1						F	T	08-2019_WT_RepBio1	F
AT5G45390.1		66	J	M	SQTQESAIRG	183.8	183.8	183.8	1	1	1.522	1	39.65	39.65	39.65	F	T	08-2019_WT_RepBio1	T
AT1G67280.1		62	h	L	GVAESGKAAQ	188.2	188.2	188.2	0	1						F	T	08-2019_WT_RepBio1	T
AT1G58290.1		62	h	C	ELSASSDSAS	240.2	240.2	240.2	0	1						F	T	08-2019_WT_RepBio1	T
AT3G16240.1		2	h	M	AGVAFGSFDD	794.5	794.5	794.5	1	1	7.586	1	11.65	11.65	11.65	F	T	08-2019_WT_RepBio1	T
AT5G52520.1		41	h	F	ATAPSGTASP	291.9	291.9	291.9	0	1						F	T	08-2019_WT_RepBio1	T
AT1G18470.1		171	l	K	LSGDVVALGW	2.747	2.747	2.747	0	1						F	T	08-2019_WT_RepBio1	F
AT5G05740.1		289	l	R	NVPALQSDLL	4.106	4.106	4.106	0	1						F	T	08-2019_WT_RepBio1	F
AT1G49130.1		110	h	Q	QKIDDERRRE	31.53	31.53	31.53	0	1						F	T	08-2019_WT_RepBio1	F
AT1G65930.1		2	l	M	AFEKIKVANP	446.5	446.5	446.5	0	3						F	T	08-2019_WT_RepBio1	T
AT5G04430.1		1	l	-	MESTESYAAG	631.1	631.1	631.1	0	1						F	T	08-2019_WT_RepBio1	T
AT2G39730.1		73	h	R	GLAYDTSDDQ	120.7	120.7	120.7	1	2	84.07	1	1.176	1.176	1.176	F	T	08-2019_WT_RepBio1	F
AT4G18440.1		47	h	C	SVSTTTDSPK	353.4	353.4	353.4	0	1						F	T	08-2019_WT_RepBio1	T
AT1G68010.1		2	l	M	AKPVSIEVYN	539.7	539.7	539.7	2	2	0.01095	1.07	98.92	98.84	98.99	F	T	08-2019_WT_RepBio1	T
AT1G64680.1		22	h	C	GIAEPSGEPA	262.4	262.4	262.4	0	1						F	T	08-2019_WT_RepBio1	T
AT4G35000.1		2	l	M	AAPIVDAEYL	761	761	761	1	2	0.002834	1	99.72	99.72	99.72	F	T	08-2019_WT_RepBio1	T
AT3G15190.1		79	h	C	EAAAPTKKAD	130.1	130.1	130.1	1	2	1731	1	0.05773	0.05773	0.05773	F	T	08-2019_WT_RepBio1	T
AT1G72370.1		2	l	M	ATNGSASSAQ	857.6	857.6	857.6	2	2	0.009016	2.757	99.11	97.57	99.67	F	T	08-2019_WT_RepBio1	T
AT3G16400.1		2	l	M	AQKLEAKGGE	505.4	505.4	505.4	0	1						F	T	08-2019_WT_RepBio1	T
AT2G04030.1		62	h	C	DAAVAEKETT	457.6	457.6	457.6	0	2						F	T	08-2019_WT_RepBio1	T
AT5G19220.1		67	h	M	SLNSVAGESK	203	203	203	1	1	90.42	1	1.094	1.094	1.094	F	T	08-2019_WT_RepBio1	T
AT5G06170.1		400	h	R	DGALSLFAIL	2.426	2.426	2.426	0	1						F	T	08-2019_WT_RepBio1	F
AT4G28750.1		46	h	A	AEDPAPASSS	1043	1043	1043	1	2	32.05	1	3.026	3.026	3.026	F	T	08-2019_WT_RepBio1	T
AT5G56110.1		276	h	Q	EEIGSEGGRG	2.813	2.813	2.813	0	1						F	T	08-2019_WT_RepBio1	F
AT5G25460.1		20	h	A	AKSTVSFRDG	147.3	147.3	147.3	0	1						F	T	08-2019_WT_RepBio1	T
ATCG00640.1		2	h	M	AKGKDVRVTI	443.4	443.4	443.4	0	1						F	T	08-2019_WT_RepBio1	T
AT5G06130.2		17	l	L	SSPSTSKSLL	109.2	109.2	109.2	0	1						F	T	08-2019_WT_RepBio1	F
AT1G52310.1		421	l	P	WEVMQERTVM	1.853	1.853	1.853	0	1						F	T	08-2019_WT_RepBio1	F
AT5G16440.1		60	l	M	TDSNDAGMDA	215.1	215.1	215.1	1	1	0.01843	1	98.19	98.19	98.19	F	T	08-2019_WT_RepBio1	T
AT2G48020.1		2	l	M	SKASDAVREP	617.7	617.7	617.7	0	1						F	T	08-2019_WT_RepBio1	T
AT3G02080.1		2	l	M	ATGKTVKDVS	631.4	631.4	631.4	0	1						F	T	08-2019_WT_RepBio1	T
AT2G36530.1		2	l	M	ATITVVKARQ	593.9	593.9	593.9	1	2	0.000189	1	99.98	99.98	99.98	F	T	08-2019_WT_RepBio1	T
AT3G50170.2		403	h	K	GSLLIPFLLF	1.835	1.835	1.835	0	2						F	T	08-2019_WT_RepBio1	F
AT5G09370.1		83	h	K	LNVTKSATLP	31.41	31.41	31.41	0	1						F	T	08-2019_WT_RepBio1	F
AT1G29920.1	AT1G29930.1 | AT1G29910.1 | AT2G34420.1 | AT2G34430.1	205	h	D	PEAFAELKVK	3.211	3.211	3.211	0	1						F	F	08-2019_WT_RepBio1	F
AT4G32840.1		196	l	K	GANAIYKEIR	1.659	1.659	1.659	0	1						F	T	08-2019_WT_RepBio1	F
AT4G15630.1		1	l	-	MEHESKNKVD	348.5	348.5	348.5	0	1						F	T	08-2019_WT_RepBio1	T
AT2G18110.1		2	l	M	AAFPNLNSGS	606.4	606.4	606.4	1	1	0.000815	1	99.92	99.92	99.92	F	T	08-2019_WT_RepBio1	T
AT1G09340.1		51	h	A	SSEKKILIMG	140.3	140.3	140.3	2	2	23.09	3.734	4.151	1.146	13.92	F	T	08-2019_WT_RepBio1	T
AT3G54890.1		45	h	M	AAHWMPGEPR	145.3	145.3	145.3	1	2	16.08	1	5.854	5.854	5.854	F	T	08-2019_WT_RepBio1	T
AT4G35100.1		2	l	M	SKEVSEEGKT	580.3	580.3	580.3	2	2	0.0004804	3.336	99.95	99.84	99.99	F	T	08-2019_WT_RepBio1	T
AT5G03070.1		28	l	R	KQAVTVAKER	87.79	87.79	87.79	0	1						F	T	08-2019_WT_RepBio1	F
AT5G65620.1		83	h	A	AAAVESVVSD	229.2	229.2	229.2	0	1						F	T	08-2019_WT_RepBio1	T
AT2G26670.1		56	h	A	ATTAAEKQKK	492.5	492.5	492.5	1	1	24.88	1	3.863	3.863	3.863	F	T	08-2019_WT_RepBio1	T
AT2G39730.1		111	h	S	SYEYVSQGLR	31.93	31.93	31.93	0	1						F	T	08-2019_WT_RepBio1	F
AT1G62020.1		1	h	-	MLTKFETKSN	338.6	338.6	338.6	0	1						F	T	08-2019_WT_RepBio1	T
AT5G08050.1		32	h	S	KKSTATPQVK	207	207	207	0	2						F	T	08-2019_WT_RepBio1	T
ATCG00540.1		36	h	A	YPIFAQQNYE	85.49	85.49	85.49	0	1						F	T	08-2019_WT_RepBio1	F
AT1G22060.1		12	l	K	AKVKVVFRLQ	9.274	9.274	9.274	0	1						F	T	08-2019_WT_RepBio1	F
AT2G01520.1		2	l	M	ATSGTYVTEV	910.2	910.2	910.2	1	2	0.000621	1	99.94	99.94	99.94	F	T	08-2019_WT_RepBio1	T
AT5G54270.1		199	h	G	LADDPVTFAE	2.663	2.663	2.663	0	1						F	T	08-2019_WT_RepBio1	F
AT3G61260.1		92	h	R	DVKLADLSKE	37.05	37.05	37.05	0	2						F	T	08-2019_WT_RepBio1	F
AT2G31610.1		2	l	M	ATQISKKRKF	526.7	526.7	526.7	1	1	1.7e-05	1	100	100	100	F	T	08-2019_WT_RepBio1	T
AT2G23670.1		72	h	A	ENIPLFGIRK	110.6	110.6	110.6	0	1						F	T	08-2019_WT_RepBio1	F
AT1G56070.1		2	h	M	VKFTADELRR	316.7	316.7	316.7	1	1	226.7	1	0.4391	0.4391	0.4391	F	T	08-2019_WT_RepBio1	T
AT3G10020.1		1	l	-	MQAVSVDETK	485.8	485.8	485.8	0	1						F	T	08-2019_WT_RepBio1	T
AT1G16080.1		44	h	M	AAASAATAKK	842.5	842.5	842.5	1	1	1.158	1	46.33	46.33	46.33	F	T	08-2019_WT_RepBio1	T
ATCG00730.1		2	h	M	GVTKKPDLND	635.5	635.5	635.5	3	3	80.4	1.148	1.229	1.072	1.408	F	T	08-2019_WT_RepBio1	T
AT1G76720.1		1126	h	R	IASIENNHKP	3.213	3.213	3.213	0	2						F	T	08-2019_WT_RepBio1	F
AT4G11610.1		756	l	R	PFSVMQQDML	1.404	1.404	1.404	0	1						F	T	08-2019_WT_RepBio1	F
AT1G06350.1		275	h	R	LFEVLGIATD	2.026	2.026	2.026	0	1						F	T	08-2019_WT_RepBio1	F
AT1G62750.1		82	h	A	AAEAEAKRAV	122.9	122.9	122.9	1	2	157.7	1	0.63	0.63	0.63	F	T	08-2019_WT_RepBio1	F
AT1G04910.1		199	h	R	EHSAIYLTPF	3.058	3.058	3.058	0	1						F	T	08-2019_WT_RepBio1	F
AT3G12915.1		58	l	Y	YEMTDASLKS	60.85	60.85	60.85	0	1						F	T	08-2019_WT_RepBio1	F
AT1G06680.1		41	h	C	KAQQSHEDDN	345	345	345	1	2	63.94	1	1.54	1.54	1.54	F	T	08-2019_WT_RepBio1	T
AT5G46290.1		46	h	A	SASTVSAPKR	356.1	356.1	356.1	0	2						F	T	08-2019_WT_RepBio1	T
AT5G54270.1		43	h	M	GNDLWYGPDR	82.27	82.27	82.27	0	1						F	T	08-2019_WT_RepBio1	F
AT3G08920.1		34	h	A	VSGKELILSG	350.8	350.8	350.8	1	1	2.368	1	29.69	29.69	29.69	F	T	08-2019_WT_RepBio1	T
AT1G74830.1		304	h	N	QLKKEVRLDK	3.323	3.323	3.323	0	1						F	T	08-2019_WT_RepBio1	F
AT3G06680.2		2	h	M	AKSKNHTAHN	483.4	483.4	483.4	3	7	341.6	10.04	0.2919	0.02914	2.856	F	T	08-2019_WT_RepBio1	T
AT3G20860.1		86	l	G	GDMTQMIKKS	24.13	24.13	24.13	0	1						F	T	08-2019_WT_RepBio1	F
AT5G05450.1		521	h	E	EKKEKGKRKR	2.829	2.829	2.829	0	1						F	T	08-2019_WT_RepBio1	F
AT5G03140.1		62	h	K	LTRELSVPTS	112.2	112.2	112.2	0	1						F	T	08-2019_WT_RepBio1	F
AT1G29910.1	AT1G29930.1 | AT1G29920.1 | AT2G34420.1 | AT2G34430.1	205	h	D	PEAFAELKVK	3.211	3.211	3.211	0	1						F	F	08-2019_WT_RepBio1	F
AT5G08060.1		2	l	M	AKSVSTAASS	812.3	812.3	812.3	0	1						F	T	08-2019_WT_RepBio1	T
AT4G23400.1		1	l	-	MEGKEEDVNV	427.1	427.1	427.1	1	1	2.2e-05	1	100	100	100	F	T	08-2019_WT_RepBio1	T
AT1G04750.1		156	h	R	GEKIELLVDK	2.376	2.376	2.376	0	1						F	T	08-2019_WT_RepBio1	F
AT4G20810.1		356	l	K	VTTDIELATS	3.323	3.323	3.323	0	1						F	T	08-2019_WT_RepBio1	F
AT2G13540.1		444	l	R	VFVQEILQRE	1.388	1.388	1.388	0	1						F	T	08-2019_WT_RepBio1	F
AT5G45930.1		59	l	N	VATEINSVEQ	209.2	209.2	209.2	0	1						F	T	08-2019_WT_RepBio1	T
AT2G42810.1		1	l	-	METKNENSDV	394.7	394.7	394.7	1	1	0.000211	1	99.98	99.98	99.98	F	T	08-2019_WT_RepBio1	T
AT1G59690.1		18	l	R	KLMSLDVRSE	36.2	36.2	36.2	0	1						F	T	08-2019_WT_RepBio1	F
AT5G40950.1		59	h	S	AHKKGAGSTK	167.8	167.8	167.8	2	2	92.72	1.345	1.067	0.7956	1.43	F	T	08-2019_WT_RepBio1	T
AT1G01880.1		554	h	R	SAKKAAAGQS	5.099	5.099	5.099	0	1						F	T	08-2019_WT_RepBio1	F
ATCG00490.1		414	h	N	APGAVANRVA	2.769	2.769	2.769	0	1						F	T	08-2019_WT_RepBio1	F
AT2G24820.1		51	l	S	AVAGTAVSDQ	385.6	385.6	385.6	1	2	0.06657	1	93.76	93.76	93.76	F	T	08-2019_WT_RepBio1	T
AT2G34460.1		36	h	M	EKGEAENAVK	209.4	209.4	209.4	0	1						F	T	08-2019_WT_RepBio1	T
AT4G10300.1		39	h	A	ESTEKLGITI	255.6	255.6	255.6	0	1						F	T	08-2019_WT_RepBio1	T
AT1G29250.1		1	l	-	MEEITEGVNN	296.5	296.5	296.5	0	1						F	T	08-2019_WT_RepBio1	T
AT5G61510.1		119	h	K	AIGLNFIDVY	1.735	1.735	1.735	0	1						F	T	08-2019_WT_RepBio1	F
AT3G29185.1		44	h	M	TVQEDDKRTS	162	162	162	1	1	133.6	1	0.743	0.743	0.743	F	T	08-2019_WT_RepBio1	T
AT3G51100.1		141	h	K	DSREVPVPQH	5.222	5.222	5.222	0	1						F	T	08-2019_WT_RepBio1	F
ATCG00270.1		2	l	M	TIALGKFTKD	412.9	412.9	412.9	0	1						F	T	08-2019_WT_RepBio1	T
AT4G25730.1		254	l	R	VASAADFIWS	3.448	3.448	3.448	0	1						F	T	08-2019_WT_RepBio1	F
AT1G07840.1		80	l	R	KAKGLSIDGH	43.38	43.38	43.38	0	1						F	T	08-2019_WT_RepBio1	F
AT3G59870.1		92	h	C	RFDSDEDTTT	31.97	31.97	31.97	0	1						F	T	08-2019_WT_RepBio1	F
AT3G09740.1		2	h	M	TVIDILTRVD	400.8	400.8	400.8	0	1						F	T	08-2019_WT_RepBio1	T
AT1G29340.1		528	l	R	IAIVDQCVEA	4.112	4.112	4.112	0	1						F	T	08-2019_WT_RepBio1	F
AT1G18080.1		2	l	M	AEGLVLKGTM	461.8	461.8	461.8	2	2	7.075e-05	1.088	99.99	99.99	99.99	F	T	08-2019_WT_RepBio1	T
AT4G34050.1		2	l	M	ATTTTEATKT	1107	1107	1107	2	3	0.01141	3.863	98.87	95.78	99.71	F	T	08-2019_WT_RepBio1	T
AT1G58270.1		83	h	S	QAVTTDTRTR	81.34	81.34	81.34	0	1						F	T	08-2019_WT_RepBio1	F
AT2G32080.1		1	l	-	MEANSGGGGG	444.4	444.4	444.4	1	2	0.01096	1	98.92	98.92	98.92	F	T	08-2019_WT_RepBio1	T
AT4G21350.1		165	h	S	LEDDNKVGLV	5.055	5.055	5.055	0	1						F	T	08-2019_WT_RepBio1	F
AT1G15370.1		106	l	R	VFLDKYGRIC	14.11	14.11	14.11	0	1						F	T	08-2019_WT_RepBio1	F
AT4G01480.1		1	l	-	MNGEEVKTSQ	364.4	364.4	364.4	0	1						F	T	08-2019_WT_RepBio1	T
ATCG00480.1		2	l	M	RTNPTTSNPE	674.8	674.8	674.8	0	1						F	T	08-2019_WT_RepBio1	T
AT1G13440.1		214	h	S	STGAAKAVGK	7.788	7.788	7.788	0	1						F	T	08-2019_WT_RepBio1	F
AT1G78370.1		2	l	M	ANLPILLDYW	414.7	414.7	414.7	1	2	9.3e-05	1	99.99	99.99	99.99	F	T	08-2019_WT_RepBio1	T
AT1G75780.1		1	l	-	MREILHVQGG	236.3	236.3	236.3	0	1						F	T	08-2019_WT_RepBio1	T
AT3G01280.1		2	h	M	VKGPGLYTEI	536.1	536.1	536.1	1	2	157.8	1	0.6298	0.6298	0.6298	F	T	08-2019_WT_RepBio1	T
AT5G37510.1		39	h	S	PESAAVSEPE	121.7	121.7	121.7	0	1						F	T	08-2019_WT_RepBio1	F
AT2G17870.1		2	l	M	AMEDQSAARS	545.2	545.2	545.2	1	1	3.4e-05	1	100	100	100	F	T	08-2019_WT_RepBio1	T
AT2G28000.1		467	h	L	STVIPAIKET	4.516	4.516	4.516	0	1						F	T	08-2019_WT_RepBio1	F
AT4G14540.1		2	l	M	ADSDNDSGGH	646.7	646.7	646.7	0	1						F	T	08-2019_WT_RepBio1	T
AT5G32590.1		592	l	R	GMELIQGAII	3.641	3.641	3.641	0	2						F	T	08-2019_WT_RepBio1	F
AT4G29060.1		74	h	R	ATGTDVVAAV	152.1	152.1	152.1	1	1	55.28	1	1.777	1.777	1.777	F	T	08-2019_WT_RepBio1	T
AT4G37930.1		31	h	S	SLPSEAVDEK	157.9	157.9	157.9	1	1	180	1	0.5524	0.5524	0.5524	F	T	08-2019_WT_RepBio1	T
AT3G10690.1		111	l	A	TESYMSYALS	55.55	55.55	55.55	0	1						F	T	08-2019_WT_RepBio1	F
AT1G55490.1		55	h	C	AAKELHFNKD	441	441	441	1	1	147	1	0.6756	0.6756	0.6756	F	T	08-2019_WT_RepBio1	T
AT1G13930.1		13	h	S	SSTPEEPDHN	53.31	53.31	53.31	0	1						F	T	08-2019_WT_RepBio1	F
AT3G23990.1		32	h	Y	AAKEIKFGVE	130.3	130.3	130.3	0	1						F	T	08-2019_WT_RepBio1	T
AT3G53440.1		287	l	V	AKMVPGKSAQ	3.22	3.22	3.22	0	2						F	T	08-2019_WT_RepBio1	F
AT3G46520.1		186	l	R	DLTDHLMKIL	2.519	2.519	2.519	0	1						F	T	08-2019_WT_RepBio1	F
AT3G08740.1		107	l	R	AGISVEEANI	44.08	44.08	44.08	0	1						F	T	08-2019_WT_RepBio1	F
AT3G03780.1		2	l	M	ASHIVGYPRM	428.9	428.9	428.9	2	2	2e-05	5	100	99.99	100	F	T	08-2019_WT_RepBio1	T
AT2G39730.1		59	h	L	AVKEDKQTDG	261.9	261.9	261.9	0	1						F	T	08-2019_WT_RepBio1	T
AT3G63410.1		51	J	C	SSSSVSSSRP	372.2	372.2	372.2	1	1	0.7053	1	58.64	58.64	58.64	F	T	08-2019_WT_RepBio1	T
AT1G35160.1		2	l	M	AAPPASSSAR	743.5	743.5	743.5	1	1	5.9e-05	1	99.99	99.99	99.99	F	T	08-2019_WT_RepBio1	T
AT4G24280.1		78	h	N	EKVVGIDLGT	135.8	135.8	135.8	1	1	32.23	1	3.009	3.009	3.009	F	T	08-2019_WT_RepBio1	T
AT5G19250.1		25	h	S	DTADEEDVLL	423.3	423.3	423.3	0	1						F	T	08-2019_WT_RepBio1	T
AT5G47370.1		156	h	K	QKLALAKKLN	2.883	2.883	2.883	0	1						F	T	08-2019_WT_RepBio1	F
AT4G04770.1		53	h	R	ADVGIDSRPI	169.2	169.2	169.2	1	1	88.02	1	1.123	1.123	1.123	F	T	08-2019_WT_RepBio1	T
AT3G09840.1		2	l	M	STPAESSDSK	964.3	964.3	964.3	0	1						F	T	08-2019_WT_RepBio1	T
AT4G31480.1		40	l	K	KAIMLLLNGE	37.29	37.29	37.29	0	1						F	T	08-2019_WT_RepBio1	F
AT1G29930.1		14	h	F	AGKAVKLSPA	138	138	138	0	1						F	T	08-2019_WT_RepBio1	T
AT5G48240.1		2	l	M	STGEEGHMAM	671.4	671.4	671.4	1	1	0.000108	1	99.99	99.99	99.99	F	T	08-2019_WT_RepBio1	T
AT1G30230.1		2	l	M	AAFPNLNSDA	619.9	619.9	619.9	1	2	0.01724	1	98.31	98.31	98.31	F	T	08-2019_WT_RepBio1	T
AT4G02530.1		74	h	A	AILEADDDEE	279.3	279.3	279.3	1	2	99.37	1	0.9963	0.9963	0.9963	F	T	08-2019_WT_RepBio1	T
AT4G20830.1		110	l	L	NFLLKIRSGG	30.51	30.51	30.51	0	1						F	T	08-2019_WT_RepBio1	F
AT4G16500.1		23	h	G	LGGGGGLGSR	194.5	194.5	194.5	0	1						F	T	08-2019_WT_RepBio1	T
AT1G27595.2		2	l	M	AAPAAATARA	813.5	813.5	813.5	0	1						F	T	08-2019_WT_RepBio1	T
AT1G54340.1		30	l	K	DKLIFPFLEL	22.26	22.26	22.26	0	1						F	T	08-2019_WT_RepBio1	F
AT1G76450.1		81	h	A	ETNASEAFRV	60.27	60.27	60.27	0	2						F	T	08-2019_WT_RepBio1	F
AT3G52300.1		2	l	M	SGAGKKIADV	759.7	759.7	759.7	1	2	0.000783	1	99.92	99.92	99.92	F	T	08-2019_WT_RepBio1	T
AT2G47940.1		80	h	M	AFKAFGSPKK	64.2	64.2	64.2	0	1						F	T	08-2019_WT_RepBio1	F
AT4G20360.1		244	h	L	LAVETLTENP	4.381	4.381	4.381	0	1						F	T	08-2019_WT_RepBio1	F
AT1G76180.1		2	l	M	AEEIKNVPEQ	596.6	596.6	596.6	2	3	0.0005036	11.99	99.95	99.4	100	F	T	08-2019_WT_RepBio1	T
AT4G28750.1		45	h	R	AAEDPAPASS	666.8	666.8	666.8	1	3	31.31	1	3.095	3.095	3.095	F	T	08-2019_WT_RepBio1	T
AT2G19740.1		1	l	-	MEKGKGRKEE	367.7	367.7	367.7	0	1						F	T	08-2019_WT_RepBio1	T
AT1G79040.1		49	h	K	TDKPFGINGS	85.35	85.35	85.35	0	1						F	T	08-2019_WT_RepBio1	F
AT5G10860.1		151	h	K	VLRAMQLMTD	1.731	1.731	1.731	0	1						F	T	08-2019_WT_RepBio1	F
AT5G63680.1		2	l	M	SNIDIEGILK	550.7	550.7	550.7	0	1						F	T	08-2019_WT_RepBio1	T
AT3G20810.1		2	l	M	SGATTASSGD	681.7	681.7	681.7	0	1						F	T	08-2019_WT_RepBio1	T
AT4G04880.1		22	l	R	DSTLLELARV	68.91	68.91	68.91	0	1						F	T	08-2019_WT_RepBio1	F
AT2G37660.1		70	h	S	AAATTEPLTV	796.5	796.5	796.5	1	2	32.21	1	3.012	3.012	3.012	F	T	08-2019_WT_RepBio1	T
ATCG00280.1		15	l	E	TLFNGTLALA	105.4	105.4	105.4	0	2						F	T	08-2019_WT_RepBio1	F
AT4G19220.1		840	l	R	VWIVDMLGRA	1.434	1.434	1.434	0	1						F	T	08-2019_WT_RepBio1	F
AT3G49850.1		167	l	R	LKYLTNVGTL	3.08	3.08	3.08	0	1						F	T	08-2019_WT_RepBio1	F
AT4G23100.1		75	h	A	ASPPTEEAVV	363.4	363.4	363.4	1	1	329.3	1	0.3028	0.3028	0.3028	F	T	08-2019_WT_RepBio1	T
AT5G43010.1		2	l	M	TDVDESVRRR	510.6	510.6	510.6	1	1	0.00629	1	99.37	99.37	99.37	F	T	08-2019_WT_RepBio1	T
AT5G49400.1		2	l	M	SNSKDEKSQD	744.3	744.3	744.3	0	1						F	T	08-2019_WT_RepBio1	T
AT5G53140.1		62	l	K	MMVDTSAGEK	99.3	99.3	99.3	0	1						F	T	08-2019_WT_RepBio1	F
AT5G26360.1		1	l	-	MHAPVLVLSD	474.9	474.9	474.9	0	1						F	T	08-2019_WT_RepBio1	T
AT5G49910.1		152	h	R	RMNEVAEESK	2.624	2.624	2.624	0	1						F	T	08-2019_WT_RepBio1	F
AT4G24750.1		59	h	Q	AVDEDIDLKQ	178.8	178.8	178.8	0	1						F	T	08-2019_WT_RepBio1	T
AT1G72125.1		221	l	V	FMVISLVLFV	2.562	2.562	2.562	0	1						F	T	08-2019_WT_RepBio1	F
AT3G27120.1		643	h	R	LVTLQDFKDA	3.609	3.609	3.609	0	1						F	T	08-2019_WT_RepBio1	F
AT4G38970.1		211	h	R	YAAISQDSGL	4.048	4.048	4.048	0	1						F	T	08-2019_WT_RepBio1	F
AT5G02490.1		621	l	G	AGGEAGGPGA	3.42	3.42	3.42	0	1						F	T	08-2019_WT_RepBio1	F
AT3G01480.1		93	h	S	VLISGPPIKD	45.75	45.75	45.75	0	2						F	T	08-2019_WT_RepBio1	F
AT1G54780.1		85	h	A	SEFNILNDGP	76.07	76.07	76.07	0	1						F	T	08-2019_WT_RepBio1	F
AT3G24590.1		65	h	Y	GIKDSSETTK	151	151	151	1	1	31.69	1	3.059	3.059	3.059	F	T	08-2019_WT_RepBio1	T
AT3G46780.1		460	h	R	NLPPKKAVVK	4.541	4.541	4.541	0	1						F	T	08-2019_WT_RepBio1	F
AT2G36835.1		2	l	M	AKKGGATLAE	685.5	685.5	685.5	0	1						F	T	08-2019_WT_RepBio1	T
AT3G61870.1		75	h	A	AGGEFGILEG	109.1	109.1	109.1	0	1						F	T	08-2019_WT_RepBio1	F
AT1G09310.1		2	h	M	GLVTEEVRAK	519.6	519.6	519.6	0	2						F	T	08-2019_WT_RepBio1	T
AT5G07360.1		598	l	R	RTTINAGIYA	3.071	3.071	3.071	0	1						F	T	08-2019_WT_RepBio1	F
AT4G36250.1		1	l	-	MEAMKETVEE	407.6	407.6	407.6	0	1						F	T	08-2019_WT_RepBio1	T
AT3G42390.1		10	l	K	VFILGSSRRF	7.646	7.646	7.646	0	1						F	T	08-2019_WT_RepBio1	F
AT4G19860.1		266	h	K	WELPPVLELW	2.126	2.126	2.126	0	1						F	T	08-2019_WT_RepBio1	F
AT2G39730.1		76	h	A	YDTSDDQQDI	162.9	162.9	162.9	0	1						F	T	08-2019_WT_RepBio1	T
AT3G04840.1		2	h	M	AVGKNKRISK	652.4	652.4	652.4	2	2	190.4	1.058	0.5224	0.4937	0.5527	F	T	08-2019_WT_RepBio1	T
AT1G16560.1		23	h	A	SAGDADPDYR	111.5	111.5	111.5	0	1						F	T	08-2019_WT_RepBio1	F
AT2G30230.1		169	h	H	LDSITEDLN	1.75	1.75	1.75	0	1						F	T	08-2019_WT_RepBio1	F
AT1G63830.1		2	l	M	AASQDKLDKM	673.1	673.1	673.1	1	2	0.001887	1	99.81	99.81	99.81	F	T	08-2019_WT_RepBio1	T
AT3G51250.1		1	l	-	MNPSHGGDDK	287.2	287.2	287.2	1	1	6.7e-05	1	99.99	99.99	99.99	F	T	08-2019_WT_RepBio1	T
AT1G67700.1		55	h	A	KGKKGMAARQ	106.3	106.3	106.3	0	1						F	T	08-2019_WT_RepBio1	F
AT1G12900.1		64	h	A	KIKVAINGFG	107.2	107.2	107.2	0	2						F	T	08-2019_WT_RepBio1	F
AT1G33170.1		2	h	M	AKENSSHSLA	670.7	670.7	670.7	0	1						F	T	08-2019_WT_RepBio1	T
AT3G48990.1		1	l	-	MDSDTLSGLL	510.8	510.8	510.8	0	1						F	T	08-2019_WT_RepBio1	T
AT4G15545.1		2	l	M	SEIEEEEEEG	767.4	767.4	767.4	1	1	0.02955	1	97.13	97.13	97.13	F	T	08-2019_WT_RepBio1	T
AT1G34000.1		44	l	C	SQTEGPLRRP	205.1	205.1	205.1	0	1						F	T	08-2019_WT_RepBio1	T
AT4G01800.1		73	l	A	SLGGLLSGIF	279	279	279	1	2	0.03776	1	96.36	96.36	96.36	F	T	08-2019_WT_RepBio1	T
AT5G03660.1		1	l	-	MQPTETSQPA	563.4	563.4	563.4	1	1	0.000257	1	99.97	99.97	99.97	F	T	08-2019_WT_RepBio1	T
AT4G25750.1		300	h	T	EISLLSSRFW	2.942	2.942	2.942	0	1						F	T	08-2019_WT_RepBio1	F
AT1G01050.1		2	l	M	SEETKDNQRL	479.3	479.3	479.3	0	2						F	T	08-2019_WT_RepBio1	T
AT3G43148.1	AT5G32590.1	499	l	R	GMELIQGAIV	3.217	3.217	3.217	0	2						F	F	08-2019_WT_RepBio1	F
AT5G59750.2		144	l	K	LSLMFQFVIV	3.442	3.442	3.442	0	1						F	T	08-2019_WT_RepBio1	F
AT1G01620.1		1	l	-	MEGKEEDVRV	406.2	406.2	406.2	1	1	4.3e-05	1	100	100	100	F	T	08-2019_WT_RepBio1	T
AT2G04520.1		2	h	M	PKNKGKGGKN	419.2	419.2	419.2	1	1	83.81	1	1.179	1.179	1.179	F	T	08-2019_WT_RepBio1	T
ATCG00280.1		20	l	G	TLALAGRDQE	146.6	146.6	146.6	0	1						F	T	08-2019_WT_RepBio1	T
AT2G05990.1		77	h	M	SESSENKAPS	310.6	310.6	310.6	1	1	79.19	1	1.247	1.247	1.247	F	T	08-2019_WT_RepBio1	T
AT2G29400.1		188	h	G	GISPELKSLD	4.749	4.749	4.749	0	1						F	T	08-2019_WT_RepBio1	F
AT3G54950.1		421	l	K	NVESVLFGGK	1.924	1.924	1.924	0	1						F	T	08-2019_WT_RepBio1	F
AT5G42480.1		130	l	R	RQILQAACET	3.592	3.592	3.592	0	1						F	T	08-2019_WT_RepBio1	F
AT1G29910.1		40	h	V	AKPKGPSGSP	233.8	233.8	233.8	1	1	68.71	1	1.435	1.435	1.435	F	T	08-2019_WT_RepBio1	T
AT1G64770.1		19	l	S	SISAPQTQTI	295.9	295.9	295.9	1	1	0.3052	1	76.61	76.61	76.61	F	T	08-2019_WT_RepBio1	T
ATCG00560.1		2	h	M	TQSNPNEQSV	544.4	544.4	544.4	1	1	3.099	1	24.4	24.4	24.4	F	T	08-2019_WT_RepBio1	T
AT1G55490.1		73	h	Q	AGVNKLADLV	121.6	121.6	121.6	2	2	395.1	1.041	0.2525	0.2426	0.2627	F	T	08-2019_WT_RepBio1	F
AT5G06580.1		101	h	K	GEYKQVPKEL	35.16	35.16	35.16	0	1						F	T	08-2019_WT_RepBio1	F
AT2G30870.1		2	h	M	VLTIYAPLFA	582.4	582.4	582.4	1	1	190.3	1	0.5227	0.5227	0.5227	F	T	08-2019_WT_RepBio1	T
AT1G29930.1	AT1G29910.1 | AT1G29920.1 | AT2G34420.1 | AT2G34430.1	205	h	D	PEAFAELKVK	3.211	3.211	3.211	0	1						F	F	08-2019_WT_RepBio1	F
AT1G80460.1		2	l	M	AKENGFIGSI	518.8	518.8	518.8	1	1	0.007601	1	99.25	99.25	99.25	F	T	08-2019_WT_RepBio1	T
AT1G52380.1		2	l	M	GDSENVQQPS	639.9	639.9	639.9	0	1						F	T	08-2019_WT_RepBio1	T
AT1G48860.1		72	h	A	SVSTAEKASE	236.9	236.9	236.9	1	1	6.028	1	14.23	14.23	14.23	F	T	08-2019_WT_RepBio1	T
AT5G61780.1		2	l	M	ATGAATENQW	760.3	760.3	760.3	1	1	0.01254	1	98.76	98.76	98.76	F	T	08-2019_WT_RepBio1	T
AT2G37270.1		2	l	M	AASAEIDAEI	762.8	762.8	762.8	1	1	0.03928	1	96.22	96.22	96.22	F	T	08-2019_WT_RepBio1	T
AT1G57720.1		2	l	M	ALVMHTYKGN	498.6	498.6	498.6	0	1						F	T	08-2019_WT_RepBio1	T
AT5G54770.1		47	h	A	TTAGYDLNAF	425.4	425.4	425.4	0	1						F	T	08-2019_WT_RepBio1	T
AT5G41580.1		20	h	T	AASLVNSFRL	128.7	128.7	128.7	0	1						F	T	08-2019_WT_RepBio1	F
AT1G48350.1		49	h	A	KTKTSSEDRI	235.1	235.1	235.1	1	1	151.3	1	0.6564	0.6564	0.6564	F	T	08-2019_WT_RepBio1	T
AT2G47960.1		2	l	M	SATQTQTHGP	535.9	535.9	535.9	0	1						F	T	08-2019_WT_RepBio1	T
AT2G19480.1		2	l	M	SNDKDSMNMS	497.9	497.9	497.9	0	1						F	T	08-2019_WT_RepBio1	T
AT1G79040.1		42	h	A	SGVKKIKTDK	300.5	300.5	300.5	5	5	29.5	1.27	3.279	2.601	4.126	F	T	08-2019_WT_RepBio1	T
AT1G04410.1		198	h	N	HAKVQTSSGE	4.156	4.156	4.156	0	1						F	T	08-2019_WT_RepBio1	F
AT3G53420.1		2	h	M	AKDVEAVPGE	591.5	591.5	591.5	0	1						F	T	08-2019_WT_RepBio1	T
AT3G49010.4		129	h	R	ARKAGDSTPE	7.935	7.935	7.935	0	1						F	T	08-2019_WT_RepBio1	F
AT3G63130.1		1	l	-	MDHSAKTTQN	368.6	368.6	368.6	1	1	0.06975	1	93.48	93.48	93.48	F	T	08-2019_WT_RepBio1	T
AT3G54050.1		61	l	A	VAADAAETKT	499	499	499	1	1	0.1266	1	88.76	88.76	88.76	F	T	08-2019_WT_RepBio1	T
AT3G13920.1		2	l	M	AGSAPEGTQF	828.7	828.7	828.7	0	1						F	T	08-2019_WT_RepBio1	T
AT3G42160.1		104	h	Q	EVLQEVTQRT	44.21	44.21	44.21	0	1						F	T	08-2019_WT_RepBio1	F
AT4G01020.1		617	h	Q	VSQSSARQRA	3.761	3.761	3.761	0	1						F	T	08-2019_WT_RepBio1	F
AT3G52930.1		2	l	M	SAFTSKFADE	630.6	630.6	630.6	1	1	0.000299	1	99.97	99.97	99.97	F	T	08-2019_WT_RepBio1	T
AT1G62330.1		2	l	M	SSERPDEEKP	849	849	849	0	1						F	T	08-2019_WT_RepBio1	T
AT5G39940.1		176	l	R	GKSVLAASIK	3.489	3.489	3.489	0	1						F	T	08-2019_WT_RepBio1	F
AT4G02400.1		342	l	K	SAMGALMDPE	3.289	3.289	3.289	0	1						F	T	08-2019_WT_RepBio1	F
AT4G04670.1		930	l	R	PEGGILHVHG	3.362	3.362	3.362	0	1						F	T	08-2019_WT_RepBio1	F
AT1G05820.4		1	h	-	MVCGEKDTSL	402.5	402.5	402.5	0	1						F	T	08-2019_WT_RepBio1	T
AT4G28750.1		73	h	T	KPKPPPIGPK	93.36	93.36	93.36	0	2						F	T	08-2019_WT_RepBio1	F
AT3G14160.1		259	h	R	LGLGEGGFYQ	2.538	2.538	2.538	0	1						F	T	08-2019_WT_RepBio1	F
AT4G15820.1		133	l	E	MNEKIAEIRM	2.243	2.243	2.243	0	1						F	T	08-2019_WT_RepBio1	F
AT4G37430.1		147	h	K	DEILRMLTRL	3.23	3.23	3.23	0	1						F	T	08-2019_WT_RepBio1	F
AT3G43300.1		2	l	M	AAGGFLTRAF	577.3	577.3	577.3	0	1						F	T	08-2019_WT_RepBio1	T
AT2G25140.1		446	h	T	ISDSALVSAA	5.545	5.545	5.545	0	1						F	T	08-2019_WT_RepBio1	F
AT1G21770.1		2	l	M	ATGTATEKPK	706.8	706.8	706.8	0	1						F	T	08-2019_WT_RepBio1	T
ATCG00710.1		2	h	M	ATQTVEDSSR	923.8	923.8	923.8	3	4	263.9	1.087	0.3776	0.3475	0.4102	F	T	08-2019_WT_RepBio1	T
AT2G14880.1		44	h	R	AVTSATESSE	286.7	286.7	286.7	0	1						F	T	08-2019_WT_RepBio1	T
AT5G42850.1		2	h	M	TLKKVDANPS	712.1	712.1	712.1	0	1						F	T	08-2019_WT_RepBio1	T
ATCG00770.1		2	h	M	GKDTIADIIT	552.8	552.8	552.8	1	1	129.4	1	0.767	0.767	0.767	F	T	08-2019_WT_RepBio1	T
AT5G47830.1		136	l	K	SGRSQIMLDA	3.355	3.355	3.355	0	1						F	T	08-2019_WT_RepBio1	F
AT3G12780.1		78	h	M	AKKSVGDLTS	439.8	439.8	439.8	3	4	34.3	1.061	2.833	2.674	3.001	F	T	08-2019_WT_RepBio1	T
AT5G05520.1		1	l	-	MENPAEKPDP	471.1	471.1	471.1	0	1						F	T	08-2019_WT_RepBio1	T
AT2G32500.1		40	h	C	AADDQIASSK	175.2	175.2	175.2	0	1						F	T	08-2019_WT_RepBio1	T
AT1G23290.1		2	h	M	ATALKKNRKK	511.8	511.8	511.8	1	1	280.9	1	0.3548	0.3548	0.3548	F	T	08-2019_WT_RepBio1	T
AT5G09650.1		60	h	A	IYNPQVKVQE	265.2	265.2	265.2	0	1						F	T	08-2019_WT_RepBio1	T
AT4G23990.1		403	h	R	GFYGAPSNLI	3.112	3.112	3.112	0	1						F	T	08-2019_WT_RepBio1	F
AT3G48270.1		174	l	V	SLTNDVICKV	6.331	6.331	6.331	0	1						F	T	08-2019_WT_RepBio1	F
AT1G27090.1		2	l	M	AATASSEASE	843.6	843.6	843.6	0	1						F	T	08-2019_WT_RepBio1	T
AT2G21660.1		2	l	M	ASGDVEYRCF	442.2	442.2	442.2	2	3	0.0001757	7.639	99.98	99.87	100	F	T	08-2019_WT_RepBio1	T
AT1G09770.1		546	h	R	PPAASLAVIR	4.148	4.148	4.148	0	1						F	T	08-2019_WT_RepBio1	F
AT5G26830.1		35	l	M	AANHPKDEAY	392.9	392.9	392.9	0	1						F	T	08-2019_WT_RepBio1	T
AT1G73230.1		27	h	K	AVHKTTTTDD	101.5	101.5	101.5	0	1						F	T	08-2019_WT_RepBio1	F
AT2G04030.1		63	h	D	AAVAEKETTE	390.7	390.7	390.7	0	1						F	T	08-2019_WT_RepBio1	T
AT5G51720.1		40	h	R	AEGGGGINPE	105.2	105.2	105.2	0	1						F	T	08-2019_WT_RepBio1	F
AT2G02080.1		473	h	F	LGVGGMVRNV	1.965	1.965	1.965	0	1						F	T	08-2019_WT_RepBio1	F
ATCG00680.1		273	h	R	YQWDQGYFQQ	1.675	1.675	1.675	0	1						F	T	08-2019_WT_RepBio1	F
AT4G33010.1		68	h	S	ISVDAVKPSD	160.4	160.4	160.4	0	1						F	T	08-2019_WT_RepBio1	T
AT3G60750.1		67	h	A	AAVETVEPTT	452	452	452	2	3	15.49	1.009	6.066	6.013	6.119	F	T	08-2019_WT_RepBio1	T
AT1G64520.1		1	l	-	MDPQLTEVSQ	364.7	364.7	364.7	0	1						F	T	08-2019_WT_RepBio1	T
ATCG00490.1		340	h	R	ESTLGFVDLL	1.836	1.836	1.836	0	1						F	T	08-2019_WT_RepBio1	F
AT4G24770.1		265	h	F	SEHGKVVEAR	2.758	2.758	2.758	0	1						F	T	08-2019_WT_RepBio1	F
AT1G54090.1		15	l	E	TAEKIILRWD	49.59	49.59	49.59	0	1						F	T	08-2019_WT_RepBio1	F
AT1G67740.1		144	h	A	AAEAAAASSD	9.46	9.46	9.46	0	3						F	T	08-2019_WT_RepBio1	F
AT2G45070.1		2	h	M	VGSGAPQRGS	756.7	756.7	756.7	1	1	1274	1	0.07842	0.07842	0.07842	F	T	08-2019_WT_RepBio1	T
AT5G59950.1		2	l	M	STGLDMSLDD	597.2	597.2	597.2	0	1						F	T	08-2019_WT_RepBio1	T
AT2G45290.1		341	h	H	GAALGEKEVE	8.435	8.435	8.435	0	1						F	T	08-2019_WT_RepBio1	F
AT2G21530.1		73	h	A	SLDENQSPTS	178.3	178.3	178.3	0	1						F	T	08-2019_WT_RepBio1	T
AT3G24513.1		31	h	G	AGKKLEVATR	105.2	105.2	105.2	0	1						F	T	08-2019_WT_RepBio1	F
AT5G43990.1		431	h	D	AAVKFSLGNI	2.861	2.861	2.861	0	1						F	T	08-2019_WT_RepBio1	F
ATCG00280.1		344	h	R	SPTGEVIFGG	2.919	2.919	2.919	0	1						F	T	08-2019_WT_RepBio1	F
AT2G24420.1		26	h	A	DAGIDGGDEP	226.4	226.4	226.4	1	1	131.6	1	0.754	0.754	0.754	F	T	08-2019_WT_RepBio1	T
AT1G69200.1		52	h	L	SESAPLEEEG	168.3	168.3	168.3	1	2	61	1	1.613	1.613	1.613	F	T	08-2019_WT_RepBio1	T
AT1G35720.1		2	l	M	ATLKVSDSVP	874.9	874.9	874.9	1	1	0	1	100	100	100	F	T	08-2019_WT_RepBio1	T
AT4G18100.1		2	h	M	AVPLLTKKVV	667.5	667.5	667.5	1	3	49.8	1	1.969	1.969	1.969	F	T	08-2019_WT_RepBio1	T
AT5G10010.1		1	h	-	MKKGAKRKGV	498.7	498.7	498.7	0	1						F	T	08-2019_WT_RepBio1	T
AT2G26670.1		57	h	A	TTAAEKQKKR	488.7	488.7	488.7	0	1						F	T	08-2019_WT_RepBio1	T
AT3G15351.1		55	h	K	TSVMSPFDSM	101.3	101.3	101.3	0	1						F	T	08-2019_WT_RepBio1	F
AT1G13930.1		12	h	L	SSSTPEEPDH	54.85	54.85	54.85	0	1						F	T	08-2019_WT_RepBio1	F
AT2G34420.1	AT1G29930.1 | AT1G29910.1 | AT1G29920.1 | AT2G34430.1	203	h	D	PEAFAELKVK	3.211	3.211	3.211	0	1						F	F	08-2019_WT_RepBio1	F
AT3G47830.1		177	h	R	GLSVEEVKTE	5.679	5.679	5.679	0	1						F	T	08-2019_WT_RepBio1	F
AT5G14220.1		2	l	M	ASGAVADHQI	928.4	928.4	928.4	0	1						F	T	08-2019_WT_RepBio1	T
AT4G23470.1		2	h	M	PKQDMEKMEL	370	370	370	0	1						F	T	08-2019_WT_RepBio1	T
ATMG00600.1		90	h	A	FLVVASITRS	60.89	60.89	60.89	0	1						F	T	08-2019_WT_RepBio1	F
AT3G48195.1		891	h	K	NPGELQVSEK	4.108	4.108	4.108	0	1						F	T	08-2019_WT_RepBio1	F
AT2G39730.1		60	h	A	VKEDKQTDGD	343.3	343.3	343.3	3	3	12.85	1.043	7.222	6.946	7.508	F	T	08-2019_WT_RepBio1	T
AT5G08350.1		148	h	S	PQGDIIRVHY	3.744	3.744	3.744	0	1						F	T	08-2019_WT_RepBio1	F
AT3G57330.1		7	l	K	DFEVASKNPS	10.47	10.47	10.47	0	1						F	T	08-2019_WT_RepBio1	F
AT1G16080.1		45	h	A	AASAATAKKL	1003	1003	1003	1	1	0.672	1	59.81	59.81	59.81	F	T	08-2019_WT_RepBio1	T
AT2G33380.1		2	l	M	AGEAEALATT	913.2	913.2	913.2	0	1						F	T	08-2019_WT_RepBio1	T
AT2G01250.1		2	h	M	VESKVVVPES	711	711	711	2	2	48.91	1.207	2.004	1.666	2.408	F	T	08-2019_WT_RepBio1	T
ATCG00720.1		2	h	M	SKVYDWFEER	470.2	470.2	470.2	3	4	18.26	1.033	5.193	5.034	5.357	F	T	08-2019_WT_RepBio1	T
AT2G41740.1		2	l	M	STKVLDPAFQ	716.3	716.3	716.3	0	1						F	T	08-2019_WT_RepBio1	T
AT3G19480.1		362	h	M	VPLEVLRELK	3.352	3.352	3.352	0	1						F	T	08-2019_WT_RepBio1	F
AT3G20050.1		2	l	M	SISAQNPDIS	893.7	893.7	893.7	1	1	0.01322	1	98.7	98.7	98.7	F	T	08-2019_WT_RepBio1	T
AT1G60530.1		97	l	R	VPLVMRLQRS	37.95	37.95	37.95	0	1						F	T	08-2019_WT_RepBio1	F
AT2G29510.1		44	h	R	GLSYSDFHRE	54.36	54.36	54.36	0	1						F	T	08-2019_WT_RepBio1	F
AT3G57410.1		2	l	M	SGSTKVLDPA	829.7	829.7	829.7	0	2						F	T	08-2019_WT_RepBio1	T
AT2G21510.1		245	h	N	EHQGENKEEH	3.254	3.254	3.254	0	1						F	T	08-2019_WT_RepBio1	F
AT1G06680.1		42	h	K	AQQSHEDDNS	349.6	349.6	349.6	0	1						F	T	08-2019_WT_RepBio1	T
AT4G26860.1		2	l	M	AAPAVEATVA	910.7	910.7	910.7	0	1						F	T	08-2019_WT_RepBio1	T
AT4G24830.1		75	l	A	VLSGDGTALT	278	278	278	1	2	0.08447	1	92.21	92.21	92.21	F	T	08-2019_WT_RepBio1	T
AT5G63980.1		2	h	M	AYEKELDAAK	800.9	800.9	800.9	1	2	5.741	1	14.83	14.83	14.83	F	T	08-2019_WT_RepBio1	T
AT2G40490.1		37	h	C	SVEGTTVTER	305.5	305.5	305.5	0	1						F	T	08-2019_WT_RepBio1	T
AT2G30060.1		2	l	M	ASISNEPERE	557.3	557.3	557.3	0	2						F	T	08-2019_WT_RepBio1	T
AT1G66330.1		1	l	-	MALNVSKVVP	470.7	470.7	470.7	0	1						F	T	08-2019_WT_RepBio1	T
AT2G39855.1		2	h	M	DKKKSVSGSS	867.9	867.9	867.9	1	1	200.5	1	0.4962	0.4962	0.4962	F	T	08-2019_WT_RepBio1	T
AT2G39730.1		190	h	M	SAGELESGNA	6.993	6.993	6.993	0	1						F	T	08-2019_WT_RepBio1	F
AT5G08300.1		43	h	F	ASDPHPPAAV	195.4	195.4	195.4	0	1						F	T	08-2019_WT_RepBio1	T
AT3G20920.1		1	l	-	MKKPVGAEKK	490.9	490.9	490.9	0	1						F	T	08-2019_WT_RepBio1	T
AT4G38970.1		48	h	A	ASSYADELVK	548.1	548.1	548.1	2	4	68.22	1.016	1.445	1.422	1.468	F	T	08-2019_WT_RepBio1	T
AT5G13650.2		59	h	C	SASPSTAEPA	552.1	552.1	552.1	0	1						F	T	08-2019_WT_RepBio1	T
AT1G29910.1		36	l	M	RKTVAKPKGP	314.9	314.9	314.9	0	1						F	T	08-2019_WT_RepBio1	T
AT2G21730.1		215	h	E	KEREAIDRLG	3.18	3.18	3.18	0	1						F	T	08-2019_WT_RepBio1	F
AT2G37660.1		71	h	A	AATTEPLTVL	878.8	878.8	878.8	0	1						F	T	08-2019_WT_RepBio1	T
AT5G24400.1		71	h	M	ATTNIGKEEK	177.3	177.3	177.3	0	2						F	T	08-2019_WT_RepBio1	T
AT1G69170.1		33	l	R	LSNNDDVLIS	70.64	70.64	70.64	0	1						F	T	08-2019_WT_RepBio1	F
AT1G66530.1		2	l	M	ATIVASKEFT	683.2	683.2	683.2	0	1						F	T	08-2019_WT_RepBio1	T
AT3G61470.1		35	l	P	AVSRPDASVR	135	135	135	0	1						F	T	08-2019_WT_RepBio1	T
AT4G28440.1		2	l	M	ATTGTAAVAT	1214	1214	1214	1	1	0.000187	1	99.98	99.98	99.98	F	T	08-2019_WT_RepBio1	T
AT4G25660.1		208	l	R	LQGSWLKGIL	2.91	2.91	2.91	0	1						F	T	08-2019_WT_RepBio1	F
AT2G45290.1		338	h	Y	SVHGAALGEK	5.91	5.91	5.91	0	1						F	T	08-2019_WT_RepBio1	F
AT1G08420.1		1	l	-	MDEDSSMVAD	371.3	371.3	371.3	0	1						F	T	08-2019_WT_RepBio1	T
AT2G30860.1		2	h	M	VLKVYGPHFA	502.7	502.7	502.7	0	2						F	T	08-2019_WT_RepBio1	T
AT3G26520.1		5	h	R	NIAIGGVQEE	6.261	6.261	6.261	0	1						F	T	08-2019_WT_RepBio1	F
AT5G52410.1		182	l	K	AQTAVSLAIG	8.271	8.271	8.271	0	1						F	T	08-2019_WT_RepBio1	F
AT2G35605.1		13	h	M	AKAASSTGAK	61.97	61.97	61.97	0	1						F	T	08-2019_WT_RepBio1	F
AT2G28000.1		47	h	A	NVKEIAFDQH	146.3	146.3	146.3	1	1	130.3	1	0.7619	0.7619	0.7619	F	T	08-2019_WT_RepBio1	T
AT1G24360.1		60	h	Q	ATATEQSPGE	268	268	268	1	3	14.2	1	6.579	6.579	6.579	F	T	08-2019_WT_RepBio1	T
AT5G12380.1		2	l	M	ATIVSPPHFS	686.4	686.4	686.4	0	1						F	T	08-2019_WT_RepBio1	T
AT3G23810.1		2	l	M	ALLVEKTSSG	640.7	640.7	640.7	2	2	1.5e-05	1.667	100	100	100	F	T	08-2019_WT_RepBio1	T
AT4G04950.1		2	l	M	SGTVKDIVSK	824	824	824	0	1						F	T	08-2019_WT_RepBio1	T
AT2G31810.1		62	h	R	SVDGKISDAS	100.2	100.2	100.2	0	1						F	T	08-2019_WT_RepBio1	F
AT5G63100.1		84	l	V	SRKTNHPLAG	35.63	35.63	35.63	0	1						F	T	08-2019_WT_RepBio1	F
AT3G56130.1		59	h	K	AAKSSTTTIS	247.7	247.7	247.7	1	1	69.34	1	1.422	1.422	1.422	F	T	08-2019_WT_RepBio1	T
AT4G38070.1		228	l	K	KSLKLVVNGK	3.618	3.618	3.618	0	1						F	T	08-2019_WT_RepBio1	F
AT1G29350.1		2	l	M	SSSKVGGGAR	653.6	653.6	653.6	1	1	4.5e-05	1	100	100	100	F	T	08-2019_WT_RepBio1	T
AT1G48160.1		129	l	T	STSGTSSKSG	5.301	5.301	5.301	0	1						F	T	08-2019_WT_RepBio1	F
AT5G58070.1		2	l	M	TEKKEMEVVK	455.9	455.9	455.9	1	1	0.006995	1	99.31	99.31	99.31	F	T	08-2019_WT_RepBio1	T
AT3G27380.1		29	h	W	TSTGAEAETK	315.2	315.2	315.2	1	1	298.8	1	0.3336	0.3336	0.3336	F	T	08-2019_WT_RepBio1	T
AT1G01820.1		2	l	M	STLETTRAEL	613.4	613.4	613.4	0	1						F	T	08-2019_WT_RepBio1	T
AT3G06440.1		555	h	K	LEDVAMGIWI	2.309	2.309	2.309	0	1						F	T	08-2019_WT_RepBio1	F
AT5G22580.1		2	l	M	ATSGFKHLVV	653.8	653.8	653.8	0	1						F	T	08-2019_WT_RepBio1	T
AT3G48680.1		28	h	A	AEAVAVATTE	386.4	386.4	386.4	0	1						F	T	08-2019_WT_RepBio1	T
AT1G32210.1		2	h	M	VKSTSKDAQD	731.6	731.6	731.6	0	1						F	T	08-2019_WT_RepBio1	T
AT3G02200.2		2	l	M	TTIVPTSEEN	611	611	611	1	1	0.0137	1	98.65	98.65	98.65	F	T	08-2019_WT_RepBio1	T
AT2G04700.1		33	h	A	KTEPSEKSVE	400.6	400.6	400.6	0	1						F	T	08-2019_WT_RepBio1	T
AT2G34430.1	AT1G29930.1 | AT1G29910.1 | AT1G29920.1 | AT2G34420.1	204	h	D	PEAFAELKVK	3.211	3.211	3.211	0	1						F	F	08-2019_WT_RepBio1	F
AT5G23120.1		79	h	A	DEQLSEWERV	110.7	110.7	110.7	0	1						F	T	08-2019_WT_RepBio1	F
AT3G26450.1		2	l	M	ATSGTYVTQV	761.5	761.5	761.5	0	1						F	T	08-2019_WT_RepBio1	T
AT3G52150.1		58	h	A	VTETEEKPAA	517	517	517	1	2	83.86	1	1.178	1.178	1.178	F	T	08-2019_WT_RepBio1	T
AT5G11380.1		235	l	A	GYLDSNMIVI	2.146	2.146	2.146	0	1						F	T	08-2019_WT_RepBio1	F
AT3G18610.1		44	h	K	ELIDVVQKEK	33.78	33.78	33.78	0	1						F	T	08-2019_WT_RepBio1	F
AT5G20720.1		52	h	A	ASVVAPKYTS	500.4	500.4	500.4	2	3	43.1	1.027	2.268	2.209	2.327	F	T	08-2019_WT_RepBio1	T
AT3G18740.1		2	h	M	VAEKKAKKSH	653.3	653.3	653.3	1	1	2.348	1	29.87	29.87	29.87	F	T	08-2019_WT_RepBio1	T
AT1G15310.1		2	h	M	VLAELGGRIT	372.5	372.5	372.5	0	1						F	T	08-2019_WT_RepBio1	T
AT1G56580.1		2	h	M	GLVTDEVRAR	474.9	474.9	474.9	1	1	40.78	1	2.393	2.393	2.393	F	T	08-2019_WT_RepBio1	T
AT3G15550.1		253	l	R	QTPARKMRFG	3.318	3.318	3.318	0	1						F	T	08-2019_WT_RepBio1	F
AT1G09640.1		2	l	M	ALVLHTYKGN	532.4	532.4	532.4	0	1						F	T	08-2019_WT_RepBio1	T
AT5G39740.1		2	h	M	VFVKSSKSNA	496.4	496.4	496.4	0	1						F	T	08-2019_WT_RepBio1	T
AT1G60420.1		2	l	M	AETSKQVNGD	659.3	659.3	659.3	0	1						F	T	08-2019_WT_RepBio1	T
AT3G61028.1		176	h	Q	PCNIMLISGN	1.976	1.976	1.976	0	1						F	T	08-2019_WT_RepBio1	F
AT1G77940.1		2	h	M	VTEKKTKKSH	655.6	655.6	655.6	1	2	41.91	1	2.331	2.331	2.331	F	T	08-2019_WT_RepBio1	T
AT2G44060.1		2	l	M	STSEDKPEII	632	632	632	0	1						F	T	08-2019_WT_RepBio1	T
AT2G48060.1		1572	h	R	STSLQSDRSS	4.047	4.047	4.047	0	1						F	T	08-2019_WT_RepBio1	F
AT2G20780.1		18	h	P	AVSVGNKKNK	47.19	47.19	47.19	0	1						F	T	08-2019_WT_RepBio1	F
AT3G13470.1		69	h	Q	TGVNKLADLV	94.72	94.72	94.72	0	2						F	T	08-2019_WT_RepBio1	F
AT5G64040.1		87	h	A	GVIDEYLERS	75.88	75.88	75.88	0	2						F	T	08-2019_WT_RepBio1	F
AT3G63520.1		2	l	M	AEKLSDGSSI	591.5	591.5	591.5	0	1						F	T	08-2019_WT_RepBio1	T
AT5G61260.1		345	h	K	KTGVKVSLAQ	4.552	4.552	4.552	0	1						F	T	08-2019_WT_RepBio1	F
AT1G04270.1		2	l	M	ADVEPEVAAA	738	738	738	1	1	0.001567	1	99.84	99.84	99.84	F	T	08-2019_WT_RepBio1	T
AT1G54280.1		403	l	S	GTPAQARTSN	3.655	3.655	3.655	0	1						F	T	08-2019_WT_RepBio1	F
AT5G55160.1		2	l	M	SATPEEDKKP	677.8	677.8	677.8	0	1						F	T	08-2019_WT_RepBio1	T
AT5G12140.1		6	h	Q	AGTIVGGVRD	8.214	8.214	8.214	0	1						F	T	08-2019_WT_RepBio1	F
AT1G55020.1		237	h	K	PTKEDPQTES	5.852	5.852	5.852	0	1						F	T	08-2019_WT_RepBio1	F
AT1G55450.1		2	l	M	AALSDKLADA	713.2	713.2	713.2	0	1						F	T	08-2019_WT_RepBio1	T
AT1G78900.1		2	h	M	PAFYGGKLTT	545.4	545.4	545.4	0	1						F	T	08-2019_WT_RepBio1	T
AT4G33680.1		46	l	C	VATPQEKIEY	165.4	165.4	165.4	1	2	0.1436	1	87.44	87.44	87.44	F	T	08-2019_WT_RepBio1	T
AT4G25100.1		2	l	M	AASSAVTANY	818.7	818.7	818.7	0	1						F	T	08-2019_WT_RepBio1	T
AT5G16730.1		2	l	M	ASKTKTSLSE	996.5	996.5	996.5	0	1						F	T	08-2019_WT_RepBio1	T
AT3G46610.1		73	h	K	RSLLGSSFGV	100.7	100.7	100.7	0	1						F	T	08-2019_WT_RepBio1	F
AT3G49650.1		755	h	P	AAVSTKGARN	6.158	6.158	6.158	0	1						F	T	08-2019_WT_RepBio1	F
AT4G01310.1		43	h	A	SGTVLVEKSE	413.2	413.2	413.2	1	1	41.43	1	2.357	2.357	2.357	F	T	08-2019_WT_RepBio1	T
AT3G63260.1		2	l	M	ASGGGEADKS	812.7	812.7	812.7	0	1						F	T	08-2019_WT_RepBio1	T
AT4G18480.1		64	l	N	VATEINSTEQ	200	200	200	1	1	0.2756	1	78.39	78.39	78.39	F	T	08-2019_WT_RepBio1	T
AT1G55490.1		56	h	A	AKELHFNKDG	386.9	386.9	386.9	0	1						F	T	08-2019_WT_RepBio1	T
AT5G30510.1		45	h	A	AVAMSSGQTK	204	204	204	1	2	23.63	1	4.06	4.06	4.06	F	T	08-2019_WT_RepBio1	T
AT4G38130.1		1	l	-	MDTGGNSLAS	595.2	595.2	595.2	0	1						F	T	08-2019_WT_RepBio1	T
AT3G52380.1		213	h	R	SYVDSPHKVY	2.615	2.615	2.615	0	1						F	T	08-2019_WT_RepBio2	T
AT1G29910.1	AT2G34420.1 | AT1G29920.1 | AT1G29930.1	38	h	K	TVAKPKGPSG	298.7	298.7	298.7	0	1						F	F	08-2019_WT_RepBio2	F
AT3G07480.1		28	h	S	ATSAPSPSLG	591.5	591.5	591.5	0	1						F	T	08-2019_WT_RepBio2	T
AT5G27220.1		1054	l	R	DAAKLKDIIE	4.575	4.575	4.575	0	1						F	T	08-2019_WT_RepBio2	F
AT1G52000.1		2	l	M	SWDDGKHTKV	404.2	404.2	404.2	0	1						F	T	08-2019_WT_RepBio2	T
AT1G80230.1		54	h	L	IGSAAADTAV	237.3	237.3	237.3	1	1	106.2	1	0.9325	0.9325	0.9325	F	T	08-2019_WT_RepBio2	T
AT3G17265.1		322	h	H	QEIAQKPKGC	2.203	2.203	2.203	0	1						F	T	08-2019_WT_RepBio2	F
AT3G05590.1		2	h	M	GIDLIAGGKS	470.1	470.1	470.1	2	2	55.59	1.054	1.767	1.678	1.861	F	T	08-2019_WT_RepBio2	T
AT3G06400.1		492	l	K	MVLLDKLLPK	3.164	3.164	3.164	0	1						F	T	08-2019_WT_RepBio2	F
AT5G03430.1		1	l	-	MEIDKAIGES	433.5	433.5	433.5	1	2	0.00071	1	99.93	99.93	99.93	F	T	08-2019_WT_RepBio2	T
AT3G54050.1		60	J	M	AVAADAAETK	496.1	496.1	496.1	2	2	1.339	1.044	42.76	41.71	43.81	F	T	08-2019_WT_RepBio2	T
AT3G56130.1		57	h	R	AKAAKSSTTT	1045	1045	1045	0	2						F	T	08-2019_WT_RepBio2	T
AT5G06790.1		174	h	N	EIDKLADRFI	1.251	1.251	1.251	0	1						F	T	08-2019_WT_RepBio2	F
AT1G73110.1		41	h	C	SKPSSNDGGK	368.6	368.6	368.6	1	2	42.78	1	2.284	2.284	2.284	F	T	08-2019_WT_RepBio2	T
AT1G23820.1		1	l	-	MDAKETSATD	592.8	592.8	592.8	0	1						F	T	08-2019_WT_RepBio2	T
AT3G52230.1		2	l	M	AEEAQVDRSN	790.8	790.8	790.8	0	1						F	T	08-2019_WT_RepBio2	T
AT1G22530.1		92	h	Q	EAEKNALAEL	40.41	40.41	40.41	0	1						F	T	08-2019_WT_RepBio2	F
AT4G24820.1		1	l	-	MDGGAEGSQQ	361.9	361.9	361.9	3	3	0.0002629	11.07	99.97	99.71	100	F	T	08-2019_WT_RepBio2	T
AT3G11270.1		1	l	-	MDVIKTQQIS	397.1	397.1	397.1	1	1	5e-05	1	100	100	100	F	T	08-2019_WT_RepBio2	T
AT2G17560.1		1	h	-	MKGGESKAEA	547.8	547.8	547.8	1	1	12.99	1	7.15	7.15	7.15	F	T	08-2019_WT_RepBio2	T
AT5G46790.1		2	l	M	ANSESSSSPV	917	917	917	1	1	0.02917	1	97.17	97.17	97.17	F	T	08-2019_WT_RepBio2	T
AT1G55805.1		53	l	M	SSVEKTGSDS	297	297	297	0	1						F	T	08-2019_WT_RepBio2	T
AT4G21280.1		76	h	A	DAISIKVGPP	200.1	200.1	200.1	0	1						F	T	08-2019_WT_RepBio2	T
AT4G09650.1		48	h	M	SATAASSYAM	226	226	226	0	2						F	T	08-2019_WT_RepBio2	T
AT1G29930.1	AT2G34420.1 | AT1G29910.1 | AT1G29920.1	38	h	K	TVAKPKGPSG	298.7	298.7	298.7	0	1						F	F	08-2019_WT_RepBio2	F
AT2G19520.1		1	l	-	MESDEAAAVS	490.3	490.3	490.3	0	1						F	T	08-2019_WT_RepBio2	T
AT3G11200.1		2	l	M	AAAAVSSNPR	883.4	883.4	883.4	1	1	0.00027	1	99.97	99.97	99.97	F	T	08-2019_WT_RepBio2	T
AT1G22780.1		2	l	M	SLVANEEFQH	415.6	415.6	415.6	0	1						F	T	08-2019_WT_RepBio2	T
AT3G57560.1		51	l	A	TVSTPPSIAT	246.8	246.8	246.8	1	1	0.522	1	65.7	65.7	65.7	F	T	08-2019_WT_RepBio2	T
AT1G07780.1		47	h	C	SVSNTENVAP	149.3	149.3	149.3	0	1						F	T	08-2019_WT_RepBio2	T
AT4G31000.1		272	h	K	SNIVTVEDFL	2.739	2.739	2.739	0	1						F	T	08-2019_WT_RepBio2	F
AT1G11840.1		2	l	M	AEASDLLEWP	679.7	679.7	679.7	0	1						F	T	08-2019_WT_RepBio2	T
AT1G13930.1		42	h	M	ASAKVVAEAA	136.9	136.9	136.9	1	1	4.21	1	19.19	19.19	19.19	F	T	08-2019_WT_RepBio2	T
AT4G05180.1		90	h	V	GGPPLPSGGL	54.41	54.41	54.41	0	1						F	T	08-2019_WT_RepBio2	F
AT3G51840.1		2	h	M	AVLSSADRAS	786	786	786	0	1						F	T	08-2019_WT_RepBio2	T
AT1G67430.2		2	h	M	VKYSQEPDNQ	629.8	629.8	629.8	0	1						F	T	08-2019_WT_RepBio2	T
AT4G27440.1		68	l	Q	TAATSSPTVT	339.1	339.1	339.1	2	3	0.1622	1.058	86.05	85.35	86.71	F	T	08-2019_WT_RepBio2	T
AT1G67280.1		62	h	L	GVAESGKAAQ	188.2	188.2	188.2	0	2						F	T	08-2019_WT_RepBio2	T
AT5G14260.1		51	h	V	SSSDTLVASG	1834	1834	1834	0	1						F	T	08-2019_WT_RepBio2	T
AT4G24750.1		58	h	M	QAVDEDIDLK	285.5	285.5	285.5	0	1						F	T	08-2019_WT_RepBio2	T
AT1G58290.1		62	h	C	ELSASSDSAS	240.2	240.2	240.2	0	1						F	T	08-2019_WT_RepBio2	T
AT3G16240.1		2	h	M	AGVAFGSFDD	794.5	794.5	794.5	1	1	8.245	1	10.82	10.82	10.82	F	T	08-2019_WT_RepBio2	T
AT5G52520.1		41	h	F	ATAPSGTASP	291.9	291.9	291.9	1	1	20.74	1	4.601	4.601	4.601	F	T	08-2019_WT_RepBio2	T
AT1G55490.1		55	h	C	AAKELHFNKD	441	441	441	1	2	2144	1	0.04662	0.04662	0.04662	F	T	08-2019_WT_RepBio2	T
AT4G32180.1		2	l	M	AGQEDEYDPI	631	631	631	0	1						F	T	08-2019_WT_RepBio2	T
AT4G28730.1		52	l	M	TSSSSAASSS	273.2	273.2	273.2	0	1						F	T	08-2019_WT_RepBio2	T
AT4G09320.1		1	l	-	MEQTFIMIKP	345.5	345.5	345.5	0	2						F	T	08-2019_WT_RepBio2	T
AT3G63130.1		1	l	-	MDHSAKTTQN	368.6	368.6	368.6	0	1						F	T	08-2019_WT_RepBio2	T
AT1G65930.1		2	l	M	AFEKIKVANP	446.5	446.5	446.5	1	3	0.03021	1	97.07	97.07	97.07	F	T	08-2019_WT_RepBio2	T
AT5G04430.1		1	l	-	MESTESYAAG	631.1	631.1	631.1	0	1						F	T	08-2019_WT_RepBio2	T
AT4G21445.1		55	h	A	SAETGEEESD	277.1	277.1	277.1	1	1	22.34	1	4.285	4.285	4.285	F	T	08-2019_WT_RepBio2	T
AT5G06760.1		8	l	T	ASNIAASAKS	15.28	15.28	15.28	0	1						F	T	08-2019_WT_RepBio2	F
AT2G39730.1		73	h	R	GLAYDTSDDQ	120.7	120.7	120.7	0	2						F	T	08-2019_WT_RepBio2	F
AT4G18440.1		47	h	C	SVSTTTDSPK	353.4	353.4	353.4	0	1						F	T	08-2019_WT_RepBio2	T
AT1G68010.1		2	l	M	AKPVSIEVYN	539.7	539.7	539.7	1	2	0.03624	1	96.5	96.5	96.5	F	T	08-2019_WT_RepBio2	T
AT3G16470.1		2	l	M	AKKLEAQGGR	505.7	505.7	505.7	1	1	0.2945	1	77.25	77.25	77.25	F	T	08-2019_WT_RepBio2	T
AT3G15190.1		79	h	C	EAAAPTKKAD	260.1	260.1	260.1	1	1	69.84	1	1.412	1.412	1.412	F	T	08-2019_WT_RepBio2	T
AT1G72370.1		2	l	M	ATNGSASSAQ	857.6	857.6	857.6	1	2	0.00018	1	99.98	99.98	99.98	F	T	08-2019_WT_RepBio2	T
AT4G20360.1		243	h	A	LLAVETLTEN	8.851	8.851	8.851	0	1						F	T	08-2019_WT_RepBio2	F
AT5G14260.1		52	h	S	SSDTLVASGS	3058	3058	3058	0	1						F	T	08-2019_WT_RepBio2	T
AT5G19220.1		67	h	M	SLNSVAGESK	203	203	203	0	1						F	T	08-2019_WT_RepBio2	T
AT4G28750.1		46	h	A	AEDPAPASSS	1043	1043	1043	2	2	36.93	1.027	2.636	2.568	2.706	F	T	08-2019_WT_RepBio2	T
AT4G35630.1		52	l	C	VASTTQVQDG	207.6	207.6	207.6	1	1	0.1915	1	83.93	83.93	83.93	F	T	08-2019_WT_RepBio2	T
ATCG00640.1		2	h	M	AKGKDVRVTI	443.4	443.4	443.4	1	2	182.4	1	0.5452	0.5452	0.5452	F	T	08-2019_WT_RepBio2	T
AT5G06130.2		17	l	L	SSPSTSKSLL	109.2	109.2	109.2	0	1						F	T	08-2019_WT_RepBio2	F
AT5G16440.1		60	l	M	TDSNDAGMDA	215.1	215.1	215.1	0	2						F	T	08-2019_WT_RepBio2	T
AT2G13360.1		1	l	-	MDYMYGPGRH	248.5	248.5	248.5	0	1						F	T	08-2019_WT_RepBio2	T
AT3G10670.1		67	l	S	ASSVSSAVDS	488.9	488.9	488.9	0	1						F	T	08-2019_WT_RepBio2	T
AT2G04520.1		2	h	M	PKNKGKGGKN	419.2	419.2	419.2	1	1	68.65	1	1.436	1.436	1.436	F	T	08-2019_WT_RepBio2	T
AT3G02080.1		2	l	M	ATGKTVKDVS	631.4	631.4	631.4	1	1	0.03033	1	97.06	97.06	97.06	F	T	08-2019_WT_RepBio2	T
AT1G11990.1		44	h	N	PKQTIKRCKR	52.85	52.85	52.85	0	1						F	T	08-2019_WT_RepBio2	F
AT3G50170.2		403	h	K	GSLLIPFLLF	1.835	1.835	1.835	0	1						F	T	08-2019_WT_RepBio2	F
AT1G73060.1		29	l	A	NSGGAISSTS	794.2	794.2	794.2	0	1						F	T	08-2019_WT_RepBio2	T
AT2G39730.1		255	h	L	MNIADNPTNV	2.105	2.105	2.105	0	1						F	T	08-2019_WT_RepBio2	F
AT3G19210.1		824	h	P	IESNVSPKTV	2.471	2.471	2.471	0	1						F	T	08-2019_WT_RepBio2	F
AT2G18110.1		2	l	M	AAFPNLNSGS	606.4	606.4	606.4	0	2						F	T	08-2019_WT_RepBio2	T
AT4G38220.1		21	h	G	DDAIVSRFQE	133.1	133.1	133.1	1	1	201.8	1	0.4931	0.4931	0.4931	F	T	08-2019_WT_RepBio2	T
AT2G28000.1		47	h	A	NVKEIAFDQH	146.3	146.3	146.3	1	1	140.5	1	0.707	0.707	0.707	F	T	08-2019_WT_RepBio2	T
AT2G21530.1		72	h	R	ASLDENQSPT	205	205	205	0	1						F	T	08-2019_WT_RepBio2	T
AT1G09340.1		51	h	A	SSEKKILIMG	140.3	140.3	140.3	0	1						F	T	08-2019_WT_RepBio2	T
AT3G54890.1		45	h	M	AAHWMPGEPR	145.3	145.3	145.3	0	2						F	T	08-2019_WT_RepBio2	T
AT4G35100.1		2	l	M	SKEVSEEGKT	580.3	580.3	580.3	2	2	3.198e-05	1.032	100	100	100	F	T	08-2019_WT_RepBio2	T
AT5G03070.1		28	l	R	KQAVTVAKER	87.79	87.79	87.79	0	1						F	T	08-2019_WT_RepBio2	F
AT1G20696.1		1	h	-	MKGAKSKAET	525.4	525.4	525.4	0	1						F	T	08-2019_WT_RepBio2	T
AT1G04980.1		363	l	A	MVALNAKKGA	3.123	3.123	3.123	0	1						F	T	08-2019_WT_RepBio2	F
AT1G03630.1		72	h	T	ATPPANEASP	146.6	146.6	146.6	0	1						F	T	08-2019_WT_RepBio2	T
AT3G12490.1		2	l	M	ALVGGVGDVP	708.8	708.8	708.8	0	1						F	T	08-2019_WT_RepBio2	T
AT2G36530.1		2	l	M	ATITVVKARQ	593.9	593.9	593.9	2	2	5.586e-05	1.396	99.99	99.99	100	F	T	08-2019_WT_RepBio2	T
AT4G11150.1		1	l	-	MNDGDVSRQI	271.4	271.4	271.4	0	1						F	T	08-2019_WT_RepBio2	T
AT5G08050.1		32	h	S	KKSTATPQVK	207	207	207	1	1	9.548	1	9.48	9.48	9.48	F	T	08-2019_WT_RepBio2	T
ATCG00540.1		36	h	A	YPIFAQQNYE	85.49	85.49	85.49	0	1						F	T	08-2019_WT_RepBio2	F
AT1G58390.1		1	h	-	MAGELVSFGI	411.9	411.9	411.9	0	1						F	T	08-2019_WT_RepBio2	T
AT2G01520.1		2	l	M	ATSGTYVTEV	910.2	910.2	910.2	2	2	0.001886	1.453	99.81	99.73	99.87	F	T	08-2019_WT_RepBio2	T
AT5G54270.1		199	h	G	LADDPVTFAE	2.663	2.663	2.663	0	1						F	T	08-2019_WT_RepBio2	F
AT2G31610.1		2	l	M	ATQISKKRKF	526.7	526.7	526.7	1	1	4.1e-05	1	100	100	100	F	T	08-2019_WT_RepBio2	T
AT3G08920.1		34	h	A	VSGKELILSG	350.8	350.8	350.8	0	1						F	T	08-2019_WT_RepBio2	T
AT2G04030.1		63	h	D	AAVAEKETTE	195.3	195.3	195.3	0	1						F	T	08-2019_WT_RepBio2	T
AT5G44290.1		436	h	K	YPPSKEIDAK	3.893	3.893	3.893	0	1						F	T	08-2019_WT_RepBio2	F
AT1G56070.1		2	h	M	VKFTADELRR	316.7	316.7	316.7	1	1	198.4	1	0.5014	0.5014	0.5014	F	T	08-2019_WT_RepBio2	T
AT3G10020.1		1	l	-	MQAVSVDETK	485.8	485.8	485.8	0	1						F	T	08-2019_WT_RepBio2	T
ATMG01190.1		7	h	R	AAELTNLFES	10.06	10.06	10.06	0	1						F	T	08-2019_WT_RepBio2	F
AT2G39730.1		61	h	V	KEDKQTDGDR	251.5	251.5	251.5	0	1						F	T	08-2019_WT_RepBio2	T
AT1G16080.1		44	h	M	AAASAATAKK	421.2	421.2	421.2	1	1	1.127	1	47.02	47.02	47.02	F	T	08-2019_WT_RepBio2	T
ATCG00730.1		2	h	M	GVTKKPDLND	635.5	635.5	635.5	1	1	93.81	1	1.055	1.055	1.055	F	T	08-2019_WT_RepBio2	T
AT4G08390.4		92	h	N	STTAATKSSS	266.3	266.3	266.3	0	1						F	T	08-2019_WT_RepBio2	T
AT5G19990.1		2	l	M	AAVGVDSRRP	549.1	549.1	549.1	1	1	1.9e-05	1	100	100	100	F	T	08-2019_WT_RepBio2	T
AT1G62750.1		82	h	A	AAEAEAKRAV	122.9	122.9	122.9	0	1						F	T	08-2019_WT_RepBio2	F
AT3G12915.1		58	l	Y	YEMTDASLKS	60.85	60.85	60.85	0	1						F	T	08-2019_WT_RepBio2	F
AT2G35520.1		2	h	M	VKSTSKDAQD	577.9	577.9	577.9	0	1						F	T	08-2019_WT_RepBio2	T
AT3G09660.1		371	h	K	AGITLSLFGG	4.578	4.578	4.578	0	1						F	T	08-2019_WT_RepBio2	F
AT1G06680.1		41	h	C	KAQQSHEDDN	172.5	172.5	172.5	1	1	120.8	1	0.8211	0.8211	0.8211	F	T	08-2019_WT_RepBio2	T
AT2G47960.1		385	h	G	LQTLMLPRIE	3.534	3.534	3.534	0	1						F	T	08-2019_WT_RepBio2	F
AT5G46290.1		46	h	A	SASTVSAPKR	356.1	356.1	356.1	0	1						F	T	08-2019_WT_RepBio2	T
AT5G63400.1		2	l	M	ATGGAAADLE	732.7	732.7	732.7	1	2	0.000318	1	99.97	99.97	99.97	F	T	08-2019_WT_RepBio2	T
AT5G55710.1		51	l	Q	SKGDDSVDAS	198.2	198.2	198.2	1	1	0.3571	1	73.69	73.69	73.69	F	T	08-2019_WT_RepBio2	T
AT3G06680.2		2	h	M	AKSKNHTAHN	483.4	483.4	483.4	0	3						F	T	08-2019_WT_RepBio2	T
AT1G55490.1	AT3G13470.1	77	h	N	KLADLVGVTL	186.2	186.2	186.2	0	1						F	F	08-2019_WT_RepBio2	F
AT3G27310.1		22	l	S	MEASSSAQAK	142.3	142.3	142.3	0	1						F	T	08-2019_WT_RepBio2	T
AT3G52140.1		2	h	M	AGKSNKSKAK	710.1	710.1	710.1	1	1	8.486	1	10.54	10.54	10.54	F	T	08-2019_WT_RepBio2	T
AT5G08060.1		2	l	M	AKSVSTAASS	812.3	812.3	812.3	0	1						F	T	08-2019_WT_RepBio2	T
AT5G60980.1		2	l	M	AQQEASPSPG	806.7	806.7	806.7	0	2						F	T	08-2019_WT_RepBio2	T
AT5G04140.1		936	h	L	SNRPVNVLRD	2.261	2.261	2.261	0	1						F	T	08-2019_WT_RepBio2	F
AT1G04750.1		156	h	R	GEKIELLVDK	2.376	2.376	2.376	0	1						F	T	08-2019_WT_RepBio2	F
AT1G45233.2		189	h	K	FLSSLPVHLK	4.345	4.345	4.345	0	1						F	T	08-2019_WT_RepBio2	F
AT1G80460.1		2	l	M	AKENGFIGSI	518.8	518.8	518.8	0	1						F	T	08-2019_WT_RepBio2	T
AT2G13540.1		444	l	R	VFVQEILQRE	1.388	1.388	1.388	0	1						F	T	08-2019_WT_RepBio2	F
AT5G38660.1		66	h	R	AADSTSSSPS	179	179	179	0	1						F	T	08-2019_WT_RepBio2	T
AT1G76140.1		66	l	M	GSSSVFGEQL	144	144	144	0	1						F	T	08-2019_WT_RepBio2	T
AT2G04930.1		237	l	D	GGLANVLKLL	2.207	2.207	2.207	0	1						F	T	08-2019_WT_RepBio2	F
AT4G34290.1		51	h	A	AASSDPTTTT	1423	1423	1423	0	1						F	T	08-2019_WT_RepBio2	T
AT2G34460.1		36	h	M	EKGEAENAVK	209.4	209.4	209.4	1	1	103.7	1	0.9555	0.9555	0.9555	F	T	08-2019_WT_RepBio2	T
AT2G15620.1		28	h	A	AAQTTAPAES	739.1	739.1	739.1	1	1	35.49	1	2.741	2.741	2.741	F	T	08-2019_WT_RepBio2	T
AT1G29250.1		1	l	-	MEEITEGVNN	296.5	296.5	296.5	0	2						F	T	08-2019_WT_RepBio2	T
AT3G02780.1		53	l	M	TDTKDAGMDA	205.3	205.3	205.3	1	1	0.00314	1	99.69	99.69	99.69	F	T	08-2019_WT_RepBio2	T
AT1G30230.1		2	l	M	AAFPNLNSDA	619.9	619.9	619.9	1	3	0.003518	1	99.65	99.65	99.65	F	T	08-2019_WT_RepBio2	T
AT1G29930.1	AT2G34420.1 | AT1G29910.1 | AT1G29920.1	40	h	V	AKPKGPSGSP	233.8	233.8	233.8	1	1	53.49	1	1.835	1.835	1.835	F	F	08-2019_WT_RepBio2	F
AT1G05850.1		27	h	G	EDKTIKVKKV	146.5	146.5	146.5	0	1						F	T	08-2019_WT_RepBio2	T
AT4G37930.1		32	h	S	LPSEAVDEKE	244.3	244.3	244.3	1	1	324.5	1	0.3072	0.3072	0.3072	F	T	08-2019_WT_RepBio2	T
AT3G09740.1		2	h	M	TVIDILTRVD	400.8	400.8	400.8	1	1	6200	1	0.01613	0.01613	0.01613	F	T	08-2019_WT_RepBio2	T
AT1G29340.1		528	l	R	IAIVDQCVEA	4.112	4.112	4.112	0	1						F	T	08-2019_WT_RepBio2	F
AT2G20260.1		48	h	A	AEDTPPATAS	468.7	468.7	468.7	0	1						F	T	08-2019_WT_RepBio2	T
AT3G56130.1		59	h	K	AAKSSTTTIS	990.7	990.7	990.7	1	1	44.38	1	2.204	2.204	2.204	F	T	08-2019_WT_RepBio2	T
AT5G14200.1		39	h	A	AASPGKKRYN	131.2	131.2	131.2	0	1						F	T	08-2019_WT_RepBio2	T
AT4G34050.1		2	l	M	ATTTTEATKT	1107	1107	1107	2	2	0.007817	1.523	99.22	98.82	99.49	F	T	08-2019_WT_RepBio2	T
AT3G62600.1		24	h	A	GKSYYDVLQV	174.2	174.2	174.2	0	1						F	T	08-2019_WT_RepBio2	T
AT2G32080.1		1	l	-	MEANSGGGGG	444.4	444.4	444.4	1	1	0.01062	1	98.95	98.95	98.95	F	T	08-2019_WT_RepBio2	T
AT1G15370.1		106	l	R	VFLDKYGRIC	14.11	14.11	14.11	0	1						F	T	08-2019_WT_RepBio2	F
AT1G78370.1		2	l	M	ANLPILLDYW	414.7	414.7	414.7	0	1						F	T	08-2019_WT_RepBio2	T
AT5G23060.1		69	h	S	SLTEVEKTIN	87.3	87.3	87.3	0	1						F	T	08-2019_WT_RepBio2	F
AT1G75780.1		1	l	-	MREILHVQGG	236.3	236.3	236.3	0	1						F	T	08-2019_WT_RepBio2	T
AT5G25920.1		1	l	-	MLEIETLEIT	453.5	453.5	453.5	0	1						F	T	08-2019_WT_RepBio2	T
AT5G62790.1		51	h	C	SVKVQQQQQP	193	193	193	1	2	257	1	0.3875	0.3875	0.3875	F	T	08-2019_WT_RepBio2	T
AT3G10740.1		201	h	K	WIKKEVLLEA	7.725	7.725	7.725	0	1						F	T	08-2019_WT_RepBio2	F
AT1G24360.1		58	h	K	AQATATEQSP	536.4	536.4	536.4	0	1						F	T	08-2019_WT_RepBio2	T
AT2G27030.1		2	l	M	ADQLTDDQIS	640.1	640.1	640.1	0	1						F	T	08-2019_WT_RepBio2	T
AT2G17870.1		2	l	M	AMEDQSAARS	545.2	545.2	545.2	0	1						F	T	08-2019_WT_RepBio2	T
AT2G28000.1		467	h	L	STVIPAIKET	4.516	4.516	4.516	0	1						F	T	08-2019_WT_RepBio2	F
AT5G26000.1		286	h	H	SQESKDATER	3.362	3.362	3.362	0	1						F	T	08-2019_WT_RepBio2	F
AT5G28840.1		3	h	G	TTNGTDYGAY	9.83	9.83	9.83	0	1						F	T	08-2019_WT_RepBio2	F
AT5G10780.1		1	l	-	MDKGKAVMGT	386.5	386.5	386.5	0	2						F	T	08-2019_WT_RepBio2	T
AT1G02190.1		465	l	K	VASAVVFALC	3.573	3.573	3.573	0	1						F	T	08-2019_WT_RepBio2	F
AT4G29060.1		74	h	R	ATGTDVVAAV	152.1	152.1	152.1	2	2	145.1	1.073	0.6846	0.6382	0.7344	F	T	08-2019_WT_RepBio2	T
AT4G37930.1		31	h	S	SLPSEAVDEK	315.8	315.8	315.8	1	1	175	1	0.5681	0.5681	0.5681	F	T	08-2019_WT_RepBio2	T
AT2G34420.1	AT1G29910.1 | AT1G29920.1 | AT1G29930.1	38	h	V	AKPKGPSGSP	228	228	228	1	1	53.49	1	1.835	1.835	1.835	F	F	08-2019_WT_RepBio2	F
AT4G31520.1		388	l	K	AISAASASLI	4.008	4.008	4.008	0	1						F	T	08-2019_WT_RepBio2	F
AT5G08500.1		2	l	M	ASPAGETAAV	860.3	860.3	860.3	0	1						F	T	08-2019_WT_RepBio2	T
AT1G17220.1		92	h	G	SKDGDDSEVV	60.71	60.71	60.71	0	1						F	T	08-2019_WT_RepBio2	F
AT4G35000.1		2	l	M	AAPIVDAEYL	761	761	761	1	1	8.8e-05	1	99.99	99.99	99.99	F	T	08-2019_WT_RepBio2	T
AT1G04420.1		49	h	A	KASTKNAMEY	351.1	351.1	351.1	1	1	14.9	1	6.289	6.289	6.289	F	T	08-2019_WT_RepBio2	T
AT3G46520.1		186	l	R	DLTDHLMKIL	2.519	2.519	2.519	0	1						F	T	08-2019_WT_RepBio2	F
AT4G20780.1		1	l	-	MESNNNEKKK	440.5	440.5	440.5	0	1						F	T	08-2019_WT_RepBio2	T
AT3G03780.1		2	l	M	ASHIVGYPRM	428.9	428.9	428.9	1	2	3e-05	1	100	100	100	F	T	08-2019_WT_RepBio2	T
AT2G39730.1		59	h	L	AVKEDKQTDG	523.9	523.9	523.9	2	2	126.8	1.425	0.7823	0.5503	1.111	F	T	08-2019_WT_RepBio2	T
AT1G35160.1		2	l	M	AAPPASSSAR	743.5	743.5	743.5	1	2	2.9e-05	1	100	100	100	F	T	08-2019_WT_RepBio2	T
AT4G24280.1		78	h	N	EKVVGIDLGT	135.8	135.8	135.8	0	1						F	T	08-2019_WT_RepBio2	T
AT5G01530.1		96	h	D	SLDQNLAKNL	26.75	26.75	26.75	0	1						F	T	08-2019_WT_RepBio2	F
AT4G04770.1		53	h	R	ADVGIDSRPI	169.2	169.2	169.2	0	1						F	T	08-2019_WT_RepBio2	T
AT3G09840.1		2	l	M	STPAESSDSK	964.3	964.3	964.3	0	1						F	T	08-2019_WT_RepBio2	T
AT4G31480.1		40	l	K	KAIMLLLNGE	37.29	37.29	37.29	0	1						F	T	08-2019_WT_RepBio2	F
AT2G19750.1		2	h	M	GKVHGSLARA	491.2	491.2	491.2	1	1	655.9	1	0.1522	0.1522	0.1522	F	T	08-2019_WT_RepBio2	T
AT3G11400.1		2	h	M	TIDSQQKTSK	444.3	444.3	444.3	1	1	37.33	1	2.609	2.609	2.609	F	T	08-2019_WT_RepBio2	T
AT4G38970.1		48	h	A	ASSYADELVK	548.1	548.1	548.1	3	4	83.6	1.189	1.182	0.996	1.402	F	T	08-2019_WT_RepBio2	T
AT4G17890.1		2	l	M	ASSSADNLTD	882.2	882.2	882.2	0	1						F	T	08-2019_WT_RepBio2	T
AT4G02530.1		74	h	A	AILEADDDEE	279.3	279.3	279.3	1	1	730.3	1	0.1367	0.1367	0.1367	F	T	08-2019_WT_RepBio2	T
AT5G27670.1		1	l	-	MESSQATTKP	665.8	665.8	665.8	0	1						F	T	08-2019_WT_RepBio2	T
AT5G64040.1		96	h	R	SKTNKELNDK	35.6	35.6	35.6	0	1						F	T	08-2019_WT_RepBio2	F
AT2G21060.1		2	l	M	SGGGDVNMSG	693.2	693.2	693.2	0	1						F	T	08-2019_WT_RepBio2	T
AT3G52300.1		2	l	M	SGAGKKIADV	759.7	759.7	759.7	1	1	0.001773	1	99.82	99.82	99.82	F	T	08-2019_WT_RepBio2	T
AT4G20360.1		244	h	L	LAVETLTENP	8.762	8.762	8.762	0	1						F	T	08-2019_WT_RepBio2	F
AT1G76180.1		2	l	M	AEEIKNVPEQ	596.6	596.6	596.6	2	2	0.0003532	11.39	99.96	99.6	100	F	T	08-2019_WT_RepBio2	T
AT4G28750.1		45	h	R	AAEDPAPASS	666.8	666.8	666.8	1	2	2514	1	0.03976	0.03976	0.03976	F	T	08-2019_WT_RepBio2	T
AT2G19740.1		1	l	-	MEKGKGRKEE	367.7	367.7	367.7	0	1						F	T	08-2019_WT_RepBio2	T
AT1G79040.1		49	h	K	TDKPFGINGS	85.35	85.35	85.35	0	1						F	T	08-2019_WT_RepBio2	F
AT4G36020.1		2	l	M	ASEDQSAARS	616.6	616.6	616.6	0	1						F	T	08-2019_WT_RepBio2	T
AT2G45740.1		2	l	M	GTTLDVSRAE	553.6	553.6	553.6	0	1						F	T	08-2019_WT_RepBio2	T
AT2G34420.1		14	h	F	AGKAVKPAAS	169.4	169.4	169.4	0	1						F	T	08-2019_WT_RepBio2	T
AT2G37660.1		70	h	S	AAATTEPLTV	796.5	796.5	796.5	2	2	30.86	1.059	3.139	2.97	3.317	F	T	08-2019_WT_RepBio2	T
ATCG00280.1		15	l	E	TLFNGTLALA	52.68	52.68	52.68	0	2						F	T	08-2019_WT_RepBio2	F
AT2G34160.1		1	l	-	MEEITDGVNN	306.9	306.9	306.9	1	1	0.0136	1	98.66	98.66	98.66	F	T	08-2019_WT_RepBio2	T
AT4G23020.1		75	h	K	ASTALLTAVK	145.6	145.6	145.6	0	1						F	T	08-2019_WT_RepBio2	T
AT4G04020.1		56	h	R	ATDIDDEWGQ	92.22	92.22	92.22	0	1						F	T	08-2019_WT_RepBio2	F
AT1G48860.1		72	h	A	SVSTAEKASE	236.9	236.9	236.9	0	1						F	T	08-2019_WT_RepBio2	T
AT4G33480.1		53	h	S	ALNPQTGQPT	349.4	349.4	349.4	1	1	15.11	1	6.207	6.207	6.207	F	T	08-2019_WT_RepBio2	T
AT1G52380.1		2	l	M	GDSENVQQPS	639.9	639.9	639.9	0	1						F	T	08-2019_WT_RepBio2	T
AT5G43010.1		2	l	M	TDVDESVRRR	510.6	510.6	510.6	0	1						F	T	08-2019_WT_RepBio2	T
AT5G53140.1		62	l	K	MMVDTSAGEK	99.3	99.3	99.3	0	1						F	T	08-2019_WT_RepBio2	F
AT1G05820.4		1	h	-	MVCGEKDTSL	402.5	402.5	402.5	0	1						F	T	08-2019_WT_RepBio2	T
AT1G72125.1		221	l	V	FMVISLVLFV	2.562	2.562	2.562	0	1						F	T	08-2019_WT_RepBio2	F
AT3G54470.1		2	h	M	SAMEALILQL	522.6	522.6	522.6	0	1						F	T	08-2019_WT_RepBio2	T
AT2G19210.1		723	l	R	SVALDGNNQD	3.891	3.891	3.891	0	1						F	T	08-2019_WT_RepBio2	F
AT1G54780.1		85	h	A	SEFNILNDGP	76.07	76.07	76.07	0	3						F	T	08-2019_WT_RepBio2	F
AT1G73060.1		25	h	C	GATANSGGAI	670.9	670.9	670.9	0	1						F	T	08-2019_WT_RepBio2	T
AT1G11430.1		60	h	A	ATVDSDYSSK	389.3	389.3	389.3	0	1						F	T	08-2019_WT_RepBio2	T
AT4G08390.4		96	h	A	ATKSSSSDPD	281.6	281.6	281.6	1	1	144.2	1	0.6886	0.6886	0.6886	F	T	08-2019_WT_RepBio2	T
AT2G23090.1		2	h	M	GGGNAQKSAM	526.4	526.4	526.4	0	1						F	T	08-2019_WT_RepBio2	T
AT5G66120.2		59	h	R	AGASQLMNEP	192.3	192.3	192.3	0	1						F	T	08-2019_WT_RepBio2	T
AT5G39710.1		173	l	Y	NAVLDATIRS	4.125	4.125	4.125	0	1						F	T	08-2019_WT_RepBio2	F
AT4G36250.1		1	l	-	MEAMKETVEE	407.6	407.6	407.6	0	1						F	T	08-2019_WT_RepBio2	T
AT1G16760.1		157	l	K	GKISSLRNAS	3.959	3.959	3.959	0	1						F	T	08-2019_WT_RepBio2	F
AT3G04920.1		2	l	M	AEKAVTIRTR	549.4	549.4	549.4	0	1						F	T	08-2019_WT_RepBio2	T
AT3G42390.1		10	l	K	VFILGSSRRF	7.646	7.646	7.646	0	2						F	T	08-2019_WT_RepBio2	F
AT2G35605.1		13	h	M	AKAASSTGAK	61.97	61.97	61.97	0	1						F	T	08-2019_WT_RepBio2	F
AT2G28620.1		477	h	E	QLVTAGLREK	2.297	2.297	2.297	0	1						F	T	08-2019_WT_RepBio2	F
AT1G24100.1		2	l	M	AETTPKVKGH	731.5	731.5	731.5	1	1	0	1	100	100	100	F	T	08-2019_WT_RepBio2	T
AT2G39730.1		76	h	A	YDTSDDQQDI	162.9	162.9	162.9	0	1						F	T	08-2019_WT_RepBio2	T
AT3G04840.1		2	h	M	AVGKNKRISK	652.4	652.4	652.4	1	1	202.6	1	0.4911	0.4911	0.4911	F	T	08-2019_WT_RepBio2	T
AT1G63830.1		2	l	M	AASQDKLDKM	673.1	673.1	673.1	0	1						F	T	08-2019_WT_RepBio2	T
AT1G67700.1		55	h	A	KGKKGMAARQ	106.3	106.3	106.3	0	1						F	T	08-2019_WT_RepBio2	F
AT3G04600.1		1	l	-	MEVDKKDERE	510.5	510.5	510.5	0	1						F	T	08-2019_WT_RepBio2	T
AT1G12900.1		64	h	A	KIKVAINGFG	107.2	107.2	107.2	0	2						F	T	08-2019_WT_RepBio2	F
AT2G42210.1		1	l	-	MDPAEMRYLE	362	362	362	0	1						F	T	08-2019_WT_RepBio2	T
AT2G34420.1	AT1G29910.1 | AT1G29920.1 | AT1G29930.1	36	h	K	TVAKPKGPSG	240	240	240	0	1						F	F	08-2019_WT_RepBio2	F
AT3G48990.1		1	l	-	MDSDTLSGLL	510.8	510.8	510.8	0	1						F	T	08-2019_WT_RepBio2	T
AT4G01800.1		73	l	A	SLGGLLSGIF	279	279	279	2	2	0.04784	1.025	95.43	95.32	95.54	F	T	08-2019_WT_RepBio2	T
AT3G44190.1		1	l	-	MEKTESVSGK	528.1	528.1	528.1	0	1						F	T	08-2019_WT_RepBio2	T
AT1G23190.1		2	h	M	VFKVSTVSTS	651.1	651.1	651.1	1	2	55.25	1	1.778	1.778	1.778	F	T	08-2019_WT_RepBio2	T
AT1G54320.1		2	l	M	SSNTASSSAG	1190	1190	1190	1	1	0.01716	1	98.31	98.31	98.31	F	T	08-2019_WT_RepBio2	T
AT1G01620.1		1	l	-	MEGKEEDVRV	406.2	406.2	406.2	1	1	6e-05	1	99.99	99.99	99.99	F	T	08-2019_WT_RepBio2	T
AT3G22890.1		49	h	A	GLIAPDGGKL	399.5	399.5	399.5	1	1	42.83	1	2.282	2.282	2.282	F	T	08-2019_WT_RepBio2	T
AT3G09050.1		36	h	L	SKSGDGTSDS	202.5	202.5	202.5	1	1	2.006	1	33.27	33.27	33.27	F	T	08-2019_WT_RepBio2	T
AT5G37510.1		39	h	S	PESAAVSEPE	121.7	121.7	121.7	0	1						F	T	08-2019_WT_RepBio2	F
AT2G27710.1		1	h	-	MKVVAAYLLA	544.2	544.2	544.2	1	1	217.1	1	0.4586	0.4586	0.4586	F	T	08-2019_WT_RepBio2	T
AT3G21100.1		37	h	K	TDLMRLALGP	41.22	41.22	41.22	0	1						F	T	08-2019_WT_RepBio2	F
AT1G70820.1		51	l	S	SNVTKFDEVT	260.2	260.2	260.2	0	1						F	T	08-2019_WT_RepBio2	T
AT3G15190.1		80	h	E	AAAPTKKADS	213.1	213.1	213.1	0	1						F	T	08-2019_WT_RepBio2	T
AT1G29910.1	AT2G34420.1 | AT1G29920.1 | AT1G29930.1	40	h	V	AKPKGPSGSP	233.8	233.8	233.8	1	1	53.49	1	1.835	1.835	1.835	F	F	08-2019_WT_RepBio2	F
AT5G67030.1		61	h	A	ATALVEKEEK	376.7	376.7	376.7	0	1						F	T	08-2019_WT_RepBio2	T
AT5G14260.1		53	h	S	SDTLVASGSP	2349	2349	2349	0	1						F	T	08-2019_WT_RepBio2	T
AT1G64770.1		19	l	S	SISAPQTQTI	295.9	295.9	295.9	0	1						F	T	08-2019_WT_RepBio2	T
AT1G55490.1		73	h	Q	AGVNKLADLV	243.1	243.1	243.1	2	3	85.97	1.565	1.15	0.738	1.787	F	T	08-2019_WT_RepBio2	T
AT5G20950.1		23	h	G	TLKYKDPKQP	95.29	95.29	95.29	0	1						F	T	08-2019_WT_RepBio2	F
AT5G06580.1		101	h	K	GEYKQVPKEL	35.16	35.16	35.16	0	1						F	T	08-2019_WT_RepBio2	F
AT4G15550.1		2	l	M	ANNNSNSPTG	385.2	385.2	385.2	0	1						F	T	08-2019_WT_RepBio2	T
AT4G03260.1		38	h	G	LSSIIFGRNI	51.14	51.14	51.14	0	1						F	T	08-2019_WT_RepBio2	F
AT5G61780.1		2	l	M	ATGAATENQW	760.3	760.3	760.3	1	1	0.003942	1	99.61	99.61	99.61	F	T	08-2019_WT_RepBio2	T
AT2G37270.1		2	l	M	AASAEIDAEI	762.8	762.8	762.8	1	1	0.03509	1	96.61	96.61	96.61	F	T	08-2019_WT_RepBio2	T
ATCG00120.1		400	h	F	SSDLDKATQN	4.627	4.627	4.627	0	1						F	T	08-2019_WT_RepBio2	F
AT1G48350.1		49	h	A	KTKTSSEDRI	235.1	235.1	235.1	1	1	153.6	1	0.6468	0.6468	0.6468	F	T	08-2019_WT_RepBio2	T
AT1G16800.1		803	h	E	QLAEQISRLV	3.877	3.877	3.877	0	1						F	T	08-2019_WT_RepBio2	F
AT2G19480.1		2	l	M	SNDKDSMNMS	497.9	497.9	497.9	1	1	0.004424	1	99.56	99.56	99.56	F	T	08-2019_WT_RepBio2	T
AT4G07820.1		59	h	A	QAYAEKRRDC	117.2	117.2	117.2	0	1						F	T	08-2019_WT_RepBio2	F
AT1G79040.1		42	h	A	SGVKKIKTDK	300.5	300.5	300.5	2	3	28.11	1.082	3.435	3.182	3.708	F	T	08-2019_WT_RepBio2	T
AT1G51680.1		3	h	A	PQEQAVSQVM	8.122	8.122	8.122	0	1						F	T	08-2019_WT_RepBio2	F
AT3G53420.1		2	h	M	AKDVEAVPGE	591.5	591.5	591.5	0	1						F	T	08-2019_WT_RepBio2	T
AT3G44880.1		50	l	R	VAAPPSVPTS	226.5	226.5	226.5	0	1						F	T	08-2019_WT_RepBio2	T
AT3G49010.4		129	h	R	ARKAGDSTPE	7.935	7.935	7.935	0	1						F	T	08-2019_WT_RepBio2	F
AT3G54050.1		61	l	A	VAADAAETKT	499	499	499	0	1						F	T	08-2019_WT_RepBio2	T
AT2G43180.1		56	h	N	STVVSDESGN	322.4	322.4	322.4	0	1						F	T	08-2019_WT_RepBio2	T
AT4G33580.1		58	h	A	SGKTPGLTQE	300.6	300.6	300.6	0	1						F	T	08-2019_WT_RepBio2	T
AT3G13920.1		2	l	M	AGSAPEGTQF	828.7	828.7	828.7	0	1						F	T	08-2019_WT_RepBio2	T
AT1G77940.1		2	h	M	VTEKKTKKSH	655.6	655.6	655.6	1	1	65.81	1	1.497	1.497	1.497	F	T	08-2019_WT_RepBio2	T
AT3G42050.1		1	l	-	MDQAELSIEQ	413.2	413.2	413.2	2	3	0.001112	16.11	99.89	98.24	99.99	F	T	08-2019_WT_RepBio2	T
AT5G59290.1		2	l	M	AATSEKQNTT	985.8	985.8	985.8	0	1						F	T	08-2019_WT_RepBio2	T
AT5G67290.1		29	l	M	AAKKQIGEET	192.3	192.3	192.3	0	1						F	T	08-2019_WT_RepBio2	T
AT1G24150.1		124	h	L	AEAALAREGF	5.084	5.084	5.084	0	1						F	T	08-2019_WT_RepBio2	F
AT1G49240.1		50	h	M	NQKDAYVGDE	94.03	94.03	94.03	0	1						F	T	08-2019_WT_RepBio2	F
AT4G04670.1		930	l	R	PEGGILHVHG	3.362	3.362	3.362	0	1						F	T	08-2019_WT_RepBio2	F
AT2G20610.1		2	l	M	SEEQPHANLA	586.4	586.4	586.4	0	1						F	T	08-2019_WT_RepBio2	T
AT5G46230.1		2	l	M	SSQETKSDQR	589.9	589.9	589.9	0	1						F	T	08-2019_WT_RepBio2	T
AT3G13470.1	AT1G55490.1	73	h	N	KLADLVGVTL	152	152	152	0	1						F	F	08-2019_WT_RepBio2	F
AT2G24200.1		2	l	M	AHTLGLTQPN	500.3	500.3	500.3	0	1						F	T	08-2019_WT_RepBio2	T
AT1G70310.1		2	l	M	SSTQEASVTD	812	812	812	0	1						F	T	08-2019_WT_RepBio2	T
AT4G28750.1		73	h	T	KPKPPPIGPK	93.36	93.36	93.36	0	1						F	T	08-2019_WT_RepBio2	F
AT3G49140.1		80	h	A	EYVDSASDPE	87.2	87.2	87.2	0	2						F	T	08-2019_WT_RepBio2	F
AT1G12910.1		2	h	M	GTSSDPIQDG	828.9	828.9	828.9	0	1						F	T	08-2019_WT_RepBio2	T
AT4G31990.1		45	h	M	TVAVKPSRFE	181	181	181	1	1	11.11	1	8.257	8.257	8.257	F	T	08-2019_WT_RepBio2	T
AT1G26665.1		159	h	R	EIRASSAAEA	2.811	2.811	2.811	0	1						F	T	08-2019_WT_RepBio2	F
AT5G53860.1		287	l	K	SLEAEVTKLN	3.115	3.115	3.115	0	1						F	T	08-2019_WT_RepBio2	F
AT1G21770.1		2	l	M	ATGTATEKPK	706.8	706.8	706.8	0	1						F	T	08-2019_WT_RepBio2	T
ATCG00710.1		2	h	M	ATQTVEDSSR	923.8	923.8	923.8	1	1	305.6	1	0.3262	0.3262	0.3262	F	T	08-2019_WT_RepBio2	T
AT4G12010.1		248	h	R	ENSGRSGLES	2.118	2.118	2.118	0	1						F	T	08-2019_WT_RepBio2	F
AT5G14260.1		50	l	C	VSSSDTLVAS	2750	2750	2750	0	2						F	T	08-2019_WT_RepBio2	T
ATCG00770.1		2	h	M	GKDTIADIIT	552.8	552.8	552.8	1	1	147.4	1	0.674	0.674	0.674	F	T	08-2019_WT_RepBio2	T
AT1G79850.1		50	h	A	MKTMQGRVVC	159.4	159.4	159.4	1	1	123.1	1	0.8059	0.8059	0.8059	F	T	08-2019_WT_RepBio2	T
AT2G24820.1		51	l	S	AVAGTAVSDQ	385.6	385.6	385.6	0	1						F	T	08-2019_WT_RepBio2	T
AT2G36810.1		804	h	K	QAVITAIDLL	5.702	5.702	5.702	0	1						F	T	08-2019_WT_RepBio2	F
AT3G12780.1		78	h	M	AKKSVGDLTS	439.8	439.8	439.8	3	3	116.9	2.967	0.8483	0.2875	2.476	F	T	08-2019_WT_RepBio2	T
AT5G05520.1		1	l	-	MENPAEKPDP	471.1	471.1	471.1	0	1						F	T	08-2019_WT_RepBio2	T
AT2G31060.2		40	h	A	ATASTAAAGA	348.7	348.7	348.7	1	1	32.6	1	2.976	2.976	2.976	F	T	08-2019_WT_RepBio2	T
AT4G15530.1		69	h	R	AILSPVSDPA	153	153	153	0	1						F	T	08-2019_WT_RepBio2	T
AT1G32080.1		77	l	Q	AMDGAGTGNT	96.91	96.91	96.91	0	2						F	T	08-2019_WT_RepBio2	F
AT5G54430.1		1	l	-	MNPADSDHPQ	327.6	327.6	327.6	0	1						F	T	08-2019_WT_RepBio2	T
ATCG00490.1		21	h	Y	KLTYYTPEYE	74.65	74.65	74.65	0	1						F	T	08-2019_WT_RepBio2	F
AT1G23290.1		2	h	M	ATALKKNRKK	511.8	511.8	511.8	1	1	119.9	1	0.8273	0.8273	0.8273	F	T	08-2019_WT_RepBio2	T
AT3G60750.1		68	h	A	AVETVEPTTD	1068	1068	1068	1	1	59.32	1	1.658	1.658	1.658	F	T	08-2019_WT_RepBio2	T
AT5G49840.1		144	h	K	GTDDDHDDDD	6.186	6.186	6.186	0	1						F	T	08-2019_WT_RepBio2	F
AT2G21660.1		2	l	M	ASGDVEYRCF	442.2	442.2	442.2	0	1						F	T	08-2019_WT_RepBio2	T
AT2G48020.1		2	l	M	SKASDAVREP	617.7	617.7	617.7	1	1	0.002366	1	99.76	99.76	99.76	F	T	08-2019_WT_RepBio2	T
AT1G51510.1		42	h	K	SAIAGANGES	144.2	144.2	144.2	0	1						F	T	08-2019_WT_RepBio2	T
AT1G78240.1		547	l	N	SALLEARKSV	2.636	2.636	2.636	0	1						F	T	08-2019_WT_RepBio2	F
AT3G23090.1		112	l	F	SLATEKRASS	109.9	109.9	109.9	0	1						F	T	08-2019_WT_RepBio2	F
AT5G62950.2		87	l	S	SIVELLPRTW	33.15	33.15	33.15	0	1						F	T	08-2019_WT_RepBio2	F
AT1G29920.1	AT2G34420.1 | AT1G29910.1 | AT1G29930.1	40	h	V	AKPKGPSGSP	233.8	233.8	233.8	1	1	53.49	1	1.835	1.835	1.835	F	F	08-2019_WT_RepBio2	F
AT5G35970.1		50	h	C	SGVNGGSSVT	147.9	147.9	147.9	0	1						F	T	08-2019_WT_RepBio2	T
AT3G60750.1		67	h	A	AAVETVEPTT	903.9	903.9	903.9	1	2	15.92	1	5.91	5.91	5.91	F	T	08-2019_WT_RepBio2	T
AT2G42740.1		2	l	M	ASEKKLSNPM	671.5	671.5	671.5	1	1	0.00026	1	99.97	99.97	99.97	F	T	08-2019_WT_RepBio2	T
AT1G64520.1		1	l	-	MDPQLTEVSQ	364.7	364.7	364.7	0	1						F	T	08-2019_WT_RepBio2	T
ATCG00490.1		340	h	R	ESTLGFVDLL	1.836	1.836	1.836	0	1						F	T	08-2019_WT_RepBio2	F
AT3G12345.1		33	h	H	ATDVESTEDT	133	133	133	1	1	27.07	1	3.563	3.563	3.563	F	T	08-2019_WT_RepBio2	T
AT2G32250.1		487	h	A	IFRIEDFEER	2.803	2.803	2.803	0	1						F	T	08-2019_WT_RepBio2	F
AT5G54310.1		1	l	-	MNEKANVSKE	323	323	323	0	1						F	T	08-2019_WT_RepBio2	T
AT2G03430.1		1	l	-	MEIATDTAKQ	358.6	358.6	358.6	0	1						F	T	08-2019_WT_RepBio2	T
AT3G46780.1		460	h	R	NLPPKKAVVK	4.541	4.541	4.541	0	1						F	T	08-2019_WT_RepBio2	F
AT5G59950.1		2	l	M	STGLDMSLDD	597.2	597.2	597.2	0	1						F	T	08-2019_WT_RepBio2	T
AT2G45290.1		341	h	H	GAALGEKEVE	8.435	8.435	8.435	0	2						F	T	08-2019_WT_RepBio2	F
AT5G63120.2		570	l	G	GFGDKRSRST	4.822	4.822	4.822	0	1						F	T	08-2019_WT_RepBio2	F
AT2G21530.1		73	h	A	SLDENQSPTS	356.7	356.7	356.7	0	1						F	T	08-2019_WT_RepBio2	T
AT3G24513.1		31	h	G	AGKKLEVATR	105.2	105.2	105.2	0	1						F	T	08-2019_WT_RepBio2	F
AT1G73080.1		1069	h	D	ELLDSSLREQ	1.884	1.884	1.884	0	1						F	T	08-2019_WT_RepBio2	F
AT2G24420.1		26	h	A	DAGIDGGDEP	226.4	226.4	226.4	0	1						F	T	08-2019_WT_RepBio2	T
AT1G35720.1		2	l	M	ATLKVSDSVP	874.9	874.9	874.9	1	1	0.000153	1	99.98	99.98	99.98	F	T	08-2019_WT_RepBio2	T
AT4G28210.1		74	h	C	EKENAPKGGI	203.3	203.3	203.3	0	1						F	T	08-2019_WT_RepBio2	T
AT4G18100.1		2	h	M	AVPLLTKKVV	667.5	667.5	667.5	1	1	53.12	1	1.848	1.848	1.848	F	T	08-2019_WT_RepBio2	T
AT5G64410.1		2	l	M	ATADEFSDED	982.4	982.4	982.4	0	1						F	T	08-2019_WT_RepBio2	T
AT5G10010.1		1	h	-	MKKGAKRKGV	498.7	498.7	498.7	1	1	4.979	1	16.73	16.73	16.73	F	T	08-2019_WT_RepBio2	T
AT4G17300.1		60	l	C	TAVSESLGSG	231.7	231.7	231.7	1	1	0.5419	1	64.86	64.86	64.86	F	T	08-2019_WT_RepBio2	T
AT3G48195.1		891	h	K	NPGELQVSEK	4.108	4.108	4.108	0	1						F	T	08-2019_WT_RepBio2	F
AT3G03630.1		57	l	G	AISGKSSTGT	459.5	459.5	459.5	1	1	0.002363	1	99.76	99.76	99.76	F	T	08-2019_WT_RepBio2	T
AT4G20020.1		49	l	R	STEVATRAPA	162.7	162.7	162.7	0	1						F	T	08-2019_WT_RepBio2	T
AT2G39730.1		60	h	A	VKEDKQTDGD	686.5	686.5	686.5	3	3	12.75	1.023	7.274	7.121	7.431	F	T	08-2019_WT_RepBio2	T
AT1G07210.1		29	h	L	ATNANEDPNQ	143.7	143.7	143.7	0	1						F	T	08-2019_WT_RepBio2	T
AT2G01250.1		2	h	M	VESKVVVPES	711	711	711	1	1	46.9	1	2.088	2.088	2.088	F	T	08-2019_WT_RepBio2	T
AT1G14610.1		46	l	M	SESEKKILTE	252.4	252.4	252.4	0	1						F	T	08-2019_WT_RepBio2	T
AT2G41740.1		2	l	M	STKVLDPAFQ	716.3	716.3	716.3	0	1						F	T	08-2019_WT_RepBio2	T
AT3G57150.1		2	l	M	AEVDISHSKK	597.3	597.3	597.3	0	1						F	T	08-2019_WT_RepBio2	T
AT1G60530.1		97	l	R	VPLVMRLQRS	37.95	37.95	37.95	0	1						F	T	08-2019_WT_RepBio2	F
AT5G56740.1		2	h	M	VQKQQASAGP	728.5	728.5	728.5	0	1						F	T	08-2019_WT_RepBio2	T
AT4G24830.1		75	l	A	VLSGDGTALT	278	278	278	1	2	0.08397	1	92.25	92.25	92.25	F	T	08-2019_WT_RepBio2	T
AT2G40490.1		37	h	C	SVEGTTVTER	305.5	305.5	305.5	0	1						F	T	08-2019_WT_RepBio2	T
AT2G39730.1		190	h	M	SAGELESGNA	6.993	6.993	6.993	0	1						F	T	08-2019_WT_RepBio2	F
AT5G08300.1		43	h	F	ASDPHPPAAV	195.4	195.4	195.4	0	1						F	T	08-2019_WT_RepBio2	T
AT3G04240.1		131	l	A	WKEKGDTDRA	2.27	2.27	2.27	0	1						F	T	08-2019_WT_RepBio2	F
AT5G13650.2		59	h	C	SASPSTAEPA	552.1	552.1	552.1	1	2	12.66	1	7.321	7.321	7.321	F	T	08-2019_WT_RepBio2	T
AT2G22090.1		2	h	M	AKTLDKSKKR	713.9	713.9	713.9	0	1						F	T	08-2019_WT_RepBio2	T
AT2G37660.1		71	h	A	AATTEPLTVL	878.8	878.8	878.8	1	1	30.43	1	3.181	3.181	3.181	F	T	08-2019_WT_RepBio2	T
AT3G44310.1		8	l	M	STVQNATPFN	18.29	18.29	18.29	0	1						F	T	08-2019_WT_RepBio2	F
AT1G27650.1		2	l	M	AEHLASIFGT	457	457	457	0	1						F	T	08-2019_WT_RepBio2	T
AT1G08830.1		2	h	M	AKGVAVLNSS	620.7	620.7	620.7	0	1						F	T	08-2019_WT_RepBio2	T
AT4G28440.1		2	l	M	ATTGTAAVAT	1214	1214	1214	0	2						F	T	08-2019_WT_RepBio2	T
AT5G63200.1		211	h	G	EELEEILSKL	3.368	3.368	3.368	0	1						F	T	08-2019_WT_RepBio2	F
AT2G45290.1		338	h	Y	SVHGAALGEK	5.91	5.91	5.91	0	1						F	T	08-2019_WT_RepBio2	F
AT4G34290.1		50	h	A	AAASSDPTTT	1518	1518	1518	1	1	3.188	1	23.88	23.88	23.88	F	T	08-2019_WT_RepBio2	T
AT2G30860.1		2	h	M	VLKVYGPHFA	502.7	502.7	502.7	1	2	71.47	1	1.38	1.38	1.38	F	T	08-2019_WT_RepBio2	T
AT5G52410.1		182	l	K	AQTAVSLAIG	8.271	8.271	8.271	0	1						F	T	08-2019_WT_RepBio2	F
AT1G29920.1	AT2G34420.1 | AT1G29910.1 | AT1G29930.1	38	h	K	TVAKPKGPSG	298.7	298.7	298.7	0	1						F	F	08-2019_WT_RepBio2	F
AT1G24360.1		60	h	Q	ATATEQSPGE	536	536	536	0	1						F	T	08-2019_WT_RepBio2	T
AT3G23810.1		2	l	M	ALLVEKTSSG	640.7	640.7	640.7	2	2	7.348e-05	1.225	99.99	99.99	99.99	F	T	08-2019_WT_RepBio2	T
AT4G04950.1		2	l	M	SGTVKDIVSK	824	824	824	0	1						F	T	08-2019_WT_RepBio2	T
AT2G34970.1		2	h	M	GAQKKGGAAA	679.7	679.7	679.7	1	1	72.18	1	1.366	1.366	1.366	F	T	08-2019_WT_RepBio2	T
AT3G19900.1		67	h	C	SIVDDEGNLD	144.4	144.4	144.4	0	1						F	T	08-2019_WT_RepBio2	T
AT5G35630.1		52	h	A	LQSDNSTVNR	119.6	119.6	119.6	1	1	291.1	1	0.3423	0.3423	0.3423	F	T	08-2019_WT_RepBio2	F
AT1G29350.1		2	l	M	SSSKVGGGAR	653.6	653.6	653.6	0	1						F	T	08-2019_WT_RepBio2	T
AT5G58070.1		2	l	M	TEKKEMEVVK	455.9	455.9	455.9	0	1						F	T	08-2019_WT_RepBio2	T
AT3G27380.1		29	h	W	TSTGAEAETK	315.2	315.2	315.2	1	1	533.3	1	0.1871	0.1871	0.1871	F	T	08-2019_WT_RepBio2	T
AT3G44300.1		2	l	M	STSENTPFNG	788.4	788.4	788.4	0	1						F	T	08-2019_WT_RepBio2	T
AT4G16370.1		1	l	-	MDAEKATDKT	381	381	381	0	1						F	T	08-2019_WT_RepBio2	T
AT3G48680.1		28	h	A	AEAVAVATTE	386.4	386.4	386.4	0	1						F	T	08-2019_WT_RepBio2	T
AT1G66410.1		2	l	M	ADQLTDEQIS	618.8	618.8	618.8	0	1						F	T	08-2019_WT_RepBio2	T
AT3G02200.2		2	l	M	TTIVPTSEEN	611	611	611	0	1						F	T	08-2019_WT_RepBio2	T
AT2G04700.1		33	h	A	KTEPSEKSVE	400.6	400.6	400.6	1	1	847.9	1	0.1178	0.1178	0.1178	F	T	08-2019_WT_RepBio2	T
AT1G20693.1		1	h	-	MKGAKSKTET	559.3	559.3	559.3	0	2						F	T	08-2019_WT_RepBio2	T
AT2G31790.1		2	l	M	SEAKKGHVLF	481.8	481.8	481.8	0	1						F	T	08-2019_WT_RepBio2	T
AT3G52150.1		58	h	A	VTETEEKPAA	517	517	517	1	1	162	1	0.6134	0.6134	0.6134	F	T	08-2019_WT_RepBio2	T
AT5G20720.1		52	h	A	ASVVAPKYTS	500.4	500.4	500.4	2	2	46.85	1.035	2.09	2.021	2.161	F	T	08-2019_WT_RepBio2	T
AT3G18740.1		2	h	M	VAEKKAKKSH	653.3	653.3	653.3	0	2						F	T	08-2019_WT_RepBio2	T
AT3G56130.1		60	h	A	AKSSTTTISD	2457	2457	2457	1	1	27.2	1	3.546	3.546	3.546	F	T	08-2019_WT_RepBio2	T
AT1G15310.1		2	h	M	VLAELGGRIT	372.5	372.5	372.5	0	1						F	T	08-2019_WT_RepBio2	T
AT1G50830.1		1	l	-	MENASSSSSL	553.7	553.7	553.7	0	1						F	T	08-2019_WT_RepBio2	T
AT3G01280.1		2	h	M	VKGPGLYTEI	536.1	536.1	536.1	0	1						F	T	08-2019_WT_RepBio2	T
AT2G26670.1		56	h	A	ATTAAEKQKK	246.2	246.2	246.2	0	1						F	T	08-2019_WT_RepBio2	T
AT1G60420.1		2	l	M	AETSKQVNGD	659.3	659.3	659.3	1	1	0.002055	1	99.79	99.79	99.79	F	T	08-2019_WT_RepBio2	T
AT1G04820.1		329	l	V	NAAVGTIKTK	2.141	2.141	2.141	0	1						F	T	08-2019_WT_RepBio2	F
AT2G37170.1		2	h	M	AKDVEGPEGF	662.4	662.4	662.4	0	1						F	T	08-2019_WT_RepBio2	T
AT4G34290.1		46	h	A	VTSAAAASSD	1921	1921	1921	0	1						F	T	08-2019_WT_RepBio2	T
AT4G32840.1		197	l	G	ANAIYKEIRR	2.147	2.147	2.147	0	1						F	T	08-2019_WT_RepBio2	F
AT2G05990.1		77	h	M	SESSENKAPS	310.6	310.6	310.6	0	1						F	T	08-2019_WT_RepBio2	T
AT3G13470.1		69	h	Q	TGVNKLADLV	189.4	189.4	189.4	1	1	135.7	1	0.7315	0.7315	0.7315	F	T	08-2019_WT_RepBio2	T
AT4G19185.1		135	h	T	ERVNLLRIEG	3.309	3.309	3.309	0	1						F	T	08-2019_WT_RepBio2	F
AT1G49240.1		2	l	M	ADADDIQPIV	580.6	580.6	580.6	0	1						F	T	08-2019_WT_RepBio2	T
AT3G10090.1		1	l	-	MDSQIKHAVV	337.2	337.2	337.2	1	1	0.002627	1	99.74	99.74	99.74	F	T	08-2019_WT_RepBio2	T
AT3G12290.1		2	l	M	ASSSDHTAKI	637.8	637.8	637.8	0	1						F	T	08-2019_WT_RepBio2	T
AT4G03820.1		266	l	M	ALLTTIRASV	7.459	7.459	7.459	0	1						F	T	08-2019_WT_RepBio2	F
AT3G60370.1		68	h	A	KTKSKSPYDE	153	153	153	1	1	140.9	1	0.7046	0.7046	0.7046	F	T	08-2019_WT_RepBio2	T
AT1G04270.1		2	l	M	ADVEPEVAAA	738	738	738	1	1	0.000135	1	99.99	99.99	99.99	F	T	08-2019_WT_RepBio2	T
AT3G59780.1		285	h	N	RAAVIAIDLL	4.887	4.887	4.887	0	1						F	T	08-2019_WT_RepBio2	F
AT4G35890.1		2	l	M	ASATSNNPAS	949.5	949.5	949.5	1	1	0.001958	1	99.8	99.8	99.8	F	T	08-2019_WT_RepBio2	T
AT4G17220.1		246	h	R	ELARVKVSAS	2.616	2.616	2.616	0	1						F	T	08-2019_WT_RepBio2	F
AT2G47610.1		11	h	A	AKKKTAEKVS	31.24	31.24	31.24	0	1						F	T	08-2019_WT_RepBio2	F
AT1G55450.1		2	l	M	AALSDKLADA	713.2	713.2	713.2	1	1	0.01012	1	99	99	99	F	T	08-2019_WT_RepBio2	T
AT1G78900.1		2	h	M	PAFYGGKLTT	545.4	545.4	545.4	0	2						F	T	08-2019_WT_RepBio2	T
AT4G33680.1		46	l	C	VATPQEKIEY	165.4	165.4	165.4	1	1	0.1811	1	84.67	84.67	84.67	F	T	08-2019_WT_RepBio2	T
AT3G47460.1		106	h	R	QIVVGGKNKY	29.25	29.25	29.25	0	1						F	T	08-2019_WT_RepBio2	F
AT1G16190.1		10	h	K	GSHFEIRVLP	15.97	15.97	15.97	0	1						F	T	08-2019_WT_RepBio2	F
AT3G52950.1		2	l	M	STQATGPSST	957.8	957.8	957.8	0	1						F	T	08-2019_WT_RepBio2	T
AT4G01310.1		43	h	A	SGTVLVEKSE	413.2	413.2	413.2	3	3	56.9	1.111	1.727	1.557	1.916	F	T	08-2019_WT_RepBio2	T
AT1G45110.1		117	h	R	EQAVLTRLKQ	2.604	2.604	2.604	0	1						F	T	08-2019_WT_RepBio2	F
AT5G24400.1		69	h	K	SMATTNIGKE	155.7	155.7	155.7	0	1						F	T	08-2019_WT_RepBio2	T
AT3G18110.1		1107	l	S	SVIDAYLRSK	4.541	4.541	4.541	0	1						F	T	08-2019_WT_RepBio2	F
AT4G18480.1		64	l	N	VATEINSTEQ	200	200	200	2	3	0.3884	1.219	72.02	67.87	75.83	F	T	08-2019_WT_RepBio2	T
AT1G55490.1		56	h	A	AKELHFNKDG	386.9	386.9	386.9	0	1						F	T	08-2019_WT_RepBio2	T
AT5G30510.1		45	h	A	AVAMSSGQTK	204	204	204	3	3	27.38	1.084	3.524	3.26	3.809	F	T	08-2019_WT_RepBio2	T
AT1G17880.1		27	h	K	AVHKTNTTDD	94.51	94.51	94.51	0	1						F	T	08-2019_WT_RepBio2	F
AT1G56070.1		2	h	M	VKFTADELRR	316.7	316.7	316.7	1	1	233.2	1	0.4271	0.4271	0.4271	F	T	08-2019_WT_RepBio3	T
ATMG01400.1		82	h	A	QAKSVERSRS	67.59	67.59	67.59	0	1						F	T	08-2019_WT_RepBio3	F
AT1G15660.1		21	l	Y	SGLSLFPRTL	91.71	91.71	91.71	0	1						F	T	08-2019_WT_RepBio3	F
AT5G08060.1		2	l	M	AKSVSTAASS	812.3	812.3	812.3	1	1	7.9e-05	1	99.99	99.99	99.99	F	T	08-2019_WT_RepBio3	T
AT1G29910.1		38	h	K	TVAKPKGPSG	149.3	149.3	149.3	0	1						F	T	08-2019_WT_RepBio3	T
AT4G02770.1		46	h	A	EKTDSSAAAA	319.5	319.5	319.5	1	2	26.57	1	3.628	3.628	3.628	F	T	08-2019_WT_RepBio3	T
AT3G15690.1		228	l	D	VTGEVVKILR	2.582	2.582	2.582	0	1						F	T	08-2019_WT_RepBio3	F
AT2G37620.1		31	h	R	AVFPSIVGRP	40.45	40.45	40.45	0	1						F	T	08-2019_WT_RepBio3	F
AT4G02520.1		2	l	M	AGIKVFGHPA	554.5	554.5	554.5	0	1						F	T	08-2019_WT_RepBio3	T
AT4G01800.1		73	l	A	SLGGLLSGIF	279	279	279	1	2	0.04171	1	96	96	96	F	T	08-2019_WT_RepBio3	T
AT1G80460.1		2	l	M	AKENGFIGSI	518.8	518.8	518.8	1	1	5.4e-05	1	99.99	99.99	99.99	F	T	08-2019_WT_RepBio3	T
AT5G44290.1		436	h	K	YPPSKEIDAK	3.893	3.893	3.893	0	2						F	T	08-2019_WT_RepBio3	F
AT3G10020.1		1	l	-	MQAVSVDETK	485.8	485.8	485.8	0	1						F	T	08-2019_WT_RepBio3	T
AT5G43120.1		557	l	K	ARASKLGRMM	1.944	1.944	1.944	0	1						F	T	08-2019_WT_RepBio3	F
AT4G18100.1		2	h	M	AVPLLTKKVV	667.5	667.5	667.5	1	1	47.73	1	2.052	2.052	2.052	F	T	08-2019_WT_RepBio3	T
AT3G27830.1		59	h	A	AVEAPEKIEK	256.5	256.5	256.5	2	2	143.1	1.984	0.6941	0.351	1.368	F	T	08-2019_WT_RepBio3	T
AT1G67350.1		2	h	M	GFIMEFAENL	335.9	335.9	335.9	0	1						F	T	08-2019_WT_RepBio3	T
AT4G37090.1		172	l	R	LATGAALAKK	4.57	4.57	4.57	0	1						F	T	08-2019_WT_RepBio3	F
AT5G64410.1		2	l	M	ATADEFSDED	982.4	982.4	982.4	0	1						F	T	08-2019_WT_RepBio3	T
AT5G45930.1		59	l	N	VATEINSVEQ	209.2	209.2	209.2	0	1						F	T	08-2019_WT_RepBio3	T
AT3G05590.1		2	h	M	GIDLIAGGKS	470.1	470.1	470.1	3	3	68.37	1.825	1.442	0.7949	2.601	F	T	08-2019_WT_RepBio3	T
AT1G15250.1		2	h	M	GKGTGSFGKR	313.1	313.1	313.1	0	1						F	T	08-2019_WT_RepBio3	T
AT5G40950.1		59	h	S	AHKKGAGSTK	167.8	167.8	167.8	0	1						F	T	08-2019_WT_RepBio3	T
AT1G45170.1		200	h	K	PPKLTAETTW	2.322	2.322	2.322	0	1						F	T	08-2019_WT_RepBio3	F
AT5G60990.1		132	h	Q	QTIALGKRPH	4.179	4.179	4.179	0	1						F	T	08-2019_WT_RepBio3	F
AT1G23190.1		2	h	M	VFKVSTVSTS	651.1	651.1	651.1	1	1	66.25	1	1.487	1.487	1.487	F	T	08-2019_WT_RepBio3	T
AT1G01620.1		1	l	-	MEGKEEDVRV	406.2	406.2	406.2	2	2	3.024e-156	1.359e+152	100	99.96	100	F	T	08-2019_WT_RepBio3	T
AT5G03430.1		1	l	-	MEIDKAIGES	433.5	433.5	433.5	0	1						F	T	08-2019_WT_RepBio3	T
AT2G04930.1		237	l	D	GGLANVLKLL	2.207	2.207	2.207	0	1						F	T	08-2019_WT_RepBio3	F
ATCG00490.1		414	h	N	APGAVANRVA	2.769	2.769	2.769	0	1						F	T	08-2019_WT_RepBio3	F
AT5G55610.1		58	h	C	DAAAAIDDDY	261.7	261.7	261.7	0	1						F	T	08-2019_WT_RepBio3	T
AT5G58070.1		2	l	M	TEKKEMEVVK	455.9	455.9	455.9	0	1						F	T	08-2019_WT_RepBio3	T
AT2G24820.1		51	l	S	AVAGTAVSDQ	385.6	385.6	385.6	2	2	0.03075	1.256	97.02	96.28	97.61	F	T	08-2019_WT_RepBio3	T
AT3G33393.1		73	l	F	SSLEADLRSS	87.29	87.29	87.29	0	1						F	T	08-2019_WT_RepBio3	F
AT2G03000.1		427	l	T	SSLMTLTRFI	3.146	3.146	3.146	0	1						F	T	08-2019_WT_RepBio3	F
AT4G15545.1		2	l	M	SEIEEEEEEG	767.4	767.4	767.4	0	1						F	T	08-2019_WT_RepBio3	T
AT4G23470.1		2	h	M	PKQDMEKMEL	370	370	370	0	1						F	T	08-2019_WT_RepBio3	T
AT5G66120.2		59	h	R	AGASQLMNEP	192.3	192.3	192.3	0	1						F	T	08-2019_WT_RepBio3	T
AT1G29250.1		1	l	-	MEEITEGVNN	296.5	296.5	296.5	0	2						F	T	08-2019_WT_RepBio3	T
AT2G26670.1		56	h	A	ATTAAEKQKK	246.2	246.2	246.2	1	1	20.92	1	4.561	4.561	4.561	F	T	08-2019_WT_RepBio3	T
AT1G23820.1		1	l	-	MDAKETSATD	592.8	592.8	592.8	0	2						F	T	08-2019_WT_RepBio3	T
AT1G11750.2		96	h	A	KKGNPPVMPS	80.94	80.94	80.94	0	1						F	T	08-2019_WT_RepBio3	F
AT3G07480.1		28	h	S	ATSAPSPSLG	591.5	591.5	591.5	0	1						F	T	08-2019_WT_RepBio3	T
AT3G12915.1		58	l	Y	YEMTDASLKS	60.85	60.85	60.85	0	1						F	T	08-2019_WT_RepBio3	F
AT5G50290.1		1	l	-	MKILILILSF	304.5	304.5	304.5	0	1						F	T	08-2019_WT_RepBio3	T
AT5G63800.1		26	h	G	ATAAKGVTYD	119.2	119.2	119.2	0	1						F	T	08-2019_WT_RepBio3	F
AT3G52230.1		2	l	M	AEEAQVDRSN	790.8	790.8	790.8	0	1						F	T	08-2019_WT_RepBio3	T
AT4G15530.1		69	h	R	AILSPVSDPA	153	153	153	0	1						F	T	08-2019_WT_RepBio3	T
AT2G39730.1		60	h	A	VKEDKQTDGD	171.6	171.6	171.6	2	2	10.5	1.132	8.693	7.758	9.728	F	T	08-2019_WT_RepBio3	T
AT3G44310.1		2	l	M	SSTKDMSTVQ	734.9	734.9	734.9	0	2						F	T	08-2019_WT_RepBio3	T
AT2G43040.1		82	h	F	EGIDLQAAIQ	33.75	33.75	33.75	0	1						F	T	08-2019_WT_RepBio3	F
AT1G16080.1		45	l	A	AASAATAKKL	501.3	501.3	501.3	1	1	0.6065	1	62.25	62.25	62.25	F	T	08-2019_WT_RepBio3	T
AT1G09640.1		2	l	M	ALVLHTYKGN	532.4	532.4	532.4	0	1						F	T	08-2019_WT_RepBio3	T
AT1G05850.1		27	h	G	EDKTIKVKKV	146.5	146.5	146.5	0	1						F	T	08-2019_WT_RepBio3	T
AT2G33380.1		2	l	M	AGEAEALATT	913.2	913.2	913.2	0	1						F	T	08-2019_WT_RepBio3	T
AT2G01250.1		2	h	M	VESKVVVPES	711	711	711	1	1	47.9	1	2.045	2.045	2.045	F	T	08-2019_WT_RepBio3	T
AT3G16240.1		2	h	M	AGVAFGSFDD	794.5	794.5	794.5	0	1						F	T	08-2019_WT_RepBio3	T
AT3G12070.1		16	l	L	NLMAEKKKES	41.22	41.22	41.22	0	1						F	T	08-2019_WT_RepBio3	F
AT1G78900.1		2	h	M	PAFYGGKLTT	545.4	545.4	545.4	0	1						F	T	08-2019_WT_RepBio3	T
AT5G17310.2		2	l	M	AATATEKLPQ	1128	1128	1128	1	2	0.006734	1	99.33	99.33	99.33	F	T	08-2019_WT_RepBio3	T
AT1G64770.1		19	l	S	SISAPQTQTI	295.9	295.9	295.9	0	1						F	T	08-2019_WT_RepBio3	T
AT5G08350.1		148	h	S	PQGDIIRVHY	3.744	3.744	3.744	0	1						F	T	08-2019_WT_RepBio3	F
AT3G11930.1		2	l	M	AEEQAATAME	728	728	728	1	1	0.01136	1	98.88	98.88	98.88	F	T	08-2019_WT_RepBio3	T
ATCG00720.1		2	h	M	SKVYDWFEER	470.2	470.2	470.2	1	1	18.55	1	5.116	5.116	5.116	F	T	08-2019_WT_RepBio3	T
AT4G08390.4		97	h	A	TKSSSSDPDQ	244.1	244.1	244.1	0	1						F	T	08-2019_WT_RepBio3	T
AT1G18080.1		2	l	M	AEGLVLKGTM	461.8	461.8	461.8	0	1						F	T	08-2019_WT_RepBio3	T
AT1G72370.1		2	l	M	ATNGSASSAQ	857.6	857.6	857.6	1	1	0.01465	1	98.56	98.56	98.56	F	T	08-2019_WT_RepBio3	T
AT4G34050.1		2	l	M	ATTTTEATKT	1107	1107	1107	1	1	0.003846	1	99.62	99.62	99.62	F	T	08-2019_WT_RepBio3	T
AT4G21280.1		76	h	A	DAISIKVGPP	200.1	200.1	200.1	0	2						F	T	08-2019_WT_RepBio3	T
AT3G62600.1		24	h	A	GKSYYDVLQV	174.2	174.2	174.2	0	1						F	T	08-2019_WT_RepBio3	T
AT4G09650.1		48	h	M	SATAASSYAM	226	226	226	2	3	95.47	1.057	1.037	0.9816	1.095	F	T	08-2019_WT_RepBio3	T
AT1G55490.1		73	h	Q	AGVNKLADLV	243.1	243.1	243.1	0	2						F	T	08-2019_WT_RepBio3	T
AT1G60530.1		97	l	R	VPLVMRLQRS	37.95	37.95	37.95	0	1						F	T	08-2019_WT_RepBio3	F
AT5G30510.1		45	h	A	AVAMSSGQTK	204	204	204	3	3	21.73	1.108	4.399	3.986	4.853	F	T	08-2019_WT_RepBio3	T
AT3G57410.1		2	l	M	SGSTKVLDPA	829.7	829.7	829.7	0	1						F	T	08-2019_WT_RepBio3	T
AT1G15370.1		106	l	R	VFLDKYGRIC	14.11	14.11	14.11	0	1						F	T	08-2019_WT_RepBio3	F
AT2G19520.1		1	l	-	MESDEAAAVS	490.3	490.3	490.3	0	1						F	T	08-2019_WT_RepBio3	T
AT1G20696.1		1	h	-	MKGAKSKAET	525.4	525.4	525.4	0	1						F	T	08-2019_WT_RepBio3	T
AT4G25100.1		2	l	M	AASSAVTANY	818.7	818.7	818.7	0	2						F	T	08-2019_WT_RepBio3	T
AT1G77490.1		79	h	C	AASDAAQLIS	108.7	108.7	108.7	0	2						F	T	08-2019_WT_RepBio3	F
AT2G42220.1		48	h	A	ELKFVNAEEA	326.2	326.2	326.2	0	1						F	T	08-2019_WT_RepBio3	T
AT1G22780.1		2	l	M	SLVANEEFQH	415.6	415.6	415.6	0	1						F	T	08-2019_WT_RepBio3	T
ATCG00480.1		2	l	M	RTNPTTSNPE	674.8	674.8	674.8	0	1						F	T	08-2019_WT_RepBio3	T
AT2G30870.1		2	h	M	VLTIYAPLFA	582.4	582.4	582.4	1	1	86.9	1	1.138	1.138	1.138	F	T	08-2019_WT_RepBio3	T
AT2G43460.1		2	h	M	PKQIHEIKDF	394.5	394.5	394.5	0	1						F	T	08-2019_WT_RepBio3	T
AT4G16720.1		2	h	M	GAYKYVSELW	537	537	537	0	1						F	T	08-2019_WT_RepBio3	T
AT2G05990.1		77	h	M	SESSENKAPS	310.6	310.6	310.6	1	1	529.6	1	0.1885	0.1885	0.1885	F	T	08-2019_WT_RepBio3	T
AT2G35410.1		67	h	C	SVAEKETSAD	450	450	450	1	1	31.92	1	3.037	3.037	3.037	F	T	08-2019_WT_RepBio3	T
AT3G57560.1		51	l	A	TVSTPPSIAT	246.8	246.8	246.8	1	1	0.3258	1	75.43	75.43	75.43	F	T	08-2019_WT_RepBio3	T
AT4G24830.1		75	l	A	VLSGDGTALT	278	278	278	1	2	0.03414	1	96.7	96.7	96.7	F	T	08-2019_WT_RepBio3	T
AT5G23060.1		69	h	S	SLTEVEKTIN	87.3	87.3	87.3	0	1						F	T	08-2019_WT_RepBio3	F
AT3G17265.1		322	h	H	QEIAQKPKGC	2.203	2.203	2.203	0	1						F	T	08-2019_WT_RepBio3	F
AT5G63980.1		2	h	M	AYEKELDAAK	800.9	800.9	800.9	1	3	6.36	1	13.59	13.59	13.59	F	T	08-2019_WT_RepBio3	T
AT2G20260.1		48	h	A	AEDTPPATAS	937.4	937.4	937.4	1	2	28.72	1	3.365	3.365	3.365	F	T	08-2019_WT_RepBio3	T
AT3G01280.1		2	h	M	VKGPGLYTEI	536.1	536.1	536.1	1	4	89.61	1	1.104	1.104	1.104	F	T	08-2019_WT_RepBio3	T
AT1G48860.1		72	h	A	SVSTAEKASE	236.9	236.9	236.9	0	1						F	T	08-2019_WT_RepBio3	T
AT5G37510.1		39	h	S	PESAAVSEPE	121.7	121.7	121.7	0	1						F	T	08-2019_WT_RepBio3	F
AT1G11840.1		2	l	M	AEASDLLEWP	679.7	679.7	679.7	1	1	0.002611	1	99.74	99.74	99.74	F	T	08-2019_WT_RepBio3	T
AT5G52840.1		12	h	L	AKVKQTTGIV	26.8	26.8	26.8	0	1						F	T	08-2019_WT_RepBio3	F
AT1G08520.1		51	h	A	SANATVESPN	433.9	433.9	433.9	0	1						F	T	08-2019_WT_RepBio3	T
AT5G27030.1		369	h	G	EITLWELAAR	3.637	3.637	3.637	0	1						F	T	08-2019_WT_RepBio3	F
AT5G62000.1		820	h	R	KMNPGTLSCR	1.994	1.994	1.994	0	1						F	T	08-2019_WT_RepBio3	F
AT2G39730.1		190	h	M	SAGELESGNA	6.993	6.993	6.993	0	1						F	T	08-2019_WT_RepBio3	F
AT5G54770.1		47	h	A	TTAGYDLNAF	425.4	425.4	425.4	0	1						F	T	08-2019_WT_RepBio3	T
AT2G19210.1		723	l	R	SVALDGNNQD	3.891	3.891	3.891	0	1						F	T	08-2019_WT_RepBio3	F
AT2G28000.1		467	h	L	STVIPAIKET	4.516	4.516	4.516	0	1						F	T	08-2019_WT_RepBio3	F
AT5G08300.1		43	h	F	ASDPHPPAAV	195.4	195.4	195.4	0	1						F	T	08-2019_WT_RepBio3	T
AT3G57170.1		429	h	A	EVMIWLVRRK	2.009	2.009	2.009	0	1						F	T	08-2019_WT_RepBio3	F
AT5G44200.1		2	l	M	ASLFKEQAKL	568.2	568.2	568.2	0	1						F	T	08-2019_WT_RepBio3	T
AT5G28840.1		3	h	G	TTNGTDYGAY	9.83	9.83	9.83	0	1						F	T	08-2019_WT_RepBio3	F
AT1G26630.1		2	l	M	SDDEHHFEAS	534.2	534.2	534.2	0	1						F	T	08-2019_WT_RepBio3	T
AT5G13650.2		59	h	C	SASPSTAEPA	552.1	552.1	552.1	0	1						F	T	08-2019_WT_RepBio3	T
AT4G27440.1		68	l	Q	TAATSSPTVT	339.1	339.1	339.1	2	3	0.07073	1.127	93.39	92.62	94.09	F	T	08-2019_WT_RepBio3	T
AT1G48420.1		86	l	T	GMELSGNKVR	17.74	17.74	17.74	0	1						F	T	08-2019_WT_RepBio3	F
AT1G22710.1		2	h	M	VSHPMEKAAN	535.4	535.4	535.4	0	1						F	T	08-2019_WT_RepBio3	T
AT3G58140.1		54	h	S	AVDIGGVAIA	169	169	169	0	1						F	T	08-2019_WT_RepBio3	T
AT1G03630.1		69	h	Q	TVTATPPANE	188.1	188.1	188.1	1	1	0.8015	1	55.51	55.51	55.51	F	T	08-2019_WT_RepBio3	T
AT2G37660.1		71	h	A	AATTEPLTVL	878.8	878.8	878.8	2	2	32.46	1.024	2.989	2.921	3.057	F	T	08-2019_WT_RepBio3	T
AT3G44310.1		8	l	M	STVQNATPFN	18.29	18.29	18.29	0	1						F	T	08-2019_WT_RepBio3	F
AT2G44120.1		2	l	M	AESKVVVPES	837.2	837.2	837.2	1	1	0.01529	1	98.49	98.49	98.49	F	T	08-2019_WT_RepBio3	T
AT4G21350.1		165	h	S	LEDDNKVGLV	5.055	5.055	5.055	0	1						F	T	08-2019_WT_RepBio3	F
AT3G55800.1		75	h	C	EIGQSLEEFL	113.7	113.7	113.7	0	1						F	T	08-2019_WT_RepBio3	F
AT5G04590.1		62	l	A	VSTPAKPETA	441.1	441.1	441.1	0	1						F	T	08-2019_WT_RepBio3	T
AT3G46970.1		2	l	M	ANANGKAATS	791.4	791.4	791.4	0	1						F	T	08-2019_WT_RepBio3	T
AT1G53520.1		73	l	S	AASSVGNAED	225.7	225.7	225.7	0	1						F	T	08-2019_WT_RepBio3	T
AT5G52520.1		41	h	F	ATAPSGTASP	291.9	291.9	291.9	0	1						F	T	08-2019_WT_RepBio3	T
AT1G51680.1		3	h	A	PQEQAVSQVM	8.122	8.122	8.122	0	1						F	T	08-2019_WT_RepBio3	F
AT4G09320.1		1	l	-	MEQTFIMIKP	345.5	345.5	345.5	1	2	0.000121	1	99.99	99.99	99.99	F	T	08-2019_WT_RepBio3	T
AT3G61470.1		35	l	P	AVSRPDASVR	135	135	135	0	1						F	T	08-2019_WT_RepBio3	T
AT3G53420.1		2	h	M	AKDVEAVPGE	591.5	591.5	591.5	1	2	2.362	1	29.75	29.75	29.75	F	T	08-2019_WT_RepBio3	T
AT4G28440.1		2	l	M	ATTGTAAVAT	1214	1214	1214	1	1	0.008808	1	99.13	99.13	99.13	F	T	08-2019_WT_RepBio3	T
AT1G03130.1		45	h	A	EKTESSSAAP	372	372	372	1	1	52.56	1	1.867	1.867	1.867	F	T	08-2019_WT_RepBio3	T
AT1G78370.1		2	l	M	ANLPILLDYW	414.7	414.7	414.7	0	1						F	T	08-2019_WT_RepBio3	T
AT1G55490.1		55	h	C	AAKELHFNKD	441	441	441	1	1	2164	1	0.04618	0.04618	0.04618	F	T	08-2019_WT_RepBio3	T
AT3G49010.4		129	h	R	ARKAGDSTPE	7.935	7.935	7.935	0	2						F	T	08-2019_WT_RepBio3	F
AT1G65930.1		2	l	M	AFEKIKVANP	446.5	446.5	446.5	1	2	0.005844	1	99.42	99.42	99.42	F	T	08-2019_WT_RepBio3	T
AT5G04430.1		1	l	-	MESTESYAAG	631.1	631.1	631.1	0	2						F	T	08-2019_WT_RepBio3	T
AT1G18730.1		66	h	M	AVMVQQIEGM	81.24	81.24	81.24	0	1						F	T	08-2019_WT_RepBio3	F
AT2G20260.1		47	h	R	AAEDTPPATA	567.4	567.4	567.4	0	1						F	T	08-2019_WT_RepBio3	T
AT4G32470.1		2	l	M	ASLLKAFIDP	619.2	619.2	619.2	1	1	5e-06	1	100	100	100	F	T	08-2019_WT_RepBio3	T
AT4G34880.1		201	h	G	VVPISLRQDS	4.597	4.597	4.597	0	1						F	T	08-2019_WT_RepBio3	F
AT1G04420.1		49	h	A	KASTKNAMEY	351.1	351.1	351.1	1	1	9.003	1	9.997	9.997	9.997	F	T	08-2019_WT_RepBio3	T
AT2G30860.1		2	h	M	VLKVYGPHFA	502.7	502.7	502.7	0	2						F	T	08-2019_WT_RepBio3	T
AT1G04750.1		156	h	R	GEKIELLVDK	2.376	2.376	2.376	0	1						F	T	08-2019_WT_RepBio3	F
AT2G39730.1		73	h	R	GLAYDTSDDQ	60.35	60.35	60.35	0	1						F	T	08-2019_WT_RepBio3	F
AT4G18440.1		47	h	C	SVSTTTDSPK	353.4	353.4	353.4	0	1						F	T	08-2019_WT_RepBio3	T
AT4G33580.1		58	h	A	SGKTPGLTQE	300.6	300.6	300.6	0	1						F	T	08-2019_WT_RepBio3	T
AT3G13920.1		2	l	M	AGSAPEGTQF	828.7	828.7	828.7	1	1	0.000111	1	99.99	99.99	99.99	F	T	08-2019_WT_RepBio3	T
AT5G52410.1		182	l	K	AQTAVSLAIG	8.271	8.271	8.271	0	1						F	T	08-2019_WT_RepBio3	F
AT2G41220.1		661	h	R	ELEGLLGDPL	3.604	3.604	3.604	0	1						F	T	08-2019_WT_RepBio3	F
AT3G54050.1		61	l	A	VAADAAETKT	499	499	499	1	1	0.1354	1	88.08	88.08	88.08	F	T	08-2019_WT_RepBio3	T
AT2G28000.1		47	h	A	NVKEIAFDQH	146.3	146.3	146.3	1	1	245.5	1	0.4056	0.4056	0.4056	F	T	08-2019_WT_RepBio3	T
AT3G15190.1		79	h	C	EAAAPTKKAD	130.1	130.1	130.1	1	3	67.72	1	1.455	1.455	1.455	F	T	08-2019_WT_RepBio3	T
AT2G36620.1		84	h	R	SIVGATLEVI	54.3	54.3	54.3	0	1						F	T	08-2019_WT_RepBio3	F
AT1G24360.1		60	h	Q	ATATEQSPGE	268	268	268	0	1						F	T	08-2019_WT_RepBio3	T
AT3G03780.1		2	l	M	ASHIVGYPRM	428.9	428.9	428.9	2	2	0.0001361	1.448	99.99	99.98	99.99	F	T	08-2019_WT_RepBio3	T
AT3G58790.1		194	l	V	NAMARMRLPP	4.54	4.54	4.54	0	1						F	T	08-2019_WT_RepBio3	F
AT3G42050.1		1	l	-	MDQAELSIEQ	413.2	413.2	413.2	2	2	0.0009416	9.609	99.91	99.1	99.99	F	T	08-2019_WT_RepBio3	T
AT1G06820.1		57	l	S	VSSSVVASTV	218.7	218.7	218.7	0	1						F	T	08-2019_WT_RepBio3	T
AT5G12380.1		2	l	M	ATIVSPPHFS	686.4	686.4	686.4	0	1						F	T	08-2019_WT_RepBio3	T
AT3G12780.1		451	h	H	ISTGGGASLE	4.357	4.357	4.357	0	1						F	T	08-2019_WT_RepBio3	F
AT1G31930.1		479	l	L	SILLDGRERF	2.004	2.004	2.004	0	1						F	T	08-2019_WT_RepBio3	F
AT4G38970.1		50	h	S	SYADELVKTA	686.5	686.5	686.5	0	1						F	T	08-2019_WT_RepBio3	T
AT4G24280.1		78	h	N	EKVVGIDLGT	135.8	135.8	135.8	0	1						F	T	08-2019_WT_RepBio3	T
AT5G35620.1		2	l	M	ATDDVNEPLP	762.9	762.9	762.9	1	1	0.01386	1	98.63	98.63	98.63	F	T	08-2019_WT_RepBio3	T
ATCG00490.1		140	h	R	IPPAYTKTFQ	4.179	4.179	4.179	0	1						F	T	08-2019_WT_RepBio3	F
AT1G76180.1		2	l	M	AEEIKNVPEQ	596.6	596.6	596.6	2	2	0.002466	1.058	99.75	99.74	99.77	F	T	08-2019_WT_RepBio3	T
AT5G47370.1		156	h	K	QKLALAKKLN	2.883	2.883	2.883	0	1						F	T	08-2019_WT_RepBio3	F
AT5G06760.1		8	l	T	ASNIAASAKS	15.28	15.28	15.28	0	1						F	T	08-2019_WT_RepBio3	F
AT2G42680.1		2	l	M	AGIGPITQDW	616.3	616.3	616.3	0	1						F	T	08-2019_WT_RepBio3	T
AT3G56130.1		59	h	K	AAKSSTTTIS	247.7	247.7	247.7	0	1						F	T	08-2019_WT_RepBio3	T
AT5G35630.1		52	h	A	LQSDNSTVNR	119.6	119.6	119.6	1	1	212.6	1	0.4681	0.4681	0.4681	F	T	08-2019_WT_RepBio3	F
AT4G23400.1		1	l	-	MEGKEEDVNV	427.1	427.1	427.1	2	2	0.001412	3.323	99.86	99.53	99.96	F	T	08-2019_WT_RepBio3	T
AT4G04670.1		930	l	R	PEGGILHVHG	3.362	3.362	3.362	0	1						F	T	08-2019_WT_RepBio3	F
AT4G28750.1		46	h	A	AEDPAPASSS	1043	1043	1043	3	3	27.19	1.194	3.548	2.988	4.208	F	T	08-2019_WT_RepBio3	T
AT5G58860.1		469	l	S	VASAVLLRYR	3.617	3.617	3.617	0	1						F	T	08-2019_WT_RepBio3	F
AT3G07140.1		312	h	F	ELSLKPERVI	1.532	1.532	1.532	0	1						F	T	08-2019_WT_RepBio3	F
AT5G08410.1		73	h	C	DIAVKSAASV	222.3	222.3	222.3	0	1						F	T	08-2019_WT_RepBio3	T
AT1G30230.1		2	l	M	AAFPNLNSDA	619.9	619.9	619.9	0	1						F	T	08-2019_WT_RepBio3	T
AT3G13470.1	AT1G55490.1	73	h	N	KLADLVGVTL	76.02	76.02	76.02	0	1						F	F	08-2019_WT_RepBio3	F
AT4G14370.1		631	l	K	LETLVIHNCT	3.544	3.544	3.544	0	1						F	T	08-2019_WT_RepBio3	F
ATCG00640.1		2	h	M	AKGKDVRVTI	443.4	443.4	443.4	0	1						F	T	08-2019_WT_RepBio3	T
AT2G24200.1		2	l	M	AHTLGLTQPN	500.3	500.3	500.3	1	1	0.000228	1	99.98	99.98	99.98	F	T	08-2019_WT_RepBio3	T
AT4G20830.1		110	l	L	NFLLKIRSGG	30.51	30.51	30.51	0	1						F	T	08-2019_WT_RepBio3	F
AT4G05180.1		83	h	A	EAIPIKVGGP	81.06	81.06	81.06	0	1						F	T	08-2019_WT_RepBio3	F
AT5G64040.1		96	h	R	SKTNKELNDK	35.6	35.6	35.6	0	1						F	T	08-2019_WT_RepBio3	F
AT3G23030.1		55	h	T	PPTKTQIVGW	60.62	60.62	60.62	0	1						F	T	08-2019_WT_RepBio3	F
AT4G28750.1		73	h	T	KPKPPPIGPK	93.36	93.36	93.36	0	1						F	T	08-2019_WT_RepBio3	F
AT4G32700.2		1792	h	T	DKHCLDLLRN	2.407	2.407	2.407	0	1						F	T	08-2019_WT_RepBio3	F
AT3G18740.1		2	h	M	VAEKKAKKSH	653.3	653.3	653.3	1	1	3.717	1	21.2	21.2	21.2	F	T	08-2019_WT_RepBio3	T
AT3G49140.1		80	h	A	EYVDSASDPE	87.2	87.2	87.2	0	1						F	T	08-2019_WT_RepBio3	F
AT1G09340.1		51	h	A	SSEKKILIMG	140.3	140.3	140.3	2	3	70.24	1.371	1.404	1.028	1.914	F	T	08-2019_WT_RepBio3	T
AT3G52300.1		2	l	M	SGAGKKIADV	759.7	759.7	759.7	1	2	7.7e-05	1	99.99	99.99	99.99	F	T	08-2019_WT_RepBio3	T
AT2G42725.1		192	l	R	RKVLIGEING	2.518	2.518	2.518	0	1						F	T	08-2019_WT_RepBio3	F
AT4G37430.1		147	h	K	DEILRMLTRL	3.23	3.23	3.23	0	1						F	T	08-2019_WT_RepBio3	F
AT1G68010.1		2	l	M	AKPVSIEVYN	539.7	539.7	539.7	1	1	0.00112	1	99.89	99.89	99.89	F	T	08-2019_WT_RepBio3	T
AT3G02200.2		2	l	M	TTIVPTSEEN	611	611	611	0	1						F	T	08-2019_WT_RepBio3	T
AT2G04700.1		33	h	A	KTEPSEKSVE	400.6	400.6	400.6	1	2	71.38	1	1.382	1.382	1.382	F	T	08-2019_WT_RepBio3	T
ATCG00780.1		1	h	-	MIQPQTYLNV	434.7	434.7	434.7	1	2	121.1	1	0.819	0.819	0.819	F	T	08-2019_WT_RepBio3	T
AT4G28750.1		45	h	R	AAEDPAPASS	666.8	666.8	666.8	4	4	76.81	5.48	1.285	0.237	6.66	F	T	08-2019_WT_RepBio3	T
AT3G26450.1		2	l	M	ATSGTYVTQV	761.5	761.5	761.5	1	1	0.009091	1	99.1	99.1	99.1	F	T	08-2019_WT_RepBio3	T
AT1G64680.1		22	h	C	GIAEPSGEPA	262.4	262.4	262.4	1	1	739	1	0.1351	0.1351	0.1351	F	T	08-2019_WT_RepBio3	T
AT3G54050.1		60	J	M	AVAADAAETK	496.1	496.1	496.1	2	2	1.039	1.057	49.04	47.65	50.43	F	T	08-2019_WT_RepBio3	T
AT3G50170.2		403	h	K	GSLLIPFLLF	1.835	1.835	1.835	0	1						F	T	08-2019_WT_RepBio3	F
AT3G52150.1		58	h	A	VTETEEKPAA	1034	1034	1034	1	1	205.8	1	0.4836	0.4836	0.4836	F	T	08-2019_WT_RepBio3	T
AT4G14970.1		1018	l	R	IHLNIAISLL	3.962	3.962	3.962	0	1						F	T	08-2019_WT_RepBio3	F
AT4G02530.1		74	h	A	AILEADDDEE	279.3	279.3	279.3	2	2	172	1.168	0.5782	0.4954	0.6747	F	T	08-2019_WT_RepBio3	T
AT2G41530.1		2	l	M	ASGLSEIGST	730.1	730.1	730.1	1	1	0.01527	1	98.5	98.5	98.5	F	T	08-2019_WT_RepBio3	T
AT1G21770.1		2	l	M	ATGTATEKPK	706.8	706.8	706.8	1	1	0.03095	1	97	97	97	F	T	08-2019_WT_RepBio3	T
ATCG00710.1		2	h	M	ATQTVEDSSR	923.8	923.8	923.8	1	1	287.1	1	0.3471	0.3471	0.3471	F	T	08-2019_WT_RepBio3	T
AT5G20720.1		52	h	A	ASVVAPKYTS	1001	1001	1001	3	3	35.75	1.081	2.721	2.523	2.934	F	T	08-2019_WT_RepBio3	T
ATCG00490.1		173	h	C	TIKPKLGLSA	4.245	4.245	4.245	0	1						F	T	08-2019_WT_RepBio3	F
AT3G12780.1		77	h	S	MAKKSVGDLT	399	399	399	0	1						F	T	08-2019_WT_RepBio3	T
AT3G16470.1		2	l	M	AKKLEAQGGR	505.7	505.7	505.7	0	1						F	T	08-2019_WT_RepBio3	T
AT5G43310.1		813	h	S	EPGSLSPLQR	5.811	5.811	5.811	0	1						F	T	08-2019_WT_RepBio3	F
AT4G28660.1		69	h	M	MVKPALQFIQ	119.5	119.5	119.5	0	1						F	T	08-2019_WT_RepBio3	F
AT5G11670.1		2	l	M	GSTPTDLPGE	795.7	795.7	795.7	1	2	0.02781	1	97.29	97.29	97.29	F	T	08-2019_WT_RepBio3	T
AT3G14415.1		267	h	I	SALEEVVKAT	4.575	4.575	4.575	0	1						F	T	08-2019_WT_RepBio3	F
AT2G37660.1		70	h	S	AAATTEPLTV	796.5	796.5	796.5	1	2	27.67	1	3.488	3.488	3.488	F	T	08-2019_WT_RepBio3	T
ATCG00770.1		2	h	M	GKDTIADIIT	552.8	552.8	552.8	1	1	134.8	1	0.7363	0.7363	0.7363	F	T	08-2019_WT_RepBio3	T
ATCG00280.1		15	l	E	TLFNGTLALA	52.68	52.68	52.68	0	1						F	T	08-2019_WT_RepBio3	F
AT3G18780.1		2	l	M	AEADDIQPIV	586	586	586	1	1	0.04112	1	96.05	96.05	96.05	F	T	08-2019_WT_RepBio3	T
AT1G79040.1		43	h	S	GVKKIKTDKP	421.1	421.1	421.1	0	1						F	T	08-2019_WT_RepBio3	T
AT1G56580.1		2	h	M	GLVTDEVRAR	474.9	474.9	474.9	0	1						F	T	08-2019_WT_RepBio3	T
AT4G01150.1		63	l	R	ASSEETSSID	121.3	121.3	121.3	1	1	0.3178	1	75.89	75.89	75.89	F	T	08-2019_WT_RepBio3	F
AT5G43930.1		368	h	F	PELGQIRQLF	2.959	2.959	2.959	0	1						F	T	08-2019_WT_RepBio3	F
AT3G12780.1		78	h	M	AKKSVGDLTS	879.6	879.6	879.6	4	4	38.55	1.323	2.528	1.923	3.317	F	T	08-2019_WT_RepBio3	T
AT2G26340.1		81	h	A	GGLMDKLDKY	104.1	104.1	104.1	0	1						F	T	08-2019_WT_RepBio3	F
AT5G23720.1		346	l	A	FDSAIKRYHP	3.603	3.603	3.603	0	1						F	T	08-2019_WT_RepBio3	F
AT3G54890.1		45	h	M	AAHWMPGEPR	145.3	145.3	145.3	1	2	12.32	1	7.507	7.507	7.507	F	T	08-2019_WT_RepBio3	T
AT4G35100.1		2	l	M	SKEVSEEGKT	580.3	580.3	580.3	1	1	0.004228	1	99.58	99.58	99.58	F	T	08-2019_WT_RepBio3	T
AT4G03260.1		38	h	G	LSSIIFGRNI	51.14	51.14	51.14	0	1						F	T	08-2019_WT_RepBio3	F
AT1G60160.1		17	h	V	GTGSSDRRWV	60.38	60.38	60.38	0	1						F	T	08-2019_WT_RepBio3	F
ATCG00490.1		21	h	Y	KLTYYTPEYE	74.65	74.65	74.65	0	1						F	T	08-2019_WT_RepBio3	F
AT4G32180.1		868	h	C	EALKLAMVKN	2.767	2.767	2.767	0	1						F	T	08-2019_WT_RepBio3	F
AT1G23290.1		2	h	M	ATALKKNRKK	511.8	511.8	511.8	0	1						F	T	08-2019_WT_RepBio3	T
AT3G25520.1		2	h	M	VFVKSTKSNA	496.4	496.4	496.4	0	1						F	T	08-2019_WT_RepBio3	T
AT1G60420.1		2	l	M	AETSKQVNGD	659.3	659.3	659.3	0	1						F	T	08-2019_WT_RepBio3	T
AT3G48680.1		27	h	F	AAEAVAVATT	356.2	356.2	356.2	0	1						F	T	08-2019_WT_RepBio3	T
AT2G34460.1		36	h	M	EKGEAENAVK	209.4	209.4	209.4	1	2	20.64	1	4.621	4.621	4.621	F	T	08-2019_WT_RepBio3	T
AT4G09870.1		210	l	E	KLSVLLQLRG	4.186	4.186	4.186	0	1						F	T	08-2019_WT_RepBio3	F
AT2G45290.1		341	h	H	GAALGEKEVE	8.435	8.435	8.435	0	1						F	T	08-2019_WT_RepBio3	F
AT5G09650.1		60	h	A	IYNPQVKVQE	265.2	265.2	265.2	1	2	7.429	1	11.86	11.86	11.86	F	T	08-2019_WT_RepBio3	T
AT1G77940.1		2	h	M	VTEKKTKKSH	655.6	655.6	655.6	0	1						F	T	08-2019_WT_RepBio3	T
AT3G12490.1		2	l	M	ALVGGVGDVP	708.8	708.8	708.8	0	1						F	T	08-2019_WT_RepBio3	T
AT3G52930.1		2	l	M	SAFTSKFADE	630.6	630.6	630.6	0	1						F	T	08-2019_WT_RepBio3	T
AT2G38000.1		382	h	R	GKAFSFYIIG	2.964	2.964	2.964	0	1						F	T	08-2019_WT_RepBio3	F
AT5G49910.1		152	h	R	RMNEVAEESK	2.624	2.624	2.624	0	2						F	T	08-2019_WT_RepBio3	F
AT5G65620.1		83	h	A	AAAVESVVSD	229.2	229.2	229.2	0	1						F	T	08-2019_WT_RepBio3	T
AT5G52120.1		165	h	L	EAVGKIRFEF	4.778	4.778	4.778	0	1						F	T	08-2019_WT_RepBio3	F
AT4G24750.1		59	h	Q	AVDEDIDLKQ	178.8	178.8	178.8	1	1	0.9303	1	51.81	51.81	51.81	F	T	08-2019_WT_RepBio3	T
AT5G50950.1		2	l	M	AALTMQFEGE	755.7	755.7	755.7	0	1						F	T	08-2019_WT_RepBio3	T
AT3G23810.1		2	l	M	ALLVEKTSSG	640.7	640.7	640.7	0	1						F	T	08-2019_WT_RepBio3	T
AT1G67430.2		2	h	M	VKYSQEPDNQ	629.8	629.8	629.8	1	1	74.25	1	1.329	1.329	1.329	F	T	08-2019_WT_RepBio3	T
AT2G36530.1		2	l	M	ATITVVKARQ	593.9	593.9	593.9	1	1	8.4e-05	1	99.99	99.99	99.99	F	T	08-2019_WT_RepBio3	T
AT1G79040.1		42	h	A	SGVKKIKTDK	601	601	601	5	6	25.9	1.199	3.717	3.119	4.425	F	T	08-2019_WT_RepBio3	T
AT5G13630.1		50	l	S	AVSGNGLFTQ	194.9	194.9	194.9	0	1						F	T	08-2019_WT_RepBio3	T
AT1G57720.1		2	l	M	ALVMHTYKGN	498.6	498.6	498.6	1	1	0.000438	1	99.96	99.96	99.96	F	T	08-2019_WT_RepBio3	T
AT2G45290.1		338	h	Y	SVHGAALGEK	5.91	5.91	5.91	0	1						F	T	08-2019_WT_RepBio3	F
AT5G08050.1		32	h	S	KKSTATPQVK	207	207	207	1	1	5.864	1	14.57	14.57	14.57	F	T	08-2019_WT_RepBio3	T
AT3G01480.1		93	h	S	VLISGPPIKD	45.75	45.75	45.75	0	1						F	T	08-2019_WT_RepBio3	F
ATCG00540.1		36	h	A	YPIFAQQNYE	85.49	85.49	85.49	0	1						F	T	08-2019_WT_RepBio3	F
ATCG00560.1		2	h	M	TQSNPNEQSV	544.4	544.4	544.4	1	1	2.567	1	28.04	28.04	28.04	F	T	08-2019_WT_RepBio3	T
AT2G01520.1		2	l	M	ATSGTYVTEV	910.2	910.2	910.2	2	3	0.000336	25.84	99.97	99.14	100	F	T	08-2019_WT_RepBio3	T
AT3G04920.1		2	l	M	AEKAVTIRTR	549.4	549.4	549.4	1	1	2.9e-05	1	100	100	100	F	T	08-2019_WT_RepBio3	T
AT1G54780.1		85	h	A	SEFNILNDGP	76.07	76.07	76.07	0	2						F	T	08-2019_WT_RepBio3	F
AT2G14880.1		44	h	R	AVTSATESSE	286.7	286.7	286.7	0	1						F	T	08-2019_WT_RepBio3	T
AT3G61260.1		92	h	R	DVKLADLSKE	37.05	37.05	37.05	0	1						F	T	08-2019_WT_RepBio3	F
AT3G12290.1		2	l	M	ASSSDHTAKI	637.8	637.8	637.8	0	1						F	T	08-2019_WT_RepBio3	T
AT5G25290.1		231	h	Y	LQKLDLSRQE	3.095	3.095	3.095	0	1						F	T	08-2019_WT_RepBio3	F
AT3G63520.1		2	l	M	AEKLSDGSSI	591.5	591.5	591.5	0	1						F	T	08-2019_WT_RepBio3	T
AT1G73060.1		25	h	C	GATANSGGAI	335.5	335.5	335.5	0	1						F	T	08-2019_WT_RepBio3	T
ATCG00430.1		159	h	A	REIYKDRIRP	2.442	2.442	2.442	0	1						F	T	08-2019_WT_RepBio3	F
AT1G13930.1		42	h	M	ASAKVVAEAA	136.9	136.9	136.9	0	1						F	T	08-2019_WT_RepBio3	T
AT2G36835.1		2	l	M	AKKGGATLAE	685.5	685.5	685.5	0	1						F	T	08-2019_WT_RepBio3	T
AT5G62790.1		51	h	C	SVKVQQQQQP	193	193	193	0	1						F	T	08-2019_WT_RepBio3	T
AT1G09310.1		2	J	M	GLVTEEVRAK	519.6	519.6	519.6	2	3	15.25	1.041	6.155	5.926	6.391	F	T	08-2019_WT_RepBio3	T
AT5G67500.1		2	l	M	SKGPGLFTDI	630.4	630.4	630.4	0	1						F	T	08-2019_WT_RepBio3	T
AT5G35970.1		706	h	K	ALEGGLGVSL	4.791	4.791	4.791	0	1						F	T	08-2019_WT_RepBio3	F
AT4G08390.4		96	h	A	ATKSSSSDPD	281.6	281.6	281.6	1	2	169.7	1	0.5857	0.5857	0.5857	F	T	08-2019_WT_RepBio3	T
AT3G43610.1		1026	h	K	EKILKQELRW	1.613	1.613	1.613	0	1						F	T	08-2019_WT_RepBio3	F
AT3G44890.1		43	h	S	QKKAKKLRKV	135.6	135.6	135.6	1	1	98.42	1	1.006	1.006	1.006	F	T	08-2019_WT_RepBio3	T
AT5G14220.1		2	l	M	ASGAVADHQI	928.4	928.4	928.4	0	1						F	T	08-2019_WT_RepBio3	T
AT4G10300.1		39	h	A	ESTEKLGITI	255.6	255.6	255.6	0	1						F	T	08-2019_WT_RepBio3	T
AT3G49850.1		167	l	R	LKYLTNVGTL	3.08	3.08	3.08	0	1						F	T	08-2019_WT_RepBio3	F
AT3G27430.1		40	h	G	TTIVGLIFKD	63.13	63.13	63.13	0	1						F	T	08-2019_WT_RepBio3	F
AT4G17220.1		246	h	R	ELARVKVSAS	2.616	2.616	2.616	0	1						F	T	08-2019_WT_RepBio3	F
AT1G03600.1		69	h	A	AEDEEYIKDT	341.4	341.4	341.4	2	2	111.6	1.976	0.888	0.4514	1.74	F	T	08-2019_WT_RepBio3	T
AT2G04030.1		63	h	D	AAVAEKETTE	195.3	195.3	195.3	0	1						F	T	08-2019_WT_RepBio3	T
AT5G67385.1		2	l	M	SAKKKDLLSS	827.5	827.5	827.5	1	1	0.04184	1	95.98	95.98	95.98	F	T	08-2019_WT_RepBio3	T
ATCG00730.1		2	h	M	GVTKKPDLND	635.5	635.5	635.5	1	2	92.69	1	1.067	1.067	1.067	F	T	08-2019_WT_RepBio3	T
AT3G60750.1		67	h	A	AAVETVEPTT	452	452	452	3	3	13.15	1.183	7.068	6.04	8.257	F	T	08-2019_WT_RepBio3	T
AT1G49720.1		39	h	Q	STLGEPGKDF	150.1	150.1	150.1	0	1						F	T	08-2019_WT_RepBio3	T
AT1G55450.1		2	l	M	AALSDKLADA	713.2	713.2	713.2	1	1	0.001476	1	99.85	99.85	99.85	F	T	08-2019_WT_RepBio3	T
AT5G35210.1		354	l	V	ATGLLENVPR	2.045	2.045	2.045	0	1						F	T	08-2019_WT_RepBio3	F
ATCG00490.1		340	h	R	ESTLGFVDLL	1.836	1.836	1.836	0	1						F	T	08-2019_WT_RepBio3	F
AT5G50850.1		30	h	Y	AAGAKEMTVR	217	217	217	1	1	38.85	1	2.509	2.509	2.509	F	T	08-2019_WT_RepBio3	T
AT4G33680.1		46	l	C	VATPQEKIEY	165.4	165.4	165.4	1	2	0.04389	1	95.8	95.8	95.8	F	T	08-2019_WT_RepBio3	T
AT5G37830.1		2	l	M	GTVIEGKLRF	427.3	427.3	427.3	0	1						F	T	08-2019_WT_RepBio3	T
AT1G64170.1		118	l	V	GLEIDLTSLR	4.041	4.041	4.041	0	1						F	T	08-2019_WT_RepBio3	F
AT3G60810.1		60	h	G	AIFQLSGKKP	77.08	77.08	77.08	0	1						F	T	08-2019_WT_RepBio3	F
AT4G38970.1		48	h	A	ASSYADELVK	1096	1096	1096	3	4	89.04	1.069	1.111	1.04	1.186	F	T	08-2019_WT_RepBio3	T
AT2G28190.1		63	h	S	AAKKAVAVLK	330.1	330.1	330.1	1	1	284.8	1	0.3499	0.3499	0.3499	F	T	08-2019_WT_RepBio3	T
ATCG00120.1		205	h	S	SVAQVVTSLQ	3.179	3.179	3.179	0	1						F	T	08-2019_WT_RepBio3	F
AT2G31610.1		2	l	M	ATQISKKRKF	526.7	526.7	526.7	0	1						F	T	08-2019_WT_RepBio3	T
AT4G29060.1		74	h	R	ATGTDVVAAV	152.1	152.1	152.1	1	1	83.6	1	1.182	1.182	1.182	F	T	08-2019_WT_RepBio3	T
AT5G20720.1		53	h	A	SVVAPKYTSI	731.5	731.5	731.5	0	1						F	T	08-2019_WT_RepBio3	T
AT1G67740.1		144	h	A	AAEAAAASSD	9.46	9.46	9.46	0	1						F	T	08-2019_WT_RepBio3	F
AT2G47440.1		244	l	F	SKIVDGRRPA	3.97	3.97	3.97	0	1						F	T	08-2019_WT_RepBio3	F
AT3G13120.1		57	h	F	AVPDTLDPTP	197.5	197.5	197.5	1	1	14.22	1	6.572	6.572	6.572	F	T	08-2019_WT_RepBio3	T
AT3G04840.1		2	h	M	AVGKNKRISK	652.4	652.4	652.4	1	1	365.8	1	0.2726	0.2726	0.2726	F	T	08-2019_WT_RepBio3	T
AT2G37500.1		249	h	A	TMLGVITTDA	5.542	5.542	5.542	0	1						F	T	08-2019_WT_RepBio3	F
AT2G45030.1		293	l	P	VSAAELEEAI	3.457	3.457	3.457	0	1						F	T	08-2019_WT_RepBio3	F
AT2G41800.1		94	h	L	GNLGTISQNV	48.91	48.91	48.91	0	1						F	T	08-2019_WT_RepBio3	F
AT5G23060.1		58	h	A	AVSIPKDQIV	227.6	227.6	227.6	1	1	57.01	1	1.724	1.724	1.724	F	T	08-2019_WT_RepBio3	T
AT2G17930.1		2082	l	E	MIINFLIRVA	1.545	1.545	1.545	0	1						F	T	08-2019_WT_RepBio3	F
AT3G09660.1		371	h	K	AGITLSLFGG	4.578	4.578	4.578	0	1						F	T	08-2019_WT_RepBio3	F
AT1G04270.1		2	l	M	ADVEPEVAAA	738	738	738	0	1						F	T	08-2019_WT_RepBio3	T
AT3G52150.1		57	h	Y	AVTETEEKPA	860	860	860	1	1	112.1	1	0.8844	0.8844	0.8844	F	T	08-2019_WT_RepBio3	T
AT4G01310.1		43	h	A	SGTVLVEKSE	413.2	413.2	413.2	1	1	29.33	1	3.297	3.297	3.297	F	T	08-2019_WT_RepBio3	T
AT3G48990.1		1	l	-	MDSDTLSGLL	510.8	510.8	510.8	0	1						F	T	08-2019_WT_RepBio3	T
AT1G63830.1		2	l	M	AASQDKLDKM	673.1	673.1	673.1	1	2	3e-06	1	100	100	100	F	T	08-2019_WT_RepBio3	T
AT1G67700.1		55	h	A	KGKKGMAARQ	106.3	106.3	106.3	0	2						F	T	08-2019_WT_RepBio3	F
AT1G55490.1	AT3G13470.1	77	h	N	KLADLVGVTL	186.2	186.2	186.2	0	1						F	F	08-2019_WT_RepBio3	F
AT3G16400.1		2	l	M	AQKLEAKGGE	505.4	505.4	505.4	1	1	0.03179	1	96.92	96.92	96.92	F	T	08-2019_WT_RepBio3	T
AT3G07230.1		1	h	-	MIYDVNSGLF	356.2	356.2	356.2	0	1						F	T	08-2019_WT_RepBio3	T
AT3G18270.1		323	h	I	LESLEVIELA	2.663	2.663	2.663	0	1						F	T	08-2019_WT_RepBio3	F
AT4G18480.1		64	l	N	VATEINSTEQ	200	200	200	0	2						F	T	08-2019_WT_RepBio3	T
AT1G12900.1		64	h	A	KIKVAINGFG	107.2	107.2	107.2	0	2						F	T	08-2019_WT_RepBio3	F
AT3G24093.1		126	h	G	VLIEAFVRFK	2.873	2.873	2.873	0	1						F	T	08-2019_WT_RepBio3	F
AT3G09080.1		449	l	A	SSLLASGGKG	8.393	8.393	8.393	0	1						F	T	08-2019_WT_RepBio3	F
AT4G35000.1		2	l	M	AAPIVDAEYL	761	761	761	1	1	0.01816	1	98.22	98.22	98.22	F	T	08-2019_WT_RepBio3	T
AT1G65980.2		2	h	M	APIAVGDVVP	666.1	666.1	666.1	0	1						F	T	08-2019_WT_RepBio3	T
AT1G55490.1		56	h	A	AKELHFNKDG	386.9	386.9	386.9	0	1						F	T	08-2019_WT_RepBio3	T
AT2G45710.1		2	h	M	VLQNDIDLLN	574	574	574	0	1						F	T	08-2019_WT_RepBio3	T
AT5G35630.1		52	h	A	LQSDNSTVNR	119.6	119.6	119.6	1	2	344.8	1	0.2892	0.2892	0.2892	F	T	08-2019_Gnat2KO-B_RepBio1	T
AT4G24650.1		158	l	R	LDLMMKSGMF	1.526	1.526	1.526	0	1						F	T	08-2019_Gnat2KO-B_RepBio1	F
AT3G52140.1		2	h	M	AGKSNKSKAK	710.1	710.1	710.1	0	1						F	T	08-2019_Gnat2KO-B_RepBio1	T
AT5G08060.1		2	l	M	AKSVSTAASS	812.3	812.3	812.3	0	2						F	T	08-2019_Gnat2KO-B_RepBio1	T
AT4G26840.1		2	l	M	SANQEEDKKP	567.2	567.2	567.2	0	1						F	T	08-2019_Gnat2KO-B_RepBio1	T
AT5G42480.1		249	l	A	SSLAPDLRAQ	3.706	3.706	3.706	0	1						F	T	08-2019_Gnat2KO-B_RepBio1	F
AT1G16080.1		45	h	A	AASAATAKKL	1003	1003	1003	1	1	42.86	1	2.28	2.28	2.28	F	T	08-2019_Gnat2KO-B_RepBio1	T
AT4G27440.1		71	h	A	TSSPTVTKSV	486.1	486.1	486.1	0	1						F	T	08-2019_Gnat2KO-B_RepBio1	T
AT4G23400.1		1	l	-	MEGKEEDVNV	427.1	427.1	427.1	0	1						F	T	08-2019_Gnat2KO-B_RepBio1	T
AT1G54280.1		403	l	S	GTPAQARTSN	3.655	3.655	3.655	0	2						F	T	08-2019_Gnat2KO-B_RepBio1	F
AT1G35720.1		2	l	M	ATLKVSDSVP	874.9	874.9	874.9	1	1	0.001039	1	99.9	99.9	99.9	F	T	08-2019_Gnat2KO-B_RepBio1	T
AT3G06680.2		2	h	M	AKSKNHTAHN	483.4	483.4	483.4	2	4	75.45	1.315	1.308	0.9979	1.713	F	T	08-2019_Gnat2KO-B_RepBio1	T
AT4G01800.1		73	h	A	SLGGLLSGIF	279	279	279	0	1						F	T	08-2019_Gnat2KO-B_RepBio1	T
AT1G79040.1		42	h	A	SGVKKIKTDK	300.5	300.5	300.5	2	4	35.74	1.051	2.722	2.594	2.856	F	T	08-2019_Gnat2KO-B_RepBio1	T
AT5G03660.1		1	l	-	MQPTETSQPA	563.4	563.4	563.4	0	2						F	T	08-2019_Gnat2KO-B_RepBio1	T
AT1G80460.1		2	l	M	AKENGFIGSI	518.8	518.8	518.8	1	1	0.01022	1	98.99	98.99	98.99	F	T	08-2019_Gnat2KO-B_RepBio1	T
AT3G10020.1		1	l	-	MQAVSVDETK	485.8	485.8	485.8	1	1	0.000734	1	99.93	99.93	99.93	F	T	08-2019_Gnat2KO-B_RepBio1	T
AT1G77940.1		2	h	M	VTEKKTKKSH	655.6	655.6	655.6	1	1	2892	1	0.03456	0.03456	0.03456	F	T	08-2019_Gnat2KO-B_RepBio1	T
AT3G46780.1		460	h	R	NLPPKKAVVK	4.541	4.541	4.541	0	1						F	T	08-2019_Gnat2KO-B_RepBio1	F
AT4G18100.1		2	h	M	AVPLLTKKVV	667.5	667.5	667.5	2	2	83.31	1.766	1.186	0.6749	2.076	F	T	08-2019_Gnat2KO-B_RepBio1	T
AT2G13540.1		444	l	R	VFVQEILQRE	1.388	1.388	1.388	0	1						F	T	08-2019_Gnat2KO-B_RepBio1	F
AT2G39730.1		256	h	M	NIADNPTNVQ	4.689	4.689	4.689	0	2						F	T	08-2019_Gnat2KO-B_RepBio1	F
AT5G04590.1		62	l	A	VSTPAKPETA	441.1	441.1	441.1	0	1						F	T	08-2019_Gnat2KO-B_RepBio1	T
AT5G22890.1		168	h	R	GQISFPDQNL	2.351	2.351	2.351	0	1						F	T	08-2019_Gnat2KO-B_RepBio1	F
AT2G42810.1		1	l	-	METKNENSDV	394.7	394.7	394.7	0	1						F	T	08-2019_Gnat2KO-B_RepBio1	T
AT2G26670.1		57	h	A	TTAAEKQKKR	244.4	244.4	244.4	0	1						F	T	08-2019_Gnat2KO-B_RepBio1	T
AT5G40950.1		59	h	S	AHKKGAGSTK	167.8	167.8	167.8	1	1	977	1	0.1022	0.1022	0.1022	F	T	08-2019_Gnat2KO-B_RepBio1	T
AT4G39220.1		1	l	-	MDESGGDSGS	565.4	565.4	565.4	0	1						F	T	08-2019_Gnat2KO-B_RepBio1	T
AT1G01880.1		554	h	R	SAKKAAAGQS	5.099	5.099	5.099	0	1						F	T	08-2019_Gnat2KO-B_RepBio1	F
AT1G01620.1		1	l	-	MEGKEEDVRV	406.2	406.2	406.2	1	1	0.000113	1	99.99	99.99	99.99	F	T	08-2019_Gnat2KO-B_RepBio1	T
AT5G03430.1		1	l	-	MEIDKAIGES	433.5	433.5	433.5	1	2	0.008313	1	99.18	99.18	99.18	F	T	08-2019_Gnat2KO-B_RepBio1	T
AT2G04520.1		2	h	M	PKNKGKGGKN	419.2	419.2	419.2	0	1						F	T	08-2019_Gnat2KO-B_RepBio1	T
AT3G54050.1		60	h	M	AVAADAAETK	248	248	248	2	3	121.8	1.156	0.8141	0.705	0.9399	F	T	08-2019_Gnat2KO-B_RepBio1	T
AT5G58070.1		2	l	M	TEKKEMEVVK	455.9	455.9	455.9	0	1						F	T	08-2019_Gnat2KO-B_RepBio1	T
AT2G24820.1		51	h	S	AVAGTAVSDQ	385.6	385.6	385.6	1	1	95.34	1	1.038	1.038	1.038	F	T	08-2019_Gnat2KO-B_RepBio1	T
AT1G57720.1		2	l	M	ALVMHTYKGN	498.6	498.6	498.6	0	1						F	T	08-2019_Gnat2KO-B_RepBio1	T
AT3G12780.1		78	h	M	AKKSVGDLTS	439.8	439.8	439.8	4	4	49.59	2.326	1.977	0.8596	4.479	F	T	08-2019_Gnat2KO-B_RepBio1	T
AT3G06035.1		25	h	S	DTDEEDILLT	287.7	287.7	287.7	1	1	26.88	1	3.587	3.587	3.587	F	T	08-2019_Gnat2KO-B_RepBio1	T
AT2G34460.1		36	h	M	EKGEAENAVK	209.4	209.4	209.4	1	2	65.81	1	1.497	1.497	1.497	F	T	08-2019_Gnat2KO-B_RepBio1	T
AT4G23470.1		2	h	M	PKQDMEKMEL	370	370	370	0	1						F	T	08-2019_Gnat2KO-B_RepBio1	T
AT3G44310.1		8	l	M	STVQNATPFN	18.29	18.29	18.29	0	1						F	T	08-2019_Gnat2KO-B_RepBio1	F
AT5G49840.1		144	h	K	GTDDDHDDDD	6.186	6.186	6.186	0	1						F	T	08-2019_Gnat2KO-B_RepBio1	F
AT4G05090.1		238	h	K	LQNVSGNVAG	2.907	2.907	2.907	0	1						F	T	08-2019_Gnat2KO-B_RepBio1	F
AT3G02780.1		53	l	M	TDTKDAGMDA	410.6	410.6	410.6	1	1	0.00095	1	99.91	99.91	99.91	F	T	08-2019_Gnat2KO-B_RepBio1	T
AT2G48060.1		1572	h	R	STSLQSDRSS	4.047	4.047	4.047	0	1						F	T	08-2019_Gnat2KO-B_RepBio1	F
AT3G52230.1		2	l	M	AEEAQVDRSN	790.8	790.8	790.8	1	2	0.001636	1	99.84	99.84	99.84	F	T	08-2019_Gnat2KO-B_RepBio1	T
ATCG00270.1		2	l	M	TIALGKFTKD	412.9	412.9	412.9	0	1						F	T	08-2019_Gnat2KO-B_RepBio1	T
AT2G22930.1		30	h	A	EKGHQITFLL	68.14	68.14	68.14	0	1						F	T	08-2019_Gnat2KO-B_RepBio1	F
AT1G70820.1		51	h	S	SNVTKFDEVT	260.2	260.2	260.2	0	1						F	T	08-2019_Gnat2KO-B_RepBio1	T
AT1G79160.1		155	l	D	KVKSALERAE	5.818	5.818	5.818	0	1						F	T	08-2019_Gnat2KO-B_RepBio1	F
AT3G57330.1		7	l	K	DFEVASKNPS	10.47	10.47	10.47	0	1						F	T	08-2019_Gnat2KO-B_RepBio1	F
AT1G67000.1		553	l	K	KMTKSFTEVV	3.711	3.711	3.711	0	1						F	T	08-2019_Gnat2KO-B_RepBio1	F
AT3G43610.1		1026	h	K	EKILKQELRW	1.613	1.613	1.613	0	1						F	T	08-2019_Gnat2KO-B_RepBio1	F
AT4G24820.1		1	l	-	MDGGAEGSQQ	361.9	361.9	361.9	1	2	5.5e-05	1	99.99	99.99	99.99	F	T	08-2019_Gnat2KO-B_RepBio1	T
AT3G17210.1		1	l	-	MEEAKGPVKH	461.1	461.1	461.1	0	1						F	T	08-2019_Gnat2KO-B_RepBio1	T
AT2G01250.1		2	h	M	VESKVVVPES	711	711	711	2	2	99.07	1.428	0.9993	0.7019	1.421	F	T	08-2019_Gnat2KO-B_RepBio1	T
AT1G32080.1		77	l	Q	AMDGAGTGNT	96.91	96.91	96.91	0	1						F	T	08-2019_Gnat2KO-B_RepBio1	F
AT5G14260.1		53	h	S	SDTLVASGSP	1174	1174	1174	0	1						F	T	08-2019_Gnat2KO-B_RepBio1	T
AT1G64770.1		19	h	S	SISAPQTQTI	295.9	295.9	295.9	0	1						F	T	08-2019_Gnat2KO-B_RepBio1	T
AT3G02110.1		23	h	G	RIPTEGGEKE	81.38	81.38	81.38	0	1						F	T	08-2019_Gnat2KO-B_RepBio1	F
AT2G39730.1		75	h	L	AYDTSDDQQD	153.2	153.2	153.2	0	1						F	T	08-2019_Gnat2KO-B_RepBio1	T
AT4G18480.1		64	l	N	VATEINSTEQ	200	200	200	1	1	0.3418	1	74.53	74.53	74.53	F	T	08-2019_Gnat2KO-B_RepBio1	T
ATCG00720.1		2	h	M	SKVYDWFEER	470.2	470.2	470.2	1	1	27.42	1	3.519	3.519	3.519	F	T	08-2019_Gnat2KO-B_RepBio1	T
AT3G23810.1		2	l	M	ALLVEKTSSG	640.7	640.7	640.7	1	1	2.7e-05	1	100	100	100	F	T	08-2019_Gnat2KO-B_RepBio1	T
AT5G55390.1		195	l	K	DDFIVGDEDT	3.253	3.253	3.253	0	1						F	T	08-2019_Gnat2KO-B_RepBio1	F
AT4G34050.1		2	l	M	ATTTTEATKT	1107	1107	1107	1	1	0.0108	1	98.93	98.93	98.93	F	T	08-2019_Gnat2KO-B_RepBio1	T
AT4G21280.1		76	h	A	DAISIKVGPP	200.1	200.1	200.1	3	3	217.9	2.067	0.4568	0.2215	0.9395	F	T	08-2019_Gnat2KO-B_RepBio1	T
AT5G55720.1		130	l	K	QDLQVASYKT	2.301	2.301	2.301	0	1						F	T	08-2019_Gnat2KO-B_RepBio1	F
AT3G02780.1		48	h	F	SGTAMTDTKD	695.4	695.4	695.4	1	1	48.71	1	2.012	2.012	2.012	F	T	08-2019_Gnat2KO-B_RepBio1	T
AT1G55490.1		73	h	Q	AGVNKLADLV	243.1	243.1	243.1	1	2	55.08	1	1.783	1.783	1.783	F	T	08-2019_Gnat2KO-B_RepBio1	T
ATCG00490.1		145	h	Y	TKTFQGPPHG	6.365	6.365	6.365	0	1						F	T	08-2019_Gnat2KO-B_RepBio1	F
AT2G19520.1		1	l	-	MESDEAAAVS	490.3	490.3	490.3	0	1						F	T	08-2019_Gnat2KO-B_RepBio1	T
AT5G59950.1		2	l	M	STGLDMSLDD	597.2	597.2	597.2	1	1	0.002782	1	99.72	99.72	99.72	F	T	08-2019_Gnat2KO-B_RepBio1	T
AT5G20950.1		23	h	G	TLKYKDPKQP	95.29	95.29	95.29	0	1						F	T	08-2019_Gnat2KO-B_RepBio1	F
AT4G01480.1		1	l	-	MNGEEVKTSQ	364.4	364.4	364.4	0	1						F	T	08-2019_Gnat2KO-B_RepBio1	T
ATCG00480.1		2	h	M	RTNPTTSNPE	674.8	674.8	674.8	1	1	23.93	1	4.011	4.011	4.011	F	T	08-2019_Gnat2KO-B_RepBio1	T
AT1G13440.1		214	h	S	STGAAKAVGK	7.788	7.788	7.788	0	1						F	T	08-2019_Gnat2KO-B_RepBio1	F
AT4G05190.1		294	h	L	MEVNNLQSEL	2.997	2.997	2.997	0	1						F	T	08-2019_Gnat2KO-B_RepBio1	F
AT3G57560.1		51	h	A	TVSTPPSIAT	246.8	246.8	246.8	0	1						F	T	08-2019_Gnat2KO-B_RepBio1	T
AT4G24830.1		75	h	A	VLSGDGTALT	278	278	278	0	2						F	T	08-2019_Gnat2KO-B_RepBio1	T
AT1G20050.1		1	l	-	MEELAHPYVP	327.3	327.3	327.3	0	1						F	T	08-2019_Gnat2KO-B_RepBio1	T
AT2G45290.1		338	h	Y	SVHGAALGEK	5.91	5.91	5.91	0	1						F	T	08-2019_Gnat2KO-B_RepBio1	F
AT5G63980.1		2	h	M	AYEKELDAAK	800.9	800.9	800.9	0	2						F	T	08-2019_Gnat2KO-B_RepBio1	T
AT2G40490.1		37	h	C	SVEGTTVTER	305.5	305.5	305.5	0	1						F	T	08-2019_Gnat2KO-B_RepBio1	T
AT3G01280.1		2	h	M	VKGPGLYTEI	536.1	536.1	536.1	1	2	54.32	1	1.808	1.808	1.808	F	T	08-2019_Gnat2KO-B_RepBio1	T
AT2G30060.1		2	l	M	ASISNEPERE	557.3	557.3	557.3	1	1	6.5e-05	1	99.99	99.99	99.99	F	T	08-2019_Gnat2KO-B_RepBio1	T
AT5G62790.1		51	h	C	SVKVQQQQQP	193	193	193	0	1						F	T	08-2019_Gnat2KO-B_RepBio1	T
AT1G11840.1		2	l	M	AEASDLLEWP	679.7	679.7	679.7	0	2						F	T	08-2019_Gnat2KO-B_RepBio1	T
AT2G39855.1		2	h	M	DKKKSVSGSS	867.9	867.9	867.9	1	1	225.1	1	0.4423	0.4423	0.4423	F	T	08-2019_Gnat2KO-B_RepBio1	T
AT2G39730.1		190	h	M	SAGELESGNA	6.993	6.993	6.993	0	1						F	T	08-2019_Gnat2KO-B_RepBio1	F
AT2G19210.1		723	l	R	SVALDGNNQD	3.891	3.891	3.891	0	1						F	T	08-2019_Gnat2KO-B_RepBio1	F
AT3G14420.1		1	l	-	MEITNVTEYD	391.7	391.7	391.7	0	1						F	T	08-2019_Gnat2KO-B_RepBio1	T
AT5G41580.1		20	h	T	AASLVNSFRL	128.7	128.7	128.7	0	1						F	T	08-2019_Gnat2KO-B_RepBio1	F
AT5G08300.1		43	h	F	ASDPHPPAAV	195.4	195.4	195.4	0	2						F	T	08-2019_Gnat2KO-B_RepBio1	T
AT1G48350.1		49	h	A	KTKTSSEDRI	235.1	235.1	235.1	0	1						F	T	08-2019_Gnat2KO-B_RepBio1	T
AT1G16800.1		803	h	E	QLAEQISRLV	3.877	3.877	3.877	0	1						F	T	08-2019_Gnat2KO-B_RepBio1	F
AT5G10780.1		1	l	-	MDKGKAVMGT	386.5	386.5	386.5	0	1						F	T	08-2019_Gnat2KO-B_RepBio1	T
AT5G07850.1		70	h	K	LRDSLAETLV	39.41	39.41	39.41	0	1						F	T	08-2019_Gnat2KO-B_RepBio1	F
AT1G08360.1		2	l	M	SKLQSEAVRE	538.5	538.5	538.5	0	2						F	T	08-2019_Gnat2KO-B_RepBio1	T
AT4G27440.1		68	h	Q	TAATSSPTVT	678.1	678.1	678.1	2	2	20.15	1.089	4.729	4.361	5.127	F	T	08-2019_Gnat2KO-B_RepBio1	T
AT5G59870.1		1	l	-	MESTGKVKKA	462	462	462	0	1						F	T	08-2019_Gnat2KO-B_RepBio1	T
AT5G45390.1		66	h	M	SQTQESAIRG	183.8	183.8	183.8	0	1						F	T	08-2019_Gnat2KO-B_RepBio1	T
AT5G11670.1		3	h	G	STPTDLPGED	29.45	29.45	29.45	0	1						F	T	08-2019_Gnat2KO-B_RepBio1	F
AT2G19480.1		2	l	M	SNDKDSMNMS	497.9	497.9	497.9	1	2	9.6e-05	1	99.99	99.99	99.99	F	T	08-2019_Gnat2KO-B_RepBio1	T
AT4G35000.1		2	l	M	AAPIVDAEYL	761	761	761	2	2	0.004008	1.016	99.6	99.59	99.61	F	T	08-2019_Gnat2KO-B_RepBio1	T
AT1G03630.1		69	h	Q	TVTATPPANE	188.1	188.1	188.1	2	2	33.28	1.056	2.917	2.768	3.075	F	T	08-2019_Gnat2KO-B_RepBio1	T
AT2G37660.1		71	h	A	AATTEPLTVL	439.4	439.4	439.4	1	2	29.29	1	3.301	3.301	3.301	F	T	08-2019_Gnat2KO-B_RepBio1	T
AT5G24400.1		71	h	M	ATTNIGKEEK	354.6	354.6	354.6	0	1						F	T	08-2019_Gnat2KO-B_RepBio1	T
AT3G02020.1		424	l	K	LGISVDVVAT	3.451	3.451	3.451	0	1						F	T	08-2019_Gnat2KO-B_RepBio1	F
AT4G37930.1		31	h	S	SLPSEAVDEK	315.8	315.8	315.8	1	1	226.8	1	0.439	0.439	0.439	F	T	08-2019_Gnat2KO-B_RepBio1	T
AT3G16240.1		2	h	M	AGVAFGSFDD	794.5	794.5	794.5	0	2						F	T	08-2019_Gnat2KO-B_RepBio1	T
AT5G52520.1		41	h	F	ATAPSGTASP	291.9	291.9	291.9	2	2	109.5	1.266	0.9051	0.7162	1.143	F	T	08-2019_Gnat2KO-B_RepBio1	T
AT1G04410.1		198	h	N	HAKVQTSSGE	4.156	4.156	4.156	0	1						F	T	08-2019_Gnat2KO-B_RepBio1	F
AT4G38970.1		48	h	A	ASSYADELVK	548.1	548.1	548.1	2	4	81.44	1.018	1.213	1.192	1.235	F	T	08-2019_Gnat2KO-B_RepBio1	T
AT2G25840.1		53	h	C	SVATDDTSPS	364.1	364.1	364.1	0	1						F	T	08-2019_Gnat2KO-B_RepBio1	T
AT4G28440.1		2	l	M	ATTGTAAVAT	1214	1214	1214	1	1	0.002161	1	99.78	99.78	99.78	F	T	08-2019_Gnat2KO-B_RepBio1	T
AT1G60420.1		2	l	M	AETSKQVNGD	659.3	659.3	659.3	0	1						F	T	08-2019_Gnat2KO-B_RepBio1	T
AT1G55490.1		55	h	C	AAKELHFNKD	220.5	220.5	220.5	1	2	212.3	1	0.4689	0.4689	0.4689	F	T	08-2019_Gnat2KO-B_RepBio1	T
AT1G13930.1		13	h	S	SSTPEEPDHN	26.66	26.66	26.66	0	1						F	T	08-2019_Gnat2KO-B_RepBio1	F
AT3G05590.1		2	h	M	GIDLIAGGKS	470.1	470.1	470.1	2	2	57.81	1.153	1.7	1.478	1.955	F	T	08-2019_Gnat2KO-B_RepBio1	T
AT3G49010.4		129	h	R	ARKAGDSTPE	7.935	7.935	7.935	0	1						F	T	08-2019_Gnat2KO-B_RepBio1	F
AT4G03200.1		64	h	M	AEESSSSSTS	244.2	244.2	244.2	1	1	1.101	1	47.61	47.61	47.61	F	T	08-2019_Gnat2KO-B_RepBio1	T
AT1G65930.1		2	l	M	AFEKIKVANP	446.5	446.5	446.5	0	6						F	T	08-2019_Gnat2KO-B_RepBio1	T
AT5G04430.1		1	l	-	MESTESYAAG	631.1	631.1	631.1	1	1	2.2e-05	1	100	100	100	F	T	08-2019_Gnat2KO-B_RepBio1	T
AT4G15545.1		2	l	M	SEIEEEEEEG	767.4	767.4	767.4	1	1	0.01671	1	98.36	98.36	98.36	F	T	08-2019_Gnat2KO-B_RepBio1	T
AT2G45740.1		2	l	M	GTTLDVSRAE	553.6	553.6	553.6	0	1						F	T	08-2019_Gnat2KO-B_RepBio1	T
AT1G35460.1		1	l	-	MQSTHISGGS	564.1	564.1	564.1	1	1	0.0513	1	95.12	95.12	95.12	F	T	08-2019_Gnat2KO-B_RepBio1	T
AT2G24270.1		2	l	M	AGTGLFAEIL	545.8	545.8	545.8	0	1						F	T	08-2019_Gnat2KO-B_RepBio1	T
AT3G26520.1		5	h	R	NIAIGGVQEE	6.261	6.261	6.261	0	1						F	T	08-2019_Gnat2KO-B_RepBio1	F
AT4G18440.1		47	h	C	SVSTTTDSPK	353.4	353.4	353.4	0	1						F	T	08-2019_Gnat2KO-B_RepBio1	T
AT4G33580.1		58	h	A	SGKTPGLTQE	300.6	300.6	300.6	0	1						F	T	08-2019_Gnat2KO-B_RepBio1	T
AT1G68010.1		2	l	M	AKPVSIEVYN	539.7	539.7	539.7	1	1	0.007106	1	99.29	99.29	99.29	F	T	08-2019_Gnat2KO-B_RepBio1	T
AT1G64680.1		22	h	C	GIAEPSGEPA	262.4	262.4	262.4	0	1						F	T	08-2019_Gnat2KO-B_RepBio1	T
AT4G20360.1		244	h	L	LAVETLTENP	4.381	4.381	4.381	0	1						F	T	08-2019_Gnat2KO-B_RepBio1	F
AT2G27980.1		1066	h	K	TEASKEE	3.048	3.048	3.048	0	1						F	T	08-2019_Gnat2KO-B_RepBio1	F
AT2G28000.1		47	h	A	NVKEIAFDQH	146.3	146.3	146.3	0	1						F	T	08-2019_Gnat2KO-B_RepBio1	T
AT3G15190.1		79	h	C	EAAAPTKKAD	130.1	130.1	130.1	1	1	54.92	1	1.788	1.788	1.788	F	T	08-2019_Gnat2KO-B_RepBio1	T
AT3G28610.1		274	h	I	QNNSELRKIL	3.27	3.27	3.27	0	1						F	T	08-2019_Gnat2KO-B_RepBio1	F
AT4G00752.1		86	l	P	GALPSILSAA	47.52	47.52	47.52	0	2						F	T	08-2019_Gnat2KO-B_RepBio1	F
AT5G08740.1		53	h	R	AVTNNSGTTE	107.2	107.2	107.2	0	1						F	T	08-2019_Gnat2KO-B_RepBio1	F
AT3G12780.1		99	h	R	ADLNVPLDDN	49.3	49.3	49.3	0	1						F	T	08-2019_Gnat2KO-B_RepBio1	F
AT1G53560.1		2	h	M	GKEKDKNRGA	469.9	469.9	469.9	0	1						F	T	08-2019_Gnat2KO-B_RepBio1	T
AT2G39730.1		59	h	L	AVKEDKQTDG	261.9	261.9	261.9	2	2	106.8	1.781	0.9277	0.5231	1.64	F	T	08-2019_Gnat2KO-B_RepBio1	T
AT1G72370.1		2	l	M	ATNGSASSAQ	857.6	857.6	857.6	2	2	0.004682	2.341	99.53	98.92	99.8	F	T	08-2019_Gnat2KO-B_RepBio1	T
AT5G10010.1		1	h	-	MKKGAKRKGV	498.7	498.7	498.7	0	1						F	T	08-2019_Gnat2KO-B_RepBio1	T
AT4G24280.1		78	h	N	EKVVGIDLGT	135.8	135.8	135.8	1	1	117	1	0.8478	0.8478	0.8478	F	T	08-2019_Gnat2KO-B_RepBio1	T
AT5G35620.1		2	l	M	ATDDVNEPLP	762.9	762.9	762.9	0	1						F	T	08-2019_Gnat2KO-B_RepBio1	T
AT5G50850.1		30	h	Y	AAGAKEMTVR	217	217	217	1	1	179.7	1	0.5533	0.5533	0.5533	F	T	08-2019_Gnat2KO-B_RepBio1	T
AT5G19250.1		25	h	S	DTADEEDVLL	423.3	423.3	423.3	1	1	116.3	1	0.8522	0.8522	0.8522	F	T	08-2019_Gnat2KO-B_RepBio1	T
AT3G16400.1		2	l	M	AQKLEAKGGE	505.4	505.4	505.4	0	1						F	T	08-2019_Gnat2KO-B_RepBio1	T
AT4G13780.1		1	l	-	MEDDGKSSPK	519.9	519.9	519.9	0	1						F	T	08-2019_Gnat2KO-B_RepBio1	T
AT5G67290.1		29	l	M	AAKKQIGEET	192.3	192.3	192.3	0	1						F	T	08-2019_Gnat2KO-B_RepBio1	T
AT2G15980.1		76	h	S	EITLCLRNNP	84.88	84.88	84.88	0	1						F	T	08-2019_Gnat2KO-B_RepBio1	F
AT5G14260.1		52	h	S	SSDTLVASGS	1529	1529	1529	1	1	166	1	0.5989	0.5989	0.5989	F	T	08-2019_Gnat2KO-B_RepBio1	T
AT2G04030.1		62	h	C	DAAVAEKETT	457.6	457.6	457.6	0	1						F	T	08-2019_Gnat2KO-B_RepBio1	T
AT4G38070.1		228	l	K	KSLKLVVNGK	3.618	3.618	3.618	0	1						F	T	08-2019_Gnat2KO-B_RepBio1	F
AT2G39730.1		76	h	A	YDTSDDQQDI	162.9	162.9	162.9	1	1	257.1	1	0.3875	0.3875	0.3875	F	T	08-2019_Gnat2KO-B_RepBio1	T
AT4G04670.1		930	l	R	PEGGILHVHG	3.362	3.362	3.362	0	1						F	T	08-2019_Gnat2KO-B_RepBio1	F
AT1G04420.1		49	h	A	KASTKNAMEY	351.1	351.1	351.1	1	1	88.01	1	1.123	1.123	1.123	F	T	08-2019_Gnat2KO-B_RepBio1	T
AT4G28750.1		46	h	A	AEDPAPASSS	1043	1043	1043	1	1	30.6	1	3.165	3.165	3.165	F	T	08-2019_Gnat2KO-B_RepBio1	T
AT4G24750.1		59	h	Q	AVDEDIDLKQ	178.8	178.8	178.8	1	1	0.9791	1	50.53	50.53	50.53	F	T	08-2019_Gnat2KO-B_RepBio1	T
AT3G13470.1	AT1G55490.1	110	h	R	EVELEDPVEN	46.72	46.72	46.72	0	1						F	F	08-2019_Gnat2KO-B_RepBio1	F
AT1G18080.1		2	l	M	AEGLVLKGTM	461.8	461.8	461.8	1	1	0.000136	1	99.99	99.99	99.99	F	T	08-2019_Gnat2KO-B_RepBio1	T
AT5G19220.1		70	h	N	SVAGESKVQE	158	158	158	0	1						F	T	08-2019_Gnat2KO-B_RepBio1	T
AT3G03630.1		57	h	G	AISGKSSTGT	459.5	459.5	459.5	1	1	59.69	1	1.648	1.648	1.648	F	T	08-2019_Gnat2KO-B_RepBio1	T
AT1G30230.1		2	l	M	AAFPNLNSDA	619.9	619.9	619.9	1	3	0.0263	1	97.44	97.44	97.44	F	T	08-2019_Gnat2KO-B_RepBio1	T
AT3G13470.1	AT1G55490.1	73	h	N	KLADLVGVTL	152	152	152	0	1						F	F	08-2019_Gnat2KO-B_RepBio1	F
AT2G24200.1		2	l	M	AHTLGLTQPN	500.3	500.3	500.3	0	1						F	T	08-2019_Gnat2KO-B_RepBio1	T
AT3G13470.1		69	h	Q	TGVNKLADLV	189.4	189.4	189.4	1	2	65.01	1	1.515	1.515	1.515	F	T	08-2019_Gnat2KO-B_RepBio1	T
AT2G39060.1		241	h	V	ELPDVGSDNV	3.271	3.271	3.271	0	1						F	T	08-2019_Gnat2KO-B_RepBio1	F
AT5G64040.1		96	h	R	SKTNKELNDK	35.6	35.6	35.6	0	1						F	T	08-2019_Gnat2KO-B_RepBio1	F
AT3G23030.1		55	h	T	PPTKTQIVGW	60.62	60.62	60.62	0	1						F	T	08-2019_Gnat2KO-B_RepBio1	F
AT1G55490.1	AT3G13470.1	114	h	R	EVELEDPVEN	4.672	4.672	4.672	0	1						F	F	08-2019_Gnat2KO-B_RepBio1	F
AT1G66240.1		32	l	M	SQTVVLRVAM	131.9	131.9	131.9	0	1						F	T	08-2019_Gnat2KO-B_RepBio1	T
AT3G09840.1		2	l	M	STPAESSDSK	964.3	964.3	964.3	0	1						F	T	08-2019_Gnat2KO-B_RepBio1	T
AT1G76450.1		81	h	A	ETNASEAFRV	60.27	60.27	60.27	0	1						F	T	08-2019_Gnat2KO-B_RepBio1	F
AT3G52300.1		2	l	M	SGAGKKIADV	759.7	759.7	759.7	2	2	0.00343	2.181	99.66	99.26	99.84	F	T	08-2019_Gnat2KO-B_RepBio1	T
AT3G53440.1		287	l	V	AKMVPGKSAQ	3.22	3.22	3.22	0	1						F	T	08-2019_Gnat2KO-B_RepBio1	F
AT1G32210.1		2	h	M	VKSTSKDAQD	731.6	731.6	731.6	0	1						F	T	08-2019_Gnat2KO-B_RepBio1	T
AT3G10670.1		67	h	S	ASSVSSAVDS	488.9	488.9	488.9	0	1						F	T	08-2019_Gnat2KO-B_RepBio1	T
AT1G76180.1		2	l	M	AEEIKNVPEQ	596.6	596.6	596.6	1	1	0.001781	1	99.82	99.82	99.82	F	T	08-2019_Gnat2KO-B_RepBio1	T
AT3G02200.2		2	l	M	TTIVPTSEEN	611	611	611	0	1						F	T	08-2019_Gnat2KO-B_RepBio1	T
AT1G29930.1		14	h	F	AGKAVKLSPA	138	138	138	0	1						F	T	08-2019_Gnat2KO-B_RepBio1	T
ATCG00780.1		1	h	-	MIQPQTYLNV	434.7	434.7	434.7	1	1	48.15	1	2.034	2.034	2.034	F	T	08-2019_Gnat2KO-B_RepBio1	T
AT5G23120.1		79	h	A	DEQLSEWERV	110.7	110.7	110.7	0	1						F	T	08-2019_Gnat2KO-B_RepBio1	F
AT4G28750.1		45	h	R	AAEDPAPASS	666.8	666.8	666.8	1	1	23.69	1	4.05	4.05	4.05	F	T	08-2019_Gnat2KO-B_RepBio1	T
AT2G31790.1		2	l	M	SEAKKGHVLF	481.8	481.8	481.8	0	1						F	T	08-2019_Gnat2KO-B_RepBio1	T
AT4G09650.1		48	h	M	SATAASSYAM	226	226	226	1	1	50.59	1	1.938	1.938	1.938	F	T	08-2019_Gnat2KO-B_RepBio1	T
AT3G06100.1		212	h	I	SGGSMNPARS	3.996	3.996	3.996	0	1						F	T	08-2019_Gnat2KO-B_RepBio1	F
AT1G20370.1		119	l	K	GVSAVGQVVS	3.658	3.658	3.658	0	1						F	T	08-2019_Gnat2KO-B_RepBio1	F
AT5G63680.1		2	l	M	SNIDIEGILK	550.7	550.7	550.7	0	1						F	T	08-2019_Gnat2KO-B_RepBio1	T
AT4G14970.1		1018	l	R	IHLNIAISLL	3.962	3.962	3.962	0	1						F	T	08-2019_Gnat2KO-B_RepBio1	F
AT4G02530.1		74	h	A	AILEADDDEE	279.3	279.3	279.3	2	2	76.39	1.016	1.292	1.272	1.313	F	T	08-2019_Gnat2KO-B_RepBio1	T
AT2G39730.1		255	h	L	MNIADNPTNV	4.209	4.209	4.209	0	1						F	T	08-2019_Gnat2KO-B_RepBio1	F
ATCG00710.1		2	h	M	ATQTVEDSSR	923.8	923.8	923.8	2	4	269.7	1.026	0.3694	0.3602	0.3789	F	T	08-2019_Gnat2KO-B_RepBio1	T
AT4G15630.1		1	l	-	MEHESKNKVD	348.5	348.5	348.5	1	1	0.001894	1	99.81	99.81	99.81	F	T	08-2019_Gnat2KO-B_RepBio1	T
AT3G18740.1		2	h	M	VAEKKAKKSH	653.3	653.3	653.3	1	1	1.596	1	38.51	38.51	38.51	F	T	08-2019_Gnat2KO-B_RepBio1	T
AT3G53420.1		2	h	M	AKDVEAVPGE	591.5	591.5	591.5	1	1	2.417	1	29.27	29.27	29.27	F	T	08-2019_Gnat2KO-B_RepBio1	T
AT2G37240.1		53	h	S	AITGASSGAG	437.7	437.7	437.7	0	1						F	T	08-2019_Gnat2KO-B_RepBio1	T
AT2G30950.1		83	h	A	DEQGVSSSRM	58.08	58.08	58.08	0	1						F	T	08-2019_Gnat2KO-B_RepBio1	F
AT3G52150.1		58	h	A	VTETEEKPAA	517	517	517	2	2	195.1	2.256	0.5101	0.2267	1.143	F	T	08-2019_Gnat2KO-B_RepBio1	T
AT3G16470.1		2	l	M	AKKLEAQGGR	505.7	505.7	505.7	1	1	0.397	1	71.58	71.58	71.58	F	T	08-2019_Gnat2KO-B_RepBio1	T
AT2G32230.1		71	h	A	AAKQSAASPS	285	285	285	0	1						F	T	08-2019_Gnat2KO-B_RepBio1	T
AT5G20720.1		52	h	A	ASVVAPKYTS	500.4	500.4	500.4	3	4	58.69	1.074	1.675	1.562	1.797	F	T	08-2019_Gnat2KO-B_RepBio1	T
AT4G38220.1		21	h	G	DDAIVSRFQE	133.1	133.1	133.1	0	1						F	T	08-2019_Gnat2KO-B_RepBio1	T
AT5G14260.1		50	l	C	VSSSDTLVAS	1375	1375	1375	0	1						F	T	08-2019_Gnat2KO-B_RepBio1	T
AT5G20920.1		2	l	M	ADEINEIREE	427.4	427.4	427.4	0	1						F	T	08-2019_Gnat2KO-B_RepBio1	T
ATCG00280.1		15	l	E	TLFNGTLALA	52.68	52.68	52.68	0	2						F	T	08-2019_Gnat2KO-B_RepBio1	F
AT4G04950.1		2	l	M	SGTVKDIVSK	824	824	824	0	1						F	T	08-2019_Gnat2KO-B_RepBio1	T
AT5G07900.1		101	h	R	PNTVLNLLRD	34.07	34.07	34.07	0	1						F	T	08-2019_Gnat2KO-B_RepBio1	F
AT4G37930.1		30	h	M	SSLPSEAVDE	433.1	433.1	433.1	0	1						F	T	08-2019_Gnat2KO-B_RepBio1	T
AT1G56580.1		2	h	M	GLVTDEVRAR	474.9	474.9	474.9	1	1	1722	1	0.05803	0.05803	0.05803	F	T	08-2019_Gnat2KO-B_RepBio1	T
AT2G01520.1		2	l	M	ATSGTYVTEV	910.2	910.2	910.2	1	2	0.004585	1	99.54	99.54	99.54	F	T	08-2019_Gnat2KO-B_RepBio1	T
AT4G01020.1		617	h	Q	VSQSSARQRA	3.761	3.761	3.761	0	1						F	T	08-2019_Gnat2KO-B_RepBio1	F
AT1G09340.1		51	h	A	SSEKKILIMG	140.3	140.3	140.3	1	1	86.19	1	1.147	1.147	1.147	F	T	08-2019_Gnat2KO-B_RepBio1	T
AT1G76720.1		1126	h	R	IASIENNHKP	3.213	3.213	3.213	0	2						F	T	08-2019_Gnat2KO-B_RepBio1	F
AT4G17300.1		60	h	C	TAVSESLGSG	231.7	231.7	231.7	0	1						F	T	08-2019_Gnat2KO-B_RepBio1	T
AT3G44890.1		43	h	S	QKKAKKLRKV	135.6	135.6	135.6	0	1						F	T	08-2019_Gnat2KO-B_RepBio1	T
AT4G15530.1		69	h	R	AILSPVSDPA	153	153	153	0	1						F	T	08-2019_Gnat2KO-B_RepBio1	T
AT1G09640.1		2	l	M	ALVLHTYKGN	532.4	532.4	532.4	0	1						F	T	08-2019_Gnat2KO-B_RepBio1	T
AT4G35100.1		2	l	M	SKEVSEEGKT	580.3	580.3	580.3	1	1	0	1	100	100	100	F	T	08-2019_Gnat2KO-B_RepBio1	T
AT3G05950.1		42	l	S	GVFVNGKFCK	50.82	50.82	50.82	0	1						F	T	08-2019_Gnat2KO-B_RepBio1	F
AT2G32500.1		40	h	C	AADDQIASSK	175.2	175.2	175.2	0	1						F	T	08-2019_Gnat2KO-B_RepBio1	T
ATCG00490.1		21	h	Y	KLTYYTPEYE	74.65	74.65	74.65	0	2						F	T	08-2019_Gnat2KO-B_RepBio1	F
AT5G39740.1		2	h	M	VFVKSSKSNA	496.4	496.4	496.4	0	1						F	T	08-2019_Gnat2KO-B_RepBio1	T
AT4G33480.1		53	h	S	ALNPQTGQPT	349.4	349.4	349.4	1	2	17.28	1	5.47	5.47	5.47	F	T	08-2019_Gnat2KO-B_RepBio1	T
AT4G23100.1		75	h	A	ASPPTEEAVV	363.4	363.4	363.4	0	1						F	T	08-2019_Gnat2KO-B_RepBio1	T
AT3G48680.1		27	h	F	AAEAVAVATT	356.2	356.2	356.2	1	1	96.74	1	1.023	1.023	1.023	F	T	08-2019_Gnat2KO-B_RepBio1	T
AT5G43010.1		2	l	M	TDVDESVRRR	510.6	510.6	510.6	0	1						F	T	08-2019_Gnat2KO-B_RepBio1	T
AT1G24360.1		60	h	Q	ATATEQSPGE	268	268	268	0	2						F	T	08-2019_Gnat2KO-B_RepBio1	T
AT5G49400.1		2	l	M	SNSKDEKSQD	744.3	744.3	744.3	0	1						F	T	08-2019_Gnat2KO-B_RepBio1	T
AT3G60750.1		68	h	A	AVETVEPTTD	1068	1068	1068	1	1	103	1	0.9619	0.9619	0.9619	F	T	08-2019_Gnat2KO-B_RepBio1	T
AT2G15620.1		28	h	A	AAQTTAPAES	1478	1478	1478	1	2	54.15	1	1.813	1.813	1.813	F	T	08-2019_Gnat2KO-B_RepBio1	T
AT1G73110.1		41	h	C	SKPSSNDGGK	368.6	368.6	368.6	1	1	47.07	1	2.08	2.08	2.08	F	T	08-2019_Gnat2KO-B_RepBio1	T
AT1G62430.1		1	l	-	MEEENVTSSP	438.6	438.6	438.6	1	1	2.5e-05	1	100	100	100	F	T	08-2019_Gnat2KO-B_RepBio1	T
AT5G40450.1		1254	h	R	EVTVDTEREA	3.389	3.389	3.389	0	1						F	T	08-2019_Gnat2KO-B_RepBio1	F
AT3G53000.1		158	h	F	EVDGTVRFHL	2.374	2.374	2.374	0	1						F	T	08-2019_Gnat2KO-B_RepBio1	F
AT3G52930.1		2	l	M	SAFTSKFADE	630.6	630.6	630.6	1	1	0.09139	1	91.63	91.63	91.63	F	T	08-2019_Gnat2KO-B_RepBio1	T
AT5G49910.1		152	h	R	RMNEVAEESK	2.624	2.624	2.624	0	1						F	T	08-2019_Gnat2KO-B_RepBio1	F
AT4G27595.1		671	h	R	VKEIDYLKKI	1.917	1.917	1.917	0	1						F	T	08-2019_Gnat2KO-B_RepBio1	F
AT5G16440.1		55	h	F	SAVTMTDSND	322.9	322.9	322.9	0	1						F	T	08-2019_Gnat2KO-B_RepBio1	T
AT1G27090.1		2	l	M	AATASSEASE	843.6	843.6	843.6	0	1						F	T	08-2019_Gnat2KO-B_RepBio1	T
AT2G21660.1		2	l	M	ASGDVEYRCF	442.2	442.2	442.2	0	1						F	T	08-2019_Gnat2KO-B_RepBio1	T
AT3G54470.1		2	h	M	SAMEALILQL	522.6	522.6	522.6	0	1						F	T	08-2019_Gnat2KO-B_RepBio1	T
AT5G66120.2		60	h	A	GASQLMNEPL	314.4	314.4	314.4	0	1						F	T	08-2019_Gnat2KO-B_RepBio1	T
AT1G03600.1		69	h	A	AEDEEYIKDT	341.4	341.4	341.4	1	1	86.17	1	1.147	1.147	1.147	F	T	08-2019_Gnat2KO-B_RepBio1	T
AT1G62110.1		152	h	K	EGKSLGRYYD	3.026	3.026	3.026	0	1						F	T	08-2019_Gnat2KO-B_RepBio1	F
AT5G64040.1		87	h	A	GVIDEYLERS	75.88	75.88	75.88	0	2						F	T	08-2019_Gnat2KO-B_RepBio1	F
AT1G73230.1		27	h	K	AVHKTTTTDD	101.5	101.5	101.5	0	1						F	T	08-2019_Gnat2KO-B_RepBio1	F
AT5G08050.1		32	h	S	KKSTATPQVK	207	207	207	0	1						F	T	08-2019_Gnat2KO-B_RepBio1	T
AT1G67700.1		55	h	A	KGKKGMAARQ	106.3	106.3	106.3	0	1						F	T	08-2019_Gnat2KO-B_RepBio1	F
AT3G17700.1		180	h	R	RFASSVNRYL	1.525	1.525	1.525	0	1						F	T	08-2019_Gnat2KO-B_RepBio1	F
AT1G49240.1		49	h	G	MNQKDAYVGD	114.9	114.9	114.9	0	1						F	T	08-2019_Gnat2KO-B_RepBio1	F
ATCG00560.1		2	h	M	TQSNPNEQSV	544.4	544.4	544.4	0	1						F	T	08-2019_Gnat2KO-B_RepBio1	T
AT1G10590.1		2	l	M	AEATSALRKP	699.5	699.5	699.5	0	1						F	T	08-2019_Gnat2KO-B_RepBio1	T
AT1G62330.1		2	l	M	SSERPDEEKP	849	849	849	0	1						F	T	08-2019_Gnat2KO-B_RepBio1	T
AT3G04920.1		2	l	M	AEKAVTIRTR	549.4	549.4	549.4	0	1						F	T	08-2019_Gnat2KO-B_RepBio1	T
AT4G16810.1		120	h	R	SNLSLDLCWR	2.795	2.795	2.795	0	1						F	T	08-2019_Gnat2KO-B_RepBio1	F
AT1G54780.1		85	h	A	SEFNILNDGP	76.07	76.07	76.07	0	3						F	T	08-2019_Gnat2KO-B_RepBio1	F
AT1G59870.1		1	l	-	MDYNPNLPPL	442.1	442.1	442.1	1	1	0.003487	1	99.65	99.65	99.65	F	T	08-2019_Gnat2KO-B_RepBio1	T
AT3G10090.1		1	l	-	MDSQIKHAVV	337.2	337.2	337.2	0	1						F	T	08-2019_Gnat2KO-B_RepBio1	T
AT3G12290.1		2	l	M	ASSSDHTAKI	637.8	637.8	637.8	0	1						F	T	08-2019_Gnat2KO-B_RepBio1	T
AT3G24590.1		65	h	Y	GIKDSSETTK	151	151	151	1	2	26.83	1	3.594	3.594	3.594	F	T	08-2019_Gnat2KO-B_RepBio1	T
AT2G45070.1		2	h	M	VGSGAPQRGS	756.7	756.7	756.7	0	2						F	T	08-2019_Gnat2KO-B_RepBio1	T
AT1G04270.1		2	l	M	ADVEPEVAAA	738	738	738	2	2	0.0008502	7.393	99.92	99.38	99.99	F	T	08-2019_Gnat2KO-B_RepBio1	T
AT2G36835.1		2	l	M	AKKGGATLAE	685.5	685.5	685.5	0	1						F	T	08-2019_Gnat2KO-B_RepBio1	T
AT5G02760.1		8	l	R	IGAGMERSKI	12.57	12.57	12.57	0	1						F	T	08-2019_Gnat2KO-B_RepBio1	F
AT2G04030.1		63	h	D	AAVAEKETTE	390.7	390.7	390.7	0	1						F	T	08-2019_Gnat2KO-B_RepBio1	T
AT1G09310.1		2	J	M	GLVTEEVRAK	519.6	519.6	519.6	1	1	17.58	1	5.381	5.381	5.381	F	T	08-2019_Gnat2KO-B_RepBio1	T
AT1G56070.1		2	h	M	VKFTADELRR	316.7	316.7	316.7	1	1	191.1	1	0.5205	0.5205	0.5205	F	T	08-2019_Gnat2KO-B_RepBio1	T
AT1G11430.1		60	h	A	ATVDSDYSSK	389.3	389.3	389.3	0	1						F	T	08-2019_Gnat2KO-B_RepBio1	T
AT1G74710.1		267	h	L	QVSSVVMKLR	3.711	3.711	3.711	0	1						F	T	08-2019_Gnat2KO-B_RepBio1	F
AT4G08390.4		96	h	A	ATKSSSSDPD	140.8	140.8	140.8	0	1						F	T	08-2019_Gnat2KO-B_RepBio1	T
AT3G03100.1		2	l	M	ALTVAKSALE	936.4	936.4	936.4	1	1	0.002584	1	99.74	99.74	99.74	F	T	08-2019_Gnat2KO-B_RepBio1	T
AT1G30070.1		2	l	M	AEEVGLDLEE	439	439	439	0	1						F	T	08-2019_Gnat2KO-B_RepBio1	T
AT4G36940.1		1	l	-	MEKKENGLDG	345	345	345	0	1						F	T	08-2019_Gnat2KO-B_RepBio1	T
ATCG00490.1		340	h	R	ESTLGFVDLL	1.836	1.836	1.836	0	1						F	T	08-2019_Gnat2KO-B_RepBio1	F
AT1G64170.1		382	h	R	ESVVLGVLMN	5.289	5.289	5.289	0	1						F	T	08-2019_Gnat2KO-B_RepBio1	F
AT4G05180.1		83	h	A	EAIPIKVGGP	81.06	81.06	81.06	0	1						F	T	08-2019_Gnat2KO-B_RepBio1	F
AT4G10300.1		39	h	A	ESTEKLGITI	255.6	255.6	255.6	0	1						F	T	08-2019_Gnat2KO-B_RepBio1	T
AT1G16080.1		44	h	M	AAASAATAKK	842.5	842.5	842.5	1	1	26.23	1	3.672	3.672	3.672	F	T	08-2019_Gnat2KO-B_RepBio1	T
AT1G52000.1		2	l	M	SWDDGKHTKV	404.2	404.2	404.2	0	1						F	T	08-2019_Gnat2KO-B_RepBio1	T
ATCG00730.1		2	h	M	GVTKKPDLND	635.5	635.5	635.5	2	2	107.9	1.081	0.9184	0.8506	0.9916	F	T	08-2019_Gnat2KO-B_RepBio1	T
AT3G60750.1		67	h	A	AAVETVEPTT	903.9	903.9	903.9	2	3	14.9	1.038	6.289	6.074	6.512	F	T	08-2019_Gnat2KO-B_RepBio1	T
AT1G31850.1		1	l	-	MKSGKQSSQP	513.4	513.4	513.4	0	1						F	T	08-2019_Gnat2KO-B_RepBio1	T
AT3G61260.1		92	h	R	DVKLADLSKE	37.05	37.05	37.05	0	2						F	T	08-2019_Gnat2KO-B_RepBio1	F
AT1G64520.1		1	l	-	MDPQLTEVSQ	364.7	364.7	364.7	0	1						F	T	08-2019_Gnat2KO-B_RepBio1	T
AT1G13930.1		1	l	-	MNFISDQVKK	325.4	325.4	325.4	0	1						F	T	08-2019_Gnat2KO-B_RepBio1	T
AT2G15620.1		29	h	A	AQTTAPAEST	1378	1378	1378	1	1	33.97	1	2.86	2.86	2.86	F	T	08-2019_Gnat2KO-B_RepBio1	T
AT4G33680.1		46	l	C	VATPQEKIEY	165.4	165.4	165.4	1	2	0.2204	1	81.94	81.94	81.94	F	T	08-2019_Gnat2KO-B_RepBio1	T
AT5G11670.1		2	l	M	GSTPTDLPGE	1591	1591	1591	0	1						F	T	08-2019_Gnat2KO-B_RepBio1	T
AT4G31630.1		488	h	R	FQSELKVKEQ	4.055	4.055	4.055	0	1						F	T	08-2019_Gnat2KO-B_RepBio1	F
AT3G12345.1		33	h	H	ATDVESTEDT	133	133	133	1	1	151.1	1	0.6574	0.6574	0.6574	F	T	08-2019_Gnat2KO-B_RepBio1	T
AT1G62750.1		82	h	A	AAEAEAKRAV	122.9	122.9	122.9	2	2	563.9	1.339	0.177	0.1322	0.237	F	T	08-2019_Gnat2KO-B_RepBio1	F
AT1G12350.1		290	h	S	NKPESIVEDN	4.627	4.627	4.627	0	1						F	T	08-2019_Gnat2KO-B_RepBio1	F
AT5G56500.1		302	h	A	EDIEQEPLAT	6.752	6.752	6.752	0	1						F	T	08-2019_Gnat2KO-B_RepBio1	F
AT3G01480.1		93	h	S	VLISGPPIKD	45.75	45.75	45.75	0	2						F	T	08-2019_Gnat2KO-B_RepBio1	F
AT2G18600.1		6	h	F	KVKEKQREES	11.38	11.38	11.38	0	1						F	T	08-2019_Gnat2KO-B_RepBio1	F
ATCG00140.1		1	h	-	MNPLVSAASV	421.5	421.5	421.5	0	1						F	T	08-2019_Gnat2KO-B_RepBio1	T
AT1G04910.1		199	h	R	EHSAIYLTPF	3.058	3.058	3.058	0	1						F	T	08-2019_Gnat2KO-B_RepBio1	F
AT4G29060.1		74	h	R	ATGTDVVAAV	152.1	152.1	152.1	2	2	47.43	1.14	2.065	1.816	2.347	F	T	08-2019_Gnat2KO-B_RepBio1	T
AT1G24100.1		2	l	M	AETTPKVKGH	731.5	731.5	731.5	0	1						F	T	08-2019_Gnat2KO-B_RepBio1	T
AT1G67740.1		144	h	A	AAEAAAASSD	9.46	9.46	9.46	0	2						F	T	08-2019_Gnat2KO-B_RepBio1	F
AT1G47128.1		135	h	G	DELPESIDWR	5.071	5.071	5.071	0	1						F	T	08-2019_Gnat2KO-B_RepBio1	F
AT1G06680.1		78	h	A	AYGEAANVFG	134.8	134.8	134.8	0	1						F	T	08-2019_Gnat2KO-B_RepBio1	T
AT3G56060.1		26	h	S	DEAGNYRFMK	85.68	85.68	85.68	0	1						F	T	08-2019_Gnat2KO-B_RepBio1	F
AT1G54410.1		2	l	M	AGLINKIGDA	562.3	562.3	562.3	0	1						F	T	08-2019_Gnat2KO-B_RepBio1	T
AT2G36530.1		2	l	M	ATITVVKARQ	593.9	593.9	593.9	1	2	0.000412	1	99.96	99.96	99.96	F	T	08-2019_Gnat2KO-B_RepBio1	T
AT4G17090.1		1	l	-	MELTLNSSSS	534.9	534.9	534.9	0	1						F	T	08-2019_Gnat2KO-B_RepBio1	T
AT2G45290.1		341	h	H	GAALGEKEVE	8.435	8.435	8.435	0	1						F	T	08-2019_Gnat2KO-B_RepBio1	F
AT2G37220.1		187	h	G	SSGSGYGGGG	8.092	8.092	8.092	0	1						F	T	08-2019_Gnat2KO-B_RepBio1	F
AT3G46610.1		73	h	K	RSLLGSSFGV	100.7	100.7	100.7	0	1						F	T	08-2019_Gnat2KO-B_RepBio1	F
AT5G63260.1		2	l	M	SKPEETSDPN	778.7	778.7	778.7	0	1						F	T	08-2019_Gnat2KO-B_RepBio1	T
ATCG00770.1		2	h	M	GKDTIADIIT	552.8	552.8	552.8	1	1	171.4	1	0.5802	0.5802	0.5802	F	T	08-2019_Gnat2KO-B_RepBio1	T
AT4G01310.1		43	h	A	SGTVLVEKSE	413.2	413.2	413.2	2	2	628.9	3.202	0.1588	0.04963	0.5066	F	T	08-2019_Gnat2KO-B_RepBio1	T
AT1G06680.1		41	h	C	KAQQSHEDDN	172.5	172.5	172.5	1	1	92.53	1	1.069	1.069	1.069	F	T	08-2019_Gnat2KO-B_RepBio1	T
AT1G63830.1		2	l	M	AASQDKLDKM	673.1	673.1	673.1	0	1						F	T	08-2019_Gnat2KO-B_RepBio1	T
AT2G39730.1		60	h	A	VKEDKQTDGD	343.3	343.3	343.3	3	3	12.55	1.046	7.38	7.075	7.696	F	T	08-2019_Gnat2KO-B_RepBio1	T
AT5G24400.1		69	h	K	SMATTNIGKE	311.4	311.4	311.4	0	1						F	T	08-2019_Gnat2KO-B_RepBio1	T
AT1G55490.1	AT3G13470.1	77	h	N	KLADLVGVTL	186.2	186.2	186.2	0	1						F	F	08-2019_Gnat2KO-B_RepBio1	F
AT5G54270.1		43	h	M	GNDLWYGPDR	82.27	82.27	82.27	0	1						F	T	08-2019_Gnat2KO-B_RepBio1	F
AT3G61870.1		75	h	A	AGGEFGILEG	109.1	109.1	109.1	0	2						F	T	08-2019_Gnat2KO-B_RepBio1	F
AT5G49940.1		68	l	R	SKVVKAVATP	232.7	232.7	232.7	0	1						F	T	08-2019_Gnat2KO-B_RepBio1	T
AT3G24513.1		31	h	G	AGKKLEVATR	105.2	105.2	105.2	0	1						F	T	08-2019_Gnat2KO-B_RepBio1	F
AT1G74830.1		304	h	N	QLKKEVRLDK	3.323	3.323	3.323	0	1						F	T	08-2019_Gnat2KO-B_RepBio1	F
AT2G15290.1		84	h	F	SYPTSPSSVP	116.8	116.8	116.8	0	1						F	T	08-2019_Gnat2KO-B_RepBio1	F
AT1G12900.1		64	h	A	KIKVAINGFG	107.2	107.2	107.2	0	3						F	T	08-2019_Gnat2KO-B_RepBio1	F
AT4G29060.1		82	h	A	AVEEQDSTPV	117.3	117.3	117.3	1	1	52.15	1	1.881	1.881	1.881	F	T	08-2019_Gnat2KO-B_RepBio1	F
AT3G48990.1		1	l	-	MDSDTLSGLL	510.8	510.8	510.8	1	1	0.002962	1	99.7	99.7	99.7	F	T	08-2019_Gnat2KO-B_RepBio1	T
AT2G04700.1		33	h	A	KTEPSEKSVE	400.6	400.6	400.6	1	2	53.82	1	1.824	1.824	1.824	F	T	08-2019_Gnat2KO-B_RepBio1	T
AT1G17880.1		27	h	K	AVHKTNTTDD	94.51	94.51	94.51	0	1						F	T	08-2019_Gnat2KO-B_RepBio1	F
AT4G17510.1		2	l	M	ATASESSSSK	945.3	945.3	945.3	1	1	0.001237	1	99.88	99.88	99.88	F	T	08-2019_Gnat2KO-B_RepBio2	T
AT1G61790.1		25	h	S	FSDSDSDSDL	234.2	234.2	234.2	0	1						F	T	08-2019_Gnat2KO-B_RepBio2	T
AT1G70300.1		674	l	K	PGTSEIRSPK	2.094	2.094	2.094	0	1						F	T	08-2019_Gnat2KO-B_RepBio2	F
AT1G29910.1	AT1G29930.1 | AT1G29920.1 | AT2G34420.1	38	h	K	TVAKPKGPSG	149.3	149.3	149.3	0	1						F	F	08-2019_Gnat2KO-B_RepBio2	F
AT4G02770.1		46	h	A	EKTDSSAAAA	319.5	319.5	319.5	0	1						F	T	08-2019_Gnat2KO-B_RepBio2	T
AT4G33300.1		463	h	K	NLLTLGKDPR	1.803	1.803	1.803	0	1						F	T	08-2019_Gnat2KO-B_RepBio2	F
AT4G24750.1		58	h	M	QAVDEDIDLK	571	571	571	0	1						F	T	08-2019_Gnat2KO-B_RepBio2	T
AT3G05590.1		2	h	M	GIDLIAGGKS	470.1	470.1	470.1	1	1	542.2	1	0.1841	0.1841	0.1841	F	T	08-2019_Gnat2KO-B_RepBio2	T
AT3G24420.1		2	h	M	VVNQKISGLA	577.8	577.8	577.8	1	1	208.3	1	0.4777	0.4777	0.4777	F	T	08-2019_Gnat2KO-B_RepBio2	T
AT3G23700.1		55	h	F	SSSATADTDR	362.3	362.3	362.3	0	1						F	T	08-2019_Gnat2KO-B_RepBio2	T
AT5G03430.1		1	l	-	MEIDKAIGES	433.5	433.5	433.5	0	1						F	T	08-2019_Gnat2KO-B_RepBio2	T
AT3G54050.1		60	h	M	AVAADAAETK	496.1	496.1	496.1	1	2	182.8	1	0.5441	0.5441	0.5441	F	T	08-2019_Gnat2KO-B_RepBio2	T
AT5G55610.1		58	h	C	DAAAAIDDDY	261.7	261.7	261.7	1	1	215.3	1	0.4622	0.4622	0.4622	F	T	08-2019_Gnat2KO-B_RepBio2	T
AT3G12780.1		78	h	M	AKKSVGDLTS	439.8	439.8	439.8	5	5	199	15.01	0.4999	0.03345	7.014	F	T	08-2019_Gnat2KO-B_RepBio2	T
AT2G21330.1		49	h	A	ASAYADELVK	421.6	421.6	421.6	0	1						F	T	08-2019_Gnat2KO-B_RepBio2	T
AT1G63940.1		48	h	A	SFANENREFV	200.9	200.9	200.9	0	1						F	T	08-2019_Gnat2KO-B_RepBio2	T
AT1G23820.1		1	l	-	MDAKETSATD	592.8	592.8	592.8	0	1						F	T	08-2019_Gnat2KO-B_RepBio2	T
AT3G52230.1		2	l	M	AEEAQVDRSN	790.8	790.8	790.8	0	1						F	T	08-2019_Gnat2KO-B_RepBio2	T
AT2G34970.1		2	h	M	GAQKKGGAAA	679.7	679.7	679.7	1	1	74.61	1	1.323	1.323	1.323	F	T	08-2019_Gnat2KO-B_RepBio2	T
AT3G11270.1		1	l	-	MDVIKTQQIS	397.1	397.1	397.1	1	1	6e-06	1	100	100	100	F	T	08-2019_Gnat2KO-B_RepBio2	T
AT2G17560.1		1	h	-	MKGGESKAEA	547.8	547.8	547.8	0	1						F	T	08-2019_Gnat2KO-B_RepBio2	T
AT1G20020.1		57	h	A	QITTETDTPT	280.1	280.1	280.1	1	2	66.37	1	1.484	1.484	1.484	F	T	08-2019_Gnat2KO-B_RepBio2	T
AT2G16280.1		1	l	-	MEAANEPVNG	450.7	450.7	450.7	0	1						F	T	08-2019_Gnat2KO-B_RepBio2	T
AT1G55805.1		53	l	M	SSVEKTGSDS	297	297	297	0	1						F	T	08-2019_Gnat2KO-B_RepBio2	T
AT4G21280.1		76	h	A	DAISIKVGPP	200.1	200.1	200.1	0	2						F	T	08-2019_Gnat2KO-B_RepBio2	T
AT4G09650.1		48	h	M	SATAASSYAM	226	226	226	2	3	78.11	1.029	1.264	1.229	1.3	F	T	08-2019_Gnat2KO-B_RepBio2	T
AT1G29930.1	AT1G29910.1 | AT1G29920.1 | AT2G34420.1	38	h	K	TVAKPKGPSG	149.3	149.3	149.3	0	1						F	F	08-2019_Gnat2KO-B_RepBio2	F
AT2G19520.1		1	l	-	MESDEAAAVS	490.3	490.3	490.3	1	2	0.001701	1	99.83	99.83	99.83	F	T	08-2019_Gnat2KO-B_RepBio2	T
AT3G11200.1		2	l	M	AAAAVSSNPR	883.4	883.4	883.4	1	1	7e-05	1	99.99	99.99	99.99	F	T	08-2019_Gnat2KO-B_RepBio2	T
AT2G35410.1		67	h	C	SVAEKETSAD	450	450	450	1	1	3934	1	0.02541	0.02541	0.02541	F	T	08-2019_Gnat2KO-B_RepBio2	T
AT3G57560.1		51	h	A	TVSTPPSIAT	246.8	246.8	246.8	0	2						F	T	08-2019_Gnat2KO-B_RepBio2	T
AT4G31000.1		272	h	K	SNIVTVEDFL	2.739	2.739	2.739	0	1						F	T	08-2019_Gnat2KO-B_RepBio2	F
AT1G11840.1		2	l	M	AEASDLLEWP	679.7	679.7	679.7	1	1	0.001717	1	99.83	99.83	99.83	F	T	08-2019_Gnat2KO-B_RepBio2	T
AT5G64270.1		2	l	M	ADLDPEIAKT	572.4	572.4	572.4	0	1						F	T	08-2019_Gnat2KO-B_RepBio2	T
AT1G67430.2		2	h	M	VKYSQEPDNQ	629.8	629.8	629.8	3	3	54.05	1.935	1.816	0.9469	3.456	F	T	08-2019_Gnat2KO-B_RepBio2	T
AT4G27440.1		68	h	Q	TAATSSPTVT	678.1	678.1	678.1	1	2	21.53	1	4.439	4.439	4.439	F	T	08-2019_Gnat2KO-B_RepBio2	T
AT3G58140.1		54	h	S	AVDIGGVAIA	169	169	169	1	1	868.9	1	0.115	0.115	0.115	F	T	08-2019_Gnat2KO-B_RepBio2	T
AT1G67280.1		62	h	L	GVAESGKAAQ	188.2	188.2	188.2	2	2	69.85	2.078	1.411	0.6843	2.889	F	T	08-2019_Gnat2KO-B_RepBio2	T
AT5G14260.1		51	h	V	SSSDTLVASG	458.6	458.6	458.6	1	1	30.45	1	3.179	3.179	3.179	F	T	08-2019_Gnat2KO-B_RepBio2	T
AT3G16240.1		2	h	M	AGVAFGSFDD	794.5	794.5	794.5	1	2	7.725	1	11.46	11.46	11.46	F	T	08-2019_Gnat2KO-B_RepBio2	T
AT5G52520.1		41	h	F	ATAPSGTASP	291.9	291.9	291.9	2	2	122.5	1.021	0.8096	0.7933	0.8263	F	T	08-2019_Gnat2KO-B_RepBio2	T
AT5G63420.1		60	h	C	SVTSAPASGT	333.4	333.4	333.4	1	1	87.85	1	1.126	1.126	1.126	F	T	08-2019_Gnat2KO-B_RepBio2	T
AT1G55490.1		55	h	C	AAKELHFNKD	441	441	441	1	1	1589	1	0.06288	0.06288	0.06288	F	T	08-2019_Gnat2KO-B_RepBio2	T
AT4G28730.1		52	h	M	TSSSSAASSS	273.2	273.2	273.2	0	1						F	T	08-2019_Gnat2KO-B_RepBio2	T
AT4G09320.1		1	l	-	MEQTFIMIKP	345.5	345.5	345.5	0	2						F	T	08-2019_Gnat2KO-B_RepBio2	T
AT3G63130.1		1	l	-	MDHSAKTTQN	368.6	368.6	368.6	1	1	0.000169	1	99.98	99.98	99.98	F	T	08-2019_Gnat2KO-B_RepBio2	T
AT1G65930.1		2	l	M	AFEKIKVANP	446.5	446.5	446.5	0	2						F	T	08-2019_Gnat2KO-B_RepBio2	T
AT5G04430.1		1	l	-	MESTESYAAG	631.1	631.1	631.1	1	3	0.002461	1	99.75	99.75	99.75	F	T	08-2019_Gnat2KO-B_RepBio2	T
AT5G06760.1		8	l	T	ASNIAASAKS	15.28	15.28	15.28	0	1						F	T	08-2019_Gnat2KO-B_RepBio2	F
AT2G39730.1		73	h	R	GLAYDTSDDQ	60.35	60.35	60.35	0	1						F	T	08-2019_Gnat2KO-B_RepBio2	F
AT4G18440.1		47	h	C	SVSTTTDSPK	353.4	353.4	353.4	0	1						F	T	08-2019_Gnat2KO-B_RepBio2	T
AT1G68010.1		2	l	M	AKPVSIEVYN	539.7	539.7	539.7	1	1	0.000928	1	99.91	99.91	99.91	F	T	08-2019_Gnat2KO-B_RepBio2	T
AT3G16470.1		2	h	M	AKKLEAQGGR	505.7	505.7	505.7	1	1	0.3314	1	75.11	75.11	75.11	F	T	08-2019_Gnat2KO-B_RepBio2	T
AT3G15190.1		79	h	C	EAAAPTKKAD	260.1	260.1	260.1	2	2	903	13.88	0.1106	0.007977	1.514	F	T	08-2019_Gnat2KO-B_RepBio2	T
AT1G72370.1		2	l	M	ATNGSASSAQ	857.6	857.6	857.6	1	1	2.8e-05	1	100	100	100	F	T	08-2019_Gnat2KO-B_RepBio2	T
AT3G16400.1		2	l	M	AQKLEAKGGE	505.4	505.4	505.4	0	1						F	T	08-2019_Gnat2KO-B_RepBio2	T
AT5G63510.1	AT1G24150.1 | AT1G24150.2	24	h	A	AEAALARKTE	320.9	320.9	320.9	1	1	350100000	1	2.857e-07	2.857e-07	2.857e-07	F	F	08-2019_Gnat2KO-B_RepBio2	F
AT4G20360.1		243	h	A	LLAVETLTEN	8.851	8.851	8.851	0	1						F	T	08-2019_Gnat2KO-B_RepBio2	F
AT2G04030.1		62	h	C	DAAVAEKETT	457.6	457.6	457.6	0	2						F	T	08-2019_Gnat2KO-B_RepBio2	T
AT5G19220.1		67	h	M	SLNSVAGESK	203	203	203	0	1						F	T	08-2019_Gnat2KO-B_RepBio2	T
AT1G10700.1		88	h	A	AATSESGSKS	120.9	120.9	120.9	0	1						F	T	08-2019_Gnat2KO-B_RepBio2	F
AT4G28750.1		46	h	A	AEDPAPASSS	1043	1043	1043	1	3	35.84	1	2.714	2.714	2.714	F	T	08-2019_Gnat2KO-B_RepBio2	T
ATCG00640.1		2	h	M	AKGKDVRVTI	443.4	443.4	443.4	1	1	17.19	1	5.497	5.497	5.497	F	T	08-2019_Gnat2KO-B_RepBio2	T
AT5G06130.2		17	l	L	SSPSTSKSLL	109.2	109.2	109.2	0	1						F	T	08-2019_Gnat2KO-B_RepBio2	F
AT5G16440.1		60	l	M	TDSNDAGMDA	430.3	430.3	430.3	0	1						F	T	08-2019_Gnat2KO-B_RepBio2	T
AT2G13360.1		1	l	-	MDYMYGPGRH	248.5	248.5	248.5	0	1						F	T	08-2019_Gnat2KO-B_RepBio2	T
AT1G01620.1		1	l	-	MEGKEEDVRV	406.2	406.2	406.2	1	1	0.000258	1	99.97	99.97	99.97	F	T	08-2019_Gnat2KO-B_RepBio2	T
AT1G55490.1	AT3G13470.1 | AT1G55490.2 | AT1G55490.3 | AT1G55490.4 | AT1G55490.5 | AT5G56500.1 | AT5G56500.2	114	h	R	EVELEDPVEN	4.672	4.672	4.672	0	2						T	F	08-2019_Gnat2KO-B_RepBio2	F
AT5G48770.1		147	h	V	ANLSGMVSRY	3.521	3.521	3.521	0	1						F	T	08-2019_Gnat2KO-B_RepBio2	F
AT3G10670.1		67	h	S	ASSVSSAVDS	488.9	488.9	488.9	0	1						F	T	08-2019_Gnat2KO-B_RepBio2	T
AT2G04520.1		2	h	M	PKNKGKGGKN	419.2	419.2	419.2	1	1	115.7	1	0.8568	0.8568	0.8568	F	T	08-2019_Gnat2KO-B_RepBio2	T
AT2G36530.1		2	l	M	ATITVVKARQ	593.9	593.9	593.9	2	2	9.546e-05	1.425	99.99	99.99	99.99	F	T	08-2019_Gnat2KO-B_RepBio2	T
AT5G02450.1		2	h	M	VATGLFVGLN	562.8	562.8	562.8	0	1						F	T	08-2019_Gnat2KO-B_RepBio2	T
AT1G29880.1		40	l	P	MDATEQSLRQ	96.33	96.33	96.33	0	1						F	T	08-2019_Gnat2KO-B_RepBio2	F
AT4G15630.1		1	l	-	MEHESKNKVD	348.5	348.5	348.5	0	1						F	T	08-2019_Gnat2KO-B_RepBio2	T
ATCG00490.1		173	h	C	TIKPKLGLSA	4.245	4.245	4.245	0	1						F	T	08-2019_Gnat2KO-B_RepBio2	F
AT2G18110.1		2	l	M	AAFPNLNSGS	606.4	606.4	606.4	1	1	0.03218	1	96.88	96.88	96.88	F	T	08-2019_Gnat2KO-B_RepBio2	T
AT4G38220.1		21	h	G	DDAIVSRFQE	133.1	133.1	133.1	0	1						F	T	08-2019_Gnat2KO-B_RepBio2	T
AT5G56500.1	AT3G13470.1 | AT1G55490.1 | AT1G55490.2 | AT1G55490.3 | AT1G55490.4 | AT1G55490.5 | AT5G56500.2	73	h	N	KLADLVGVTL	58.81	58.81	58.81	0	1						T	F	08-2019_Gnat2KO-B_RepBio2	F
AT2G07732.1		75	h	A	TPGTCEEMIK	44.57	44.57	44.57	0	1						F	T	08-2019_Gnat2KO-B_RepBio2	F
AT1G09340.1		51	h	A	SSEKKILIMG	140.3	140.3	140.3	0	1						F	T	08-2019_Gnat2KO-B_RepBio2	T
AT5G61970.1		2	h	M	GKKQSEISAM	544.1	544.1	544.1	0	1						F	T	08-2019_Gnat2KO-B_RepBio2	T
AT4G22150.1		2	l	M	SSKDKKLSKP	866.7	866.7	866.7	0	1						F	T	08-2019_Gnat2KO-B_RepBio2	T
AT3G54890.1		45	h	M	AAHWMPGEPR	145.3	145.3	145.3	1	2	29.15	1	3.317	3.317	3.317	F	T	08-2019_Gnat2KO-B_RepBio2	T
AT4G35100.1		2	l	M	SKEVSEEGKT	580.3	580.3	580.3	1	1	0.000241	1	99.98	99.98	99.98	F	T	08-2019_Gnat2KO-B_RepBio2	T
AT5G03070.1		28	l	R	KQAVTVAKER	87.79	87.79	87.79	0	1						F	T	08-2019_Gnat2KO-B_RepBio2	F
AT1G20696.1		1	h	-	MKGAKSKAET	525.4	525.4	525.4	0	1						F	T	08-2019_Gnat2KO-B_RepBio2	T
AT3G12490.1		2	l	M	ALVGGVGDVP	708.8	708.8	708.8	0	1						F	T	08-2019_Gnat2KO-B_RepBio2	T
AT3G23810.1		2	l	M	ALLVEKTSSG	640.7	640.7	640.7	1	2	5e-06	1	100	100	100	F	T	08-2019_Gnat2KO-B_RepBio2	T
AT2G26670.1		56	h	A	ATTAAEKQKK	246.2	246.2	246.2	1	2	58.05	1	1.693	1.693	1.693	F	T	08-2019_Gnat2KO-B_RepBio2	T
AT5G22800.1		57	h	K	SSSVSVQPVS	249.5	249.5	249.5	1	2	24.95	1	3.853	3.853	3.853	F	T	08-2019_Gnat2KO-B_RepBio2	T
AT5G56500.1	AT1G55490.1 | AT3G13470.1 | AT1G55490.2 | AT1G55490.3 | AT1G55490.4 | AT1G55490.5 | AT5G56500.2	110	h	R	EVELEDPVEN	46.72	46.72	46.72	0	1						T	F	08-2019_Gnat2KO-B_RepBio2	F
AT5G08050.1		32	h	S	KKSTATPQVK	207	207	207	1	1	92.04	1	1.075	1.075	1.075	F	T	08-2019_Gnat2KO-B_RepBio2	T
AT1G79340.1		2	h	M	TKKAVLIGIN	508.2	508.2	508.2	1	1	47.5	1	2.062	2.062	2.062	F	T	08-2019_Gnat2KO-B_RepBio2	T
ATCG00540.1		36	h	A	YPIFAQQNYE	85.49	85.49	85.49	0	1						F	T	08-2019_Gnat2KO-B_RepBio2	F
AT2G01520.1		2	l	M	ATSGTYVTEV	910.2	910.2	910.2	4	4	0.0008712	4.746	99.91	99.59	99.98	F	T	08-2019_Gnat2KO-B_RepBio2	T
AT2G38070.1		228	l	P	QTTAKKTNRD	1.984	1.984	1.984	0	1						F	T	08-2019_Gnat2KO-B_RepBio2	F
AT2G45940.1		207	h	Y	RTQHLVESPS	5.031	5.031	5.031	0	1						F	T	08-2019_Gnat2KO-B_RepBio2	F
AT3G08920.1		34	h	A	VSGKELILSG	350.8	350.8	350.8	0	1						F	T	08-2019_Gnat2KO-B_RepBio2	T
AT5G44290.1		436	h	K	YPPSKEIDAK	3.893	3.893	3.893	0	1						F	T	08-2019_Gnat2KO-B_RepBio2	F
AT1G56070.1		2	h	M	VKFTADELRR	316.7	316.7	316.7	1	1	1367	1	0.07308	0.07308	0.07308	F	T	08-2019_Gnat2KO-B_RepBio2	T
AT3G10020.1		1	l	-	MQAVSVDETK	485.8	485.8	485.8	0	1						F	T	08-2019_Gnat2KO-B_RepBio2	T
AT1G71350.1		232	l	S	TSAADAKNDA	5.9	5.9	5.9	0	1						F	T	08-2019_Gnat2KO-B_RepBio2	F
AT2G39730.1		61	h	V	KEDKQTDGDR	251.5	251.5	251.5	0	1						F	T	08-2019_Gnat2KO-B_RepBio2	T
AT1G17050.1		61	h	R	AVPAKSKENS	195	195	195	0	1						F	T	08-2019_Gnat2KO-B_RepBio2	T
ATCG00730.1		2	h	M	GVTKKPDLND	635.5	635.5	635.5	2	2	423	4.521	0.2358	0.05226	1.057	F	T	08-2019_Gnat2KO-B_RepBio2	T
AT1G31850.1		1	l	-	MKSGKQSSQP	513.4	513.4	513.4	0	1						F	T	08-2019_Gnat2KO-B_RepBio2	T
AT5G60600.1		50	h	N	SNQGSDLAEL	304.2	304.2	304.2	0	1						F	T	08-2019_Gnat2KO-B_RepBio2	T
AT4G08390.4		92	h	N	STTAATKSSS	266.3	266.3	266.3	0	1						F	T	08-2019_Gnat2KO-B_RepBio2	T
AT3G54660.1		75	h	A	STDNGAESDR	163.8	163.8	163.8	0	1						F	T	08-2019_Gnat2KO-B_RepBio2	T
AT5G08230.1		498	l	K	AKLLAGSTDS	6.324	6.324	6.324	0	1						F	T	08-2019_Gnat2KO-B_RepBio2	F
AT2G35520.1		2	h	M	VKSTSKDAQD	577.9	577.9	577.9	0	1						F	T	08-2019_Gnat2KO-B_RepBio2	T
AT2G14880.1		45	h	A	VTSATESSEP	973.4	973.4	973.4	0	1						F	T	08-2019_Gnat2KO-B_RepBio2	T
AT3G09660.1		371	h	K	AGITLSLFGG	4.578	4.578	4.578	0	1						F	T	08-2019_Gnat2KO-B_RepBio2	F
AT1G06680.1		41	h	C	KAQQSHEDDN	172.5	172.5	172.5	0	1						F	T	08-2019_Gnat2KO-B_RepBio2	T
AT5G54390.1		306	h	K	EKIWDHAAGV	3.183	3.183	3.183	0	1						F	T	08-2019_Gnat2KO-B_RepBio2	F
AT5G55710.1		51	l	Q	SKGDDSVDAS	198.2	198.2	198.2	1	1	0.3495	1	74.1	74.1	74.1	F	T	08-2019_Gnat2KO-B_RepBio2	T
AT2G15290.1		84	h	F	SYPTSPSSVP	116.8	116.8	116.8	0	1						F	T	08-2019_Gnat2KO-B_RepBio2	F
AT4G35000.1		2	l	M	AAPIVDAEYL	761	761	761	1	2	0.000155	1	99.98	99.98	99.98	F	T	08-2019_Gnat2KO-B_RepBio2	T
AT1G55490.1	AT3G13470.1 | AT1G55490.2 | AT1G55490.3 | AT1G55490.4 | AT1G55490.5 | AT5G56500.1 | AT5G56500.2	77	h	N	KLADLVGVTL	186.2	93.12	186.2	1	1	111.1	1	0.8924	0.8924	0.8924	T	F	08-2019_Gnat2KO-B_RepBio2	F
AT4G01800.1		73	h	A	SLGGLLSGIF	279	279	279	0	1						F	T	08-2019_Gnat2KO-B_RepBio2	T
AT3G27310.1		22	l	S	MEASSSAQAK	142.3	142.3	142.3	0	1						F	T	08-2019_Gnat2KO-B_RepBio2	T
AT3G52140.1		2	h	M	AGKSNKSKAK	710.1	710.1	710.1	1	1	6.848	1	12.74	12.74	12.74	F	T	08-2019_Gnat2KO-B_RepBio2	T
AT5G08060.1		2	l	M	AKSVSTAASS	812.3	812.3	812.3	1	1	0.000102	1	99.99	99.99	99.99	F	T	08-2019_Gnat2KO-B_RepBio2	T
AT1G45233.2		189	h	K	FLSSLPVHLK	4.345	4.345	4.345	0	1						F	T	08-2019_Gnat2KO-B_RepBio2	F
AT4G24820.1		1	l	-	MDGGAEGSQQ	361.9	361.9	361.9	2	2	0.004869	1.306	99.52	99.37	99.63	F	T	08-2019_Gnat2KO-B_RepBio2	T
AT5G38660.1		66	h	R	AADSTSSSPS	179	179	179	0	1						F	T	08-2019_Gnat2KO-B_RepBio2	T
AT5G40950.1		59	h	S	AHKKGAGSTK	167.8	167.8	167.8	1	1	18900	1	0.005291	0.005291	0.005291	F	T	08-2019_Gnat2KO-B_RepBio2	T
AT4G20360.1		104	h	L	ASIGSSVAKK	43.36	43.36	43.36	0	1						F	T	08-2019_Gnat2KO-B_RepBio2	F
AT4G34290.1		51	h	A	AASSDPTTTT	2846	2846	2846	1	1	27.67	1	3.488	3.488	3.488	F	T	08-2019_Gnat2KO-B_RepBio2	T
AT1G06190.1		194	h	F	SSQGEVQGDT	6.963	6.963	6.963	0	1						F	T	08-2019_Gnat2KO-B_RepBio2	F
AT2G15620.1		28	h	A	AAQTTAPAES	739.1	739.1	739.1	1	1	66.21	1	1.488	1.488	1.488	F	T	08-2019_Gnat2KO-B_RepBio2	T
AT3G53000.1		158	h	F	EVDGTVRFHL	2.374	2.374	2.374	0	1						F	T	08-2019_Gnat2KO-B_RepBio2	F
AT1G29250.1		1	l	-	MEEITEGVNN	296.5	296.5	296.5	0	2						F	T	08-2019_Gnat2KO-B_RepBio2	T
AT5G51820.1		63	h	A	GTDSIEIKSL	297.5	297.5	297.5	0	1						F	T	08-2019_Gnat2KO-B_RepBio2	T
AT3G02780.1		53	l	M	TDTKDAGMDA	205.3	205.3	205.3	1	1	0.000913	1	99.91	99.91	99.91	F	T	08-2019_Gnat2KO-B_RepBio2	T
AT1G30230.1		2	l	M	AAFPNLNSDA	619.9	619.9	619.9	2	4	0.00226	12.21	99.77	97.31	99.98	F	T	08-2019_Gnat2KO-B_RepBio2	T
AT2G45710.1		2	h	M	VLQNDIDLLN	574	574	574	1	1	116.3	1	0.8523	0.8523	0.8523	F	T	08-2019_Gnat2KO-B_RepBio2	T
AT1G07840.1		80	l	R	KAKGLSIDGH	43.38	43.38	43.38	0	1						F	T	08-2019_Gnat2KO-B_RepBio2	F
AT5G08350.1		148	h	S	PQGDIIRVHY	3.744	3.744	3.744	0	1						F	T	08-2019_Gnat2KO-B_RepBio2	F
AT2G20260.1		48	h	A	AEDTPPATAS	468.7	468.7	468.7	0	1						F	T	08-2019_Gnat2KO-B_RepBio2	T
AT1G18080.1		2	l	M	AEGLVLKGTM	461.8	461.8	461.8	1	1	6.6e-05	1	99.99	99.99	99.99	F	T	08-2019_Gnat2KO-B_RepBio2	T
AT4G34050.1		2	l	M	ATTTTEATKT	1107	1107	1107	1	1	0.01209	1	98.81	98.81	98.81	F	T	08-2019_Gnat2KO-B_RepBio2	T
AT1G08880.1		2	l	M	STGAGSGTTK	857	857	857	0	1						F	T	08-2019_Gnat2KO-B_RepBio2	T
AT3G62600.1		24	h	A	GKSYYDVLQV	174.2	174.2	174.2	0	1						F	T	08-2019_Gnat2KO-B_RepBio2	T
AT1G19970.1		8	h	P	IQSVMAWIRR	6.127	6.127	6.127	0	1						F	T	08-2019_Gnat2KO-B_RepBio2	F
AT2G32080.1		1	l	-	MEANSGGGGG	444.4	444.4	444.4	1	1	0.001121	1	99.89	99.89	99.89	F	T	08-2019_Gnat2KO-B_RepBio2	T
AT3G50470.1		79	h	K	AVSLVEAYAE	30.59	30.59	30.59	0	1						F	T	08-2019_Gnat2KO-B_RepBio2	F
ATCG00480.1		2	h	M	RTNPTTSNPE	674.8	674.8	674.8	0	1						F	T	08-2019_Gnat2KO-B_RepBio2	T
AT3G26450.1		2	l	M	ATSGTYVTQV	761.5	761.5	761.5	2	2	0.0002745	1.818	99.97	99.95	99.98	F	T	08-2019_Gnat2KO-B_RepBio2	T
AT5G23060.1		69	h	S	SLTEVEKTIN	87.3	87.3	87.3	0	1						F	T	08-2019_Gnat2KO-B_RepBio2	F
AT1G75780.1		1	l	-	MREILHVQGG	236.3	236.3	236.3	0	1						F	T	08-2019_Gnat2KO-B_RepBio2	T
AT3G59820.1		112	h	N	ATTVAAKKPE	248	248	248	0	1						F	T	08-2019_Gnat2KO-B_RepBio2	T
AT3G01280.1		2	h	M	VKGPGLYTEI	536.1	536.1	536.1	1	2	83.78	1	1.18	1.18	1.18	F	T	08-2019_Gnat2KO-B_RepBio2	T
AT1G76510.1		375	h	R	VQSDPAGRLV	2.882	2.882	2.882	0	1						F	T	08-2019_Gnat2KO-B_RepBio2	F
AT2G44120.1		2	l	M	AESKVVVPES	837.2	837.2	837.2	1	1	0.001552	1	99.85	99.85	99.85	F	T	08-2019_Gnat2KO-B_RepBio2	T
AT5G62790.1		51	h	C	SVKVQQQQQP	193	193	193	0	2						F	T	08-2019_Gnat2KO-B_RepBio2	T
AT2G37170.1		2	h	M	AKDVEGPEGF	662.4	662.4	662.4	1	1	1.396	1	41.74	41.74	41.74	F	T	08-2019_Gnat2KO-B_RepBio2	T
AT2G47440.1		244	l	F	SKIVDGRRPA	3.97	3.97	3.97	0	1						F	T	08-2019_Gnat2KO-B_RepBio2	F
AT5G16440.1		55	h	F	SAVTMTDSND	645.8	645.8	645.8	0	1						F	T	08-2019_Gnat2KO-B_RepBio2	T
AT2G28000.1		467	h	L	STVIPAIKET	4.516	4.516	4.516	0	1						F	T	08-2019_Gnat2KO-B_RepBio2	F
AT5G28840.1		3	h	G	TTNGTDYGAY	9.83	9.83	9.83	0	1						F	T	08-2019_Gnat2KO-B_RepBio2	F
AT1G13930.1		49	h	A	EAAQAAARNE	179.1	179.1	179.1	0	1						F	T	08-2019_Gnat2KO-B_RepBio2	T
AT4G29060.1		74	h	R	ATGTDVVAAV	152.1	152.1	152.1	0	2						F	T	08-2019_Gnat2KO-B_RepBio2	T
AT4G37930.1		31	h	S	SLPSEAVDEK	315.8	315.8	315.8	1	1	168.4	1	0.5902	0.5902	0.5902	F	T	08-2019_Gnat2KO-B_RepBio2	T
AT3G61470.1		46	h	A	VAADPDRPIW	158	158	158	0	1						F	T	08-2019_Gnat2KO-B_RepBio2	T
AT1G72610.1		18	h	A	SVQDFCVANL	102.9	102.9	102.9	0	1						F	T	08-2019_Gnat2KO-B_RepBio2	F
AT1G62750.1		82	h	A	AAEAEAKRAV	122.9	122.9	122.9	1	1	86.73	1	1.14	1.14	1.14	F	T	08-2019_Gnat2KO-B_RepBio2	F
AT3G23990.1		32	h	Y	AAKEIKFGVE	130.3	130.3	130.3	0	1						F	T	08-2019_Gnat2KO-B_RepBio2	T
AT1G18730.1		66	h	M	AVMVQQIEGM	81.24	81.24	81.24	0	2						F	T	08-2019_Gnat2KO-B_RepBio2	F
AT1G04420.1		49	h	A	KASTKNAMEY	351.1	351.1	351.1	1	2	61.29	1	1.605	1.605	1.605	F	T	08-2019_Gnat2KO-B_RepBio2	T
AT1G68590.1		50	h	L	AAPETLTAET	148.5	148.5	148.5	0	1						F	T	08-2019_Gnat2KO-B_RepBio2	T
AT3G03780.1		2	l	M	ASHIVGYPRM	428.9	428.9	428.9	1	2	0.01366	1	98.65	98.65	98.65	F	T	08-2019_Gnat2KO-B_RepBio2	T
AT2G39730.1		59	h	L	AVKEDKQTDG	523.9	523.9	523.9	0	2						F	T	08-2019_Gnat2KO-B_RepBio2	T
AT3G63410.1		51	h	C	SSSSVSSSRP	372.2	372.2	372.2	0	2						F	T	08-2019_Gnat2KO-B_RepBio2	T
AT1G35160.1		2	l	M	AAPPASSSAR	743.5	743.5	743.5	1	1	0.000147	1	99.99	99.99	99.99	F	T	08-2019_Gnat2KO-B_RepBio2	T
AT1G37130.1		2	l	M	AASVDNRQYA	647.8	647.8	647.8	0	1						F	T	08-2019_Gnat2KO-B_RepBio2	T
AT4G24280.1		78	h	N	EKVVGIDLGT	135.8	135.8	135.8	0	1						F	T	08-2019_Gnat2KO-B_RepBio2	T
AT5G19250.1		25	h	S	DTADEEDVLL	423.3	423.3	423.3	2	2	136.8	2.767	0.7256	0.2634	1.982	F	T	08-2019_Gnat2KO-B_RepBio2	T
AT5G01530.1		96	h	D	SLDQNLAKNL	26.75	26.75	26.75	0	1						F	T	08-2019_Gnat2KO-B_RepBio2	F
AT1G75850.2		334	l	V	LTSVPCPELA	3.767	3.767	3.767	0	1						F	T	08-2019_Gnat2KO-B_RepBio2	F
AT4G04770.1		53	h	R	ADVGIDSRPI	169.2	169.2	169.2	0	1						F	T	08-2019_Gnat2KO-B_RepBio2	T
AT3G05530.1		2	l	M	ATPMVEDTSS	789.1	789.1	789.1	1	1	0.01833	1	98.2	98.2	98.2	F	T	08-2019_Gnat2KO-B_RepBio2	T
AT3G09840.1		2	l	M	STPAESSDSK	964.3	964.3	964.3	0	1						F	T	08-2019_Gnat2KO-B_RepBio2	T
AT4G23400.1		1	l	-	MEGKEEDVNV	427.1	427.1	427.1	0	2						F	T	08-2019_Gnat2KO-B_RepBio2	T
AT3G11400.1		2	h	M	TIDSQQKTSK	444.3	444.3	444.3	0	1						F	T	08-2019_Gnat2KO-B_RepBio2	T
AT5G48240.1		2	l	M	STGEEGHMAM	671.4	671.4	671.4	0	1						F	T	08-2019_Gnat2KO-B_RepBio2	T
AT4G38970.1		48	h	A	ASSYADELVK	548.1	548.1	548.1	3	4	81.24	1.044	1.216	1.165	1.269	F	T	08-2019_Gnat2KO-B_RepBio2	T
AT4G02530.1		74	h	A	AILEADDDEE	279.3	279.3	279.3	0	1						F	T	08-2019_Gnat2KO-B_RepBio2	T
AT5G64040.1		96	h	R	SKTNKELNDK	35.6	35.6	35.6	0	1						F	T	08-2019_Gnat2KO-B_RepBio2	F
AT4G20360.1		244	h	L	LAVETLTENP	8.762	8.762	8.762	0	1						F	T	08-2019_Gnat2KO-B_RepBio2	F
AT4G34290.1		52	h	A	ASSDPTTTTK	1030	1030	1030	1	1	68.37	1	1.442	1.442	1.442	F	T	08-2019_Gnat2KO-B_RepBio2	T
AT1G76180.1		2	l	M	AEEIKNVPEQ	596.6	596.6	596.6	1	2	0.000427	1	99.96	99.96	99.96	F	T	08-2019_Gnat2KO-B_RepBio2	T
AT4G28750.1		45	h	R	AAEDPAPASS	666.8	666.8	666.8	1	2	1719	1	0.05814	0.05814	0.05814	F	T	08-2019_Gnat2KO-B_RepBio2	T
AT2G19740.1		1	l	-	MEKGKGRKEE	367.7	367.7	367.7	0	1						F	T	08-2019_Gnat2KO-B_RepBio2	T
AT2G41530.1		2	l	M	ASGLSEIGST	730.1	730.1	730.1	0	1						F	T	08-2019_Gnat2KO-B_RepBio2	T
AT4G36020.1		2	l	M	ASEDQSAARS	616.6	616.6	616.6	0	1						F	T	08-2019_Gnat2KO-B_RepBio2	T
AT1G55490.1		56	h	A	AKELHFNKDG	386.9	386.9	386.9	0	1						F	T	08-2019_Gnat2KO-B_RepBio2	T
AT1G80480.1		70	h	A	SATQTEDSDV	405.7	405.7	405.7	0	1						F	T	08-2019_Gnat2KO-B_RepBio2	T
AT3G45780.1		1	l	-	MEPTEKPSTK	575.6	575.6	575.6	1	1	2.2e-05	1	100	100	100	F	T	08-2019_Gnat2KO-B_RepBio2	T
AT2G37660.1		70	h	S	AAATTEPLTV	796.5	796.5	796.5	2	2	73.54	1.388	1.342	0.97	1.853	F	T	08-2019_Gnat2KO-B_RepBio2	T
ATCG00280.1		15	l	E	TLFNGTLALA	105.4	105.4	105.4	0	2						F	T	08-2019_Gnat2KO-B_RepBio2	F
AT3G18780.1		2	l	M	AEADDIQPIV	586	586	586	2	2	0.06231	1.055	94.13	93.83	94.42	F	T	08-2019_Gnat2KO-B_RepBio2	T
AT2G29360.1		2	l	M	AKTGESLRDK	578.5	578.5	578.5	0	1						F	T	08-2019_Gnat2KO-B_RepBio2	T
AT1G01100.1		2	l	M	STVGELACSY	673.8	673.8	673.8	0	1						F	T	08-2019_Gnat2KO-B_RepBio2	T
AT4G04020.1		56	h	R	ATDIDDEWGQ	92.22	92.22	92.22	0	1						F	T	08-2019_Gnat2KO-B_RepBio2	F
AT4G33480.1		53	h	S	ALNPQTGQPT	349.4	349.4	349.4	1	1	15.77	1	5.964	5.964	5.964	F	T	08-2019_Gnat2KO-B_RepBio2	T
AT1G52380.1		2	l	M	GDSENVQQPS	639.9	639.9	639.9	0	1						F	T	08-2019_Gnat2KO-B_RepBio2	T
AT5G49910.1		152	h	R	RMNEVAEESK	2.624	2.624	2.624	0	1						F	T	08-2019_Gnat2KO-B_RepBio2	F
AT4G24750.1		59	J	Q	AVDEDIDLKQ	357.5	357.5	357.5	1	2	1.131	1	46.92	46.92	46.92	F	T	08-2019_Gnat2KO-B_RepBio2	T
AT1G72125.1		221	l	V	FMVISLVLFV	2.562	2.562	2.562	0	1						F	T	08-2019_Gnat2KO-B_RepBio2	F
AT3G54470.1		2	h	M	SAMEALILQL	522.6	522.6	522.6	0	1						F	T	08-2019_Gnat2KO-B_RepBio2	T
AT4G38970.1		211	h	R	YAAISQDSGL	4.048	4.048	4.048	0	1						F	T	08-2019_Gnat2KO-B_RepBio2	F
AT5G02490.1		621	l	G	AGGEAGGPGA	3.42	3.42	3.42	0	1						F	T	08-2019_Gnat2KO-B_RepBio2	F
AT3G27570.1		41	l	M	AEEVAENVNA	97.15	97.15	97.15	0	1						F	T	08-2019_Gnat2KO-B_RepBio2	F
AT3G01480.1		93	h	S	VLISGPPIKD	45.75	45.75	45.75	0	1						F	T	08-2019_Gnat2KO-B_RepBio2	F
AT1G54780.1		85	h	A	SEFNILNDGP	76.07	76.07	76.07	0	2						F	T	08-2019_Gnat2KO-B_RepBio2	F
AT3G46780.1		460	h	R	NLPPKKAVVK	4.541	4.541	4.541	0	1						F	T	08-2019_Gnat2KO-B_RepBio2	F
AT2G36835.1		2	l	M	AKKGGATLAE	685.5	685.5	685.5	0	1						F	T	08-2019_Gnat2KO-B_RepBio2	T
AT3G61870.1		75	h	A	AGGEFGILEG	109.1	109.1	109.1	0	1						F	T	08-2019_Gnat2KO-B_RepBio2	F
AT5G07360.1		598	l	R	RTTINAGIYA	3.071	3.071	3.071	0	1						F	T	08-2019_Gnat2KO-B_RepBio2	F
AT4G08390.4		96	h	A	ATKSSSSDPD	281.6	281.6	281.6	1	2	81.94	1	1.206	1.206	1.206	F	T	08-2019_Gnat2KO-B_RepBio2	T
AT3G03100.1		2	l	M	ALTVAKSALE	936.4	936.4	936.4	1	1	6e-06	1	100	100	100	F	T	08-2019_Gnat2KO-B_RepBio2	T
AT5G04480.1		178	h	K	DPRTLMLVTV	2.986	2.986	2.986	0	1						F	T	08-2019_Gnat2KO-B_RepBio2	F
AT5G66120.2		59	h	R	AGASQLMNEP	192.3	192.3	192.3	0	1						F	T	08-2019_Gnat2KO-B_RepBio2	T
AT5G67385.1		2	l	M	SAKKKDLLSS	827.5	827.5	827.5	1	1	0.004079	1	99.59	99.59	99.59	F	T	08-2019_Gnat2KO-B_RepBio2	T
AT4G36250.1		1	l	-	MEAMKETVEE	407.6	407.6	407.6	0	1						F	T	08-2019_Gnat2KO-B_RepBio2	T
AT5G50850.1		30	h	Y	AAGAKEMTVR	217	217	217	1	1	159.8	1	0.6219	0.6219	0.6219	F	T	08-2019_Gnat2KO-B_RepBio2	T
AT3G42390.1		10	l	K	VFILGSSRRF	7.646	7.646	7.646	0	1						F	T	08-2019_Gnat2KO-B_RepBio2	F
AT5G36700.3		326	l	V	LSGITNL	0.8125	0.8125	0.8125	0	1						F	T	08-2019_Gnat2KO-B_RepBio2	F
AT2G35605.1		13	h	M	AKAASSTGAK	61.97	61.97	61.97	0	1						F	T	08-2019_Gnat2KO-B_RepBio2	F
AT3G06680.2		2	h	M	AKSKNHTAHN	483.4	483.4	483.4	2	3	389	3.342	0.2564	0.07688	0.8518	F	T	08-2019_Gnat2KO-B_RepBio2	T
AT1G63830.1		2	l	M	AASQDKLDKM	673.1	673.1	673.1	1	1	5.5e-05	1	99.99	99.99	99.99	F	T	08-2019_Gnat2KO-B_RepBio2	T
AT1G62110.1		152	h	K	EGKSLGRYYD	3.026	3.026	3.026	0	1						F	T	08-2019_Gnat2KO-B_RepBio2	F
AT1G67700.1		55	h	A	KGKKGMAARQ	106.3	106.3	106.3	0	1						F	T	08-2019_Gnat2KO-B_RepBio2	F
AT1G12900.1		64	h	A	KIKVAINGFG	107.2	107.2	107.2	0	2						F	T	08-2019_Gnat2KO-B_RepBio2	F
AT2G34420.1	AT1G29930.1 | AT1G29910.1 | AT1G29920.1	36	h	K	TVAKPKGPSG	120	120	120	0	1						F	F	08-2019_Gnat2KO-B_RepBio2	F
AT3G48990.1		1	l	-	MDSDTLSGLL	510.8	510.8	510.8	0	1						F	T	08-2019_Gnat2KO-B_RepBio2	T
AT4G15545.1		2	l	M	SEIEEEEEEG	767.4	767.4	767.4	0	1						F	T	08-2019_Gnat2KO-B_RepBio2	T
AT4G27440.1		71	h	A	TSSPTVTKSV	486.1	486.1	486.1	0	1						F	T	08-2019_Gnat2KO-B_RepBio2	T
AT4G02520.1		2	l	M	AGIKVFGHPA	554.5	554.5	554.5	1	1	0.3145	1	76.07	76.07	76.07	F	T	08-2019_Gnat2KO-B_RepBio2	T
AT2G45740.1		2	l	M	GTTLDVSRAE	553.6	553.6	553.6	0	1						F	T	08-2019_Gnat2KO-B_RepBio2	T
AT1G23190.1		2	h	M	VFKVSTVSTS	651.1	651.1	651.1	1	1	54.1	1	1.815	1.815	1.815	F	T	08-2019_Gnat2KO-B_RepBio2	T
AT2G35040.1		53	h	M	AESQTAQRNQ	161.9	161.9	161.9	1	1	13.53	1	6.882	6.882	6.882	F	T	08-2019_Gnat2KO-B_RepBio2	T
AT3G22890.1		49	h	A	GLIAPDGGKL	399.5	399.5	399.5	0	1						F	T	08-2019_Gnat2KO-B_RepBio2	T
ATCG00280.1		20	l	G	TLALAGRDQE	146.6	146.6	146.6	0	1						F	T	08-2019_Gnat2KO-B_RepBio2	T
AT5G37510.1		39	h	S	PESAAVSEPE	121.7	121.7	121.7	0	1						F	T	08-2019_Gnat2KO-B_RepBio2	F
AT4G28640.1		237	h	S	EATGKAQMIL	2.975	2.975	2.975	0	1						F	T	08-2019_Gnat2KO-B_RepBio2	F
AT3G15190.1		80	h	E	AAAPTKKADS	213.1	213.1	213.1	0	1						F	T	08-2019_Gnat2KO-B_RepBio2	T
AT3G49850.1		167	l	R	LKYLTNVGTL	3.08	3.08	3.08	0	1						F	T	08-2019_Gnat2KO-B_RepBio2	F
AT4G03200.1		64	l	M	AEESSSSSTS	244.2	244.2	244.2	0	1						F	T	08-2019_Gnat2KO-B_RepBio2	T
AT4G26530.1		2	l	M	SAFVGKYADE	574.3	574.3	574.3	0	1						F	T	08-2019_Gnat2KO-B_RepBio2	T
AT1G55490.1		73	h	Q	AGVNKLADLV	243.1	243.1	243.1	1	1	79.85	1	1.237	1.237	1.237	F	T	08-2019_Gnat2KO-B_RepBio2	T
AT3G46520.1		50	h	M	GQKDAYVGDE	106.9	106.9	106.9	0	1						F	T	08-2019_Gnat2KO-B_RepBio2	F
AT5G20950.1		23	h	G	TLKYKDPKQP	95.29	95.29	95.29	0	1						F	T	08-2019_Gnat2KO-B_RepBio2	F
AT5G06580.1		101	h	K	GEYKQVPKEL	35.16	35.16	35.16	0	1						F	T	08-2019_Gnat2KO-B_RepBio2	F
AT2G30870.1		2	h	M	VLTIYAPLFA	582.4	582.4	582.4	1	1	217.6	1	0.4574	0.4574	0.4574	F	T	08-2019_Gnat2KO-B_RepBio2	T
AT5G08670.1		52	h	Y	ATSSPASSAA	263.8	263.8	263.8	0	1						F	T	08-2019_Gnat2KO-B_RepBio2	T
AT4G23100.1		75	h	A	ASPPTEEAVV	363.4	363.4	363.4	1	1	738.6	1	0.1352	0.1352	0.1352	F	T	08-2019_Gnat2KO-B_RepBio2	T
AT1G57720.1		2	l	M	ALVMHTYKGN	498.6	498.6	498.6	0	1						F	T	08-2019_Gnat2KO-B_RepBio2	T
AT5G46750.1		2	l	M	ATENLTDKNV	760	760	760	0	1						F	T	08-2019_Gnat2KO-B_RepBio2	T
AT1G48350.1		49	h	A	KTKTSSEDRI	235.1	235.1	235.1	0	1						F	T	08-2019_Gnat2KO-B_RepBio2	T
AT1G14270.1		68	h	K	WRSACIFNSG	142.4	142.4	142.4	0	1						F	T	08-2019_Gnat2KO-B_RepBio2	T
AT5G59870.1		1	l	-	MESTGKVKKA	462	462	462	0	1						F	T	08-2019_Gnat2KO-B_RepBio2	T
ATCG00065.1		2	h	M	PTIKQLIRNT	375.2	375.2	375.2	1	1	199.6	1	0.4985	0.4985	0.4985	F	T	08-2019_Gnat2KO-B_RepBio2	T
AT2G19480.1		2	l	M	SNDKDSMNMS	497.9	497.9	497.9	0	1						F	T	08-2019_Gnat2KO-B_RepBio2	T
AT1G79040.1		42	h	A	SGVKKIKTDK	300.5	300.5	300.5	5	5	30.87	1.177	3.138	2.678	3.673	F	T	08-2019_Gnat2KO-B_RepBio2	T
AT2G42810.1		1	l	-	METKNENSDV	394.7	394.7	394.7	0	1						F	T	08-2019_Gnat2KO-B_RepBio2	T
AT3G49010.4		129	h	R	ARKAGDSTPE	7.935	7.935	7.935	0	2						F	T	08-2019_Gnat2KO-B_RepBio2	F
AT3G54050.1		61	h	A	VAADAAETKT	499	499	499	1	2	2.623	1	27.6	27.6	27.6	F	T	08-2019_Gnat2KO-B_RepBio2	T
AT3G13470.1	AT1G55490.1 | AT1G55490.2 | AT1G55490.3 | AT1G55490.4 | AT1G55490.5 | AT5G56500.1 | AT5G56500.2	110	h	R	EVELEDPVEN	46.72	46.72	46.72	0	2						F	F	08-2019_Gnat2KO-B_RepBio2	F
AT5G08650.1		52	h	Q	ATAGTEPQSG	297.2	297.2	297.2	0	1						F	T	08-2019_Gnat2KO-B_RepBio2	T
AT4G33580.1		58	h	A	SGKTPGLTQE	300.6	300.6	300.6	0	1						F	T	08-2019_Gnat2KO-B_RepBio2	T
AT1G77940.1		2	h	M	VTEKKTKKSH	655.6	655.6	655.6	0	1						F	T	08-2019_Gnat2KO-B_RepBio2	T
AT3G42160.1		104	h	Q	EVLQEVTQRT	44.21	44.21	44.21	0	1						F	T	08-2019_Gnat2KO-B_RepBio2	F
AT4G01020.1		617	h	Q	VSQSSARQRA	3.761	3.761	3.761	0	1						F	T	08-2019_Gnat2KO-B_RepBio2	F
AT3G42050.1		1	l	-	MDQAELSIEQ	413.2	413.2	413.2	2	2	0.0003453	13.81	99.97	99.53	100	F	T	08-2019_Gnat2KO-B_RepBio2	T
AT5G67290.1		29	l	M	AAKKQIGEET	192.3	192.3	192.3	0	1						F	T	08-2019_Gnat2KO-B_RepBio2	T
AT1G24150.1	AT5G63510.1 | AT1G24150.2	124	h	L	AEAALAREGF	5.084	5.084	5.084	0	1						T	F	08-2019_Gnat2KO-B_RepBio2	F
AT1G49240.1		50	h	M	NQKDAYVGDE	94.03	94.03	94.03	0	1						F	T	08-2019_Gnat2KO-B_RepBio2	F
AT3G03700.1		40	h	R	PPPTTQQTIA	90.86	90.86	90.86	0	1						F	T	08-2019_Gnat2KO-B_RepBio2	F
AT4G04670.1		930	l	R	PEGGILHVHG	3.362	3.362	3.362	0	2						F	T	08-2019_Gnat2KO-B_RepBio2	F
AT4G35090.1		68	l	R	GASAKGFFEV	91.54	91.54	91.54	0	2						F	T	08-2019_Gnat2KO-B_RepBio2	F
AT1G05820.4		1	h	-	MVCGEKDTSL	402.5	402.5	402.5	0	1						F	T	08-2019_Gnat2KO-B_RepBio2	T
AT3G03630.1		57	h	G	AISGKSSTGT	459.5	459.5	459.5	0	1						F	T	08-2019_Gnat2KO-B_RepBio2	T
AT5G49810.1		2	l	M	ADLSSVDEFL	558.9	558.9	558.9	0	1						F	T	08-2019_Gnat2KO-B_RepBio2	T
AT3G13470.1	AT1G55490.1 | AT1G55490.2 | AT1G55490.3 | AT1G55490.4 | AT1G55490.5 | AT5G56500.1 | AT5G56500.2	73	h	N	KLADLVGVTL	152	152	152	1	1	111.1	1	0.8924	0.8924	0.8924	F	F	08-2019_Gnat2KO-B_RepBio2	F
AT2G24200.1		2	l	M	AHTLGLTQPN	500.3	500.3	500.3	0	1						F	T	08-2019_Gnat2KO-B_RepBio2	T
AT3G25520.1		2	h	M	VFVKSTKSNA	496.4	496.4	496.4	0	1						F	T	08-2019_Gnat2KO-B_RepBio2	T
AT1G77670.1		40	h	A	TMTTVSTQNE	255.4	255.4	255.4	0	1						F	T	08-2019_Gnat2KO-B_RepBio2	T
AT4G28750.1		73	h	T	KPKPPPIGPK	93.36	93.36	93.36	0	1						F	T	08-2019_Gnat2KO-B_RepBio2	F
AT3G22380.1		1093	l	K	SGSIGGAATA	3.698	3.698	3.698	0	1						F	T	08-2019_Gnat2KO-B_RepBio2	F
AT3G18740.1		2	h	M	VAEKKAKKSH	653.3	653.3	653.3	0	1						F	T	08-2019_Gnat2KO-B_RepBio2	T
AT1G12910.1		2	h	M	GTSSDPIQDG	828.9	828.9	828.9	0	1						F	T	08-2019_Gnat2KO-B_RepBio2	T
AT1G22920.1		1	l	-	MEGSSSAIAR	353.8	353.8	353.8	0	1						F	T	08-2019_Gnat2KO-B_RepBio2	T
AT4G27490.1		2	l	M	AAKPGAATPT	941	941	941	0	1						F	T	08-2019_Gnat2KO-B_RepBio2	T
AT1G26665.1		159	h	R	EIRASSAAEA	2.811	2.811	2.811	0	1						F	T	08-2019_Gnat2KO-B_RepBio2	F
AT4G23640.1		502	l	K	SILSLGPSLG	3.671	3.671	3.671	0	1						F	T	08-2019_Gnat2KO-B_RepBio2	F
AT2G47730.1		50	l	M	ASIKVHGVPM	226.4	226.4	226.4	0	1						F	T	08-2019_Gnat2KO-B_RepBio2	T
AT1G21770.1		2	l	M	ATGTATEKPK	706.8	706.8	706.8	1	1	0.001565	1	99.84	99.84	99.84	F	T	08-2019_Gnat2KO-B_RepBio2	T
ATCG00710.1		2	h	M	ATQTVEDSSR	923.8	923.8	923.8	1	1	7713	1	0.01296	0.01296	0.01296	F	T	08-2019_Gnat2KO-B_RepBio2	T
AT1G13930.1		1	l	-	MNFISDQVKK	325.4	325.4	325.4	0	1						F	T	08-2019_Gnat2KO-B_RepBio2	T
AT2G32230.1		71	h	A	AAKQSAASPS	285	285	285	0	1						F	T	08-2019_Gnat2KO-B_RepBio2	T
AT2G14880.1		44	h	R	AVTSATESSE	573.4	573.4	573.4	0	1						F	T	08-2019_Gnat2KO-B_RepBio2	T
AT5G14260.1		50	J	C	VSSSDTLVAS	687.5	687.5	687.5	0	1						F	T	08-2019_Gnat2KO-B_RepBio2	T
ATCG00770.1		2	h	M	GKDTIADIIT	552.8	552.8	552.8	2	2	146	1.281	0.6802	0.532	0.8695	F	T	08-2019_Gnat2KO-B_RepBio2	T
AT1G79850.1		50	h	A	MKTMQGRVVC	159.4	159.4	159.4	0	1						F	T	08-2019_Gnat2KO-B_RepBio2	T
AT2G24820.1		51	h	S	AVAGTAVSDQ	385.6	385.6	385.6	1	2	58.15	1	1.691	1.691	1.691	F	T	08-2019_Gnat2KO-B_RepBio2	T
AT1G74690.1		14	h	L	GKKTSKSSGS	61.09	61.09	61.09	0	1						F	T	08-2019_Gnat2KO-B_RepBio2	F
AT2G31060.2		40	h	A	ATASTAAAGA	697.4	697.4	697.4	0	1						F	T	08-2019_Gnat2KO-B_RepBio2	T
AT1G32080.1		77	l	Q	AMDGAGTGNT	96.91	96.91	96.91	0	2						F	T	08-2019_Gnat2KO-B_RepBio2	F
AT2G34460.1		36	h	M	EKGEAENAVK	209.4	209.4	209.4	1	2	27.64	1	3.491	3.491	3.491	F	T	08-2019_Gnat2KO-B_RepBio2	T
AT3G60750.1		68	h	A	AVETVEPTTD	1068	1068	1068	1	1	64.25	1	1.533	1.533	1.533	F	T	08-2019_Gnat2KO-B_RepBio2	T
AT5G09650.1		60	h	A	IYNPQVKVQE	265.2	265.2	265.2	0	1						F	T	08-2019_Gnat2KO-B_RepBio2	T
AT5G67590.1		25	h	F	ATDAVVESDY	213.5	213.5	213.5	0	1						F	T	08-2019_Gnat2KO-B_RepBio2	T
AT2G21660.1		2	l	M	ASGDVEYRCF	442.2	442.2	442.2	0	1						F	T	08-2019_Gnat2KO-B_RepBio2	T
AT2G48020.1		2	l	M	SKASDAVREP	617.7	617.7	617.7	0	1						F	T	08-2019_Gnat2KO-B_RepBio2	T
AT5G15410.1		164	l	F	AAVVTVLRTC	4.188	4.188	4.188	0	1						F	T	08-2019_Gnat2KO-B_RepBio2	F
AT1G78240.1		547	l	N	SALLEARKSV	2.636	2.636	2.636	0	1						F	T	08-2019_Gnat2KO-B_RepBio2	F
AT3G45570.1		123	h	R	LTSSVPVLVM	3.15	3.15	3.15	0	1						F	T	08-2019_Gnat2KO-B_RepBio2	F
AT2G04030.1		63	h	D	AAVAEKETTE	390.7	390.7	390.7	0	1						F	T	08-2019_Gnat2KO-B_RepBio2	T
AT4G10300.1		39	h	A	ESTEKLGITI	255.6	255.6	255.6	0	1						F	T	08-2019_Gnat2KO-B_RepBio2	T
AT4G33010.1		68	h	S	ISVDAVKPSD	160.4	160.4	160.4	0	2						F	T	08-2019_Gnat2KO-B_RepBio2	T
AT5G35970.1		50	h	C	SGVNGGSSVT	147.9	147.9	147.9	0	1						F	T	08-2019_Gnat2KO-B_RepBio2	T
AT3G60750.1		67	h	A	AAVETVEPTT	903.9	903.9	903.9	3	3	14.62	1.074	6.401	5.987	6.841	F	T	08-2019_Gnat2KO-B_RepBio2	T
AT2G20610.1		2	l	M	SEEQPHANLA	586.4	586.4	586.4	0	1						F	T	08-2019_Gnat2KO-B_RepBio2	T
AT2G42740.1		2	l	M	ASEKKLSNPM	671.5	671.5	671.5	2	2	2.133e-05	1.641	100	100	100	F	T	08-2019_Gnat2KO-B_RepBio2	T
ATCG00490.1		340	h	R	ESTLGFVDLL	1.836	1.836	1.836	0	1						F	T	08-2019_Gnat2KO-B_RepBio2	F
AT3G09370.1		257	l	K	RSSSAQKRVF	6.676	6.676	6.676	0	1						F	T	08-2019_Gnat2KO-B_RepBio2	F
AT3G12345.1		33	h	H	ATDVESTEDT	133	133	133	1	1	1083	1	0.09222	0.09222	0.09222	F	T	08-2019_Gnat2KO-B_RepBio2	T
AT5G54310.1		1	l	-	MNEKANVSKE	323	323	323	0	1						F	T	08-2019_Gnat2KO-B_RepBio2	T
AT1G67740.1		144	h	A	AAEAAAASSD	9.46	9.46	9.46	0	1						F	T	08-2019_Gnat2KO-B_RepBio2	F
AT2G45070.1		2	h	M	VGSGAPQRGS	756.7	756.7	756.7	0	1						F	T	08-2019_Gnat2KO-B_RepBio2	T
AT5G59950.1		2	l	M	STGLDMSLDD	597.2	597.2	597.2	0	1						F	T	08-2019_Gnat2KO-B_RepBio2	T
AT4G31390.1		62	l	A	AATDVGGRNS	265.2	265.2	265.2	1	1	0.3699	1	73	73	73	F	T	08-2019_Gnat2KO-B_RepBio2	T
AT2G45290.1		341	h	H	GAALGEKEVE	8.435	8.435	8.435	0	1						F	T	08-2019_Gnat2KO-B_RepBio2	F
AT1G20020.1		291	h	R	EQANDKGEKM	2.199	2.199	2.199	0	1						F	T	08-2019_Gnat2KO-B_RepBio2	F
AT5G63120.2		570	l	G	GFGDKRSRST	4.822	4.822	4.822	0	1						F	T	08-2019_Gnat2KO-B_RepBio2	F
AT2G21530.1		73	h	A	SLDENQSPTS	178.3	178.3	178.3	1	1	56.38	1	1.743	1.743	1.743	F	T	08-2019_Gnat2KO-B_RepBio2	T
ATCG00280.1		344	h	R	SPTGEVIFGG	2.919	2.919	2.919	0	1						F	T	08-2019_Gnat2KO-B_RepBio2	F
AT4G37300.1		2	l	M	STMKPSRSDE	559.2	559.2	559.2	0	1						F	T	08-2019_Gnat2KO-B_RepBio2	T
AT2G17000.1		806	l	L	ELDIQYRFHP	2.668	2.668	2.668	0	1						F	T	08-2019_Gnat2KO-B_RepBio2	F
AT1G35720.1		2	l	M	ATLKVSDSVP	874.9	874.9	874.9	1	1	0.000244	1	99.98	99.98	99.98	F	T	08-2019_Gnat2KO-B_RepBio2	T
AT4G28210.1		74	h	C	EKENAPKGGI	203.3	203.3	203.3	0	1						F	T	08-2019_Gnat2KO-B_RepBio2	T
AT4G18100.1		2	h	M	AVPLLTKKVV	667.5	667.5	667.5	2	3	45.84	1.086	2.135	1.968	2.315	F	T	08-2019_Gnat2KO-B_RepBio2	T
AT5G04590.1		62	l	A	VSTPAKPETA	441.1	441.1	441.1	1	1	0.2121	1	82.5	82.5	82.5	F	T	08-2019_Gnat2KO-B_RepBio2	T
AT5G64410.1		2	l	M	ATADEFSDED	982.4	982.4	982.4	0	1						F	T	08-2019_Gnat2KO-B_RepBio2	T
AT1G03130.1		45	h	A	EKTESSSAAP	372	372	372	1	1	44.55	1	2.195	2.195	2.195	F	T	08-2019_Gnat2KO-B_RepBio2	T
AT2G29050.1		101	l	K	ENPLLGPSSL	59.4	59.4	59.4	0	1						F	T	08-2019_Gnat2KO-B_RepBio2	F
AT3G05060.1		474	h	E	EEPSEKKKKK	2.572	2.572	2.572	0	1						F	T	08-2019_Gnat2KO-B_RepBio2	F
AT1G29070.1		99	h	A	GKAALCQTKR	148.9	148.9	148.9	1	1	121.5	1	0.8163	0.8163	0.8163	F	T	08-2019_Gnat2KO-B_RepBio2	T
AT4G23470.1		2	h	M	PKQDMEKMEL	370	370	370	0	1						F	T	08-2019_Gnat2KO-B_RepBio2	T
AT5G20720.1		51	h	K	AASVVAPKYT	771.4	771.4	771.4	0	1						F	T	08-2019_Gnat2KO-B_RepBio2	T
AT2G39730.1		60	h	A	VKEDKQTDGD	686.5	686.5	686.5	2	3	12.85	1.008	7.219	7.169	7.271	F	T	08-2019_Gnat2KO-B_RepBio2	T
AT1G16080.1		45	h	A	AASAATAKKL	501.3	501.3	501.3	1	1	93.39	1	1.059	1.059	1.059	F	T	08-2019_Gnat2KO-B_RepBio2	T
AT2G01250.1		2	h	M	VESKVVVPES	711	711	711	2	2	169	2.866	0.5882	0.206	1.667	F	T	08-2019_Gnat2KO-B_RepBio2	T
AT1G14610.1		46	l	M	SESEKKILTE	252.4	252.4	252.4	0	1						F	T	08-2019_Gnat2KO-B_RepBio2	T
AT1G33040.1		128	h	L	QTQAAQRFKM	2.162	2.162	2.162	0	1						F	T	08-2019_Gnat2KO-B_RepBio2	F
AT5G50580.1		1	l	-	MDGDELTEQE	383.8	383.8	383.8	0	1						F	T	08-2019_Gnat2KO-B_RepBio2	T
ATCG00720.1		2	h	M	SKVYDWFEER	470.2	470.2	470.2	1	1	32.39	1	2.995	2.995	2.995	F	T	08-2019_Gnat2KO-B_RepBio2	T
AT3G57410.1		2	l	M	SGSTKVLDPA	829.7	829.7	829.7	0	1						F	T	08-2019_Gnat2KO-B_RepBio2	T
AT2G44650.1		43	h	A	ISTKWEPTKV	223.7	223.7	223.7	1	1	20.31	1	4.692	4.692	4.692	F	T	08-2019_Gnat2KO-B_RepBio2	T
AT1G47550.1		2	l	M	AKSSADDEEL	675.8	675.8	675.8	0	1						F	T	08-2019_Gnat2KO-B_RepBio2	T
AT4G24830.1		75	h	A	VLSGDGTALT	278	278	278	1	2	2.352	1	29.83	29.83	29.83	F	T	08-2019_Gnat2KO-B_RepBio2	T
AT5G63980.1		2	h	M	AYEKELDAAK	800.9	800.9	800.9	1	1	6.485	1	13.36	13.36	13.36	F	T	08-2019_Gnat2KO-B_RepBio2	T
AT2G39730.1		190	h	M	SAGELESGNA	6.993	6.993	6.993	0	1						F	T	08-2019_Gnat2KO-B_RepBio2	F
AT5G42980.1		2	l	M	AAEGEVIACH	616.9	616.9	616.9	0	1						F	T	08-2019_Gnat2KO-B_RepBio2	T
AT5G08300.1		43	h	F	ASDPHPPAAV	195.4	195.4	195.4	0	1						F	T	08-2019_Gnat2KO-B_RepBio2	T
AT5G13650.2		59	h	C	SASPSTAEPA	552.1	552.1	552.1	0	1						F	T	08-2019_Gnat2KO-B_RepBio2	T
AT1G03630.1		69	h	Q	TVTATPPANE	188.1	188.1	188.1	2	2	37.6	1.024	2.591	2.531	2.652	F	T	08-2019_Gnat2KO-B_RepBio2	T
AT2G37660.1		71	h	A	AATTEPLTVL	878.8	878.8	878.8	1	1	30.91	1	3.134	3.134	3.134	F	T	08-2019_Gnat2KO-B_RepBio2	T
AT5G24400.1		71	h	M	ATTNIGKEEK	177.3	177.3	177.3	0	1						F	T	08-2019_Gnat2KO-B_RepBio2	T
AT4G21350.1		165	h	S	LEDDNKVGLV	5.055	5.055	5.055	0	2						F	T	08-2019_Gnat2KO-B_RepBio2	F
AT3G55800.1		75	h	C	EIGQSLEEFL	113.7	113.7	113.7	0	1						F	T	08-2019_Gnat2KO-B_RepBio2	F
AT4G28440.1		2	l	M	ATTGTAAVAT	1214	1214	1214	1	2	9e-05	1	99.99	99.99	99.99	F	T	08-2019_Gnat2KO-B_RepBio2	T
AT1G77090.1		72	h	A	VVKQGLLAGR	150.8	150.8	150.8	1	1	385.7	1	0.2586	0.2586	0.2586	F	T	08-2019_Gnat2KO-B_RepBio2	T
AT4G26630.1		670	h	R	AGKGKDKPSD	8.883	8.883	8.883	0	1						F	T	08-2019_Gnat2KO-B_RepBio2	F
AT2G45290.1		338	h	Y	SVHGAALGEK	5.91	5.91	5.91	0	2						F	T	08-2019_Gnat2KO-B_RepBio2	F
AT3G09080.1		449	l	A	SSLLASGGKG	8.393	8.393	8.393	0	1						F	T	08-2019_Gnat2KO-B_RepBio2	F
AT4G34290.1		50	h	A	AAASSDPTTT	3035	3035	3035	1	1	59.45	1	1.654	1.654	1.654	F	T	08-2019_Gnat2KO-B_RepBio2	T
AT2G30860.1		2	h	M	VLKVYGPHFA	502.7	502.7	502.7	1	1	61.15	1	1.609	1.609	1.609	F	T	08-2019_Gnat2KO-B_RepBio2	T
AT3G26520.1		5	h	R	NIAIGGVQEE	6.261	6.261	6.261	0	1						F	T	08-2019_Gnat2KO-B_RepBio2	F
AT4G34880.1		134	l	F	ALLGSVVARD	4.924	4.924	4.924	0	1						F	T	08-2019_Gnat2KO-B_RepBio2	F
AT5G52410.1		182	l	K	AQTAVSLAIG	8.271	8.271	8.271	0	1						F	T	08-2019_Gnat2KO-B_RepBio2	F
AT1G29920.1	AT1G29930.1 | AT1G29910.1 | AT2G34420.1	38	h	K	TVAKPKGPSG	149.3	149.3	149.3	0	1						F	F	08-2019_Gnat2KO-B_RepBio2	F
AT2G31060.2		39	h	S	AATASTAAAG	732.1	732.1	732.1	0	1						F	T	08-2019_Gnat2KO-B_RepBio2	T
AT1G24360.1		60	h	Q	ATATEQSPGE	268	268	268	2	3	108.3	1.273	0.9152	0.7205	1.162	F	T	08-2019_Gnat2KO-B_RepBio2	T
AT4G31990.1		45	h	M	TVAVKPSRFE	181	181	181	1	1	714	1	0.1399	0.1399	0.1399	F	T	08-2019_Gnat2KO-B_RepBio2	T
AT4G04950.1		2	l	M	SGTVKDIVSK	824	824	824	1	1	0.003634	1	99.64	99.64	99.64	F	T	08-2019_Gnat2KO-B_RepBio2	T
AT5G35630.1		52	h	A	LQSDNSTVNR	119.6	119.6	119.6	1	1	310.2	1	0.3213	0.3213	0.3213	F	T	08-2019_Gnat2KO-B_RepBio2	F
AT1G29350.1		2	l	M	SSSKVGGGAR	653.6	653.6	653.6	1	1	0.000265	1	99.97	99.97	99.97	F	T	08-2019_Gnat2KO-B_RepBio2	T
AT5G58070.1		2	l	M	TEKKEMEVVK	455.9	455.9	455.9	0	1						F	T	08-2019_Gnat2KO-B_RepBio2	T
AT1G29930.1		14	h	F	AGKAVKLSPA	138	138	138	0	1						F	T	08-2019_Gnat2KO-B_RepBio2	T
AT4G16370.1		1	l	-	MDAEKATDKT	381	381	381	0	1						F	T	08-2019_Gnat2KO-B_RepBio2	T
AT4G05180.1		83	h	A	EAIPIKVGGP	81.06	81.06	81.06	0	2						F	T	08-2019_Gnat2KO-B_RepBio2	F
AT1G79370.1		202	h	K	MRLLFGRRHF	1.637	1.637	1.637	0	1						F	T	08-2019_Gnat2KO-B_RepBio2	F
AT2G24610.1		687	l	F	AATILASRFA	4.237	4.237	4.237	0	1						F	T	08-2019_Gnat2KO-B_RepBio2	F
AT5G56740.1		2	h	M	VQKQQASAGP	728.5	728.5	728.5	0	1						F	T	08-2019_Gnat2KO-B_RepBio2	T
AT3G59820.1		113	h	A	TTVAAKKPEE	22.13	22.13	22.13	0	1						F	T	08-2019_Gnat2KO-B_RepBio2	F
AT2G04700.1		33	h	A	KTEPSEKSVE	400.6	400.6	400.6	0	2						F	T	08-2019_Gnat2KO-B_RepBio2	T
ATCG00780.1		1	h	-	MIQPQTYLNV	434.7	434.7	434.7	0	1						F	T	08-2019_Gnat2KO-B_RepBio2	T
AT1G20693.1		1	h	-	MKGAKSKTET	559.3	559.3	559.3	0	1						F	T	08-2019_Gnat2KO-B_RepBio2	T
AT2G31790.1		2	l	M	SEAKKGHVLF	481.8	481.8	481.8	0	1						F	T	08-2019_Gnat2KO-B_RepBio2	T
AT3G52150.1		58	h	A	VTETEEKPAA	517	517	517	1	1	92.91	1	1.065	1.065	1.065	F	T	08-2019_Gnat2KO-B_RepBio2	T
AT5G03370.1		67	h	M	TTQAESGSSQ	277.7	277.7	277.7	1	1	7.954	1	11.17	11.17	11.17	F	T	08-2019_Gnat2KO-B_RepBio2	T
AT5G20720.1		52	h	A	ASVVAPKYTS	1001	1001	1001	2	3	58.24	1.022	1.688	1.652	1.725	F	T	08-2019_Gnat2KO-B_RepBio2	T
AT2G45030.1		293	l	P	VSAAELEEAI	3.457	3.457	3.457	0	1						F	T	08-2019_Gnat2KO-B_RepBio2	F
AT1G20060.1		556	h	K	QCNEKLKVAE	3.079	3.079	3.079	0	1						F	T	08-2019_Gnat2KO-B_RepBio2	F
AT3G56130.1		60	h	A	AKSSTTTISD	614.3	614.3	614.3	0	1						F	T	08-2019_Gnat2KO-B_RepBio2	T
AT5G50310.1		456	h	Y	IYGGMMEIKD	2.367	2.367	2.367	0	1						F	T	08-2019_Gnat2KO-B_RepBio2	F
AT1G15310.1		2	h	M	VLAELGGRIT	372.5	372.5	372.5	0	1						F	T	08-2019_Gnat2KO-B_RepBio2	T
AT4G37930.1		30	h	M	SSLPSEAVDE	433.1	433.1	433.1	1	1	22.94	1	4.177	4.177	4.177	F	T	08-2019_Gnat2KO-B_RepBio2	T
AT1G09640.1		2	l	M	ALVLHTYKGN	532.4	532.4	532.4	1	2	1e-05	1	100	100	100	F	T	08-2019_Gnat2KO-B_RepBio2	T
AT1G60420.1		2	l	M	AETSKQVNGD	659.3	659.3	659.3	0	1						F	T	08-2019_Gnat2KO-B_RepBio2	T
AT3G48680.1		27	h	F	AAEAVAVATT	356.2	356.2	356.2	1	3	145.2	1	0.684	0.684	0.684	F	T	08-2019_Gnat2KO-B_RepBio2	T
AT1G04820.1		329	l	V	NAAVGTIKTK	2.141	2.141	2.141	0	1						F	T	08-2019_Gnat2KO-B_RepBio2	F
AT4G34290.1		46	h	A	VTSAAAASSD	1921	1921	1921	0	1						F	T	08-2019_Gnat2KO-B_RepBio2	T
AT2G05990.1		77	h	M	SESSENKAPS	310.6	310.6	310.6	0	1						F	T	08-2019_Gnat2KO-B_RepBio2	T
AT3G13470.1		69	h	Q	TGVNKLADLV	189.4	189.4	189.4	2	2	100.3	1.586	0.9873	0.6248	1.557	F	T	08-2019_Gnat2KO-B_RepBio2	T
AT1G49240.1		2	l	M	ADADDIQPIV	580.6	580.6	580.6	0	2						F	T	08-2019_Gnat2KO-B_RepBio2	T
AT3G04120.1		214	h	S	STGAAKAVGK	7.57	7.57	7.57	0	1						F	T	08-2019_Gnat2KO-B_RepBio2	F
AT5G65730.1		31	h	A	RPATFVEDFK	129.3	129.3	129.3	0	1						F	T	08-2019_Gnat2KO-B_RepBio2	F
AT1G76990.1		206	h	E	QDEKFARTSL	3.126	3.126	3.126	0	1						F	T	08-2019_Gnat2KO-B_RepBio2	F
AT2G33200.1		9	h	W	SKLCHDILRL	7.756	7.756	7.756	0	1						F	T	08-2019_Gnat2KO-B_RepBio2	F
ATCG00560.1		2	h	M	TQSNPNEQSV	544.4	544.4	544.4	1	1	3.692	1	21.31	21.31	21.31	F	T	08-2019_Gnat2KO-B_RepBio2	T
AT3G10090.1		1	l	-	MDSQIKHAVV	337.2	337.2	337.2	1	3	0.003726	1	99.63	99.63	99.63	F	T	08-2019_Gnat2KO-B_RepBio2	T
AT3G63520.1		2	l	M	AEKLSDGSSI	591.5	591.5	591.5	0	1						F	T	08-2019_Gnat2KO-B_RepBio2	T
AT3G60370.1		68	h	A	KTKSKSPYDE	153	153	153	1	1	91.99	1	1.075	1.075	1.075	F	T	08-2019_Gnat2KO-B_RepBio2	T
AT1G04270.1		2	l	M	ADVEPEVAAA	738	738	738	1	1	0.000111	1	99.99	99.99	99.99	F	T	08-2019_Gnat2KO-B_RepBio2	T
AT3G08850.1		565	h	R	AMAAFVLAVI	4.452	4.452	4.452	0	1						F	T	08-2019_Gnat2KO-B_RepBio2	F
AT1G54280.1		403	l	S	GTPAQARTSN	3.655	3.655	3.655	0	2						F	T	08-2019_Gnat2KO-B_RepBio2	F
AT5G14220.1		2	l	M	ASGAVADHQI	928.4	928.4	928.4	0	1						F	T	08-2019_Gnat2KO-B_RepBio2	T
AT5G65930.1		241	l	D	AQVLAVNTLK	3.039	3.039	3.039	0	1						F	T	08-2019_Gnat2KO-B_RepBio2	F
AT3G03780.1		759	l	R	SQLGSAK	0.8047	0.8047	0.8047	0	1						F	T	08-2019_Gnat2KO-B_RepBio2	F
AT4G33680.1		46	l	C	VATPQEKIEY	165.4	165.4	165.4	2	2	0.1933	1.037	83.8	83.31	84.28	F	T	08-2019_Gnat2KO-B_RepBio2	T
AT4G25100.1		2	l	M	AASSAVTANY	818.7	818.7	818.7	0	1						F	T	08-2019_Gnat2KO-B_RepBio2	T
AT1G16190.1		10	h	K	GSHFEIRVLP	15.97	15.97	15.97	0	1						F	T	08-2019_Gnat2KO-B_RepBio2	F
AT3G10110.1		2	l	M	ADSSAAEPTT	1168	1168	1168	1	1	0.03058	1	97.03	97.03	97.03	F	T	08-2019_Gnat2KO-B_RepBio2	T
AT1G17220.1		92	h	G	SKDGDDSEVV	60.71	60.71	60.71	0	1						F	T	08-2019_Gnat2KO-B_RepBio2	F
AT4G01310.1		43	h	A	SGTVLVEKSE	413.2	413.2	413.2	3	3	153.2	1.918	0.6485	0.3391	1.237	F	T	08-2019_Gnat2KO-B_RepBio2	T
AT1G48420.1		86	l	T	GMELSGNKVR	17.74	17.74	17.74	0	1						F	T	08-2019_Gnat2KO-B_RepBio2	F
AT3G18110.1		1107	l	S	SVIDAYLRSK	4.541	4.541	4.541	0	1						F	T	08-2019_Gnat2KO-B_RepBio2	F
AT2G44350.1		30	h	W	IQMQSSTDLD	151.9	151.9	151.9	0	1						F	T	08-2019_Gnat2KO-B_RepBio2	T
AT4G18480.1		64	l	N	VATEINSTEQ	200	200	200	1	3	0.3055	1	76.6	76.6	76.6	F	T	08-2019_Gnat2KO-B_RepBio2	T
AT5G47920.1		45	h	K	HKKLGFRSIS	57.73	57.73	57.73	0	1						F	T	08-2019_Gnat2KO-B_RepBio2	F
AT5G30510.1		45	h	A	AVAMSSGQTK	204	204	204	3	3	101.1	1.059	0.9793	0.925	1.037	F	T	08-2019_Gnat2KO-B_RepBio2	T
AT3G03500.1		7	h	A	HCHLQDKRVI	6.995	6.995	6.995	0	1						F	T	08-2019_Gnat2KO-B_RepBio2	F
AT5G02870.1		2	h	M	VASAAARPLV	845.4	845.4	845.4	1	1	813.7	1	0.1227	0.1227	0.1227	F	T	08-2019_Gnat2KO-B_RepBio2	T
AT3G46010.1		2	l	M	ANAASGMAVH	513.2	513.2	513.2	0	1						F	T	08-2019_Gnat2KO-B_RepBio3	T
AT3G09035.1		59	h	L	IQLTDSVTRS	90.1	90.1	90.1	0	1						F	T	08-2019_Gnat2KO-B_RepBio3	F
AT5G21060.1		312	l	S	SVQVGIREVS	5.355	5.355	5.355	0	1						F	T	08-2019_Gnat2KO-B_RepBio3	F
AT3G07480.1		28	h	S	ATSAPSPSLG	591.5	591.5	591.5	0	1						F	T	08-2019_Gnat2KO-B_RepBio3	T
AT3G05590.1		2	h	M	GIDLIAGGKS	470.1	470.1	470.1	0	1						F	T	08-2019_Gnat2KO-B_RepBio3	T
AT5G03430.1		1	l	-	MEIDKAIGES	433.5	433.5	433.5	1	1	6e-05	1	99.99	99.99	99.99	F	T	08-2019_Gnat2KO-B_RepBio3	T
AT3G54050.1		60	h	M	AVAADAAETK	248	248	248	2	2	105.8	1.222	0.9361	0.7673	1.142	F	T	08-2019_Gnat2KO-B_RepBio3	T
AT2G35410.1		68	h	S	VAEKETSADE	380.3	380.3	380.3	1	1	22.49	1	4.256	4.256	4.256	F	T	08-2019_Gnat2KO-B_RepBio3	T
AT3G06035.1		25	h	S	DTDEEDILLT	287.7	287.7	287.7	0	1						F	T	08-2019_Gnat2KO-B_RepBio3	T
AT1G23820.1		1	l	-	MDAKETSATD	592.8	592.8	592.8	0	1						F	T	08-2019_Gnat2KO-B_RepBio3	T
AT3G52230.1		2	l	M	AEEAQVDRSN	790.8	790.8	790.8	0	1						F	T	08-2019_Gnat2KO-B_RepBio3	T
AT2G23320.1		165	l	R	PSETAPFASQ	3.861	3.861	3.861	0	1						F	T	08-2019_Gnat2KO-B_RepBio3	F
AT4G24820.1		1	l	-	MDGGAEGSQQ	361.9	361.9	361.9	0	2						F	T	08-2019_Gnat2KO-B_RepBio3	T
AT2G17560.1		1	h	-	MKGGESKAEA	547.8	547.8	547.8	0	1						F	T	08-2019_Gnat2KO-B_RepBio3	T
AT1G55805.1		53	l	M	SSVEKTGSDS	297	297	297	0	1						F	T	08-2019_Gnat2KO-B_RepBio3	T
AT1G34430.1		167	h	K	AVAASAVHPA	6.513	6.513	6.513	0	1						F	T	08-2019_Gnat2KO-B_RepBio3	F
AT1G16330.1		452	h	L	TMDLLDRYLS	2.021	2.021	2.021	0	1						F	T	08-2019_Gnat2KO-B_RepBio3	F
AT4G21280.1		76	h	A	DAISIKVGPP	200.1	200.1	200.1	1	2	287.9	1	0.3462	0.3462	0.3462	F	T	08-2019_Gnat2KO-B_RepBio3	T
AT4G09650.1		48	h	M	SATAASSYAM	226	226	226	1	2	79.05	1	1.249	1.249	1.249	F	T	08-2019_Gnat2KO-B_RepBio3	T
AT2G19520.1		1	l	-	MESDEAAAVS	490.3	490.3	490.3	1	1	3.6e-05	1	100	100	100	F	T	08-2019_Gnat2KO-B_RepBio3	T
AT3G11200.1		2	l	M	AAAAVSSNPR	883.4	883.4	883.4	1	1	1.9e-05	1	100	100	100	F	T	08-2019_Gnat2KO-B_RepBio3	T
AT1G22780.1		2	l	M	SLVANEEFQH	415.6	415.6	415.6	0	1						F	T	08-2019_Gnat2KO-B_RepBio3	T
AT3G57560.1		51	h	A	TVSTPPSIAT	246.8	246.8	246.8	0	1						F	T	08-2019_Gnat2KO-B_RepBio3	T
AT1G11840.1		2	l	M	AEASDLLEWP	679.7	679.7	679.7	1	2	0.000153	1	99.98	99.98	99.98	F	T	08-2019_Gnat2KO-B_RepBio3	T
AT1G20696.1		1	h	-	MKGAKSKAET	525.4	525.4	525.4	0	1						F	T	08-2019_Gnat2KO-B_RepBio3	T
AT5G64270.1		2	l	M	ADLDPEIAKT	572.4	572.4	572.4	0	1						F	T	08-2019_Gnat2KO-B_RepBio3	T
AT1G37020.1		270	l	D	ATKGKKKKVA	4.392	4.392	4.392	0	1						F	T	08-2019_Gnat2KO-B_RepBio3	F
AT1G67430.2		2	h	M	VKYSQEPDNQ	629.8	629.8	629.8	1	1	180.8	1	0.55	0.55	0.55	F	T	08-2019_Gnat2KO-B_RepBio3	T
AT4G27440.1		68	h	Q	TAATSSPTVT	339.1	339.1	339.1	2	3	17.2	1.085	5.496	5.087	5.936	F	T	08-2019_Gnat2KO-B_RepBio3	T
AT1G67280.1		62	h	L	GVAESGKAAQ	188.2	188.2	188.2	0	2						F	T	08-2019_Gnat2KO-B_RepBio3	T
AT1G02920.1		2	l	M	AGIKVFGHPA	577.6	577.6	577.6	0	1						F	T	08-2019_Gnat2KO-B_RepBio3	T
AT3G54010.1		2	h	M	AVGDQTEQNY	617.8	617.8	617.8	0	1						F	T	08-2019_Gnat2KO-B_RepBio3	T
AT1G58290.1		62	h	C	ELSASSDSAS	240.2	240.2	240.2	1	1	26.94	1	3.579	3.579	3.579	F	T	08-2019_Gnat2KO-B_RepBio3	T
AT3G16240.1		2	h	M	AGVAFGSFDD	794.5	794.5	794.5	0	2						F	T	08-2019_Gnat2KO-B_RepBio3	T
AT5G52520.1		41	h	F	ATAPSGTASP	291.9	291.9	291.9	1	2	145.5	1	0.6826	0.6826	0.6826	F	T	08-2019_Gnat2KO-B_RepBio3	T
AT4G32180.1		2	l	M	AGQEDEYDPI	631	631	631	0	1						F	T	08-2019_Gnat2KO-B_RepBio3	T
AT4G09320.1		1	l	-	MEQTFIMIKP	345.5	345.5	345.5	1	2	0.007446	1	99.26	99.26	99.26	F	T	08-2019_Gnat2KO-B_RepBio3	T
AT3G63130.1		1	l	-	MDHSAKTTQN	368.6	368.6	368.6	0	1						F	T	08-2019_Gnat2KO-B_RepBio3	T
AT1G65930.1		2	l	M	AFEKIKVANP	446.5	446.5	446.5	1	3	0.000693	1	99.93	99.93	99.93	F	T	08-2019_Gnat2KO-B_RepBio3	T
[truncated: 3,210 more rows]

## Sheet: #2 gnat2 (84)
Accession (Primary)	Accession (Secundary)	Start Position	N-terminal Modification	N-1 Residue	N-terminal Sequence	eNcounter Score Av.	eNcounter Score Min.	eNcounter Score Max.	Associated Queries	Queries used for quantification	H/L Ratio	Deviation	% NTA (Av.)	% NTA (Min.)	% NTA (Max.)	Translation version	Proteotypic	Sample	Validated N-terminus
AT1G22730.1		1	l	-	MEHQDLTDSR	274.6	274.6	274.6	0	1						F	T	07-2020_WT_C_RepBio1	T
AT4G24190.1		456	h	R	EMLQQHSSLK	7.854	7.854	7.854	0	1						F	T	07-2020_WT_C_RepBio1	F
AT5G25754.1		2	l	M	ASSNEYEEGP	882.9	882.9	882.9	1	1	0.01339	1	98.68	98.68	98.68	F	T	07-2020_WT_C_RepBio1	T
AT5G12410.1		2	l	M	ASGDQSKKRK	467.7	467.7	467.7	0	1						F	T	07-2020_WT_C_RepBio1	T
ATCG00800.1		2	h	M	GQKINPLGFR	322.6	322.6	322.6	1	1	215.8	1	0.4613	0.4613	0.4613	F	T	07-2020_WT_C_RepBio1	T
AT5G32590.1	AT3G43148.1	592	l	R	GMELIQGAII	4.42	4.42	4.42	0	3						F	F	07-2020_WT_C_RepBio1	F
AT2G20990.1		492	h	R	IGLLHPKETL	3.023	3.023	3.023	0	1						F	T	07-2020_WT_C_RepBio1	F
AT3G02520.1		251	h	A	SKHEPEEGKP	2.518	2.518	2.518	0	1						F	T	07-2020_WT_C_RepBio1	F
AT1G63940.1		48	h	A	SFANENREFV	455.5	455.5	455.5	1	2	915.1	1	0.1092	0.1092	0.1092	F	T	07-2020_WT_C_RepBio1	T
AT1G76180.1		77	h	R	SDSSSSSSSE	140.1	140.1	140.1	1	1	581.9	1	0.1716	0.1716	0.1716	F	T	07-2020_WT_C_RepBio1	T
AT3G05680.1		850	h	S	QLTTALRILA	5.692	5.692	5.692	0	1						F	T	07-2020_WT_C_RepBio1	F
AT5G53480.1		2	l	M	AMEVTQLLIN	687.7	687.7	687.7	2	2	0.003946	4.28	99.61	98.34	99.91	F	T	07-2020_WT_C_RepBio1	T
AT1G22800.1		207	l	G	GETLKELRIA	3.65	3.65	3.65	0	1						F	T	07-2020_WT_C_RepBio1	F
AT2G17560.1		1	h	-	MKGGESKAEA	569	569	569	1	1	15.17	1	6.186	6.186	6.186	F	T	07-2020_WT_C_RepBio1	T
AT2G30110.1		64	h	M	AFGNSNRQEI	79.43	79.43	79.43	0	1						F	T	07-2020_WT_C_RepBio1	F
AT5G46790.1		2	l	M	ANSESSSSPV	864.5	864.5	864.5	0	1						F	T	07-2020_WT_C_RepBio1	T
AT1G16330.1		452	h	L	TMDLLDRYLS	1.637	1.637	1.637	0	3						F	T	07-2020_WT_C_RepBio1	F
AT2G28290.1		324	h	R	GELFDPKGRT	3.524	3.524	3.524	0	1						F	T	07-2020_WT_C_RepBio1	F
AT4G31780.1		347	h	V	HDMHELVRKK	2.455	2.455	2.455	0	1						F	T	07-2020_WT_C_RepBio1	F
AT2G19520.1		1	l	-	MESDEAAAVS	494.4	494.4	494.4	1	2	0.00079	1	99.92	99.92	99.92	F	T	07-2020_WT_C_RepBio1	T
AT4G35890.1		2	l	M	ASATSNNPAS	971.9	971.9	971.9	0	1						F	T	07-2020_WT_C_RepBio1	T
AT4G36530.2		53	h	A	SGVSVMDTSS	271.6	271.6	271.6	0	2						F	T	07-2020_WT_C_RepBio1	T
AT2G39730.1	AT2G39730.2 | AT2G39730.3	63	h	E	DKQTDGDRWR	1743	1743	1743	1	2	292.1	1	0.3412	0.3412	0.3412	T	T	07-2020_WT_C_RepBio1	T
AT5G41250.1		81	h	F	QIISEENVTF	92.09	92.09	92.09	0	1						F	T	07-2020_WT_C_RepBio1	F
AT3G57560.1		51	l	A	TVSTPPSIAT	303.8	303.8	303.8	0	1						F	T	07-2020_WT_C_RepBio1	T
AT1G14450.1		2	h	M	AKPLGTTGEF	643.3	643.3	643.3	0	2						F	T	07-2020_WT_C_RepBio1	T
AT5G62030.1		1	l	-	MELSDPNNGK	407.2	407.2	407.2	0	1						F	T	07-2020_WT_C_RepBio1	T
AT2G19210.1		723	l	R	SVALDGNNQD	4.646	4.646	4.646	0	1						F	T	07-2020_WT_C_RepBio1	F
AT3G04880.1		35	h	R	SLGIDVEDTG	73.38	73.38	73.38	0	1						F	T	07-2020_WT_C_RepBio1	F
AT4G27440.1		68	l	Q	TAATSSPTVT	811.9	811.9	811.9	4	4	0.07407	2.988	93.1	81.88	97.58	F	T	07-2020_WT_C_RepBio1	T
AT3G44190.1		1	l	-	MEKTESVSGK	698.5	698.5	698.5	0	1						F	T	07-2020_WT_C_RepBio1	T
AT5G52520.1		41	h	F	ATAPSGTASP	309.2	309.2	309.2	2	3	28.51	1.1	3.388	3.09	3.715	F	T	07-2020_WT_C_RepBio1	T
AT2G34780.1		415	h	L	EFGSLTNRMN	1.77	1.77	1.77	0	1						F	T	07-2020_WT_C_RepBio1	F
AT5G06140.1		1	l	-	MESTEQPRNI	457.7	457.7	457.7	0	1						F	T	07-2020_WT_C_RepBio1	T
AT2G39730.1	AT2G39730.2 | AT2G39730.3	73	h	R	GLAYDTSDDQ	290.3	290.3	290.3	0	3						T	T	07-2020_WT_C_RepBio1	T
AT3G10670.1		68	h	A	SSVSSAVDSD	509.8	509.8	509.8	0	1						F	T	07-2020_WT_C_RepBio1	T
AT1G01610.1		2	h	M	SPAKKSRSFP	699	699	699	0	1						F	T	07-2020_WT_C_RepBio1	T
AT2G30520.1		2	l	M	ATEGKNPINM	768.7	768.7	768.7	2	3	0.0001302	1.736	99.99	99.98	99.99	F	T	07-2020_WT_C_RepBio1	T
AT1G72370.1		2	l	M	ATNGSASSAQ	920.5	920.5	920.5	2	3	0.0002171	27.14	99.98	99.41	100	F	T	07-2020_WT_C_RepBio1	T
AT5G47570.1		31	h	R	AGMGLPVGKH	116.4	116.4	116.4	1	1	492.6	1	0.2026	0.2026	0.2026	F	T	07-2020_WT_C_RepBio1	F
AT5G19220.1		67	h	M	SLNSVAGESK	215.4	215.4	215.4	1	4	70.29	1	1.403	1.403	1.403	F	T	07-2020_WT_C_RepBio1	T
AT5G04990.1		229	h	V	TKDELERIYE	3.261	3.261	3.261	0	1						F	T	07-2020_WT_C_RepBio1	F
AT5G22330.1		1	l	-	MEKVKIEEIQ	436.5	436.5	436.5	0	1						F	T	07-2020_WT_C_RepBio1	T
AT5G58860.1		469	l	S	VASAVLLRYR	3.568	3.568	3.568	0	1						F	T	07-2020_WT_C_RepBio1	F
AT1G52310.1		421	l	P	WEVMQERTVM	2.115	2.115	2.115	0	1						F	T	07-2020_WT_C_RepBio1	F
AT1G72970.1		20	h	S	STASKGKEKK	163.6	163.6	163.6	0	1						F	T	07-2020_WT_C_RepBio1	T
AT1G07320.1		261	h	R	YGVDAVEEED	4.531	4.531	4.531	0	1						F	T	07-2020_WT_C_RepBio1	F
AT3G02080.1	AT5G61170.1	2	l	M	ATGKTVKDVS	631.8	631.8	631.8	1	1	0.0327	1	96.83	96.83	96.83	F	F	07-2020_WT_C_RepBio1	F
AT3G04260.1		31	h	C	SISAPEKKPR	259.8	259.8	259.8	0	1						F	T	07-2020_WT_C_RepBio1	T
AT3G22480.1		2	l	M	ASKSGSGGLR	737.4	737.4	737.4	0	1						F	T	07-2020_WT_C_RepBio1	T
AT1G27300.1		1	l	-	MESSEDVENL	438.3	438.3	438.3	0	1						F	T	07-2020_WT_C_RepBio1	T
AT1G12310.1		2	h	M	GKDGLSDDQV	529.5	529.5	529.5	1	1	19.43	1	4.895	4.895	4.895	F	T	07-2020_WT_C_RepBio1	T
AT5G54470.1		169	h	N	QSRPLKRLSR	3.12	3.12	3.12	0	1						F	T	07-2020_WT_C_RepBio1	F
AT3G12050.1		2	l	M	AKFGEGDKRW	417.5	417.5	417.5	0	1						F	T	07-2020_WT_C_RepBio1	T
AT1G13220.2		908	h	G	SQLSEFQSSR	2.245	2.245	2.245	0	1						F	T	07-2020_WT_C_RepBio1	F
AT3G49142.1		63	l	H	SRIILEDLRC	73.82	73.82	73.82	0	1						F	T	07-2020_WT_C_RepBio1	F
ATCG00490.2	ATCG00490.1	227	h	K	SQAETGEIKG	3.863	3.863	3.863	0	1						T	T	07-2020_WT_C_RepBio1	F
AT3G26740.1		42	h	R	SNNSSSSSSL	204.4	204.4	204.4	0	1						F	T	07-2020_WT_C_RepBio1	T
AT5G07810.1		125	h	N	DDGGKAGVYK	3.002	3.002	3.002	0	1						F	T	07-2020_WT_C_RepBio1	F
AT1G61870.1		256	h	I	GVSTYNIRIQ	3.46	3.46	3.46	0	1						F	T	07-2020_WT_C_RepBio1	F
AT2G36530.1		2	l	M	ATITVVKARQ	593.7	593.7	593.7	2	2	6.359e-05	15.9	99.99	99.9	100	F	T	07-2020_WT_C_RepBio1	T
AT5G66120.2		60	h	A	GASQLMNEPL	1275	1275	1275	0	2						F	T	07-2020_WT_C_RepBio1	T
AT1G09795.1		57	l	C	VSNAQKSVLN	458.6	458.6	458.6	0	1						F	T	07-2020_WT_C_RepBio1	T
AT5G12470.1		62	l	S	ASSGNGGSDN	243.9	243.9	243.9	0	1						F	T	07-2020_WT_C_RepBio1	T
ATCG00180.1		363	h	G	KEGRFRETLL	3.996	3.996	3.996	0	1						F	T	07-2020_WT_C_RepBio1	F
AT2G01520.1		2	l	M	ATSGTYVTEV	913.7	913.7	913.7	5	7	0.0002289	10.55	99.98	99.76	100	F	T	07-2020_WT_C_RepBio1	T
AT3G61260.1		92	h	R	DVKLADLSKE	45.48	45.48	45.48	0	1						F	T	07-2020_WT_C_RepBio1	F
AT2G31610.1		2	l	M	ATQISKKRKF	558	558	558	0	1						F	T	07-2020_WT_C_RepBio1	T
AT2G38210.1		2	l	M	AGTGVVAVYG	622.6	622.6	622.6	1	2	0.004727	1	99.53	99.53	99.53	F	T	07-2020_WT_C_RepBio1	T
AT3G19340.1		2	l	M	AEQHNKEVIR	441.9	441.9	441.9	0	1						F	T	07-2020_WT_C_RepBio1	T
ATMG01190.1		7	h	R	AAELTNLFES	8.712	8.712	8.712	0	1						F	T	07-2020_WT_C_RepBio1	F
ATCG00490.1	ATCG00490.2	228	h	K	SQAETGEIKG	3.863	3.863	3.863	0	1						T	T	07-2020_WT_C_RepBio1	F
ATCG00730.1		2	h	M	GVTKKPDLND	667.1	667.1	667.1	4	8	170.6	1.135	0.5828	0.514	0.6608	F	T	07-2020_WT_C_RepBio1	T
AT1G31850.1		1	l	-	MKSGKQSSQP	599.5	599.5	599.5	1	2	1.9e-05	1	100	100	100	F	T	07-2020_WT_C_RepBio1	T
AT5G19990.1		2	l	M	AAVGVDSRRP	502.4	502.4	502.4	0	1						F	T	07-2020_WT_C_RepBio1	T
AT1G62750.1		82	h	A	AAEAEAKRAV	163.6	163.6	163.6	2	2	112.9	1.267	0.8779	0.694	1.11	F	T	07-2020_WT_C_RepBio1	T
AT5G38410.1		171	h	F	IAYKPPSFTE	3.302	3.302	3.302	0	1						F	T	07-2020_WT_C_RepBio1	F
AT5G51110.1		52	h	S	NLAQDFLGDF	216.2	216.2	216.2	1	2	63.79	1	1.544	1.544	1.544	F	T	07-2020_WT_C_RepBio1	T
ATCG00480.1		292	h	R	MPSAVGYQPT	3.213	3.213	3.213	0	1						F	T	07-2020_WT_C_RepBio1	F
AT3G48530.1		2	l	M	ATVPEIKIMR	641.5	641.5	641.5	0	1						F	T	07-2020_WT_C_RepBio1	T
AT3G25770.1		66	h	R	ALSQNGNIEN	123.5	123.5	123.5	0	3						F	T	07-2020_WT_C_RepBio1	F
AT5G46290.1		46	h	A	SASTVSAPKR	343.1	343.1	343.1	0	1						F	T	07-2020_WT_C_RepBio1	T
AT5G54270.1		43	h	M	GNDLWYGPDR	95.27	95.27	95.27	0	2						F	T	07-2020_WT_C_RepBio1	F
AT5G63400.1		2	l	M	ATGGAAADLE	748.4	748.4	748.4	0	1						F	T	07-2020_WT_C_RepBio1	T
AT4G24280.1		418	h	I	PAVQELVRKV	3.743	3.743	3.743	0	1						F	T	07-2020_WT_C_RepBio1	F
AT4G10340.1		258	h	H	LSDPFGNNLL	4.853	4.853	4.853	0	2						F	T	07-2020_WT_C_RepBio1	F
AT5G56400.1		134	h	R	NICELIIKHY	1.221	1.221	1.221	0	1						F	T	07-2020_WT_C_RepBio1	F
AT3G52140.1		2	h	M	AGKSNKSKAK	705.8	705.8	705.8	1	1	10.04	1	9.061	9.061	9.061	F	T	07-2020_WT_C_RepBio1	T
AT5G08060.1		2	l	M	AKSVSTAASS	776.3	776.3	776.3	0	1						F	T	07-2020_WT_C_RepBio1	T
AT1G03630.1		68	h	A	QTVTATPPAN	1339	1339	1339	1	1	52.28	1	1.877	1.877	1.877	F	T	07-2020_WT_C_RepBio1	T
AT4G24820.1		1	l	-	MDGGAEGSQQ	401	401	401	2	3	3.003e-05	2.73	100	99.99	100	F	T	07-2020_WT_C_RepBio1	T
AT1G12000.1		1	h	-	MAPALAVTRD	524.8	524.8	524.8	0	1						F	T	07-2020_WT_C_RepBio1	T
AT5G45930.1		59	l	N	VATEINSVEQ	241.8	241.8	241.8	0	1						F	T	07-2020_WT_C_RepBio1	T
AT5G38660.1		66	h	R	AADSTSSSPS	350.6	350.6	350.6	1	2	2.234	1	30.92	30.92	30.92	F	T	07-2020_WT_C_RepBio1	T
ATCG00490.1		436	h	R	DLAVEGNEII	2.012	2.012	2.012	0	1						F	T	07-2020_WT_C_RepBio1	F
AT5G19940.1		53	l	S	SVSAPNVELR	456.8	456.8	456.8	0	1						F	T	07-2020_WT_C_RepBio1	T
AT2G16380.1		2	l	M	ADTKQDMENS	656.8	656.8	656.8	1	1	0.01671	1	98.36	98.36	98.36	F	T	07-2020_WT_C_RepBio1	T
AT4G38970.1		47	h	R	AASSYADELV	1270	1270	1270	1	1	50.05	1	1.959	1.959	1.959	F	T	07-2020_WT_C_RepBio1	T
AT1G33120.1		1	h	-	MKTILSSETM	515.5	515.5	515.5	1	2	169.5	1	0.5866	0.5866	0.5866	F	T	07-2020_WT_C_RepBio1	T
AT5G59420.1		30	h	R	SVNGVQGNEG	109.5	109.5	109.5	0	1						F	T	07-2020_WT_C_RepBio1	F
AT4G34060.1		594	h	K	SAECVRLLGL	2.718	2.718	2.718	0	1						F	T	07-2020_WT_C_RepBio1	F
AT2G24820.1		51	l	S	AVAGTAVSDQ	447	447	447	2	2	0.0576	1.053	94.55	94.28	94.81	F	T	07-2020_WT_C_RepBio1	T
AT3G12915.2	AT3G12915.1 | AT1G56070.1	94	h	R	DGNEYLINLI	28.83	28.83	28.83	0	1						T	F	07-2020_WT_C_RepBio1	F
ATCG00730.1		16	h	R	AKLAKGMGHN	42.27	42.27	42.27	0	2						F	T	07-2020_WT_C_RepBio1	F
AT4G10340.1		69	h	R	IFLPDGLLDR	48.19	48.19	48.19	0	1						F	T	07-2020_WT_C_RepBio1	F
AT5G42650.1		34	h	A	SGSETPDLTV	479.8	479.8	479.8	0	1						F	T	07-2020_WT_C_RepBio1	T
ATCG00020.1		226	h	R	ETTENESANE	4.776	4.776	4.776	0	2						F	T	07-2020_WT_C_RepBio1	F
AT2G20260.1	AT4G28750.1	87	h	R	GSKVKILRKE	37.44	37.44	37.44	0	1						F	F	07-2020_WT_C_RepBio1	F
AT5G01240.1		2	l	M	SGEKQAEESI	836.3	836.3	836.3	0	1						F	T	07-2020_WT_C_RepBio1	T
AT1G09620.1		2	l	M	ASESKSYARR	508.9	508.9	508.9	0	2						F	T	07-2020_WT_C_RepBio1	T
AT3G48870.1		702	h	R	HTVSKLIGSP	3.635	3.635	3.635	0	1						F	T	07-2020_WT_C_RepBio1	F
AT1G06550.1		2	l	M	AQEGQNIDEP	679.9	679.9	679.9	0	2						F	T	07-2020_WT_C_RepBio1	T
AT5G28450.1		1	h	-	MACLQLIANV	485	485	485	0	1						F	T	07-2020_WT_C_RepBio1	T
AT5G03370.1		67	h	M	TTQAESGSSQ	264.5	264.5	264.5	0	1						F	T	07-2020_WT_C_RepBio1	T
AT3G01280.1		2	h	M	VKGPGLYTEI	540	540	540	3	3	125.5	1.334	0.7903	0.5934	1.052	F	T	07-2020_WT_C_RepBio1	T
AT5G37510.1		39	h	S	PESAAVSEPE	140	140	140	0	2						F	T	07-2020_WT_C_RepBio1	T
AT2G27030.1		2	l	M	ADQLTDDQIS	617.2	617.2	617.2	1	1	0.001075	1	99.89	99.89	99.89	F	T	07-2020_WT_C_RepBio1	T
AT2G17870.1		2	l	M	AMEDQSAARS	532.4	532.4	532.4	0	1						F	T	07-2020_WT_C_RepBio1	T
AT5G16440.1		55	h	F	SAVTMTDSND	1602	1602	1602	1	1	1.972	1	33.64	33.64	33.64	F	T	07-2020_WT_C_RepBio1	T
AT5G28840.1		3	h	G	TTNGTDYGAY	21.01	21.01	21.01	0	1						F	T	07-2020_WT_C_RepBio1	F
AT1G71500.1		64	h	C	EATEVSSSSS	276	276	276	0	2						F	T	07-2020_WT_C_RepBio1	T
AT5G22750.1		1010	l	G	ALTDQEVRSA	5.594	5.594	5.594	0	1						F	T	07-2020_WT_C_RepBio1	F
AT1G80890.1		2	h	M	GNESKSNLGG	491.8	491.8	491.8	0	1						F	T	07-2020_WT_C_RepBio1	T
AT1G17220.1		92	h	G	SKDGDDSEVV	54.53	54.53	54.53	0	1						F	T	07-2020_WT_C_RepBio1	F
AT1G56070.1		349	h	R	YRVENLYEGP	2.607	2.607	2.607	0	1						F	T	07-2020_WT_C_RepBio1	F
AT3G23990.1		32	h	Y	AAKEIKFGVE	137.6	137.6	137.6	0	1						F	T	07-2020_WT_C_RepBio1	T
AT1G74130.1		271	l	R	VPVFAGIYSL	2.991	2.991	2.991	0	1						F	T	07-2020_WT_C_RepBio1	F
AT3G46520.1		186	l	R	DLTDHLMKIL	2.809	2.809	2.809	0	1						F	T	07-2020_WT_C_RepBio1	F
AT4G20780.1		1	l	-	MESNNNEKKK	474.9	474.9	474.9	0	2						F	T	07-2020_WT_C_RepBio1	T
AT3G03780.1	AT5G17920.1 | AT3G03780.2 | AT3G03780.3	2	l	M	ASHIVGYPRM	424.1	424.1	424.1	1	3	0.001426	1	99.86	99.86	99.86	T	F	07-2020_WT_C_RepBio1	F
AT1G64190.1		1	l	-	MESAALSRIG	415.2	415.2	415.2	0	1						F	T	07-2020_WT_C_RepBio1	T
AT4G21280.1		82	h	K	VGPPPAPSGG	52.54	52.54	52.54	0	1						F	T	07-2020_WT_C_RepBio1	F
AT2G39100.1		243	l	R	QTGQTGMLVE	3.712	3.712	3.712	0	1						F	T	07-2020_WT_C_RepBio1	F
AT5G40860.1		126	l	R	CSISEKLPRI	3.029	3.029	3.029	0	1						F	T	07-2020_WT_C_RepBio1	F
AT3G09840.1		2	l	M	STPAESSDSK	902.1	902.1	902.1	0	3						F	T	07-2020_WT_C_RepBio1	T
AT4G23400.1		1	l	-	MEGKEEDVNV	460.2	460.2	460.2	4	4	9.853e-05	5.207	99.99	99.95	100	F	T	07-2020_WT_C_RepBio1	T
AT3G11710.1		512	h	R	SKSGLTERFE	1.888	1.888	1.888	0	1						F	T	07-2020_WT_C_RepBio1	F
AT2G19750.1		2	h	M	GKVHGSLARA	503.4	503.4	503.4	0	1						F	T	07-2020_WT_C_RepBio1	T
AT3G11400.1		2	h	M	TIDSQQKTSK	500.3	500.3	500.3	0	2						F	T	07-2020_WT_C_RepBio1	T
AT4G38970.1		48	h	A	ASSYADELVK	2369	2369	2369	2	5	120.9	1.258	0.8203	0.6529	1.03	F	T	07-2020_WT_C_RepBio1	T
AT2G44610.1		2	h	M	APVSALAKYK	671.5	671.5	671.5	1	1	3229	1	0.03096	0.03096	0.03096	F	T	07-2020_WT_C_RepBio1	T
AT4G02530.1		74	h	A	AILEADDDEE	366.7	366.7	366.7	3	4	109.5	2.284	0.905	0.3983	2.043	F	T	07-2020_WT_C_RepBio1	T
AT5G27670.1		1	l	-	MESSQATTKP	817.8	817.8	817.8	1	2	0.005985	1	99.41	99.41	99.41	F	T	07-2020_WT_C_RepBio1	T
AT4G16500.1		23	h	G	LGGGGGLGSR	204.3	204.3	204.3	0	1						F	T	07-2020_WT_C_RepBio1	T
AT3G47980.1		95	l	K	TTVAPSLSDV	50.52	50.52	50.52	0	1						F	T	07-2020_WT_C_RepBio1	F
AT1G27595.2		2	l	M	AAPAAATARA	805.6	805.6	805.6	0	1						F	T	07-2020_WT_C_RepBio1	T
AT5G08590.1		1	l	-	MDKYDVVKDL	533.9	533.9	533.9	0	1						F	T	07-2020_WT_C_RepBio1	T
AT3G52300.1		2	l	M	SGAGKKIADV	801.5	801.5	801.5	3	5	0.007934	1.564	99.21	98.77	99.5	F	T	07-2020_WT_C_RepBio1	T
AT1G74310.1		642	h	Q	HSVSRLIGAP	3.294	3.294	3.294	0	2						F	T	07-2020_WT_C_RepBio1	F
AT4G34290.1		52	h	A	ASSDPTTTTK	1355	1355	1355	1	2	12.76	1	7.265	7.265	7.265	F	T	07-2020_WT_C_RepBio1	T
AT3G11420.1		233	l	M	AFGGGGFALS	2.344	2.344	2.344	0	1						F	T	07-2020_WT_C_RepBio1	F
AT1G78630.1		58	h	C	EAEPTTTTSL	225.6	225.6	225.6	0	1						F	T	07-2020_WT_C_RepBio1	T
AT5G04410.1		421	h	K	ESGEGSSSKQ	3.536	3.536	3.536	0	1						F	T	07-2020_WT_C_RepBio1	F
AT2G19740.1		1	l	-	MEKGKGRKEE	375.9	375.9	375.9	0	2						F	T	07-2020_WT_C_RepBio1	T
AT3G20810.1		2	l	M	SGATTASSGD	687.6	687.6	687.6	0	1						F	T	07-2020_WT_C_RepBio1	T
AT2G41530.1		2	l	M	ASGLSEIGST	881.7	881.7	881.7	2	4	0.0002915	2.699	99.97	99.92	99.99	F	T	07-2020_WT_C_RepBio1	T
ATCG00490.1		26	h	Y	TPEYETKDTD	513.8	513.8	513.8	0	1						F	T	07-2020_WT_C_RepBio1	T
AT1G76030.1		2	h	M	GTNDLDIEEG	619.9	619.9	619.9	1	1	5.929	1	14.43	14.43	14.43	F	T	07-2020_WT_C_RepBio1	T
AT1G22850.1		50	h	S	SLKQTKKKKQ	239.3	239.3	239.3	0	1						F	T	07-2020_WT_C_RepBio1	T
AT2G30950.1		83	h	A	DEQGVSSSRM	51.71	51.71	51.71	0	2						F	T	07-2020_WT_C_RepBio1	F
AT2G34420.1		14	h	F	AGKAVKPAAS	169.8	169.8	169.8	0	1						F	T	07-2020_WT_C_RepBio1	T
AT1G80480.1		70	h	A	SATQTEDSDV	512.1	512.1	512.1	1	3	11.33	1	8.109	8.109	8.109	F	T	07-2020_WT_C_RepBio1	T
AT4G24940.1		1	l	-	MDGEELTEQE	436.6	436.6	436.6	0	1						F	T	07-2020_WT_C_RepBio1	T
AT3G18890.1		64	l	R	ASSVVTEASP	277.8	277.8	277.8	0	3						F	T	07-2020_WT_C_RepBio1	T
AT4G29060.1		94	h	A	EDKETVASEK	63.92	63.92	63.92	0	1						F	T	07-2020_WT_C_RepBio1	F
AT2G44370.1		181	h	A	EEEEPKRGGG	3.623	3.623	3.623	0	1						F	T	07-2020_WT_C_RepBio1	F
AT3G49850.1		167	l	R	LKYLTNVGTL	3.233	3.233	3.233	0	1						F	T	07-2020_WT_C_RepBio1	F
AT5G63860.1		287	h	R	HTMALTSDGK	2.623	2.623	2.623	0	1						F	T	07-2020_WT_C_RepBio1	F
AT4G11220.1		2	l	M	ADEHKHEESS	693	693	693	0	1						F	T	07-2020_WT_C_RepBio1	T
AT1G02560.1		102	l	G	QGPPPMVQER	124.9	124.9	124.9	0	1						F	T	07-2020_WT_C_RepBio1	F
AT5G60200.1		40	l	P	SPATAVTRPQ	70.79	70.79	70.79	0	1						F	T	07-2020_WT_C_RepBio1	F
AT1G26665.1		159	h	R	EIRASSAAEA	2.867	2.867	2.867	0	1						F	T	07-2020_WT_C_RepBio1	F
AT4G17210.1		316	h	S	LVGSLTVELD	3.313	3.313	3.313	0	2						F	T	07-2020_WT_C_RepBio1	F
AT4G38970.1		211	h	R	YAAISQDSGL	4.706	4.706	4.706	0	1						F	T	07-2020_WT_C_RepBio1	F
AT3G11980.1		413	l	K	GQLTGFLVDP	2.02	2.02	2.02	0	1						F	T	07-2020_WT_C_RepBio1	F
AT3G27160.1		82	h	F	SSGYNVQVFV	65.54	65.54	65.54	0	1						F	T	07-2020_WT_C_RepBio1	F
ATCG00480.1		379	h	R	IVGEEHYETA	2.634	2.634	2.634	0	4						F	T	07-2020_WT_C_RepBio1	F
AT4G22340.1		1	l	-	MQKEIAGDAP	433.3	433.3	433.3	0	2						F	T	07-2020_WT_C_RepBio1	T
AT2G45070.1		2	h	M	VGSGAPQRGS	745	745	745	1	4	35.9	1	2.71	2.71	2.71	F	T	07-2020_WT_C_RepBio1	T
AT4G31340.1		23	h	A	DADEPEVSEA	358.3	358.3	358.3	0	1						F	T	07-2020_WT_C_RepBio1	T
AT1G09310.1		2	h	M	GLVTEEVRAK	579	579	579	1	2	18.56	1	5.112	5.112	5.112	F	T	07-2020_WT_C_RepBio1	T
AT1G11430.1		60	h	A	ATVDSDYSSK	1896	1896	1896	1	1	26.43	1	3.646	3.646	3.646	F	T	07-2020_WT_C_RepBio1	T
AT2G45730.1		1	l	-	MELNKDQTVM	343.2	343.2	343.2	1	1	8.8e-05	1	99.99	99.99	99.99	F	T	07-2020_WT_C_RepBio1	T
AT1G06680.2	AT1G06680.1 | AT2G30790.1	160	h	Y	YYLSVLTRTA	3.218	3.218	3.218	0	1						T	F	07-2020_WT_C_RepBio1	F
AT4G17300.1		60	J	C	TAVSESLGSG	604.3	604.3	604.3	1	2	0.442	1	69.35	69.35	69.35	F	T	07-2020_WT_C_RepBio1	T
AT2G02780.1		222	l	K	KLNNLQSLDL	4.15	4.15	4.15	0	1						F	T	07-2020_WT_C_RepBio1	F
AT5G51545.1		32	h	C	QNSQIESDTT	637.5	637.5	637.5	1	2	15.75	1	5.972	5.972	5.972	F	T	07-2020_WT_C_RepBio1	T
AT5G09900.1		147	h	K	TEKIAFILEQ	2.468	2.468	2.468	0	1						F	T	07-2020_WT_C_RepBio1	F
AT3G13120.1		57	h	F	AVPDTLDPTP	216.2	216.2	216.2	0	1						F	T	07-2020_WT_C_RepBio1	T
AT3G04840.1	AT4G34670.1	2	h	M	AVGKNKRISK	670.6	670.6	670.6	1	1	320.4	1	0.3111	0.3111	0.3111	F	F	07-2020_WT_C_RepBio1	F
AT1G16560.1		23	h	A	SAGDADPDYR	97.85	97.85	97.85	0	1						F	T	07-2020_WT_C_RepBio1	F
AT3G45140.1		240	h	R	IYDYDVYNDV	2.304	2.304	2.304	0	2						F	T	07-2020_WT_C_RepBio1	F
AT3G54890.1		55	h	R	PAYLDGSAPG	53.17	53.17	53.17	0	2						F	T	07-2020_WT_C_RepBio1	F
AT1G48830.1		118	h	R	TLTSVHEAIL	4.782	4.782	4.782	0	1						F	T	07-2020_WT_C_RepBio1	F
AT3G51250.1		1	l	-	MNPSHGGDDK	300.8	300.8	300.8	0	1						F	T	07-2020_WT_C_RepBio1	T
AT4G29720.1		445	l	W	GSDPLFRGSY	2.788	2.788	2.788	0	1						F	T	07-2020_WT_C_RepBio1	F
AT3G23940.1		35	h	C	SAQSVTADPS	472.8	472.8	472.8	0	2						F	T	07-2020_WT_C_RepBio1	T
AT5G03660.1		1	l	-	MQPTETSQPA	625.5	625.5	625.5	2	3	0.00162	9.586	99.84	98.47	99.98	F	T	07-2020_WT_C_RepBio1	T
AT5G20980.1	AT5G17920.1 | AT3G03780.1 | AT3G03780.2 | AT3G03780.3 | AT5G20980.2	733	h	H	EGVKYGAGIG	3.425	3.425	3.425	0	1						T	F	07-2020_WT_C_RepBio1	F
AT1G16300.1		257	h	L	MTTVHATTAT	4.471	4.471	4.471	0	1						F	T	07-2020_WT_C_RepBio1	F
AT4G24840.1		2	l	M	SDLVATSPSP	831.4	831.4	831.4	0	1						F	T	07-2020_WT_C_RepBio1	T
AT4G31970.1		510	h	L	EILISPRLKE	1.603	1.603	1.603	0	1						F	T	07-2020_WT_C_RepBio1	F
AT3G09050.1		36	h	L	SKSGDGTSDS	731.9	731.9	731.9	0	1						F	T	07-2020_WT_C_RepBio1	T
AT5G20480.1		712	l	R	FSSTNLIGSG	5.183	5.183	5.183	0	1						F	T	07-2020_WT_C_RepBio1	F
ATCG00120.1		88	h	S	SVKATGKIAQ	53.56	53.56	53.56	0	1						F	T	07-2020_WT_C_RepBio1	F
AT2G26070.1		78	h	R	EDGVILDFAG	59.56	59.56	59.56	0	1						F	T	07-2020_WT_C_RepBio1	F
AT1G34180.1		523	l	K	VTVAKKRISN	7.216	7.216	7.216	0	1						F	T	07-2020_WT_C_RepBio1	F
ATCG00270.1		246	h	Y	SMVTANRFWS	2.513	2.513	2.513	0	1						F	T	07-2020_WT_C_RepBio1	F
AT2G34640.1		58	h	C	KKEDGDGDVS	200.9	200.9	200.9	0	1						F	T	07-2020_WT_C_RepBio1	T
AT5G67030.1		61	h	A	ATALVEKEEK	452.9	452.9	452.9	1	2	3.266	1	23.44	23.44	23.44	F	T	07-2020_WT_C_RepBio1	T
AT1G64770.1		19	l	S	SISAPQTQTI	263.4	263.4	263.4	1	1	0.3061	1	76.56	76.56	76.56	F	T	07-2020_WT_C_RepBio1	T
AT4G30950.1		70	l	A	VAAPVAPPSA	360.6	360.6	360.6	0	2						F	T	07-2020_WT_C_RepBio1	T
AT1G58270.1		83	h	S	QAVTTDTRTR	74.79	74.79	74.79	0	2						F	T	07-2020_WT_C_RepBio1	F
AT4G28750.1		47	h	A	EDPAPASSSS	3485	3485	3485	0	1						F	T	07-2020_WT_C_RepBio1	T
AT5G36700.1		55	l	M	TSSNITPRAM	141.8	141.8	141.8	0	1						F	T	07-2020_WT_C_RepBio1	T
AT5G42950.1		2	l	M	ANSSAGSAAD	620.9	620.9	620.9	1	2	4.1e-05	1	100	100	100	F	T	07-2020_WT_C_RepBio1	T
AT4G19390.1		78	l	S	ASTSTSAAVT	208.6	208.6	208.6	0	1						F	T	07-2020_WT_C_RepBio1	T
AT5G08670.1		52	h	Y	ATSSPASSAA	1201	1201	1201	0	1						F	T	07-2020_WT_C_RepBio1	T
AT1G26850.1		2	h	M	ALKSSSADGK	654.8	654.8	654.8	0	1						F	T	07-2020_WT_C_RepBio1	T
AT4G23100.1		75	h	A	ASPPTEEAVV	504.3	504.3	504.3	2	2	126.2	2.573	0.7864	0.3071	1.999	F	T	07-2020_WT_C_RepBio1	T
AT5G13390.1		1	l	-	MMPPELQPRL	291.9	291.9	291.9	0	1						F	T	07-2020_WT_C_RepBio1	T
ATCG00720.1		171	h	R	GSASVGQSTL	2.96	2.96	2.96	0	1						F	T	07-2020_WT_C_RepBio1	F
AT1G15820.1		211	h	R	DGVYEPDFEK	3.198	3.198	3.198	0	1						F	T	07-2020_WT_C_RepBio1	F
AT2G28190.1		64	h	A	AKKAVAVLKG	1007	1007	1007	0	1						F	T	07-2020_WT_C_RepBio1	T
AT5G46750.1		2	l	M	ATENLTDKNV	839.7	839.7	839.7	1	1	0.00011	1	99.99	99.99	99.99	F	T	07-2020_WT_C_RepBio1	T
AT2G45290.1	AT3G60750.1 | AT2G45290.2	343	h	A	ALGEKEVEAT	29.26	14.63	29.26	0	1						T	F	07-2020_WT_C_RepBio1	F
AT3G58600.1		1	l	-	MDQASSSSTM	537.8	537.8	537.8	1	1	0	1	100	100	100	F	T	07-2020_WT_C_RepBio1	T
AT4G32770.1		49	h	A	SISTPNSETD	444.3	444.3	444.3	0	1						F	T	07-2020_WT_C_RepBio1	T
AT1G79040.1		42	J	A	SGVKKIKTDK	1531	1531	1531	5	10	61.74	2.796	1.594	0.5759	4.332	F	T	07-2020_WT_C_RepBio1	T
AT1G51680.1		3	h	A	PQEQAVSQVM	8.839	8.839	8.839	0	2						F	T	07-2020_WT_C_RepBio1	F
AT3G53420.1		2	h	M	AKDVEAVPGE	682.2	682.2	682.2	3	4	2.654	1.043	27.36	26.54	28.21	F	T	07-2020_WT_C_RepBio1	T
AT4G21150.1		22	h	A	ASVFQPISDS	178.6	178.6	178.6	0	1						F	T	07-2020_WT_C_RepBio1	T
AT3G30390.1		2	h	M	TVVGDVAPIP	538.8	538.8	538.8	0	1						F	T	07-2020_WT_C_RepBio1	T
AT5G49530.1		1	l	-	MDFDDDDKPK	409.9	409.9	409.9	1	2	0.000107	1	99.99	99.99	99.99	F	T	07-2020_WT_C_RepBio1	T
AT2G30530.1		17	l	E	METEKDKERM	25.59	25.59	25.59	0	1						F	T	07-2020_WT_C_RepBio1	F
AT2G35450.1		46	l	M	AAFAGSDSET	273.8	273.8	273.8	0	1						F	T	07-2020_WT_C_RepBio1	T
AT5G06530.1		2	l	M	SMEKPPLASG	734.1	734.1	734.1	0	1						F	T	07-2020_WT_C_RepBio1	T
AT1G06820.1		57	l	S	VSSSVVASTV	237.5	237.5	237.5	0	1						F	T	07-2020_WT_C_RepBio1	T
AT1G80230.1		55	h	I	GSAAADTAVK	390.3	390.3	390.3	0	2						F	T	07-2020_WT_C_RepBio1	T
AT4G20360.1		127	h	R	GITINTATVE	2.468	2.468	2.468	0	1						F	T	07-2020_WT_C_RepBio1	F
AT1G31180.1		36	h	A	AASPVKKRYN	264.1	264.1	264.1	0	1						F	T	07-2020_WT_C_RepBio1	T
AT1G24150.1	AT5G63510.1 | AT1G24150.2	124	h	L	AEAALAREGF	7.427	7.427	7.427	0	1						T	F	07-2020_WT_C_RepBio1	F
AT1G05820.4		1	h	-	MVCGEKDTSL	421.9	421.9	421.9	0	1						F	T	07-2020_WT_C_RepBio1	T
AT1G48850.1		51	h	A	TGSSYGTHFR	174.5	174.5	174.5	0	1						F	T	07-2020_WT_C_RepBio1	T
AT2G24200.1		2	l	M	AHTLGLTQPN	427.2	427.2	427.2	1	1	7.9e-05	1	99.99	99.99	99.99	F	T	07-2020_WT_C_RepBio1	T
AT2G39730.1	AT2G39730.2 | AT2G39730.3	62	h	K	EDKQTDGDRW	1162	1162	1162	0	1						T	T	07-2020_WT_C_RepBio1	T
AT3G27500.1		228	h	K	SSPPVALSNM	2.567	2.567	2.567	0	1						F	T	07-2020_WT_C_RepBio1	F
AT4G31990.1		45	h	M	TVAVKPSRFE	168.8	168.8	168.8	0	1						F	T	07-2020_WT_C_RepBio1	T
AT1G17650.1		52	h	S	SLQSTTPSTR	287.4	287.4	287.4	0	1						F	T	07-2020_WT_C_RepBio1	T
AT3G54826.1		159	h	Y	ENGVVVVRCG	1.803	1.803	1.803	0	1						F	T	07-2020_WT_C_RepBio1	F
AT5G49290.1		137	l	S	IFPFLNAATS	5.089	5.089	5.089	0	1						F	T	07-2020_WT_C_RepBio1	F
AT3G60750.1	AT2G45290.1 | AT2G45290.2	341	h	H	GAALGEKEVE	8.473	8.473	8.473	0	1						F	F	07-2020_WT_C_RepBio1	F
AT2G28190.1		63	h	S	AAKKAVAVLK	935.9	935.9	935.9	0	3						F	T	07-2020_WT_C_RepBio1	T
AT3G46560.1		1	l	-	MDASMMAGLD	550.7	550.7	550.7	0	1						F	T	07-2020_WT_C_RepBio1	T
AT2G14880.1		44	h	R	AVTSATESSE	1197	1197	1197	2	3	41.34	1.091	2.362	2.17	2.571	F	T	07-2020_WT_C_RepBio1	T
AT1G79850.1		50	h	A	MKTMQGRVVC	181.3	181.3	181.3	0	3						F	T	07-2020_WT_C_RepBio1	T
AT2G05520.1		66	h	Q	GGGGNYQGGG	40.52	40.52	40.52	0	1						F	T	07-2020_WT_C_RepBio1	F
AT3G44890.1		43	h	S	QKKAKKLRKV	160.6	160.6	160.6	1	2	144.9	1	0.6856	0.6856	0.6856	F	T	07-2020_WT_C_RepBio1	T
AT1G32080.1		77	l	Q	AMDGAGTGNT	101	101	101	2	3	0.0007744	3.049	99.92	99.76	99.97	F	T	07-2020_WT_C_RepBio1	F
AT1G07890.1		149	l	Q	MGLSDKDIVA	3.09	3.09	3.09	0	6						F	T	07-2020_WT_C_RepBio1	F
AT5G09650.1		60	h	A	IYNPQVKVQE	337.4	337.4	337.4	2	4	11.68	1.015	7.888	7.778	7.999	F	T	07-2020_WT_C_RepBio1	T
AT5G26570.1		55	h	A	TSSSTIEEQR	328.4	328.4	328.4	0	1						F	T	07-2020_WT_C_RepBio1	T
AT1G49430.1		2	l	M	SLAADNVLLV	758.8	758.8	758.8	0	1						F	T	07-2020_WT_C_RepBio1	T
AT2G41670.1		34	h	M	AAATRAIRNR	70.34	70.34	70.34	0	1						F	T	07-2020_WT_C_RepBio1	F
AT2G21660.1		2	l	M	ASGDVEYRCF	485.1	485.1	485.1	1	2	0.000698	1	99.93	99.93	99.93	F	T	07-2020_WT_C_RepBio1	T
AT5G27660.1		337	l	N	NLIVAQLKER	4.014	4.014	4.014	0	1						F	T	07-2020_WT_C_RepBio1	F
AT5G22480.1		1	l	-	MDNKNDQDID	442.9	442.9	442.9	0	1						F	T	07-2020_WT_C_RepBio1	T
AT3G04920.1		2	l	M	AEKAVTIRTR	534.1	534.1	534.1	1	1	0.000363	1	99.96	99.96	99.96	F	T	07-2020_WT_C_RepBio1	T
AT2G15620.1		29	h	A	AQTTAPAEST	1941	1941	1941	0	1						F	T	07-2020_WT_C_RepBio1	T
AT5G20060.1		2	l	M	SISGAAVGSG	694	694	694	0	1						F	T	07-2020_WT_C_RepBio1	T
AT4G10840.1		2	h	M	PAMPGLVSVK	598.7	598.7	598.7	0	1						F	T	07-2020_WT_C_RepBio1	T
AT4G33010.1		68	h	S	ISVDAVKPSD	205	205	205	1	2	854.4	1	0.1169	0.1169	0.1169	F	T	07-2020_WT_C_RepBio1	T
AT5G35970.1		50	h	C	SGVNGGSSVT	152.7	152.7	152.7	0	2						F	T	07-2020_WT_C_RepBio1	T
AT4G04470.1		2	l	M	GSSPPKKTTL	603.4	603.4	603.4	0	1						F	T	07-2020_WT_C_RepBio1	T
AT2G17630.1		51	h	C	ASASTTVGSE	575.7	575.7	575.7	0	1						F	T	07-2020_WT_C_RepBio1	T
AT1G05500.1		222	h	G	LSEAIEETIR	3.608	3.608	3.608	0	1						F	T	07-2020_WT_C_RepBio1	F
AT2G03430.1		1	l	-	MEIATDTAKQ	377.7	377.7	377.7	0	1						F	T	07-2020_WT_C_RepBio1	T
AT5G08410.1		73	h	C	DIAVKSAASV	234.5	234.5	234.5	0	1						F	T	07-2020_WT_C_RepBio1	T
AT3G46780.1		460	h	R	NLPPKKAVVK	5.784	5.784	5.784	0	1						F	T	07-2020_WT_C_RepBio1	F
AT5G63120.2		570	l	G	GFGDKRSRST	5.134	5.134	5.134	0	1						F	T	07-2020_WT_C_RepBio1	F
AT5G64500.1		1	l	-	MDVDGEGDRG	331.8	331.8	331.8	0	1						F	T	07-2020_WT_C_RepBio1	T
AT2G43720.1		1	l	-	MDQTAEEKMV	498.9	498.9	498.9	0	1						F	T	07-2020_WT_C_RepBio1	T
ATCG00280.1		344	h	R	SPTGEVIFGG	3.628	3.628	3.628	0	2						F	T	07-2020_WT_C_RepBio1	F
AT2G34430.1	AT2G34420.1 | AT1G29910.1 | AT1G29920.1 | AT1G29930.1	83	h	A	GLSADPETFA	91.99	91.99	91.99	0	1						F	F	07-2020_WT_C_RepBio1	F
AT1G69200.1		52	h	L	SESAPLEEEG	130.2	130.2	130.2	1	1	46.71	1	2.096	2.096	2.096	F	T	07-2020_WT_C_RepBio1	T
AT1G35720.1		2	l	M	ATLKVSDSVP	895.5	895.5	895.5	4	5	0.002989	2.869	99.7	99.15	99.9	F	T	07-2020_WT_C_RepBio1	T
AT1G24510.1		2	l	M	ALAFDEFGRP	517.6	517.6	517.6	0	1						F	T	07-2020_WT_C_RepBio1	T
AT1G12150.1		387	l	A	NMNRKIESLK	3.81	3.81	3.81	0	2						F	T	07-2020_WT_C_RepBio1	F
AT2G39730.1	AT2G39730.2 | AT2G39730.3	256	h	M	NIADNPTNVQ	8.585	4.292	8.585	0	4						T	T	07-2020_WT_C_RepBio1	F
AT5G49510.1		2	l	M	SSSSPSGSGS	876.4	876.4	876.4	0	1						F	T	07-2020_WT_C_RepBio1	T
AT4G35450.1		2	l	M	ASNSEKNPLL	797.3	797.3	797.3	0	1						F	T	07-2020_WT_C_RepBio1	T
AT3G04240.1		330	h	N	NLGNALKDIG	4.116	4.116	4.116	0	1						F	T	07-2020_WT_C_RepBio1	F
AT4G03560.1		1	l	-	MEDPLIGRDS	414.1	414.1	414.1	0	1						F	T	07-2020_WT_C_RepBio1	T
AT1G04020.1		58	h	S	GCPVCKSKHP	75.1	75.1	75.1	0	1						F	T	07-2020_WT_C_RepBio1	F
AT1G43860.1		2	l	M	SKTLVQPVGQ	758.9	758.9	758.9	0	1						F	T	07-2020_WT_C_RepBio1	T
AT5G50580.1		1	l	-	MDGDELTEQE	428.9	428.9	428.9	0	1						F	T	07-2020_WT_C_RepBio1	T
ATCG00720.1		2	h	M	SKVYDWFEER	444	444	444	1	2	26.64	1	3.617	3.617	3.617	F	T	07-2020_WT_C_RepBio1	T
AT3G20050.1		2	l	M	SISAQNPDIS	932.4	932.4	932.4	0	2						F	T	07-2020_WT_C_RepBio1	T
AT3G21220.1		1	l	-	MKPIQSPSGV	562.2	562.2	562.2	0	1						F	T	07-2020_WT_C_RepBio1	T
ATCG00330.1		2	h	M	AKKSLIYREK	593.9	593.9	593.9	1	2	179.1	1	0.5553	0.5553	0.5553	F	T	07-2020_WT_C_RepBio1	T
AT3G61260.1		68	h	K	ALTVVEKPVE	184.3	184.3	184.3	0	1						F	T	07-2020_WT_C_RepBio1	T
ATCG00490.1	ATCG00490.2 | AT2G07732.1	259	h	R	ELGVPIVMHD	2.197	2.197	2.197	0	1						T	F	07-2020_WT_C_RepBio1	F
AT2G40490.1		37	h	C	SVEGTTVTER	390.3	390.3	390.3	1	1	159.2	1	0.6241	0.6241	0.6241	F	T	07-2020_WT_C_RepBio1	T
AT2G29630.1		118	h	R	VHLSGGEPAF	2.424	2.424	2.424	0	1						F	T	07-2020_WT_C_RepBio1	F
AT5G55720.1		130	l	K	QDLQVASYKT	2.455	2.455	2.455	0	1						F	T	07-2020_WT_C_RepBio1	F
ATCG00280.1		392	h	R	SAEYMTHAPL	4.627	4.627	4.627	0	4						F	T	07-2020_WT_C_RepBio1	F
AT2G20260.1		66	h	A	AAAPAKVPAA	250.3	250.3	250.3	0	1						F	T	07-2020_WT_C_RepBio1	T
AT1G77460.1		418	h	G	NSSLSCYLDD	3.325	3.325	3.325	0	1						F	T	07-2020_WT_C_RepBio1	F
AT2G33040.1		67	h	K	MVAASKLRAV	88.09	88.09	88.09	0	1						F	T	07-2020_WT_C_RepBio1	F
AT5G65500.1		394	h	M	ITEIEKLRSQ	3.205	3.205	3.205	0	1						F	T	07-2020_WT_C_RepBio1	F
AT1G32430.1		220	h	R	RDALALRVFR	2.781	2.781	2.781	0	1						F	T	07-2020_WT_C_RepBio1	F
AT2G21730.1		215	h	E	KEREAIDRLG	3.325	3.325	3.325	0	1						F	T	07-2020_WT_C_RepBio1	F
AT4G12800.1		51	h	R	AVKSDKTTFQ	284.3	284.3	284.3	0	1						F	T	07-2020_WT_C_RepBio1	T
AT1G03630.1		69	h	Q	TVTATPPANE	734	734	734	1	1	1.165	1	46.19	46.19	46.19	F	T	07-2020_WT_C_RepBio1	T
AT1G15820.1		30	h	A	SGVGTGAQRV	176.5	176.5	176.5	0	1						F	T	07-2020_WT_C_RepBio1	T
AT1G08830.1		2	h	M	AKGVAVLNSS	629.4	629.4	629.4	0	1						F	T	07-2020_WT_C_RepBio1	T
AT4G28440.1		2	l	M	ATTGTAAVAT	1295	1295	1295	1	2	4.4e-05	1	100	100	100	F	T	07-2020_WT_C_RepBio1	T
AT2G21385.1		62	l	A	VKGDPEDAFK	604.7	604.7	604.7	0	3						F	T	07-2020_WT_C_RepBio1	T
AT3G54050.1		64	h	A	DAAETKTAAR	2596	2596	2596	0	1						F	T	07-2020_WT_C_RepBio1	T
AT1G08420.1		1	l	-	MDEDSSMVAD	380.8	380.8	380.8	2	2	0.0006519	17.62	99.93	98.86	100	F	T	07-2020_WT_C_RepBio1	T
AT2G18740.1		2	l	M	ASTKVQRIMT	548.4	548.4	548.4	0	1						F	T	07-2020_WT_C_RepBio1	T
AT1G19150.1		217	h	M	VLRTKEIKNG	3.606	3.606	3.606	0	1						F	T	07-2020_WT_C_RepBio1	F
AT2G03440.1		85	h	R	HESDKLDKAK	45.32	45.32	45.32	0	1						F	T	07-2020_WT_C_RepBio1	F
AT3G47860.1		101	h	G	SAAAVGENKL	64.46	64.46	64.46	0	1						F	T	07-2020_WT_C_RepBio1	F
AT5G35620.1		2	l	M	ATDDVNEPLP	772.5	772.5	772.5	0	3						F	T	07-2020_WT_C_RepBio1	T
ATCG00340.1		300	h	H	SIKDLLEAHI	4.555	4.555	4.555	0	1						F	T	07-2020_WT_C_RepBio1	F
AT1G22840.1		2	l	M	ASFDEAPPGN	721.9	721.9	721.9	1	1	0.005261	1	99.48	99.48	99.48	F	T	07-2020_WT_C_RepBio1	T
AT5G35630.1		52	h	A	LQSDNSTVNR	145.3	145.3	145.3	2	5	396.5	1.273	0.2516	0.1978	0.32	F	T	07-2020_WT_C_RepBio1	T
AT3G27380.1		29	h	W	TSTGAEAETK	288.5	288.5	288.5	0	2						F	T	07-2020_WT_C_RepBio1	T
AT1G11870.2		51	l	F	SASAAVQDIP	255.6	255.6	255.6	0	2						F	T	07-2020_WT_C_RepBio1	T
AT3G16520.1		2	l	M	GEEAIVLYPA	495.7	495.7	495.7	0	1						F	T	07-2020_WT_C_RepBio1	T
AT5G17920.1	AT3G03780.1 | AT3G03780.2 | AT3G03780.3	494	h	R	NDMVEYFGEQ	1.337	1.337	1.337	0	1						F	F	07-2020_WT_C_RepBio1	F
AT4G05180.1		83	h	A	EAIPIKVGGP	97.81	97.81	97.81	2	4	1997	1.137	0.05005	0.04403	0.05691	F	T	07-2020_WT_C_RepBio1	F
AT1G09010.1		492	h	S	DKDSDPSVYL	4.086	4.086	4.086	0	1						F	T	07-2020_WT_C_RepBio1	F
AT3G07880.1		11	h	M	GFDDNNNNKN	13.55	13.55	13.55	0	1						F	T	07-2020_WT_C_RepBio1	F
AT4G02030.1		2	l	M	ATEAAPMDEK	766.4	766.4	766.4	0	1						F	T	07-2020_WT_C_RepBio1	T
AT1G32210.1		2	h	M	VKSTSKDAQD	769.4	769.4	769.4	0	1						F	T	07-2020_WT_C_RepBio1	T
AT1G29910.1		59	h	Y	LGPFSGESPS	99.6	99.6	99.6	0	1						F	T	07-2020_WT_C_RepBio1	F
AT3G02200.2		2	l	M	TTIVPTSEEN	607.7	607.7	607.7	0	1						F	T	07-2020_WT_C_RepBio1	T
AT1G20693.1		1	h	-	MKGAKSKTET	689.5	689.5	689.5	0	2						F	T	07-2020_WT_C_RepBio1	T
AT1G47495.1		41	l	Q	DGEGSRLLRL	40.98	40.98	40.98	0	1						F	T	07-2020_WT_C_RepBio1	F
AT2G25970.1		2	l	M	ADESQYSSDT	694.1	694.1	694.1	1	1	0.000171	1	99.98	99.98	99.98	F	T	07-2020_WT_C_RepBio1	T
ATCG00270.1		296	h	R	AYDFVSQEIR	3.272	3.272	3.272	0	1						F	T	07-2020_WT_C_RepBio1	F
AT1G29930.1	AT2G34420.1 | AT1G29910.1 | AT1G29920.1 | AT2G34430.1	81	h	W	DTAGLSADPE	154.8	154.8	154.8	0	1						F	F	07-2020_WT_C_RepBio1	F
AT5G04360.1		493	h	K	ESVLDKIVPG	3.559	3.559	3.559	0	1						F	T	07-2020_WT_C_RepBio1	F
AT5G42530.1		62	h	R	SFKGTLEPGH	42.06	42.06	42.06	0	1						F	T	07-2020_WT_C_RepBio1	F
AT5G49810.1		970	l	R	LKEVLQNSGW	3.048	3.048	3.048	0	1						F	T	07-2020_WT_C_RepBio1	F
AT5G23830.1		81	l	R	SGDFTGLLKT	82.4	82.4	82.4	0	1						F	T	07-2020_WT_C_RepBio1	F
AT5G41770.1		2	l	M	ASGGKDSDRT	623.2	623.2	623.2	0	1						F	T	07-2020_WT_C_RepBio1	T
AT5G45950.1		24	h	S	LDVHLLRQLA	123.9	123.9	123.9	1	1	2303	1	0.04341	0.04341	0.04341	F	T	07-2020_WT_C_RepBio1	F
AT2G17240.1		63	h	A	PEEEKLTRRN	123.3	123.3	123.3	0	1						F	T	07-2020_WT_C_RepBio1	F
AT2G39730.1	AT2G39730.2 | AT2G39730.3	190	h	M	SAGELESGNA	6.925	6.925	6.925	0	1						T	T	07-2020_WT_C_RepBio1	F
AT1G09210.1		23	h	A	AVIFEERFDD	180.8	180.8	180.8	1	1	3479	1	0.02874	0.02874	0.02874	F	T	07-2020_WT_C_RepBio1	T
AT5G11710.1		254	h	R	SYVSAAPSNN	4.581	4.581	4.581	0	1						F	T	07-2020_WT_C_RepBio1	F
ATCG00490.2	ATCG00490.1	319	h	R	LSGGDHIHAG	11.63	11.63	11.63	0	2						T	T	07-2020_WT_C_RepBio1	F
AT1G47870.1		47	l	R	PFSVSQSLPN	133.8	133.8	133.8	0	1						F	T	07-2020_WT_C_RepBio1	T
AT1G78900.1		2	h	M	PAFYGGKLTT	522.4	522.4	522.4	1	2	21.55	1	4.435	4.435	4.435	F	T	07-2020_WT_C_RepBio1	T
AT5G08300.1		43	h	F	ASDPHPPAAV	269.5	269.5	269.5	1	1	97.34	1	1.017	1.017	1.017	F	T	07-2020_WT_C_RepBio1	T
AT1G76420.1		2	h	M	MLAVEDVLSE	712.2	712.2	712.2	0	1						F	T	07-2020_WT_C_RepBio1	T
AT1G77490.1		369	h	K	ELSDSMKKKI	5.48	5.48	5.48	0	1						F	T	07-2020_WT_C_RepBio1	F
ATCG00490.1		25	h	Y	YTPEYETKDT	554.8	554.8	554.8	0	1						F	T	07-2020_WT_C_RepBio1	T
AT3G08950.1		30	l	S	ASSPSPACIS	215.5	215.5	215.5	1	1	0.000576	1	99.94	99.94	99.94	F	T	07-2020_WT_C_RepBio1	T
AT3G50685.1		35	l	K	AKDNTDTGGF	279.6	279.6	279.6	0	1						F	T	07-2020_WT_C_RepBio1	T
AT4G01310.1		43	h	A	SGTVLVEKSE	499.2	499.2	499.2	3	3	67.2	1.685	1.466	0.8754	2.446	F	T	07-2020_WT_C_RepBio1	T
AT1G74960.1		112	l	A	VMEMEKEAAV	214.1	214.1	214.1	1	2	0.3201	1	75.75	75.75	75.75	F	T	07-2020_WT_C_RepBio1	T
AT2G17972.1		41	l	C	VNSGGDEEKI	189	189	189	1	2	0.03076	1	97.02	97.02	97.02	F	T	07-2020_WT_C_RepBio1	T
AT4G18480.1		64	l	N	VATEINSTEQ	240.6	240.6	240.6	1	2	0.3359	1	74.86	74.86	74.86	F	T	07-2020_WT_C_RepBio1	T
AT5G30510.1		45	h	A	AVAMSSGQTK	201.4	201.4	201.4	2	3	30.44	1.049	3.18	3.038	3.33	F	T	07-2020_WT_C_RepBio1	T
AT3G22231.1		1	l	-	MNQSAQNYFS	405.3	405.3	405.3	1	2	0.00024	1	99.98	99.98	99.98	F	T	07-2020_WT_C_RepBio1	T
AT5G20935.1		88	l	S	RKPKDLWAVR	45	45	45	0	1						F	T	07-2020_WT_C_RepBio1	F
AT1G02560.1		101	l	Q	GQGPPPMVQE	216.2	216.2	216.2	0	1						F	T	07-2020_WT_C_RepBio1	T
AT3G46340.1		111	h	R	ATALYGNYDG	26.2	26.2	26.2	0	2						F	T	07-2020_WT_C_RepBio1	F
AT5G01280.1		345	h	K	TNNDDGRLIS	4.693	4.693	4.693	0	1						F	T	07-2020_WT_C_RepBio1	F
AT3G05590.1		2	h	M	GIDLIAGGKS	592.2	592.2	592.2	2	3	144.5	1.702	0.6873	0.405	1.164	F	T	07-2020_WT_C_RepBio1	T
ATCG00490.1		2	l	M	SPQTETKASV	910.3	687.2	910.3	0	1						F	T	07-2020_WT_C_RepBio1	T
AT5G61970.1		2	h	M	GKKQSEISAM	606.4	606.4	606.4	0	1						F	T	07-2020_WT_C_RepBio1	T
AT2G21390.1		207	h	G	VNWASFHPTL	3.911	3.911	3.911	0	1						F	T	07-2020_WT_C_RepBio1	F
AT2G05520.4	AT2G05520.1 | AT2G05520.6	59	h	Q	GGGGNYQGGG	44.74	44.74	44.74	0	1						T	T	07-2020_WT_C_RepBio1	F
AT3G54050.1		60	J	M	AVAADAAETK	3870	3870	3870	2	3	1.415	1.006	41.41	41.25	41.56	F	T	07-2020_WT_C_RepBio1	T
AT4G28660.1		69	h	M	MVKPALQFIQ	115.8	115.8	115.8	1	1	130.2	1	0.762	0.762	0.762	F	T	07-2020_WT_C_RepBio1	F
AT2G03000.1		427	l	T	SSLMTLTRFI	3.226	3.226	3.226	0	1						F	T	07-2020_WT_C_RepBio1	F
AT3G47650.1		57	h	K	AANNNPQGTK	124	124	124	1	1	28.19	1	3.426	3.426	3.426	F	T	07-2020_WT_C_RepBio1	F
AT3G53870.1		2	l	M	TTQISKKRKF	479.9	479.9	479.9	1	1	0	1	100	100	100	F	T	07-2020_WT_C_RepBio1	T
AT3G52230.1		2	l	M	AEEAQVDRSN	770	770	770	1	1	0.002951	1	99.71	99.71	99.71	F	T	07-2020_WT_C_RepBio1	T
AT1G17880.1		8	h	M	KMANTVRTGG	15.06	15.06	15.06	0	1						F	T	07-2020_WT_C_RepBio1	F
AT1G48600.1		389	h	R	GYDLHDVQAY	2.168	2.168	2.168	0	1						F	T	07-2020_WT_C_RepBio1	F
AT3G04570.1		72	h	R	EGAVEAPTRR	41.66	41.66	41.66	0	1						F	T	07-2020_WT_C_RepBio1	F
AT5G51545.1		33	h	Q	NSQIESDTTE	593.1	593.1	593.1	1	1	61.89	1	1.59	1.59	1.59	F	T	07-2020_WT_C_RepBio1	T
AT2G40380.1		2	l	M	SSSPAILPVT	796.2	796.2	796.2	0	1						F	T	07-2020_WT_C_RepBio1	T
AT5G22030.1		1	l	-	MNGTSPDESP	467.2	467.2	467.2	0	1						F	T	07-2020_WT_C_RepBio1	T
AT1G31930.1		479	l	L	SILLDGRERF	1.953	1.953	1.953	0	1						F	T	07-2020_WT_C_RepBio1	F
AT4G21280.1		76	h	A	DAISIKVGPP	218.9	218.9	218.9	3	3	170.4	2.821	0.5836	0.2076	1.629	F	T	07-2020_WT_C_RepBio1	T
AT4G22200.1		329	h	N	SIEAASNFVN	3.949	3.949	3.949	0	1						F	T	07-2020_WT_C_RepBio1	F
AT5G21130.1		192	l	K	QPAGNVTVIV	4.863	4.863	4.863	0	1						F	T	07-2020_WT_C_RepBio1	F
AT5G16540.1		124	l	V	SVNVLSYPLR	2.765	2.765	2.765	0	1						F	T	07-2020_WT_C_RepBio1	F
AT1G61010.1		2	l	M	ASSSTSLKRR	763.9	763.9	763.9	0	1						F	T	07-2020_WT_C_RepBio1	T
ATCG00490.1	ATCG00490.2	321	h	L	SGGDHIHAGT	14.52	14.52	14.52	0	1						T	T	07-2020_WT_C_RepBio1	F
AT2G20190.1		1	l	-	MEEALEMARA	352.6	352.6	352.6	0	1						F	T	07-2020_WT_C_RepBio1	T
AT2G04842.1		49	l	A	VATEPAISSS	390	390	390	1	2	0.1791	1	84.81	84.81	84.81	F	T	07-2020_WT_C_RepBio1	T
AT1G12900.2	AT1G12900.1	162	h	H	SYTGDQRLLD	3.327	3.327	3.327	0	1						T	T	07-2020_WT_C_RepBio1	F
AT5G63510.1		23	h	F	AAEAALARKT	488.2	488.2	488.2	0	1						F	T	07-2020_WT_C_RepBio1	T
AT5G20890.1		2	h	M	PIDKIFKDDA	598.3	598.3	598.3	1	2	62.88	1	1.565	1.565	1.565	F	T	07-2020_WT_C_RepBio1	T
AT1G45474.1		33	J	K	AAGGGINPTV	159.9	159.9	159.9	1	2	0.448	1	69.06	69.06	69.06	F	T	07-2020_WT_C_RepBio1	T
AT2G01470.1		2	l	M	ANQSTETNQP	588.3	588.3	588.3	1	1	0.001955	1	99.8	99.8	99.8	F	T	07-2020_WT_C_RepBio1	T
AT4G29330.1		2	h	M	SSPGEFYNSL	634	634	634	0	1						F	T	07-2020_WT_C_RepBio1	T
AT5G63860.1		2	l	M	AEDMAADEVT	697.8	697.8	697.8	1	2	0.007047	1	99.3	99.3	99.3	F	T	07-2020_WT_C_RepBio1	T
AT5G04885.1		24	h	G	DGEYLLYKDP	117.2	117.2	117.2	0	1						F	T	07-2020_WT_C_RepBio1	F
AT4G37460.1		2	l	M	ATATATSERF	804.7	804.7	804.7	0	1						F	T	07-2020_WT_C_RepBio1	T
AT3G09050.1		37	h	S	KSGDGTSDSD	754.7	754.7	754.7	1	1	13.38	1	6.953	6.953	6.953	F	T	07-2020_WT_C_RepBio1	T
AT4G18440.1		47	h	C	SVSTTTDSPK	697.8	697.8	697.8	0	2						F	T	07-2020_WT_C_RepBio1	T
AT1G64680.1		22	h	C	GIAEPSGEPA	302.8	302.8	302.8	1	2	251.3	1	0.3963	0.3963	0.3963	F	T	07-2020_WT_C_RepBio1	T
AT3G16470.1		2	J	M	AKKLEAQGGR	583.1	583.1	583.1	0	1						F	T	07-2020_WT_C_RepBio1	T
AT2G38120.1		2	l	M	SEGVEAIVAN	564.4	564.4	564.4	1	2	0.01454	1	98.57	98.57	98.57	F	T	07-2020_WT_C_RepBio1	T
AT3G47590.1		50	l	R	MDPSKGIQEQ	45.52	45.52	45.52	0	1						F	T	07-2020_WT_C_RepBio1	F
AT1G04600.1		969	l	K	SKEISDLQSA	3.462	3.462	3.462	0	1						F	T	07-2020_WT_C_RepBio1	F
AT3G61470.1		36	l	A	VSRPDASVRA	263.2	263.2	263.2	0	1						F	T	07-2020_WT_C_RepBio1	T
AT3G19820.1		2	h	M	SDLQTPLVRP	483.2	483.2	483.2	0	1						F	T	07-2020_WT_C_RepBio1	T
AT1G20020.1		57	h	A	QITTETDTPT	323.5	323.5	323.5	0	2						F	T	07-2020_WT_C_RepBio1	T
AT5G63510.1	AT1G24150.1 | AT1G24150.2	24	h	A	AEAALARKTE	607.2	607.2	607.2	0	1						F	F	07-2020_WT_C_RepBio1	F
AT4G01150.1		157	h	L	KKKIAGSE	1.443	1.443	1.443	0	1						F	T	07-2020_WT_C_RepBio1	F
AT4G28750.1		46	h	A	AEDPAPASSS	5562	5562	5562	3	5	57.01	1.368	1.724	1.266	2.344	F	T	07-2020_WT_C_RepBio1	T
AT5G56110.1		276	h	Q	EEIGSEGGRG	2.781	2.781	2.781	0	1						F	T	07-2020_WT_C_RepBio1	F
AT3G60750.1		66	h	R	AAAVETVEPT	1137	1137	1137	0	1						F	T	07-2020_WT_C_RepBio1	T
AT2G04520.1		2	h	M	PKNKGKGGKN	429.2	429.2	429.2	0	1						F	T	07-2020_WT_C_RepBio1	T
AT1G50140.1		75	h	F	SSEGDGNNAS	144.9	144.9	144.9	0	1						F	T	07-2020_WT_C_RepBio1	T
AT1G73060.1		29	l	A	NSGGAISSTS	746.9	746.9	746.9	0	1						F	T	07-2020_WT_C_RepBio1	T
AT2G29630.1		55	l	A	TLTFDPPTTN	158.9	158.9	158.9	0	1						F	T	07-2020_WT_C_RepBio1	T
AT1G29880.1		40	l	P	MDATEQSLRQ	88.91	88.91	88.91	0	1						F	T	07-2020_WT_C_RepBio1	F
AT4G15630.1		1	l	-	MEHESKNKVD	364.5	364.5	364.5	0	1						F	T	07-2020_WT_C_RepBio1	T
AT3G53460.1		199	h	R	GGGYGSERGG	3.227	3.227	3.227	0	1						F	T	07-2020_WT_C_RepBio1	F
AT3G22230.1		2	h	M	VKFLKQNKAV	433.9	433.9	433.9	1	1	840.5	1	0.1188	0.1188	0.1188	F	T	07-2020_WT_C_RepBio1	T
AT1G79040.1		43	h	S	GVKKIKTDKP	985	985	985	1	1	78.19	1	1.263	1.263	1.263	F	T	07-2020_WT_C_RepBio1	T
AT1G20440.1		2	l	M	AEEYKNNVPE	597.8	597.8	597.8	0	1						F	T	07-2020_WT_C_RepBio1	T
AT1G09340.1		51	h	A	SSEKKILIMG	160.3	160.3	160.3	1	2	2169	1	0.04608	0.04608	0.04608	F	T	07-2020_WT_C_RepBio1	T
AT2G34420.1	AT1G29910.1 | AT1G29920.1 | AT1G29930.1 | AT2G34430.1	82	h	A	GLSADPETFA	91.99	91.99	91.99	0	1						F	F	07-2020_WT_C_RepBio1	F
AT1G27450.1		62	l	M	ATEDVQDPRI	245.3	245.3	245.3	1	2	0.000563	1	99.94	99.94	99.94	F	T	07-2020_WT_C_RepBio1	T
AT3G54890.1		45	h	M	AAHWMPGEPR	146.2	146.2	146.2	1	2	17.19	1	5.497	5.497	5.497	F	T	07-2020_WT_C_RepBio1	T
AT1G20696.1		1	h	-	MKGAKSKAET	620.3	620.3	620.3	0	2						F	T	07-2020_WT_C_RepBio1	T
AT2G46140.1		152	h	V	STQGEIKLPS	2.44	2.44	2.44	0	1						F	T	07-2020_WT_C_RepBio1	F
AT3G12490.1		2	l	M	ALVGGVGDVP	705.7	705.7	705.7	3	4	0.001931	1.06	99.81	99.8	99.82	F	T	07-2020_WT_C_RepBio1	T
AT1G61950.1		198	l	K	AAAEIIRSVV	2.276	2.276	2.276	0	1						F	T	07-2020_WT_C_RepBio1	F
AT4G09080.1		98	h	F	LEAVKKPRNR	40.38	40.38	40.38	0	1						F	T	07-2020_WT_C_RepBio1	F
AT1G31180.1		35	h	C	AAASPVKKRY	400.8	400.8	400.8	0	1						F	T	07-2020_WT_C_RepBio1	T
AT4G11150.1		1	l	-	MNDGDVSRQI	263.6	263.6	263.6	1	2	0.00042	1	99.96	99.96	99.96	F	T	07-2020_WT_C_RepBio1	T
AT2G02040.1		341	l	Q	VEELKILIRM	4.476	4.476	4.476	0	1						F	T	07-2020_WT_C_RepBio1	F
AT4G27440.1		67	h	A	QTAATSSPTV	1632	1632	1632	1	2	10.35	1	8.814	8.814	8.814	F	T	07-2020_WT_C_RepBio1	T
AT3G25070.1		177	h	R	SSGANVSGSS	4.014	4.014	4.014	0	1						F	T	07-2020_WT_C_RepBio1	F
AT3G20560.1		2	h	M	VSSTKLKSVD	804.9	804.9	804.9	0	1						F	T	07-2020_WT_C_RepBio1	T
AT1G26270.1		498	h	R	GQLSKVEETT	5.429	5.429	5.429	0	2						F	T	07-2020_WT_C_RepBio1	F
AT2G23060.1		105	l	K	PLYTKLAYIL	54.03	54.03	54.03	0	1						F	T	07-2020_WT_C_RepBio1	F
AT3G04650.1		40	h	C	DSQNNTGKSN	104.4	104.4	104.4	0	1						F	T	07-2020_WT_C_RepBio1	F
AT2G39730.1	AT2G39730.2 | AT2G39730.3	61	h	V	KEDKQTDGDR	1373	1373	1373	1	1	161.1	1	0.6171	0.6171	0.6171	T	T	07-2020_WT_C_RepBio1	T
AT2G41290.1		142	l	G	VATQVLPREL	2.03	2.03	2.03	0	1						F	T	07-2020_WT_C_RepBio1	F
AT1G17050.1		61	h	R	AVPAKSKENS	195.6	195.6	195.6	0	1						F	T	07-2020_WT_C_RepBio1	T
AT4G17140.1		345	h	S	EQIKIASGRM	3.428	3.428	3.428	0	1						F	T	07-2020_WT_C_RepBio1	F
AT1G76720.1		1126	h	R	IASIENNHKP	3.552	3.552	3.552	0	6						F	T	07-2020_WT_C_RepBio1	F
AT4G08390.4		92	h	N	STTAATKSSS	533.7	533.7	533.7	1	3	43.47	1	2.249	2.249	2.249	F	T	07-2020_WT_C_RepBio1	T
AT4G09000.1		2	l	M	ATPGASSARD	581	581	581	1	1	0.00015	1	99.99	99.99	99.99	F	T	07-2020_WT_C_RepBio1	T
AT5G01260.1		65	h	R	SSSIKDSQVN	168	168	168	0	1						F	T	07-2020_WT_C_RepBio1	T
AT3G54660.1		75	h	A	STDNGAESDR	289.8	289.8	289.8	1	1	412.6	1	0.2418	0.2418	0.2418	F	T	07-2020_WT_C_RepBio1	T
AT3G48560.1		18	h	S	TKPSPSSSKS	173.6	173.6	173.6	0	1						F	T	07-2020_WT_C_RepBio1	T
AT5G54770.1		50	h	A	GYDLNAFTFD	449.3	449.3	449.3	0	2						F	T	07-2020_WT_C_RepBio1	T
AT1G61520.1		42	l	A	AATPPVKQGA	446.7	446.7	446.7	0	1						F	T	07-2020_WT_C_RepBio1	T
AT2G14880.1		45	h	A	VTSATESSEP	2542	2542	2542	1	1	2.924	1	25.48	25.48	25.48	F	T	07-2020_WT_C_RepBio1	T
AT4G28750.1		53	h	A	SSSSKDSPAA	607.2	607.2	607.2	0	1						F	T	07-2020_WT_C_RepBio1	T
AT1G56190.2		2	h	M	AKKSVGDLNS	824.7	824.7	824.7	0	1						F	T	07-2020_WT_C_RepBio1	T
AT4G33470.1		45	l	C	SFSTEKNPLL	136.5	136.5	136.5	0	1						F	T	07-2020_WT_C_RepBio1	T
AT1G74830.1		304	h	N	QLKKEVRLDK	3.451	3.451	3.451	0	1						F	T	07-2020_WT_C_RepBio1	F
AT5G44290.1		436	h	K	YPPSKEIDAK	4.429	4.429	4.429	0	1						F	T	07-2020_WT_C_RepBio1	F
AT3G27310.1		22	l	S	MEASSSAQAK	122.4	122.4	122.4	0	1						F	T	07-2020_WT_C_RepBio1	F
AT4G26840.1		2	l	M	SANQEEDKKP	632.4	632.4	632.4	0	3						F	T	07-2020_WT_C_RepBio1	T
AT3G18130.1		2	l	M	AEGLVLKGIM	445.6	445.6	445.6	0	1						F	T	07-2020_WT_C_RepBio1	T
AT3G16840.1		7	l	K	ESSLMKKRNK	7.84	7.84	7.84	0	1						F	T	07-2020_WT_C_RepBio1	F
AT2G23000.1		22	h	S	AAIVKSLPGL	233.6	233.6	233.6	0	1						F	T	07-2020_WT_C_RepBio1	T
AT2G35720.1		1	l	-	MMGQEAAPTG	371.3	371.3	371.3	0	2						F	T	07-2020_WT_C_RepBio1	T
AT3G53460.1		67	l	N	VAVSSDFEVE	179.9	179.9	179.9	0	1						F	T	07-2020_WT_C_RepBio1	T
AT5G58070.1		2	l	M	TEKKEMEVVK	538.3	538.3	538.3	0	1						F	T	07-2020_WT_C_RepBio1	T
AT2G15620.1		28	h	A	AAQTTAPAES	2087	2087	2087	2	4	55.22	1.318	1.779	1.355	2.332	F	T	07-2020_WT_C_RepBio1	T
AT1G05850.1		27	h	G	EDKTIKVKKV	217.7	217.7	217.7	0	1						F	T	07-2020_WT_C_RepBio1	T
AT2G17630.1		52	h	A	SASTTVGSEQ	544.6	544.6	544.6	0	1						F	T	07-2020_WT_C_RepBio1	T
AT5G14200.1		39	h	A	AASPGKKRYN	221.3	221.3	221.3	0	1						F	T	07-2020_WT_C_RepBio1	T
AT1G62380.1		1	l	-	MEKNMKFPVV	378.1	378.1	378.1	0	2						F	T	07-2020_WT_C_RepBio1	T
AT4G34050.1		2	l	M	ATTTTEATKT	1257	1257	1257	2	3	0.008006	1.222	99.21	99.03	99.35	F	T	07-2020_WT_C_RepBio1	T
AT2G39730.1		252	h	N	ATLMNIADNP	21.46	21.46	21.46	0	1						F	T	07-2020_WT_C_RepBio1	F
AT2G44920.1		82	h	A	FKGGGPYGQG	107.1	107.1	107.1	0	1						F	T	07-2020_WT_C_RepBio1	F
AT4G30160.1		819	h	R	SVTPDSSKFA	8.461	8.461	8.461	0	1						F	T	07-2020_WT_C_RepBio1	F
AT4G20360.1		248	h	E	TLTENPKVKR	4.026	4.026	4.026	0	1						F	T	07-2020_WT_C_RepBio1	F
AT3G05070.1		2	l	M	ASEDESIEQK	898	898	898	0	1						F	T	07-2020_WT_C_RepBio1	T
AT2G37170.1		2	h	M	AKDVEGPEGF	769.3	769.3	769.3	1	2	1.667	1	37.5	37.5	37.5	F	T	07-2020_WT_C_RepBio1	T
AT5G21160.1		1	l	-	MMAETEGSVA	498.2	498.2	498.2	0	1						F	T	07-2020_WT_C_RepBio1	T
AT5G20720.1		53	h	A	SVVAPKYTSI	950.8	950.8	950.8	0	2						F	T	07-2020_WT_C_RepBio1	T
AT3G08030.1		22	h	G	APASEGYLRN	105.4	105.4	105.4	1	1	100.3	1	0.9867	0.9867	0.9867	F	T	07-2020_WT_C_RepBio1	F
AT4G29480.1		2	l	M	ASKLIQVQSK	715.4	715.4	715.4	0	1						F	T	07-2020_WT_C_RepBio1	T
AT2G06990.1		2	l	M	SAQMEEPETL	991.9	991.9	991.9	0	1						F	T	07-2020_WT_C_RepBio1	T
AT3G13860.1		32	h	Y	AAKDISFGIG	189.8	189.8	189.8	0	1						F	T	07-2020_WT_C_RepBio1	T
AT5G27700.1		1	l	-	MQNEEGQVTE	299.9	299.9	299.9	1	2	2.1e-05	1	100	100	100	F	T	07-2020_WT_C_RepBio1	T
AT1G36730.1		167	l	R	LREGEAADEE	2.97	2.97	2.97	0	1						F	T	07-2020_WT_C_RepBio1	F
AT3G51840.1		2	h	M	AVLSSADRAS	718.8	718.8	718.8	0	1						F	T	07-2020_WT_C_RepBio1	T
AT1G55490.1		55	h	C	AAKELHFNKD	418.5	418.5	418.5	1	2	412.4	1	0.2419	0.2419	0.2419	F	T	07-2020_WT_C_RepBio1	T
ATCG00350.1		420	h	R	YNDLLDRVLR	1.501	1.501	1.501	0	1						F	T	07-2020_WT_C_RepBio1	F
AT1G18730.1		66	h	M	AVMVQQIEGM	87.54	87.54	87.54	0	2						F	T	07-2020_WT_C_RepBio1	F
AT1G04420.1		49	h	A	KASTKNAMEY	349.1	349.1	349.1	1	3	13.19	1	7.048	7.048	7.048	F	T	07-2020_WT_C_RepBio1	T
AT1G74260.1		63	h	K	AAVSTGSFVT	159.3	159.3	159.3	0	1						F	T	07-2020_WT_C_RepBio1	T
AT1G66510.1		185	h	T	EQPKGNRFYY	1.702	1.702	1.702	0	2						F	T	07-2020_WT_C_RepBio1	F
AT5G63910.1		482	h	K	ESLSSSDKRS	5.814	5.814	5.814	0	1						F	T	07-2020_WT_C_RepBio1	F
AT1G35160.1		2	l	M	AAPPASSSAR	867.5	867.5	867.5	1	1	0.000262	1	99.97	99.97	99.97	F	T	07-2020_WT_C_RepBio1	T
AT3G05530.1		2	l	M	ATPMVEDTSS	728.5	728.5	728.5	0	1						F	T	07-2020_WT_C_RepBio1	T
AT2G27520.1		178	h	K	HYYGGVSFKG	3.309	3.309	3.309	0	1						F	T	07-2020_WT_C_RepBio1	F
AT4G10340.1		38	l	A	LFSKKKPAPA	427.6	427.6	427.6	0	1						F	T	07-2020_WT_C_RepBio1	T
AT5G64040.1		96	h	R	SKTNKELNDK	40.6	40.6	40.6	0	2						F	T	07-2020_WT_C_RepBio1	F
AT1G64385.1		223	h	T	ESDDTVSVSR	4.72	4.72	4.72	0	1						F	T	07-2020_WT_C_RepBio1	F
AT1G76860.1		2	l	M	SGEEEATVRE	576.2	576.2	576.2	0	1						F	T	07-2020_WT_C_RepBio1	T
AT1G70610.1		591	l	D	DLLSGGQKQR	1.829	1.829	1.829	0	1						F	T	07-2020_WT_C_RepBio1	F
AT3G61260.1		71	h	T	VVEKPVEEPA	177.5	177.5	177.5	0	1						F	T	07-2020_WT_C_RepBio1	T
ATCG00490.2	ATCG00490.1 | AT2G07732.1	258	h	R	ELGVPIVMHD	2.197	2.197	2.197	0	1						T	F	07-2020_WT_C_RepBio1	F
AT1G76180.1		2	l	M	AEEIKNVPEQ	660.5	660.5	660.5	2	3	0.001681	1.351	99.83	99.77	99.88	F	T	07-2020_WT_C_RepBio1	T
AT5G61170.1	AT3G02080.1	2	l	M	ATGKTVKDVS	643	643	643	1	1	0.0327	1	96.83	96.83	96.83	F	F	07-2020_WT_C_RepBio1	F
AT5G42970.1		1	l	-	MDEALTNASA	337.9	337.9	337.9	0	1						F	T	07-2020_WT_C_RepBio1	T
AT1G29460.1		82	h	S	EEEFGLRAGG	39.99	39.99	39.99	0	1						F	T	07-2020_WT_C_RepBio1	F
AT2G45740.1		2	l	M	GTTLDVSRAE	559	559	559	0	1						F	T	07-2020_WT_C_RepBio1	T
AT4G02550.1		228	l	E	AMLVVASSIR	9.52	9.52	9.52	0	1						F	T	07-2020_WT_C_RepBio1	F
AT3G45780.1		1	l	-	MEPTEKPSTK	649.9	649.9	649.9	1	2	0.00187	1	99.81	99.81	99.81	F	T	07-2020_WT_C_RepBio1	T
AT2G34160.1		1	l	-	MEEITDGVNN	353.1	353.1	353.1	1	3	0.000141	1	99.99	99.99	99.99	F	T	07-2020_WT_C_RepBio1	T
AT2G21230.1		2	h	M	GGGGDTTDTN	498.4	498.4	498.4	0	1						F	T	07-2020_WT_C_RepBio1	T
AT2G05520.1		25	h	A	SSATVNSESK	409.1	409.1	409.1	1	2	25.54	1	3.768	3.768	3.768	F	T	07-2020_WT_C_RepBio1	T
AT5G38660.1		68	h	A	DSTSSSPSVA	344.9	344.9	344.9	0	1						F	T	07-2020_WT_C_RepBio1	T
AT4G22890.1		61	h	K	ATTEQSGPVG	369.1	369.1	369.1	0	2						F	T	07-2020_WT_C_RepBio1	T
AT2G46020.1		1938	l	A	AGGVNNLLEL	5.419	5.419	5.419	0	1						F	T	07-2020_WT_C_RepBio1	F
AT4G33480.1		53	h	S	ALNPQTGQPT	505.8	505.8	505.8	1	1	17.49	1	5.407	5.407	5.407	F	T	07-2020_WT_C_RepBio1	T
AT1G52380.1		2	l	M	GDSENVQQPS	645.5	645.5	645.5	0	2						F	T	07-2020_WT_C_RepBio1	T
AT1G49240.1		43	h	H	HGVMVGMNQK	68.88	68.88	68.88	0	2						F	T	07-2020_WT_C_RepBio1	F
AT5G53140.1		62	l	K	MMVDTSAGEK	215.1	215.1	215.1	1	2	0.001803	1	99.82	99.82	99.82	F	T	07-2020_WT_C_RepBio1	T
AT3G11710.1		1	l	-	MEGAADQTTK	526.9	526.9	526.9	2	2	0.00464	2.95	99.54	98.65	99.84	F	T	07-2020_WT_C_RepBio1	T
AT5G26360.1		1	l	-	MHAPVLVLSD	526.6	526.6	526.6	0	1						F	T	07-2020_WT_C_RepBio1	T
AT1G54500.1		66	h	L	SSSDQTQETE	153.4	153.4	153.4	0	1						F	T	07-2020_WT_C_RepBio1	T
AT1G72125.1		221	l	V	FMVISLVLFV	2.909	2.909	2.909	0	1						F	T	07-2020_WT_C_RepBio1	F
AT3G07420.1		31	h	V	ELKTLLDRSD	101.5	101.5	101.5	0	1						F	T	07-2020_WT_C_RepBio1	F
AT5G16440.1		56	h	S	AVTMTDSNDA	1446	1446	1446	0	2						F	T	07-2020_WT_C_RepBio1	T
AT5G07360.1		598	l	R	RTTINAGIYA	3.382	3.382	3.382	0	1						F	T	07-2020_WT_C_RepBio1	F
AT2G23090.1		2	h	M	GGGNAQKSAM	573.9	573.9	573.9	0	1						F	T	07-2020_WT_C_RepBio1	T
AT5G11390.1		1	l	-	METETEHDRT	474.8	474.8	474.8	0	1						F	T	07-2020_WT_C_RepBio1	T
ATCG00020.1		2	l	M	TAILERRESE	305	305	305	0	1						F	T	07-2020_WT_C_RepBio1	T
AT2G32410.1		140	h	R	EANVMLVLAR	3.181	3.181	3.181	0	1						F	T	07-2020_WT_C_RepBio1	F
AT1G12520.1		63	l	F	VSSPMATALT	653.1	653.1	653.1	0	1						F	T	07-2020_WT_C_RepBio1	T
AT1G29920.1	AT2G34420.1 | AT1G29910.1 | AT1G29930.1 | AT2G34430.1	81	h	W	DTAGLSADPE	154.8	154.8	154.8	0	1						F	F	07-2020_WT_C_RepBio1	F
AT3G12800.1		1	l	-	MDSPFKPDVV	396.2	396.2	396.2	1	1	0.002836	1	99.72	99.72	99.72	F	T	07-2020_WT_C_RepBio1	T
AT3G08580.1		219	h	K	AAKKGGGGRQ	4.851	4.851	4.851	0	1						F	T	07-2020_WT_C_RepBio1	F
AT3G06050.1		31	h	F	SKLAEGTDIT	297.9	297.9	297.9	2	2	137.1	1.081	0.7241	0.6704	0.7821	F	T	07-2020_WT_C_RepBio1	T
ATCG00280.1		406	h	N	SVGGVATEIN	4.261	4.261	4.261	0	1						F	T	07-2020_WT_C_RepBio1	F
AT5G24650.1		2	h	M	GKDGEGDKKR	509.5	509.5	509.5	1	2	32.69	1	2.969	2.969	2.969	F	T	07-2020_WT_C_RepBio1	T
AT1G80480.1		388	h	L	SVHTMEERFV	2.393	2.393	2.393	0	1						F	T	07-2020_WT_C_RepBio1	F
AT3G04600.1		1	l	-	MEVDKKDERE	510.5	510.5	510.5	1	2	5.3e-05	1	99.99	99.99	99.99	F	T	07-2020_WT_C_RepBio1	T
AT5G13420.1		63	l	C	SVSGGNGTAG	246	246	246	0	1						F	T	07-2020_WT_C_RepBio1	T
AT4G29060.1		82	h	A	AVEEQDSTPV	128.7	128.7	128.7	1	3	737.4	1	0.1354	0.1354	0.1354	F	T	07-2020_WT_C_RepBio1	F
AT2G01630.1		2	l	M	AALLLLFLFL	550.4	550.4	550.4	0	1						F	T	07-2020_WT_C_RepBio1	T
AT3G25545.1		1	l	-	MEDVLTENPP	386	386	386	0	1						F	T	07-2020_WT_C_RepBio1	T
AT1G47530.1		2	h	M	GKDKTLPLLD	612.4	612.4	612.4	0	1						F	T	07-2020_WT_C_RepBio1	T
AT1G31220.1		67	h	A	EVDGSSHEPR	163.1	163.1	163.1	0	1						F	T	07-2020_WT_C_RepBio1	T
AT1G06680.1	AT1G06680.2 | AT2G30790.1	204	h	Y	YYLSVLTRTA	3.218	3.218	3.218	0	1						T	F	07-2020_WT_C_RepBio1	F
AT2G21660.1		112	h	Y	SGGGGSYGGG	42.31	42.31	42.31	0	1						F	T	07-2020_WT_C_RepBio1	F
AT2G35040.1		53	h	M	AESQTAQRNQ	165	165	165	1	1	11.15	1	8.231	8.231	8.231	F	T	07-2020_WT_C_RepBio1	T
AT1G19485.1		207	h	T	EPKKPRGRPR	2.33	2.33	2.33	0	1						F	T	07-2020_WT_C_RepBio1	F
AT3G07170.1		1	l	-	MYADKLEAES	662.2	662.2	662.2	0	1						F	T	07-2020_WT_C_RepBio1	T
AT4G09670.1		2	l	M	ATETQIRIGV	662.9	662.9	662.9	0	1						F	T	07-2020_WT_C_RepBio1	T
AT3G05040.1		1	l	-	MEDSNSTASN	536.7	536.7	536.7	0	1						F	T	07-2020_WT_C_RepBio1	T
AT5G42480.1		130	l	R	RQILQAACET	3.858	3.858	3.858	0	1						F	T	07-2020_WT_C_RepBio1	F
AT3G12915.1	AT1G56070.1 | AT3G12915.2	73	h	R	DGNEYLINLI	57.66	57.66	57.66	0	2						T	F	07-2020_WT_C_RepBio1	F
AT4G35470.1		1	l	-	MDLMQMDKRL	307.9	307.9	307.9	1	1	9e-05	1	99.99	99.99	99.99	F	T	07-2020_WT_C_RepBio1	T
AT4G17870.1		172	l	L	ATVAEAMARN	3.68	3.68	3.68	0	1						F	T	07-2020_WT_C_RepBio1	F
ATCG00560.1		2	h	M	TQSNPNEQSV	491.8	491.8	491.8	2	2	2.721	1.019	26.88	26.51	27.25	F	T	07-2020_WT_C_RepBio1	T
AT3G02780.1		48	h	F	SGTAMTDTKD	1377	1377	1377	2	4	14.36	1.031	6.51	6.328	6.697	F	T	07-2020_WT_C_RepBio1	T
AT2G21150.1		2	l	M	SGMGDGYVGT	656.2	656.2	656.2	0	1						F	T	07-2020_WT_C_RepBio1	T
ATCG00490.1		24	h	T	YYTPEYETKD	500.5	500.5	500.5	0	1						F	T	07-2020_WT_C_RepBio1	T
AT3G27160.1		89	h	Q	VFVEDNESEE	67.36	67.36	67.36	0	1						F	T	07-2020_WT_C_RepBio1	F
AT1G57720.1		2	l	M	ALVMHTYKGN	540	540	540	0	4						F	T	07-2020_WT_C_RepBio1	T
AT3G56750.1		2	h	M	ATMSKAQRTK	723.2	723.2	723.2	0	1						F	T	07-2020_WT_C_RepBio1	T
AT3G45030.1		2	l	M	ATAYQPMKPG	833.7	833.7	833.7	0	1						F	T	07-2020_WT_C_RepBio1	T
ATCG00120.1		400	h	F	SSDLDKATQN	4.684	4.684	4.684	0	1						F	T	07-2020_WT_C_RepBio1	F
AT1G48350.1		49	h	A	KTKTSSEDRI	269.6	269.6	269.6	1	1	81500	1	0.001227	0.001227	0.001227	F	T	07-2020_WT_C_RepBio1	T
AT2G30930.1		2	l	M	AQFLEKATSA	798.7	798.7	798.7	0	1						F	T	07-2020_WT_C_RepBio1	T
ATCG00065.1		2	h	M	PTIKQLIRNT	392.7	392.7	392.7	1	1	359.8	1	0.2772	0.2772	0.2772	F	T	07-2020_WT_C_RepBio1	T
AT5G19850.1		60	h	C	SSVTDEASSE	401.8	401.8	401.8	0	1						F	T	07-2020_WT_C_RepBio1	T
AT2G19480.1		2	l	M	SNDKDSMNMS	503	503	503	2	2	9.995e-05	1.03	99.99	99.99	99.99	F	T	07-2020_WT_C_RepBio1	T
AT1G02560.1		100	h	A	QGQGPPPMVQ	205.5	205.5	205.5	0	1						F	T	07-2020_WT_C_RepBio1	T
AT3G13720.1		2	h	M	TNYGAIPTSS	703.5	703.5	703.5	0	1						F	T	07-2020_WT_C_RepBio1	T
AT1G68560.1		28	h	S	YKTIGKGYRL	122.6	122.6	122.6	0	1						F	T	07-2020_WT_C_RepBio1	F
AT3G44880.1		50	l	R	VAAPPSVPTS	240.9	240.9	240.9	2	4	0.00573	1.878	99.43	98.94	99.7	F	T	07-2020_WT_C_RepBio1	T
AT2G42810.1		1	l	-	METKNENSDV	441.2	441.2	441.2	2	2	6.481e-05	3.086	99.99	99.98	100	F	T	07-2020_WT_C_RepBio1	T
AT3G49010.4		129	h	R	ARKAGDSTPE	8.005	8.005	8.005	0	1						F	T	07-2020_WT_C_RepBio1	F
AT3G54050.1		61	l	A	VAADAAETKT	5702	5702	5702	1	2	0.1805	1	84.71	84.71	84.71	F	T	07-2020_WT_C_RepBio1	T
ATCG00490.1		351	h	R	DDYVEKDRSR	2.255	2.255	2.255	0	2						F	T	07-2020_WT_C_RepBio1	F
AT3G53890.1		1	l	-	MENDAGQVTE	314.1	314.1	314.1	2	2	0.001253	4.49	99.87	99.44	99.97	F	T	07-2020_WT_C_RepBio1	T
AT4G33580.1		58	h	A	SGKTPGLTQE	342.6	342.6	342.6	0	1						F	T	07-2020_WT_C_RepBio1	T
AT3G12345.1		36	h	D	VESTEDTQPD	289.7	289.7	289.7	1	1	11.47	1	8.017	8.017	8.017	F	T	07-2020_WT_C_RepBio1	T
ATCG00490.1		296	h	R	AMHAVIDRQK	2.349	2.349	2.349	0	3						F	T	07-2020_WT_C_RepBio1	F
AT5G67290.1		29	l	M	AAKKQIGEET	219.3	219.3	219.3	0	1						F	T	07-2020_WT_C_RepBio1	T
AT4G28210.1		74	h	C	EKENAPKGGI	271.4	271.4	271.4	0	1						F	T	07-2020_WT_C_RepBio1	T
AT2G21385.1		61	h	C	AVKGDPEDAF	442.6	442.6	442.6	1	4	27.94	1	3.456	3.456	3.456	F	T	07-2020_WT_C_RepBio1	T
AT5G46230.1		2	l	M	SSQETKSDQR	595.1	595.1	595.1	0	1						F	T	07-2020_WT_C_RepBio1	T
AT2G43710.1		36	h	L	ASSSPALSSG	363.3	363.3	363.3	0	1						F	T	07-2020_WT_C_RepBio1	T
AT3G27080.1		1	l	-	MDTETEFDRI	315.6	315.6	315.6	0	1						F	T	07-2020_WT_C_RepBio1	T
AT2G44660.1		496	l	Y	SWIWQLRKIL	2.476	2.476	2.476	0	1						F	T	07-2020_WT_C_RepBio1	F
ATCG00490.1	ATCG00490.2	320	h	R	LSGGDHIHAG	11.63	11.63	14.52	0	4						T	T	07-2020_WT_C_RepBio1	F
AT1G12910.1		2	h	M	GTSSDPIQDG	724.5	724.5	724.5	0	1						F	T	07-2020_WT_C_RepBio1	T
AT1G10940.1		1	l	-	MDKYELVKDI	509.6	509.6	509.6	0	1						F	T	07-2020_WT_C_RepBio1	T
AT4G34350.1		40	h	C	SSGDENAPSP	349.6	349.6	349.6	0	2						F	T	07-2020_WT_C_RepBio1	T
AT5G12140.1		2	l	M	ADQQAGTIVG	1271	1271	1271	0	1						F	T	07-2020_WT_C_RepBio1	T
AT3G01330.1		237	l	L	FNSGEPKRVF	3.764	3.764	3.764	0	1						F	T	07-2020_WT_C_RepBio1	F
AT3G10940.1		49	l	C	KFSGENPGTN	239.8	239.8	239.8	0	1						F	T	07-2020_WT_C_RepBio1	T
AT5G55710.1		50	h	L	QSKGDDSVDA	303.5	303.5	303.5	0	1						F	T	07-2020_WT_C_RepBio1	T
AT2G42885.1		57	h	C	TNVAIYRTGH	36.97	36.97	36.97	0	1						F	T	07-2020_WT_C_RepBio1	F
AT1G52510.1		41	h	A	TSENGNSGGS	290.7	290.7	290.7	0	1						F	T	07-2020_WT_C_RepBio1	T
AT3G12780.1		78	h	M	AKKSVGDLTS	724.4	724.4	724.4	6	6	113.9	4.312	0.8707	0.2033	3.649	F	T	07-2020_WT_C_RepBio1	T
AT5G05520.1		1	l	-	MENPAEKPDP	562.5	562.5	562.5	0	1						F	T	07-2020_WT_C_RepBio1	T
ATCG00480.1		88	h	R	GMDVVDMGNP	84.47	84.47	84.47	0	2						F	T	07-2020_WT_C_RepBio1	F
AT2G32500.1		40	h	C	AADDQIASSK	155.9	155.9	155.9	0	1						F	T	07-2020_WT_C_RepBio1	T
AT5G38410.1		109	h	R	EHGNTPGYYD	17.9	17.9	17.9	0	1						F	T	07-2020_WT_C_RepBio1	F
AT3G60750.1		68	h	A	AVETVEPTTD	2327	2327	2327	2	3	111.7	1.081	0.8873	0.8212	0.9587	F	T	07-2020_WT_C_RepBio1	T
AT5G27640.1		1	l	-	MEVVDIDARA	454.1	454.1	454.1	1	1	0.000222	1	99.98	99.98	99.98	F	T	07-2020_WT_C_RepBio1	T
AT4G04970.1		954	h	R	EGAENENDIW	2.201	2.201	2.201	0	1						F	T	07-2020_WT_C_RepBio1	F
AT1G62260.1		392	h	K	EAVDLFIRMN	1.749	1.749	1.749	0	1						F	T	07-2020_WT_C_RepBio1	F
AT3G11900.1		2	h	M	AIKDLTATTG	742.3	742.3	742.3	0	1						F	T	07-2020_WT_C_RepBio1	T
AT1G55675.1		77	h	A	VSGGFGVFRL	87.77	87.77	87.77	0	1						F	T	07-2020_WT_C_RepBio1	F
AT5G66120.2		61	h	G	ASQLMNEPLN	1149	1149	1149	0	1						F	T	07-2020_WT_C_RepBio1	T
AT5G51720.1		40	h	R	AEGGGGINPE	134.8	134.8	134.8	0	1						F	T	07-2020_WT_C_RepBio1	T
AT2G43945.1		96	h	C	VLESDEDSGL	34.71	34.71	34.71	0	1						F	T	07-2020_WT_C_RepBio1	F
AT5G16150.1		84	h	A	SSDGDEEEAI	166	166	166	0	1						F	T	07-2020_WT_C_RepBio1	T
AT2G44310.1		2	h	M	GVVLIDGSTV	630.4	630.4	630.4	1	2	17.31	1	5.462	5.462	5.462	F	T	07-2020_WT_C_RepBio1	T
ATCG00680.1		273	h	R	YQWDQGYFQQ	1.879	1.879	1.879	0	1						F	T	07-2020_WT_C_RepBio1	F
AT3G60750.1		67	h	A	AAVETVEPTT	2374	2374	2374	4	6	20.48	1.314	4.655	3.582	6.029	F	T	07-2020_WT_C_RepBio1	T
AT2G36990.1		413	h	K	EELAGHVGVS	2.813	2.813	2.813	0	1						F	T	07-2020_WT_C_RepBio1	F
AT3G27720.1		49	h	F	LSVTENQART	74.14	74.14	74.14	0	1						F	T	07-2020_WT_C_RepBio1	F
AT5G08670.1		54	h	T	SSPASSAAPS	710.3	710.3	710.3	0	1						F	T	07-2020_WT_C_RepBio1	T
ATCG00490.1	ATCG00490.2	195	h	R	GGLDFTKDDE	4.077	4.077	4.077	0	2						T	T	07-2020_WT_C_RepBio1	F
AT5G54310.1		1	l	-	MNEKANVSKE	369.6	369.6	369.6	0	1						F	T	07-2020_WT_C_RepBio1	T
AT5G41520.1		95	h	K	QQKPLGRPFG	34.55	34.55	34.55	0	2						F	T	07-2020_WT_C_RepBio1	F
AT2G16440.1		417	h	V	ELDEEKLRKF	4.23	4.23	4.23	0	1						F	T	07-2020_WT_C_RepBio1	F
AT2G45290.1	AT3G60750.1 | AT2G45290.2	341	h	H	GAALGEKEVE	16.95	8.473	16.95	0	2						T	F	07-2020_WT_C_RepBio1	F
AT1G52870.1		204	l	Y	EGKPLFEIDR	2.635	2.635	2.635	0	1						F	T	07-2020_WT_C_RepBio1	F
AT1G58390.1		307	l	A	VRGDIKYLNF	3.557	3.557	3.557	0	1						F	T	07-2020_WT_C_RepBio1	F
AT3G24513.1		31	h	G	AGKKLEVATR	110.6	110.6	110.6	0	1						F	T	07-2020_WT_C_RepBio1	F
ATCG00120.1		142	h	R	SVYEPLQTGL	5.471	5.471	5.471	0	3						F	T	07-2020_WT_C_RepBio1	F
AT4G13780.1		1	l	-	MEDDGKSSPK	507.1	507.1	507.1	0	2						F	T	07-2020_WT_C_RepBio1	T
AT4G29790.1		798	l	E	LEDDVSVIPL	2.012	2.012	2.012	0	1						F	T	07-2020_WT_C_RepBio1	F
AT2G33040.1		43	h	S	ISTQVVRNRM	150.3	150.3	150.3	1	1	3729	1	0.02681	0.02681	0.02681	F	T	07-2020_WT_C_RepBio1	T
AT3G05060.1		474	h	E	EEPSEKKKKK	4.098	4.098	4.098	0	2						F	T	07-2020_WT_C_RepBio1	F
AT5G17010.1		2	J	M	ALDPEQQQPI	696.5	696.5	696.5	0	1						F	T	07-2020_WT_C_RepBio1	T
AT5G67030.1		601	h	R	SEHGTYVTDN	2.712	2.712	2.712	0	1						F	T	07-2020_WT_C_RepBio1	F
AT4G23470.1		2	h	M	PKQDMEKMEL	347.2	347.2	347.2	1	1	127.9	1	0.7756	0.7756	0.7756	F	T	07-2020_WT_C_RepBio1	T
AT3G12915.1		555	h	M	SKSPNKHNRL	4.213	4.213	4.213	0	1						F	T	07-2020_WT_C_RepBio1	F
AT2G39730.1	AT2G39730.2 | AT2G39730.3	60	J	A	VKEDKQTDGD	3568	3568	3568	3	6	14.21	1.066	6.575	6.194	6.979	T	T	07-2020_WT_C_RepBio1	T
AT4G31710.1		76	l	A	DSRDDVVGAA	206.6	206.6	206.6	0	1						F	T	07-2020_WT_C_RepBio1	T
AT1G14610.1		46	l	M	SESEKKILTE	230.1	230.1	230.1	0	1						F	T	07-2020_WT_C_RepBio1	T
AT2G04360.1		67	h	K	SSSNNPEEPE	138.8	138.8	138.8	0	1						F	T	07-2020_WT_C_RepBio1	T
AT5G13630.1		50	l	S	AVSGNGLFTQ	249.1	249.1	249.1	0	1						F	T	07-2020_WT_C_RepBio1	T
AT3G54660.1		74	h	C	ASTDNGAESD	279.2	279.2	279.2	0	1						F	T	07-2020_WT_C_RepBio1	T
AT1G60530.1	AT1G60500.1	97	l	R	VPLVMRLQRS	38.96	38.96	38.96	0	1						F	F	07-2020_WT_C_RepBio1	F
AT3G60750.1	AT2G45290.1 | AT2G45290.2	343	h	A	ALGEKEVEAT	14.63	14.63	14.63	0	1						F	F	07-2020_WT_C_RepBio1	F
AT4G32210.1		106	h	F	STISGDIKTT	71.49	71.49	71.49	0	1						F	T	07-2020_WT_C_RepBio1	F
AT5G56740.1		2	h	M	VQKQQASAGP	836	836	836	1	1	101.2	1	0.9785	0.9785	0.9785	F	T	07-2020_WT_C_RepBio1	T
AT1G11360.1		2	l	M	TSPGKSPRSD	761.5	761.5	761.5	0	1						F	T	07-2020_WT_C_RepBio1	T
AT5G63980.1		2	h	M	AYEKELDAAK	894.7	894.7	894.7	0	2						F	T	07-2020_WT_C_RepBio1	T
AT2G47380.1		2	h	M	AGHKVAHATL	695.6	695.6	695.6	0	1						F	T	07-2020_WT_C_RepBio1	T
AT2G32940.1		169	l	L	KTVLGTQRGA	4.839	4.839	4.839	0	1						F	T	07-2020_WT_C_RepBio1	F
AT1G31190.1		61	J	A	VLSEVSDQTR	212.9	212.9	212.9	1	1	0.9677	1	50.82	50.82	50.82	F	T	07-2020_WT_C_RepBio1	T
AT3G15640.1		56	h	F	SSDSVETPAT	304	304	304	1	1	109.8	1	0.9022	0.9022	0.9022	F	T	07-2020_WT_C_RepBio1	T
AT2G17340.1		1	l	-	MESDSEMVPF	354.9	354.9	354.9	0	1						F	T	07-2020_WT_C_RepBio1	T
AT1G66890.1		91	l	G	GDKGTKMEVE	47.46	47.46	47.46	0	1						F	T	07-2020_WT_C_RepBio1	F
AT2G47960.1		2	l	M	SATQTQTHGP	618.1	618.1	618.1	0	1						F	T	07-2020_WT_C_RepBio1	T
AT1G15820.1		179	h	W	SKTAENFANY	2.83	2.83	2.83	0	1						F	T	07-2020_WT_C_RepBio1	F
AT2G30860.1		2	h	M	VLKVYGPHFA	602.8	602.8	602.8	1	2	252.4	1	0.3947	0.3947	0.3947	F	T	07-2020_WT_C_RepBio1	T
AT3G60810.1		60	h	G	AIFQLSGKKP	74.45	74.45	74.45	0	1						F	T	07-2020_WT_C_RepBio1	F
AT1G17745.1		51	h	A	ALKTVEQTTL	276.2	276.2	276.2	0	1						F	T	07-2020_WT_C_RepBio1	T
AT3G13490.1		49	h	A	ASSSSSSATT	396.3	396.3	396.3	0	1						F	T	07-2020_WT_C_RepBio1	T
AT1G53240.1		23	h	F	SSGSVPERKV	222.6	222.6	222.6	1	1	263.4	1	0.3782	0.3782	0.3782	F	T	07-2020_WT_C_RepBio1	T
AT3G23810.1		2	l	M	ALLVEKTSSG	771.7	771.7	771.7	3	3	0.0001829	1.484	99.98	99.97	99.99	F	T	07-2020_WT_C_RepBio1	T
AT3G19900.1		67	h	C	SIVDDEGNLD	169.6	169.6	169.6	1	1	24.13	1	3.98	3.98	3.98	F	T	07-2020_WT_C_RepBio1	T
AT1G60500.1	AT1G60530.1	100	l	R	VPLVMRLQRS	42.91	42.91	42.91	0	1						F	F	07-2020_WT_C_RepBio1	F
AT5G14200.1		38	h	C	AAASPGKKRY	387.3	387.3	387.3	0	1						F	T	07-2020_WT_C_RepBio1	T
AT3G54820.1		2	h	M	TKEVVGDKRS	534.1	534.1	534.1	0	2						F	T	07-2020_WT_C_RepBio1	T
AT3G03960.1		2	h	M	VGMSMQPYGI	495.7	495.7	495.7	0	1						F	T	07-2020_WT_C_RepBio1	T
AT5G35200.1		2	l	M	SGGGGSQSSL	511	511	511	0	1						F	T	07-2020_WT_C_RepBio1	T
AT4G16370.1		1	l	-	MDAEKATDKT	436.3	436.3	436.3	1	2	0.000178	1	99.98	99.98	99.98	F	T	07-2020_WT_C_RepBio1	T
AT5G52650.1		1	h	-	MIISEANRKE	266.9	266.9	266.9	0	1						F	T	07-2020_WT_C_RepBio1	T
AT4G13930.1		1	l	-	MEPVSSWGNT	453.6	453.6	453.6	0	1						F	T	07-2020_WT_C_RepBio1	T
AT2G34420.1	AT1G29910.1 | AT1G29920.1 | AT1G29930.1 | AT2G34430.1	79	h	W	DTAGLSADPE	159.9	159.9	159.9	0	1						F	F	07-2020_WT_C_RepBio1	F
AT2G15620.1		36	h	A	ESTASVDADR	214.9	214.9	214.9	0	1						F	T	07-2020_WT_C_RepBio1	T
AT5G43830.1		1	l	-	MLAVFEKTVA	500.5	500.5	500.5	1	1	0.06639	1	93.77	93.77	93.77	F	T	07-2020_WT_C_RepBio1	T
AT3G05420.1		527	h	R	EIVMDNVNPG	3.928	3.928	3.928	0	1						F	T	07-2020_WT_C_RepBio1	F
AT2G04700.1		33	h	A	KTEPSEKSVE	504	504	504	1	3	23.02	1	4.163	4.163	4.163	F	T	07-2020_WT_C_RepBio1	T
AT4G35570.1		1	h	-	MKDNQTEVES	518.1	518.1	518.1	1	2	158.6	1	0.6265	0.6265	0.6265	F	T	07-2020_WT_C_RepBio1	T
AT5G11380.1		235	l	A	GYLDSNMIVI	1.785	1.785	1.785	0	1						F	T	07-2020_WT_C_RepBio1	F
AT2G43560.1		77	h	A	AGLPPEDKPR	223.4	223.4	223.4	0	1						F	T	07-2020_WT_C_RepBio1	T
AT5G42270.1		435	h	R	GKAIGKDVDY	3.792	3.792	3.792	0	1						F	T	07-2020_WT_C_RepBio1	F
AT4G23670.1		74	h	R	EIDDENKTLT	45.95	45.95	45.95	0	1						F	T	07-2020_WT_C_RepBio1	F
AT3G18740.1		2	h	M	VAEKKAKKSH	729.9	729.9	729.9	1	4	85.39	1	1.158	1.158	1.158	F	T	07-2020_WT_C_RepBio1	T
AT1G30730.1		508	l	K	TKFDEINFWR	2.211	2.211	2.211	0	1						F	T	07-2020_WT_C_RepBio1	F
AT2G21620.1		1	l	-	MEALPEDEEY	491.6	491.6	491.6	0	1						F	T	07-2020_WT_C_RepBio1	T
AT5G04720.1		610	l	R	VHVPELSSST	4.864	4.864	4.864	0	1						F	T	07-2020_WT_C_RepBio1	F
AT3G19670.1		283	h	R	EQAEIASVQG	2.693	2.693	2.693	0	1						F	T	07-2020_WT_C_RepBio1	F
AT5G26000.1	AT5G26000.2	261	h	R	TKYKDDQKGM	3.005	3.005	3.005	0	1						T	T	07-2020_WT_C_RepBio1	F
AT1G27970.1		2	l	M	SQMDPDAVSK	470.1	470.1	470.1	0	1						F	T	07-2020_WT_C_RepBio1	T
AT3G03710.1		65	h	A	LVRPDDTDDA	294.9	294.9	294.9	0	1						F	T	07-2020_WT_C_RepBio1	T
AT4G38440.1		1239	h	G	QFLDEARLNH	2.068	2.068	2.068	0	1						F	T	07-2020_WT_C_RepBio1	F
AT1G56580.1		2	h	M	GLVTDEVRAR	516.8	516.8	516.8	0	1						F	T	07-2020_WT_C_RepBio1	T
AT3G21865.1		2	l	M	AESSSPSPTE	955	955	955	0	1						F	T	07-2020_WT_C_RepBio1	T
AT3G44310.2	AT3G44310.1 | AT3G44300.1 | AT3G44310.4	214	h	T	KVEKAEDDSN	2.302	2.302	2.302	0	1						T	F	07-2020_WT_C_RepBio1	F
AT5G39740.1		2	h	M	VFVKSSKSNA	505.3	505.3	505.3	2	4	44.16	1.017	2.214	2.179	2.25	F	T	07-2020_WT_C_RepBio1	T
AT1G29910.1		260	h	F	ATNFVPGK	1.193	1.193	1.193	0	1						F	T	07-2020_WT_C_RepBio1	F
AT2G41370.1		349	l	R	TVGGITPLDI	2.958	2.958	2.958	0	1						F	T	07-2020_WT_C_RepBio1	F
AT1G77940.1		2	h	M	VTEKKTKKSH	708.3	708.3	708.3	2	3	102.2	1.114	0.9687	0.8708	1.077	F	T	07-2020_WT_C_RepBio1	T
AT2G44060.1		2	l	M	STSEDKPEII	610.8	610.8	610.8	1	2	0.000322	1	99.97	99.97	99.97	F	T	07-2020_WT_C_RepBio1	T
AT5G50950.1		2	l	M	AALTMQFEGE	844.1	844.1	844.1	1	3	0.02211	1	97.84	97.84	97.84	F	T	07-2020_WT_C_RepBio1	T
AT1G54410.1		2	l	M	AGLINKIGDA	581.2	581.2	581.2	1	1	0.007494	1	99.26	99.26	99.26	F	T	07-2020_WT_C_RepBio1	T
AT4G20360.1		425	h	N	DKDEESKMVM	3.94	3.94	3.94	0	4						F	T	07-2020_WT_C_RepBio1	F
AT5G01530.1		216	h	R	LYPGGKFFDP	2.138	2.138	2.138	0	1						F	T	07-2020_WT_C_RepBio1	F
AT5G17920.1		675	h	R	SDEKLLSVFR	2.497	2.497	2.497	0	1						F	T	07-2020_WT_C_RepBio1	F
AT2G32230.1		71	h	A	AAKQSAASPS	299.2	299.2	299.2	1	2	125.6	1	0.7899	0.7899	0.7899	F	T	07-2020_WT_C_RepBio1	T
AT5G65730.1		31	h	A	RPATFVEDFK	136.7	136.7	136.7	0	1						F	T	07-2020_WT_C_RepBio1	T
AT3G63520.1		2	l	M	AEKLSDGSSI	620.4	620.4	620.4	1	1	0.009372	1	99.07	99.07	99.07	F	T	07-2020_WT_C_RepBio1	T
AT3G60370.1		68	h	A	KTKSKSPYDE	163.2	163.2	163.2	1	1	50.36	1	1.947	1.947	1.947	F	T	07-2020_WT_C_RepBio1	T
AT4G24450.1		1006	h	F	ENILSDDSNK	4.849	4.849	4.849	0	1						F	T	07-2020_WT_C_RepBio1	F
AT2G43160.1		1	l	-	MKKVFGQTVR	371.8	371.8	371.8	0	2						F	T	07-2020_WT_C_RepBio1	T
AT1G55450.1		2	l	M	AALSDKLADA	634.5	634.5	634.5	0	1						F	T	07-2020_WT_C_RepBio1	T
AT4G35250.1		65	l	C	SAAAVNLAPG	531.2	531.2	531.2	1	1	0.003371	1	99.66	99.66	99.66	F	T	07-2020_WT_C_RepBio1	T
AT2G21330.1		212	h	R	YAAISQDSGL	4.243	4.243	4.243	0	1						F	T	07-2020_WT_C_RepBio1	F
AT4G09450.1		69	h	Y	PEDDYVKLTE	80.19	80.19	80.19	0	1						F	T	07-2020_WT_C_RepBio1	F
AT4G25100.1		2	l	M	AASSAVTANY	846.4	846.4	846.4	0	1						F	T	07-2020_WT_C_RepBio1	T
AT1G29910.1	AT2G34420.1 | AT1G29920.1 | AT1G29930.1 | AT2G34430.1	84	h	A	GLSADPETFA	100.4	100.4	100.4	0	1						F	F	07-2020_WT_C_RepBio1	F
AT3G10110.1		2	l	M	ADSSAAEPTT	1227	1227	1227	1	1	0.005381	1	99.46	99.46	99.46	F	T	07-2020_WT_C_RepBio1	T
AT5G17920.1	AT3G03780.1 | AT3G03780.2 | AT3G03780.3 | AT5G20980.1 | AT5G20980.2	685	h	R	EGVKYGAGIG	3.641	3.641	3.641	0	1						F	F	07-2020_WT_C_RepBio1	F
AT1G03630.1		67	h	R	AQTVTATPPA	976.6	976.6	976.6	0	1						F	T	07-2020_WT_C_RepBio1	T
AT3G18110.1		1107	l	S	SVIDAYLRSK	4.759	4.759	4.759	0	1						F	T	07-2020_WT_C_RepBio1	F
AT3G63260.1		2	l	M	ASGGGEADKS	737.1	737.1	737.1	0	1						F	T	07-2020_WT_C_RepBio1	T
AT2G44350.1		30	h	W	IQMQSSTDLD	141.7	141.7	141.7	0	1						F	T	07-2020_WT_C_RepBio1	T
AT1G55490.1		56	h	A	AKELHFNKDG	471.9	471.9	471.9	0	1						F	T	07-2020_WT_C_RepBio1	T
AT4G17510.1		2	l	M	ATASESSSSK	951.2	951.2	951.2	1	1	1e-06	1	100	100	100	F	T	07-2020_WT_C_RepBio1	T
AT4G15802.1		1	l	-	MDGHDSEDTK	337.9	337.9	337.9	1	1	0.006749	1	99.33	99.33	99.33	F	T	07-2020_WT_C_RepBio1	T
AT4G22690.1		34	l	K	METASSNFSL	60.78	60.78	60.78	0	1						F	T	07-2020_WT_C_RepBio1	F
AT1G16210.1		2	h	M	PKKMGLNSKA	470.2	470.2	470.2	0	2						F	T	07-2020_WT_C_RepBio1	T
AT5G40930.1		1	l	-	MDMQNENERL	209.2	209.2	209.2	1	1	0.000598	1	99.94	99.94	99.94	F	T	07-2020_WT_C_RepBio1	T
AT5G53140.1		61	h	A	KMMVDTSAGE	336.8	336.8	336.8	0	1						F	T	07-2020_WT_C_RepBio1	T
AT1G80230.1		54	h	L	IGSAAADTAV	653.3	653.3	653.3	1	2	195.1	1	0.51	0.51	0.51	F	T	07-2020_WT_C_RepBio1	T
AT5G54650.1		740	l	K	KSANIDADGL	5.37	5.37	5.37	0	1						F	T	07-2020_WT_C_RepBio1	F
AT3G47470.1		177	h	Y	SLPKGEVGYP	2.123	2.123	2.123	0	1						F	T	07-2020_WT_C_RepBio1	F
AT3G13490.1		583	h	L	LTNSASIRDV	3.689	3.689	3.689	0	1						F	T	07-2020_WT_C_RepBio1	F
AT5G03430.1		1	l	-	MEIDKAIGES	450.2	450.2	450.2	1	3	6.9e-05	1	99.99	99.99	99.99	F	T	07-2020_WT_C_RepBio1	T
AT5G08380.1		107	l	S	KGSLVPKKST	42.3	42.3	42.3	0	1						F	T	07-2020_WT_C_RepBio1	F
AT3G49390.1		111	h	A	RSQSGVLRNG	33.82	33.82	33.82	0	1						F	T	07-2020_WT_C_RepBio1	F
AT4G17520.1		28	h	K	VVAPVQTAKS	84.7	84.7	84.7	0	1						F	T	07-2020_WT_C_RepBio1	F
AT1G23820.1		1	l	-	MDAKETSATD	607.4	607.4	607.4	1	5	0.000126	1	99.99	99.99	99.99	F	T	07-2020_WT_C_RepBio1	T
AT4G02770.1		46	h	A	EKTDSSAAAA	273	273	273	1	1	23.66	1	4.054	4.054	4.054	F	T	07-2020_WT_C_RepBio1	T
AT2G39940.1		1	l	-	MEDPDIKRCK	350.1	350.1	350.1	0	1						F	T	07-2020_WT_C_RepBio1	T
ATCG00430.1		2	h	M	NSIKFPILDR	492.3	492.3	492.3	0	1						F	T	07-2020_WT_C_RepBio1	T
AT4G38290.1		8	l	G	GCGERAVSNE	11.85	11.85	11.85	0	1						F	T	07-2020_WT_C_RepBio1	F
AT2G34970.1		2	h	M	GAQKKGGAAA	719.5	719.5	719.5	0	1						F	T	07-2020_WT_C_RepBio1	T
AT3G11270.1		1	l	-	MDVIKTQQIS	438.3	438.3	438.3	1	1	0.00017	1	99.98	99.98	99.98	F	T	07-2020_WT_C_RepBio1	T
AT5G15550.1		1	l	-	MDIDGEDVSR	343.2	343.2	343.2	0	1						F	T	07-2020_WT_C_RepBio1	T
AT1G55805.1		53	l	M	SSVEKTGSDS	750.4	750.4	750.4	1	1	0.07603	1	92.93	92.93	92.93	F	T	07-2020_WT_C_RepBio1	T
AT1G52670.1		239	l	D	VSGEIVKILR	2.736	2.736	2.736	0	1						F	T	07-2020_WT_C_RepBio1	F
AT5G12130.1		68	h	R	GIDQEDEEKE	79.68	79.68	79.68	0	1						F	T	07-2020_WT_C_RepBio1	F
AT4G38310.1		60	l	P	CKNPIGDHLL	48.57	48.57	48.57	0	1						F	T	07-2020_WT_C_RepBio1	F
AT5G53850.1		2	l	M	AVAAAAMIGL	724.8	724.8	724.8	0	1						F	T	07-2020_WT_C_RepBio1	T
AT5G04590.1		261	h	R	NDNSHGTNFV	1.82	1.82	1.82	0	1						F	T	07-2020_WT_C_RepBio1	F
AT5G42590.1		148	l	R	REEEITLLME	4.896	4.896	4.896	0	2						F	T	07-2020_WT_C_RepBio1	F
AT3G11200.1		2	l	M	AAAAVSSNPR	820.5	820.5	820.5	1	1	7.8e-05	1	99.99	99.99	99.99	F	T	07-2020_WT_C_RepBio1	T
AT1G56200.1		70	h	C	SEGQTQTVTR	134.9	134.9	134.9	1	1	32.72	1	2.966	2.966	2.966	F	T	07-2020_WT_C_RepBio1	T
AT1G07780.1		47	h	C	SVSNTENVAP	158.7	158.7	158.7	0	1						F	T	07-2020_WT_C_RepBio1	T
AT5G27140.1		329	l	R	SLAAKSALAI	4.725	4.725	4.725	0	1						F	T	07-2020_WT_C_RepBio1	F
AT5G52840.1		12	h	L	AKVKQTTGIV	32.71	32.71	32.71	0	3						F	T	07-2020_WT_C_RepBio1	F
AT4G05180.1		90	h	V	GGPPLPSGGL	70.74	70.74	70.74	0	1						F	T	07-2020_WT_C_RepBio1	F
AT4G26060.1		18	h	K	SVADKHAGLV	57.1	57.1	57.1	0	1						F	T	07-2020_WT_C_RepBio1	F
AT1G72180.1		284	h	P	EELGVLKELR	2.599	2.599	2.599	0	1						F	T	07-2020_WT_C_RepBio1	F
AT3G53130.1		324	l	R	FLLASREEVS	1.644	1.644	1.644	0	1						F	T	07-2020_WT_C_RepBio1	F
AT3G54010.1		2	h	M	AVGDQTEQNY	660.2	660.2	660.2	0	2						F	T	07-2020_WT_C_RepBio1	T
AT5G20570.1		2	l	M	ATLDSDVTMI	724.6	724.6	724.6	1	1	0.02709	1	97.36	97.36	97.36	F	T	07-2020_WT_C_RepBio1	T
AT1G15820.1		199	h	R	FFDPLGLAGK	1.684	1.684	1.684	0	1						F	T	07-2020_WT_C_RepBio1	F
AT5G63420.1		60	h	C	SVTSAPASGT	374	374	374	0	3						F	T	07-2020_WT_C_RepBio1	T
AT4G19640.1		2	l	M	AAAGNKSINA	835.9	835.9	835.9	0	1						F	T	07-2020_WT_C_RepBio1	T
AT4G09320.1		1	l	-	MEQTFIMIKP	337.8	337.8	337.8	2	4	6.151e-05	1.431	99.99	99.99	100	F	T	07-2020_WT_C_RepBio1	T
AT2G27060.1		389	l	K	AANNSLQGVL	5.56	5.56	5.56	0	1						F	T	07-2020_WT_C_RepBio1	F
AT3G42160.1		104	h	Q	EVLQEVTQRT	63.67	63.67	63.67	0	1						F	T	07-2020_WT_C_RepBio1	F
AT1G16890.2		2	l	M	ANSNLPRRII	379.8	379.8	379.8	0	2						F	T	07-2020_WT_C_RepBio1	T
AT1G68010.1		2	l	M	AKPVSIEVYN	589.9	589.9	589.9	1	3	0.003855	1	99.62	99.62	99.62	F	T	07-2020_WT_C_RepBio1	T
AT3G15190.1		79	h	C	EAAAPTKKAD	1176	1176	1176	2	4	586900	1658	0.0001704	1.028e-07	0.2817	F	T	07-2020_WT_C_RepBio1	T
AT1G69410.1		2	l	M	SDDEHHFESS	551	551	551	1	1	0.00663	1	99.34	99.34	99.34	F	T	07-2020_WT_C_RepBio1	T
AT3G23700.1		55	h	F	SSSATADTDR	397.1	397.1	397.1	1	1	4.109	1	19.57	19.57	19.57	F	T	07-2020_WT_C_RepBio1	T
AT4G01070.1		1	l	-	MEESKTPHVA	414.6	414.6	414.6	1	1	2e-05	1	100	100	100	F	T	07-2020_WT_C_RepBio1	T
AT1G56410.1		2	l	M	AGKGEGPAIG	560.3	560.3	560.3	1	1	0.000177	1	99.98	99.98	99.98	F	T	07-2020_WT_C_RepBio1	T
AT2G22990.1		132	h	Y	SKTPIDKTGD	3.455	3.455	3.455	0	1						F	T	07-2020_WT_C_RepBio1	F
AT1G27090.1		2	h	M	AATASSEASE	853.4	853.4	853.4	1	2	0.7484	1	57.2	57.2	57.2	F	T	07-2020_WT_C_RepBio1	T
AT1G20010.1		70	h	L	EPGTMDSIRS	51.16	51.16	51.16	0	1						F	T	07-2020_WT_C_RepBio1	F
ATCG00640.1		2	h	M	AKGKDVRVTI	478.5	478.5	478.5	0	1						F	T	07-2020_WT_C_RepBio1	T
AT4G28750.1		68	h	D	GATATKPKPP	1057	1057	1057	0	1						F	T	07-2020_WT_C_RepBio1	T
AT2G38880.1		2	l	M	ADTPSSPAGD	1170	1170	1170	0	1						F	T	07-2020_WT_C_RepBio1	T
AT3G13930.1		103	h	F	SSSSDLPPHQ	82.57	82.57	82.57	0	1						F	T	07-2020_WT_C_RepBio1	F
AT1G15690.1		711	h	K	SLGPKGSEPH	3.376	3.376	3.376	0	1						F	T	07-2020_WT_C_RepBio1	F
AT1G73370.1		626	h	R	EEKAEIKKMH	3.445	3.445	3.445	0	1						F	T	07-2020_WT_C_RepBio1	F
AT1G09100.1		2	l	M	ATAMAEDTSF	876.8	876.8	876.8	0	1						F	T	07-2020_WT_C_RepBio1	T
AT3G50170.2		403	h	K	GSLLIPFLLF	1.791	1.791	1.791	0	1						F	T	07-2020_WT_C_RepBio1	F
AT5G26830.1		35	l	M	AANHPKDEAY	409.9	409.9	409.9	0	1						F	T	07-2020_WT_C_RepBio1	T
AT5G39740.1		252	h	N	HKKTEKSAPK	2.873	2.873	2.873	0	1						F	T	07-2020_WT_C_RepBio1	F
AT2G18110.1		2	l	M	AAFPNLNSGS	655.2	655.2	655.2	0	1						F	T	07-2020_WT_C_RepBio1	T
AT4G28740.1		84	l	F	AADEPSEISA	102.6	102.6	102.6	0	2						F	T	07-2020_WT_C_RepBio1	F
AT5G44110.2		2	l	M	AEKNASAVDG	787	787	787	0	1						F	T	07-2020_WT_C_RepBio1	T
AT3G52150.1		57	h	Y	AVTETEEKPA	827.7	827.7	827.7	2	3	63.26	1.696	1.556	0.9233	2.612	F	T	07-2020_WT_C_RepBio1	T
AT4G22150.1		2	l	M	SSKDKKLSKP	1096	1096	1096	0	1						F	T	07-2020_WT_C_RepBio1	T
AT4G35100.1		2	l	M	SKEVSEEGKT	598	598	598	3	6	2.314e-05	13.27	100	99.97	100	F	T	07-2020_WT_C_RepBio1	T
AT1G73110.1		41	h	C	SKPSSNDGGK	480.3	480.3	480.3	3	3	190.8	1.451	0.5215	0.3599	0.7551	F	T	07-2020_WT_C_RepBio1	T
AT3G54050.1		62	h	V	AADAAETKTA	2952	2952	2952	0	1						F	T	07-2020_WT_C_RepBio1	T
AT1G13950.1		2	l	M	SDEEHHFESS	558.4	558.4	558.4	0	1						F	T	07-2020_WT_C_RepBio1	T
AT1G29530.1		2	h	M	PSGAKKRKAL	578.2	578.2	578.2	0	1						F	T	07-2020_WT_C_RepBio1	T
AT2G26670.1		56	h	A	ATTAAEKQKK	623	623	623	0	2						F	T	07-2020_WT_C_RepBio1	T
AT3G14420.1		314	h	F	SLAAEGEAGV	8.226	8.226	8.226	0	1						F	T	07-2020_WT_C_RepBio1	F
AT2G39730.1	AT2G39730.2 | AT2G39730.3	111	h	S	SYEYVSQGLR	28.19	28.19	28.19	0	1						T	T	07-2020_WT_C_RepBio1	F
AT3G53900.1		2	h	M	AASEASINGS	743	743	743	0	1						F	T	07-2020_WT_C_RepBio1	T
AT2G43090.1		61	h	S	AAEPQERKTF	562.9	562.9	562.9	0	1						F	T	07-2020_WT_C_RepBio1	T
AT5G08050.1		32	h	S	KKSTATPQVK	189.5	189.5	189.5	3	3	17.15	1.175	5.509	4.726	6.413	F	T	07-2020_WT_C_RepBio1	T
AT1G10590.1		2	l	M	AEATSALRKP	794.8	794.8	794.8	0	1						F	T	07-2020_WT_C_RepBio1	T
AT3G01480.1		291	h	R	SDGFVVQTGD	2.607	2.607	2.607	0	1						F	T	07-2020_WT_C_RepBio1	F
AT2G23670.1		72	h	A	ENIPLFGIRK	120.9	120.9	120.9	2	2	133.7	2.581	0.7426	0.289	1.895	F	T	07-2020_WT_C_RepBio1	F
AT2G04030.1		63	h	D	AAVAEKETTE	405.3	405.3	405.3	0	1						F	T	07-2020_WT_C_RepBio1	T
AT2G29510.1		623	l	T	REFVLVASES	3.553	3.553	3.553	0	1						F	T	07-2020_WT_C_RepBio1	F
AT1G56070.1		2	h	M	VKFTADELRR	330.5	330.5	330.5	2	2	472	1.065	0.2114	0.1986	0.2251	F	T	07-2020_WT_C_RepBio1	T
AT3G44310.1	AT3G44300.1 | AT3G44310.2 | AT3G44310.4	336	h	T	KVEKAEDDSN	2.302	2.302	2.302	0	1						T	F	07-2020_WT_C_RepBio1	F
AT3G23660.1		2	l	M	AETANTDLEG	541.3	541.3	541.3	0	1						F	T	07-2020_WT_C_RepBio1	T
AT2G24940.1		1	l	-	MEFTAEQLSQ	437.8	437.8	437.8	0	2						F	T	07-2020_WT_C_RepBio1	T
AT5G60600.1		50	h	N	SNQGSDLAEL	304.2	304.2	304.2	1	2	46.98	1	2.084	2.084	2.084	F	T	07-2020_WT_C_RepBio1	T
AT2G46910.1		42	h	V	AVASGETSAR	269.3	269.3	269.3	0	1						F	T	07-2020_WT_C_RepBio1	T
AT5G17920.1		378	h	F	SANAAALASR	4.375	4.375	4.375	0	1						F	T	07-2020_WT_C_RepBio1	F
AT5G08230.1		498	l	K	AKLLAGSTDS	6.384	6.384	6.384	0	1						F	T	07-2020_WT_C_RepBio1	F
AT1G01960.1		2	l	M	ASTEVDSRLG	758.1	758.1	758.1	0	2						F	T	07-2020_WT_C_RepBio1	T
AT3G58360.1		23	h	K	KIYSDPFIVG	64.14	64.14	64.14	0	1						F	T	07-2020_WT_C_RepBio1	F
AT5G14740.2		2	h	M	GNESYEDAIE	526.9	526.9	526.9	1	1	1.727	1	36.67	36.67	36.67	F	T	07-2020_WT_C_RepBio1	T
AT1G06680.1		41	h	C	KAQQSHEDDN	180.6	180.6	180.6	1	1	15030	1	0.006652	0.006652	0.006652	F	T	07-2020_WT_C_RepBio1	T
AT5G55710.1		51	l	Q	SKGDDSVDAS	430.1	430.1	430.1	1	2	0.4578	1	68.6	68.6	68.6	F	T	07-2020_WT_C_RepBio1	T
AT4G09350.1		46	l	A	SQGPTKPSKP	295.6	295.6	295.6	0	2						F	T	07-2020_WT_C_RepBio1	T
ATCG00680.1		412	h	Y	SDPATVKKYA	3.658	3.658	3.658	0	1						F	T	07-2020_WT_C_RepBio1	F
AT2G15290.1		84	l	F	SYPTSPSSVP	117.3	117.3	117.3	0	1						F	T	07-2020_WT_C_RepBio1	F
AT1G10870.1		23	h	G	TADELKDRCQ	58.18	58.18	58.18	0	1						F	T	07-2020_WT_C_RepBio1	F
AT5G51750.1		358	l	P	ATVKIGTMRT	4.248	4.248	4.248	0	1						F	T	07-2020_WT_C_RepBio1	F
AT3G09050.1		35	h	C	LSKSGDGTSD	770.5	770.5	770.5	0	1						F	T	07-2020_WT_C_RepBio1	T
AT2G39730.1	AT2G39730.2 | AT2G39730.3	76	h	A	YDTSDDQQDI	385.6	385.6	385.6	1	1	70.23	1	1.404	1.404	1.404	T	T	07-2020_WT_C_RepBio1	T
AT1G69860.1		428	h	R	KRRDLSLNGV	3.227	3.227	3.227	0	1						F	T	07-2020_WT_C_RepBio1	F
AT1G17980.1		2	l	M	ASVQQNGQRF	598.9	598.9	598.9	0	1						F	T	07-2020_WT_C_RepBio1	T
AT5G49910.1		90	h	N	SAVAAMEGGK	68.27	68.27	68.27	0	1						F	T	07-2020_WT_C_RepBio1	F
AT4G05160.1		1	l	-	MEKSGYGRDG	304.4	304.4	304.4	0	1						F	T	07-2020_WT_C_RepBio1	T
AT5G40950.1		59	h	S	AHKKGAGSTK	203.2	203.2	203.2	1	2	167.5	1	0.5934	0.5934	0.5934	F	T	07-2020_WT_C_RepBio1	T
AT1G01880.1		554	h	R	SAKKAAAGQS	5.92	5.92	5.92	0	1						F	T	07-2020_WT_C_RepBio1	F
AT4G20360.1		104	h	L	ASIGSSVAKK	66.77	66.77	66.77	0	1						F	T	07-2020_WT_C_RepBio1	F
AT2G34460.1		36	h	M	EKGEAENAVK	217.2	217.2	217.2	0	1						F	T	07-2020_WT_C_RepBio1	T
AT1G79040.1		46	h	K	KIKTDKPFGI	1419	1419	1419	0	2						F	T	07-2020_WT_C_RepBio1	T
AT2G39730.1		184	l	G	INPIMMSAGE	3.495	3.495	3.495	0	1						F	T	07-2020_WT_C_RepBio1	F
AT3G29185.1		44	h	M	TVQEDDKRTS	188.8	188.8	188.8	0	2						F	T	07-2020_WT_C_RepBio1	T
AT4G24750.1		58	h	M	QAVDEDIDLK	585.4	585.4	585.4	0	1						F	T	07-2020_WT_C_RepBio1	T
AT2G25900.1		230	h	P	LSPSTGELIA	6.94	6.94	6.94	0	1						F	T	07-2020_WT_C_RepBio1	F
ATCG00270.1		2	l	M	TIALGKFTKD	420.3	420.3	420.3	2	2	5.196e-05	2.887	99.99	99.99	100	F	T	07-2020_WT_C_RepBio1	T
AT2G45710.1		2	h	M	VLQNDIDLLN	648.4	648.4	648.4	2	2	147.9	1.04	0.6716	0.6459	0.6983	F	T	07-2020_WT_C_RepBio1	T
AT2G38000.1		1	l	-	MDKPLLSGSE	624.3	624.3	624.3	0	1						F	T	07-2020_WT_C_RepBio1	T
AT5G35360.1		72	h	C	SGGDKILVAN	201.7	201.7	201.7	1	1	52.32	1	1.875	1.875	1.875	F	T	07-2020_WT_C_RepBio1	T
AT4G18440.1		48	l	S	VSTTTDSPKL	678.2	678.2	678.2	0	1						F	T	07-2020_WT_C_RepBio1	T
AT3G09740.1		2	h	M	TVIDILTRVD	379.2	379.2	379.2	1	2	510.5	1	0.1955	0.1955	0.1955	F	T	07-2020_WT_C_RepBio1	T
AT2G20260.1		48	h	A	AEDTPPATAS	571	571	571	1	1	37.86	1	2.573	2.573	2.573	F	T	07-2020_WT_C_RepBio1	T
ATCG00490.2	ATCG00490.1	194	h	R	GGLDFTKDDE	4.077	4.077	4.077	0	2						T	T	07-2020_WT_C_RepBio1	F
ATCG00670.1		2	h	M	PIGVPKVPFR	447	447	447	2	2	390.4	1.089	0.2555	0.2346	0.2782	F	T	07-2020_WT_C_RepBio1	T
AT1G08880.1		2	l	M	STGAGSGTTK	795.8	795.8	795.8	0	1						F	T	07-2020_WT_C_RepBio1	T
AT2G29400.1		2	l	M	AEKPAQEQEQ	674.3	674.3	674.3	0	1						F	T	07-2020_WT_C_RepBio1	T
AT2G32080.1		1	l	-	MEANSGGGGG	470.9	470.9	470.9	1	1	3.4e-05	1	100	100	100	F	T	07-2020_WT_C_RepBio1	T
AT4G21350.1		165	h	S	LEDDNKVGLV	5.501	5.501	5.501	0	1						F	T	07-2020_WT_C_RepBio1	F
AT5G02240.1		2	l	M	ANLPTVLVTG	782.6	782.6	782.6	0	2						F	T	07-2020_WT_C_RepBio1	T
AT3G18490.1		146	h	E	DLTTPVVSGA	7.457	7.457	7.457	0	2						F	T	07-2020_WT_C_RepBio1	F
AT4G01290.1		12	l	A	MDQLVETNDD	14.67	14.67	14.67	0	1						F	T	07-2020_WT_C_RepBio1	F
AT1G20050.1		1	l	-	MEELAHPYVP	341.3	341.3	341.3	0	2						F	T	07-2020_WT_C_RepBio1	T
AT2G44120.1		2	l	M	AESKVVVPES	882.6	882.6	882.6	1	2	0.000118	1	99.99	99.99	99.99	F	T	07-2020_WT_C_RepBio1	T
AT2G42740.1		2	l	M	ASEKKLSNPM	709.8	709.8	709.8	0	3						F	T	07-2020_WT_C_RepBio1	T
AT1G67090.1		109	h	R	EHGNSPGYYD	16.26	16.26	16.26	0	1						F	T	07-2020_WT_C_RepBio1	F
AT5G26250.1		253	h	Y	ESIVHACDIA	1.533	1.533	1.533	0	1						F	T	07-2020_WT_C_RepBio1	F
AT5G10780.1		1	l	-	MDKGKAVMGT	455.1	455.1	455.1	0	2						F	T	07-2020_WT_C_RepBio1	T
ATCG00480.1		80	h	M	SATEGLKRGM	120.6	120.6	120.6	0	1						F	T	07-2020_WT_C_RepBio1	F
AT5G23970.1	AT4G15400.1	9	h	K	EVIKPASPNH	10.14	10.14	10.14	0	1						F	F	07-2020_WT_C_RepBio1	F
AT2G20260.1		57	h	A	SSDSSSTTAA	345.8	345.8	345.8	0	1						F	T	07-2020_WT_C_RepBio1	T
AT2G28000.1		464	h	L	VHLSTVIPAI	6.563	6.563	6.563	0	1						F	T	07-2020_WT_C_RepBio1	F
AT3G54170.1		1	l	-	MEFSSQDDDF	457.4	457.4	457.4	0	1						F	T	07-2020_WT_C_RepBio1	T
AT5G51400.1		1	l	-	MMSDGGAPSR	299.6	299.6	299.6	0	1						F	T	07-2020_WT_C_RepBio1	T
AT1G15820.1		48	J	A	AAAAQPKKSW	331.3	331.3	331.3	1	1	6.844	1	12.75	12.75	12.75	F	T	07-2020_WT_C_RepBio1	T
AT1G65220.1		2	l	M	SSKEKPTLGG	908.1	908.1	908.1	0	2						F	T	07-2020_WT_C_RepBio1	T
AT4G35000.1		2	l	M	AAPIVDAEYL	730.7	730.7	730.7	1	2	0.001374	1	99.86	99.86	99.86	F	T	07-2020_WT_C_RepBio1	T
AT3G44300.1	AT3G44310.1 | AT3G44310.2 | AT3G44310.4	329	h	S	KVEKAEDDSN	1.967	1.967	1.967	0	1						F	F	07-2020_WT_C_RepBio1	F
AT2G26080.1		73	h	S	ISVDALKPSD	159	159	159	1	1	330.9	1	0.3013	0.3013	0.3013	F	T	07-2020_WT_C_RepBio1	T
AT1G68590.1		50	l	L	AAPETLTAET	178.8	178.8	178.8	0	1						F	T	07-2020_WT_C_RepBio1	T
AT1G48460.1		62	h	C	SSSQSDSRPE	234.6	234.6	234.6	0	1						F	T	07-2020_WT_C_RepBio1	T
AT2G17770.1		94	h	N	LLASNPRSFE	42.52	42.52	42.52	0	1						F	T	07-2020_WT_C_RepBio1	F
AT5G24280.1		1143	l	S	SVESAIRYAF	3.794	3.794	3.794	0	1						F	T	07-2020_WT_C_RepBio1	F
AT1G09290.1		2	l	M	AAVEEVDDVG	797.7	797.7	797.7	0	1						F	T	07-2020_WT_C_RepBio1	T
AT4G13360.1		42	l	M	AGAGVDDFVK	149.9	149.9	149.9	0	1						F	T	07-2020_WT_C_RepBio1	T
AT2G39730.1	AT2G39730.2 | AT2G39730.3	59	h	L	AVKEDKQTDG	2978	2978	2978	1	2	1517	1	0.06589	0.06589	0.06589	T	T	07-2020_WT_C_RepBio1	T
AT4G24280.1		78	h	N	EKVVGIDLGT	194.3	194.3	194.3	3	4	278.8	1.193	0.3574	0.2997	0.4261	F	T	07-2020_WT_C_RepBio1	T
AT5G19250.1		25	h	S	DTADEEDVLL	400.1	400.1	400.1	1	1	2060	1	0.04853	0.04853	0.04853	F	T	07-2020_WT_C_RepBio1	T
AT5G54390.1		306	h	K	EKIWDHAAGV	3.841	3.841	3.841	0	1						F	T	07-2020_WT_C_RepBio1	F
AT3G45610.1		94	h	K	RSSSATKSLR	48.17	48.17	48.17	0	1						F	T	07-2020_WT_C_RepBio1	F
AT4G32520.1		163	l	R	LDSTKWGVNV	3.62	3.62	3.62	0	2						F	T	07-2020_WT_C_RepBio1	F
AT4G31480.1		40	l	K	KAIMLLLNGE	38.76	38.76	38.76	0	1						F	T	07-2020_WT_C_RepBio1	F
AT4G17890.1		2	l	M	ASSSADNLTD	914	914	914	0	1						F	T	07-2020_WT_C_RepBio1	T
AT1G13930.1		4	h	F	ISDQVKKLSS	16.46	16.46	16.46	0	1						F	T	07-2020_WT_C_RepBio1	F
AT4G29900.1		247	h	F	QNLNEEKRNI	3.863	3.863	3.863	0	1						F	T	07-2020_WT_C_RepBio1	F
AT5G54600.1		142	h	Y	SKEKDVVSRV	4.095	4.095	4.095	0	1						F	T	07-2020_WT_C_RepBio1	F
AT2G35410.1		67	h	C	SVAEKETSAD	1119	1119	1119	1	2	36.83	1	2.643	2.643	2.643	F	T	07-2020_WT_C_RepBio1	T
AT4G33630.1		48	h	C	SSSSGSNSSS	226.6	226.6	226.6	0	1						F	T	07-2020_WT_C_RepBio1	T
AT1G55900.1		27	h	S	AEASSTNSTS	423.1	423.1	423.1	0	1						F	T	07-2020_WT_C_RepBio1	T
AT5G63680.1		2	l	M	SNIDIEGILK	543.4	543.4	543.4	1	2	0.000151	1	99.98	99.98	99.98	F	T	07-2020_WT_C_RepBio1	T
AT3G03780.1	AT5G17920.1 | AT3G03780.2 | AT3G03780.3	494	h	R	NDMVEYFGEQ	1.181	1.181	1.181	0	1						T	F	07-2020_WT_C_RepBio1	F
AT4G36020.1		2	l	M	ASEDQSAARS	612	612	612	1	1	1.6e-05	1	100	100	100	F	T	07-2020_WT_C_RepBio1	T
AT2G19090.1		708	h	L	EFFASGMGSI	3.436	3.436	3.436	0	1						F	T	07-2020_WT_C_RepBio1	F
AT3G24160.1		222	l	H	GIDRTAELTV	2.433	2.433	2.433	0	1						F	T	07-2020_WT_C_RepBio1	F
ATCG00280.1		15	l	E	TLFNGTLALA	47.71	47.71	47.71	0	3						F	T	07-2020_WT_C_RepBio1	F
AT5G07870.1		1	l	-	MDSSSSEVRI	347.1	347.1	347.1	0	1						F	T	07-2020_WT_C_RepBio1	T
AT2G29360.1		2	l	M	AKTGESLRDK	644.4	644.4	644.4	0	1						F	T	07-2020_WT_C_RepBio1	T
AT1G49670.1		1	h	-	MEIKPGLSAL	554.7	554.7	554.7	0	1						F	T	07-2020_WT_C_RepBio1	T
AT3G27830.1		59	h	A	AVEAPEKIEK	275.6	275.6	275.6	0	1						F	T	07-2020_WT_C_RepBio1	T
AT5G19140.1		1	l	-	MLGIFSGAIV	352.4	352.4	352.4	1	1	0.01878	1	98.16	98.16	98.16	F	T	07-2020_WT_C_RepBio1	T
ATCG00490.1		412	h	W	GNAPGAVANR	2.525	2.525	2.525	0	1						F	T	07-2020_WT_C_RepBio1	F
AT1G52360.1		621	h	N	SVAHFLESRG	2.306	2.306	2.306	0	1						F	T	07-2020_WT_C_RepBio1	F
AT1G13930.1		42	l	M	ASAKVVAEAA	126.6	126.6	126.6	0	1						F	T	07-2020_WT_C_RepBio1	F
AT2G20610.1		2	l	M	SEEQPHANLA	575.8	575.8	575.8	0	1						F	T	07-2020_WT_C_RepBio1	T
AT5G42850.1		2	h	M	TLKKVDANPS	770.3	770.3	770.3	0	1						F	T	07-2020_WT_C_RepBio1	T
AT3G20070.1		53	h	N	QSSLEMVEKL	73.31	73.31	73.31	0	1						F	T	07-2020_WT_C_RepBio1	F
AT3G27570.1		41	l	M	AEEVAENVNA	136.5	136.5	136.5	0	1						F	T	07-2020_WT_C_RepBio1	T
AT2G16600.1		2	l	M	ATNPKVYFDM	831.3	831.3	831.3	2	3	0.00283	1.348	99.72	99.62	99.79	F	T	07-2020_WT_C_RepBio1	T
AT1G59870.1		1	l	-	MDYNPNLPPL	486.7	486.7	486.7	1	2	0.01898	1	98.14	98.14	98.14	F	T	07-2020_WT_C_RepBio1	T
AT3G24590.1		65	h	Y	GIKDSSETTK	144.8	144.8	144.8	0	2						F	T	07-2020_WT_C_RepBio1	T
AT1G08520.1		54	h	N	ATVESPNGVP	403	403	403	0	1						F	T	07-2020_WT_C_RepBio1	T
AT3G61870.1		75	h	A	AGGEFGILEG	110	110	110	1	1	2105	1	0.04749	0.04749	0.04749	F	T	07-2020_WT_C_RepBio1	F
AT3G04840.1		71	h	L	ADLQGDEDNA	85.14	85.14	85.14	0	2						F	T	07-2020_WT_C_RepBio1	F
AT3G43610.1		1026	h	K	EKILKQELRW	1.491	1.491	1.491	0	1						F	T	07-2020_WT_C_RepBio1	F
AT5G66120.2		59	h	R	AGASQLMNEP	906.5	906.5	906.5	0	2						F	T	07-2020_WT_C_RepBio1	T
AT5G44650.1		64	h	K	QEKGDVTEIR	143.5	143.5	143.5	0	1						F	T	07-2020_WT_C_RepBio1	T
AT4G36250.1		1	l	-	MEAMKETVEE	429.4	429.4	429.4	0	1						F	T	07-2020_WT_C_RepBio1	T
AT5G50850.1		30	h	Y	AAGAKEMTVR	188.2	188.2	188.2	2	2	406.7	1.327	0.2453	0.1849	0.3252	F	T	07-2020_WT_C_RepBio1	T
AT5G05820.1		1	h	-	MKMATNGRFF	366	366	366	0	1						F	T	07-2020_WT_C_RepBio1	T
AT1G24100.1		2	l	M	AETTPKVKGH	720.3	720.3	720.3	2	2	5.581e-157	2.508e+151	100	100	100	F	T	07-2020_WT_C_RepBio1	T
AT2G34430.1	AT2G34420.1 | AT1G29910.1 | AT1G29920.1 | AT1G29930.1	80	h	W	DTAGLSADPE	159.9	159.9	159.9	0	1						F	F	07-2020_WT_C_RepBio1	F
AT2G31750.1		449	h	D	EFVAKIVR	0.9644	0.9644	0.9644	0	1						F	T	07-2020_WT_C_RepBio1	F
AT3G50950.1		151	h	W	SSPVYDHTQV	5.068	5.068	5.068	0	1						F	T	07-2020_WT_C_RepBio1	F
AT1G29910.1		97	h	R	ELEVIHSRWA	19.69	19.69	19.69	0	1						F	T	07-2020_WT_C_RepBio1	F
AT1G63830.1		2	l	M	AASQDKLDKM	700.8	700.8	700.8	3	4	0.0001302	1.277	99.99	99.98	99.99	F	T	07-2020_WT_C_RepBio1	T
AT1G67700.1		55	h	A	KGKKGMAARQ	110.4	110.4	110.4	1	2	120.4	1	0.8235	0.8235	0.8235	F	T	07-2020_WT_C_RepBio1	F
AT1G08360.1		2	l	M	SKLQSEAVRE	549.5	549.5	549.5	1	1	0.003004	1	99.7	99.7	99.7	F	T	07-2020_WT_C_RepBio1	T
AT1G12900.1		64	h	A	KIKVAINGFG	115.4	115.4	115.4	2	2	359	1.64	0.2778	0.1695	0.4549	F	T	07-2020_WT_C_RepBio1	F
AT3G51040.1		2	l	M	GETATDSEHR	483.4	483.4	483.4	0	1						F	T	07-2020_WT_C_RepBio1	T
AT2G23940.1		2	h	M	ANQGAKKRKE	528.7	528.7	528.7	1	1	213.4	1	0.4665	0.4665	0.4665	F	T	07-2020_WT_C_RepBio1	T
AT1G76440.1		1	l	-	MNAENNQTTT	408.3	408.3	408.3	1	1	0.007854	1	99.22	99.22	99.22	F	T	07-2020_WT_C_RepBio1	T
AT2G26570.1		1	l	-	MEDLKTVEAS	594.8	594.8	594.8	0	1						F	T	07-2020_WT_C_RepBio1	T
AT4G34490.1		1	l	-	MEEDLIKRLE	351.3	351.3	351.3	1	2	8e-06	1	100	100	100	F	T	07-2020_WT_C_RepBio1	T
AT5G47210.1		25	h	L	SQKVEKAAAA	138.7	138.7	138.7	1	1	31.25	1	3.1	3.1	3.1	F	T	07-2020_WT_C_RepBio1	T
AT1G48090.1		218	h	S	GALDKLRKFK	3.358	3.358	3.358	0	1						F	T	07-2020_WT_C_RepBio1	F
AT5G25980.1		142	h	R	GINEDGINYY	2.715	2.715	2.715	0	1						F	T	07-2020_WT_C_RepBio1	F
AT2G36580.1		1	h	-	MHSSHLLLEE	350.3	350.3	350.3	0	1						F	T	07-2020_WT_C_RepBio1	T
AT3G47370.1		2	l	M	AYEPMKPTKA	680.2	680.2	680.2	0	1						F	T	07-2020_WT_C_RepBio1	T
AT1G01820.1		209	l	R	VTGAFGFASS	2.847	2.847	2.847	0	1						F	T	07-2020_WT_C_RepBio1	F
AT3G43148.1	AT5G32590.1	499	l	R	GMELIQGAIV	3.455	3.455	3.455	0	2						F	F	07-2020_WT_C_RepBio1	F
AT5G64940.1		58	h	A	SKDDNVAVED	162	162	162	1	2	285.7	1	0.3488	0.3488	0.3488	F	T	07-2020_WT_C_RepBio1	T
AT1G23190.1		2	h	M	VFKVSTVSTS	661.2	661.2	661.2	0	3						F	T	07-2020_WT_C_RepBio1	T
AT1G01620.1		1	l	-	MEGKEEDVRV	421.2	421.2	421.2	3	7	6.91e-06	3.958	100	100	100	F	T	07-2020_WT_C_RepBio1	T
ATCG00580.1		9	h	R	SFADIITSIR	7.358	7.358	7.358	0	2						F	T	07-2020_WT_C_RepBio1	F
AT2G40935.1		1	l	-	MKEKKGHYVP	327.6	327.6	327.6	0	1						F	T	07-2020_WT_C_RepBio1	T
AT5G57800.1		626	l	S	AVSSLTN	1.072	1.072	1.072	0	1						F	T	07-2020_WT_C_RepBio1	F
AT4G18370.1		74	h	A	LEQFKEKEEE	202.3	202.3	202.3	1	1	34.96	1	2.781	2.781	2.781	F	T	07-2020_WT_C_RepBio1	T
AT1G05010.1		1	l	-	MESFPIINLE	446.5	446.5	446.5	0	1						F	T	07-2020_WT_C_RepBio1	T
AT3G11170.1		66	l	N	VSTPLTTPIF	147.7	147.7	147.7	0	3						F	T	07-2020_WT_C_RepBio1	T
AT1G02500.1		271	h	F	SGKDPTKVDR	3.244	3.244	3.244	0	1						F	T	07-2020_WT_C_RepBio1	F
AT3G23340.1		396	h	S	ENRSSKLFSS	5.809	5.809	5.809	0	1						F	T	07-2020_WT_C_RepBio1	F
AT1G15230.1		1	l	-	MEATKERVGL	495.6	495.6	495.6	0	1						F	T	07-2020_WT_C_RepBio1	T
AT5G47210.1		32	h	A	AAAVQPPKAA	223.9	223.9	223.9	0	1						F	T	07-2020_WT_C_RepBio1	T
AT3G16240.1		2	h	M	AGVAFGSFDD	732	732	732	3	5	7.516	1.076	11.74	11	12.53	F	T	07-2020_WT_C_RepBio1	T
AT5G22800.1		67	h	S	EDAKEDYQSK	217.5	217.5	217.5	0	1						F	T	07-2020_WT_C_RepBio1	T
AT5G14260.1		53	h	S	SDTLVASGSP	2460	2460	2460	0	1						F	T	07-2020_WT_C_RepBio1	T
AT5G18520.1		25	h	A	EIKSLVISDD	216.4	216.4	216.4	0	1						F	T	07-2020_WT_C_RepBio1	T
AT5G52890.1		1	l	-	MDIPEKMEMD	380.9	380.9	380.9	0	1						F	T	07-2020_WT_C_RepBio1	T
ATCG00490.1	ATCG00490.2	145	h	Y	TKTFQGPPHG	11.52	11.52	11.52	0	1						T	T	07-2020_WT_C_RepBio1	F
AT1G77840.1	AT1G36730.1	2	l	M	ALQNIGASNR	380.2	380.2	380.2	0	1						F	F	07-2020_WT_C_RepBio1	F
AT3G47070.1		57	h	K	KVDEKEGTTT	98.11	98.11	98.11	0	1						F	T	07-2020_WT_C_RepBio1	F
AT5G47830.1		81	l	R	IQETASMDQL	74.61	74.61	74.61	0	1						F	T	07-2020_WT_C_RepBio1	F
AT4G18040.1		2	h	M	AVEDTPKSVV	854.7	854.7	854.7	1	1	14.49	1	6.457	6.457	6.457	F	T	07-2020_WT_C_RepBio1	T
AT5G58590.1		2	l	M	ASTEPERENR	593.6	593.6	593.6	1	1	0.03208	1	96.89	96.89	96.89	F	T	07-2020_WT_C_RepBio1	T
AT5G47210.1		39	h	P	KAAKFPTKPA	132.5	132.5	132.5	0	1						F	T	07-2020_WT_C_RepBio1	T
AT4G15620.1		1	l	-	MEHEGKNNMN	272.7	272.7	272.7	0	1						F	T	07-2020_WT_C_RepBio1	T
AT1G67220.1		1104	l	S	KAVLSGLRWF	2.57	2.57	2.57	0	1						F	T	07-2020_WT_C_RepBio1	F
AT4G14716.1		2	l	M	GEAVKDGREE	409.6	409.6	409.6	0	1						F	T	07-2020_WT_C_RepBio1	T
AT2G03500.1		160	h	R	NGSGAFLPFS	3.539	3.539	3.539	0	2						F	T	07-2020_WT_C_RepBio1	F
AT2G43970.1		238	h	K	KIKAVINNNS	2.087	2.087	2.087	0	1						F	T	07-2020_WT_C_RepBio1	F
AT5G64410.1		2	l	M	ATADEFSDED	1048	1048	1048	0	1						F	T	07-2020_WT_C_RepBio1	T
AT2G01110.1		61	h	S	ALNDDDSPTE	334.2	334.2	334.2	1	1	27.25	1	3.54	3.54	3.54	F	T	07-2020_WT_C_RepBio1	T
AT1G49380.1		38	h	C	KLQKPQDGNQ	181.3	181.3	181.3	0	1						F	T	07-2020_WT_C_RepBio1	T
AT1G29920.1	AT2G34420.1 | AT1G29910.1 | AT1G29930.1 | AT2G34430.1	84	h	A	GLSADPETFA	100.4	100.4	100.4	0	1						F	F	07-2020_WT_C_RepBio1	F
AT2G30820.1		205	h	K	PEMVGKTSIS	5.132	5.132	5.132	0	1						F	T	07-2020_WT_C_RepBio1	F
AT4G17720.1		2	h	M	TMTTVKVSNV	777.6	777.6	777.6	0	1						F	T	07-2020_WT_C_RepBio1	T
AT3G42050.1		1	l	-	MDQAELSIEQ	419.2	419.2	419.2	1	2	0.03764	1	96.37	96.37	96.37	F	T	07-2020_WT_C_RepBio1	T
AT5G01260.2		308	h	K	QEPKAERNKK	2.685	2.685	2.685	0	1						F	T	07-2020_WT_C_RepBio1	F
AT2G30790.1	AT1G06680.1 | AT1G06680.2	66	h	Y	YYLSVLTRTA	44.6	44.6	44.6	0	1						F	F	07-2020_WT_C_RepBio1	F
AT5G49910.1		152	h	R	RMNEVAEESK	2.583	2.583	2.583	0	1						F	T	07-2020_WT_C_RepBio1	F
AT1G49240.1		50	h	M	NQKDAYVGDE	109.4	109.4	109.4	1	1	108.9	1	0.9098	0.9098	0.9098	F	T	07-2020_WT_C_RepBio1	F
AT1G09575.1		104	l	V	FARVLDDAGV	39.36	39.36	39.36	0	1						F	T	07-2020_WT_C_RepBio1	F
AT4G04670.1		930	l	R	PEGGILHVHG	3.819	3.819	3.819	0	2						F	T	07-2020_WT_C_RepBio1	F
AT4G24750.1		59	h	Q	AVDEDIDLKQ	433.2	433.2	433.2	0	1						F	T	07-2020_WT_C_RepBio1	T
AT3G15120.1		1442	h	K	EGPSADVSGP	3.087	3.087	3.087	0	1						F	T	07-2020_WT_C_RepBio1	F
AT3G53460.1		241	h	R	SSYGSGSGSG	12.44	12.44	12.44	0	2						F	T	07-2020_WT_C_RepBio1	F
AT1G44120.1		1596	l	I	ALMGLERSSV	6.614	6.614	6.614	0	1						F	T	07-2020_WT_C_RepBio1	F
AT1G29900.1		78	h	S	ELADTTTKPF	277.5	277.5	277.5	0	2						F	T	07-2020_WT_C_RepBio1	T
AT1G47550.1		2	l	M	AKSSADDEEL	686.4	686.4	686.4	0	1						F	T	07-2020_WT_C_RepBio1	T
AT4G28750.1		73	h	T	KPKPPPIGPK	262.9	262.9	262.9	1	2	198.1	1	0.5022	0.5022	0.5022	F	T	07-2020_WT_C_RepBio1	T
AT1G55490.1		339	h	R	KSQYLDDIAI	4.374	4.374	4.374	0	1						F	T	07-2020_WT_C_RepBio1	F
AT1G03600.1		69	h	A	AEDEEYIKDT	441.5	441.5	441.5	2	3	359.3	1.224	0.2775	0.2268	0.3396	F	T	07-2020_WT_C_RepBio1	T
AT3G11630.1		67	h	K	AQADDLPLVG	363.1	363.1	363.1	1	1	311.4	1	0.3201	0.3201	0.3201	F	T	07-2020_WT_C_RepBio1	T
AT5G04590.1		51	h	S	ASSSSSSPIQ	288.6	288.6	288.6	0	1						F	T	07-2020_WT_C_RepBio1	T
AT3G46440.1		2	l	M	ASSDKQTSPK	1179	1179	1179	0	3						F	T	07-2020_WT_C_RepBio1	T
AT3G27890.1		1	l	-	MEAVTAIKPL	508.9	508.9	508.9	0	1						F	T	07-2020_WT_C_RepBio1	T
AT3G49560.1		2	h	M	VVGGGGEGDQ	540.9	540.9	540.9	0	1						F	T	07-2020_WT_C_RepBio1	T
AT4G24920.1		1	l	-	MDAIDSVVDP	423.2	423.2	423.2	1	2	0.000162	1	99.98	99.98	99.98	F	T	07-2020_WT_C_RepBio1	T
AT1G07920.1		167	h	R	YDEIIKEVSS	1.649	1.649	1.649	0	1						F	T	07-2020_WT_C_RepBio1	F
AT4G36810.1		57	h	S	SSVVTKEDNL	335.4	335.4	335.4	0	2						F	T	07-2020_WT_C_RepBio1	T
ATCG00770.1		2	h	M	GKDTIADIIT	567.9	567.9	567.9	1	2	281.3	1	0.3543	0.3543	0.3543	F	T	07-2020_WT_C_RepBio1	T
AT5G61790.1		26	h	C	DDQTVLYESF	185.5	185.5	185.5	1	1	444.4	1	0.2245	0.2245	0.2245	F	T	07-2020_WT_C_RepBio1	T
AT1G12900.1	AT1G12900.2	244	h	H	SYTGDQRLLD	3.327	3.327	3.327	0	2						T	T	07-2020_WT_C_RepBio1	F
AT1G44575.1		53	l	A	LFKPKTKAAP	423.8	423.8	423.8	1	1	0.000157	1	99.98	99.98	99.98	F	T	07-2020_WT_C_RepBio1	T
AT1G11750.2		96	h	A	KKGNPPVMPS	85.16	85.16	85.16	0	1						F	T	07-2020_WT_C_RepBio1	F
AT4G15530.1		69	h	R	AILSPVSDPA	117.4	117.4	117.4	0	1						F	T	07-2020_WT_C_RepBio1	F
ATCG00490.1	ATCG00490.2	21	h	Y	KLTYYTPEYE	678.6	678.6	678.6	4	5	65.76	1.648	1.498	0.9143	2.445	T	T	07-2020_WT_C_RepBio1	T
AT5G48600.1		1	l	-	MEEDEPMGGG	520.8	520.8	520.8	1	1	0.009791	1	99.03	99.03	99.03	F	T	07-2020_WT_C_RepBio1	T
AT2G42770.1		37	h	N	SGSSDSVDVS	132.1	132.1	132.1	0	1						F	T	07-2020_WT_C_RepBio1	T
AT1G29965.1		147	h	N	SKIKFPLVFR	4.836	4.836	4.836	0	1						F	T	07-2020_WT_C_RepBio1	F
ATCG00490.2	ATCG00490.1	339	h	R	ESTLGFVDLL	2.542	2.542	2.542	0	1						T	T	07-2020_WT_C_RepBio1	F
AT1G78240.1		547	l	N	SALLEARKSV	2.997	2.997	2.997	0	3						F	T	07-2020_WT_C_RepBio1	F
AT2G39730.2		433	h	R	GTFYGKTEEK	2.017	2.017	2.017	0	3						F	T	07-2020_WT_C_RepBio1	F
AT3G12345.1		73	h	R	SGTGKKAEVR	133.8	133.8	133.8	0	1						F	T	07-2020_WT_C_RepBio1	T
AT1G77480.1		35	h	A	TKDSSAQVKL	100.7	100.7	100.7	0	1						F	T	07-2020_WT_C_RepBio1	F
AT3G53460.1		231	h	R	SGGGYGGSQR	3.676	3.676	3.676	0	1						F	T	07-2020_WT_C_RepBio1	F
AT2G30150.2		1	l	-	MNPIKPQPLG	326.4	326.4	326.4	0	1						F	T	07-2020_WT_C_RepBio1	T
AT5G10160.1		50	h	C	STDESKSTAE	555.9	555.9	555.9	0	1						F	T	07-2020_WT_C_RepBio1	T
ATCG00480.1		2	l	M	RTNPTTSNPE	1351	1351	1351	0	1						F	T	07-2020_WT_C_RepBio1	T
AT1G29530.1		183	h	R	SAPETSKKVE	9.108	9.108	9.108	0	1						F	T	07-2020_WT_C_RepBio1	F
AT3G18190.1		2	l	M	AAVAAPMASK	920.5	920.5	920.5	1	3	0.000206	1	99.98	99.98	99.98	F	T	07-2020_WT_C_RepBio1	T
AT1G64520.1		1	l	-	MDPQLTEVSQ	340.1	340.1	340.1	0	1						F	T	07-2020_WT_C_RepBio1	T
ATCG00490.1	ATCG00490.2	340	h	R	ESTLGFVDLL	2.542	2.542	2.542	0	6						T	T	07-2020_WT_C_RepBio1	F
AT3G12345.1		33	h	H	ATDVESTEDT	363	363	363	2	2	34.2	1.012	2.841	2.809	2.873	F	T	07-2020_WT_C_RepBio1	T
AT5G18660.1		62	h	S	SLDSGISEIA	261.1	261.1	261.1	0	1						F	T	07-2020_WT_C_RepBio1	T
AT5G08080.1		1	l	-	MNDLLKGSFE	421.4	421.4	421.4	0	1						F	T	07-2020_WT_C_RepBio1	T
AT1G11430.1		59	h	K	AATVDSDYSS	1652	1652	1652	0	1						F	T	07-2020_WT_C_RepBio1	T
AT3G56060.1		26	h	S	DEAGNYRFMK	83.4	83.4	83.4	0	1						F	T	07-2020_WT_C_RepBio1	F
AT5G59950.1		2	l	M	STGLDMSLDD	652.8	652.8	652.8	0	1						F	T	07-2020_WT_C_RepBio1	T
AT5G09480.1		46	l	K	VPEYTEPEEP	151.4	151.4	151.4	0	1						F	T	07-2020_WT_C_RepBio1	T
AT2G26340.1		175	h	E	ELDSLFLRAS	4.063	4.063	4.063	0	1						F	T	07-2020_WT_C_RepBio1	F
AT1G03790.1		255	l	S	AVSAAAAAGS	13.72	13.72	13.72	0	1						F	T	07-2020_WT_C_RepBio1	F
AT1G30380.1		90	h	R	DSGLQTGDPA	53.04	53.04	53.04	0	1						F	T	07-2020_WT_C_RepBio1	F
AT4G33740.1		197	h	H	ADEIDMTVDE	1.908	1.908	1.908	0	1						F	T	07-2020_WT_C_RepBio1	F
AT3G44310.1		94	h	R	KYHASAIHVP	22.57	22.57	22.57	0	2						F	T	07-2020_WT_C_RepBio1	F
AT2G24420.1		26	h	A	DAGIDGGDEP	229.7	229.7	229.7	1	1	509.6	1	0.1958	0.1958	0.1958	F	T	07-2020_WT_C_RepBio1	T
AT5G61460.1		323	h	H	QSAKTAVREK	2.152	2.152	2.152	0	1						F	T	07-2020_WT_C_RepBio1	F
AT3G54050.1		63	h	A	ADAAETKTAA	3840	3840	3840	0	1						F	T	07-2020_WT_C_RepBio1	T
AT4G08390.4		96	h	A	ATKSSSSDPD	510.5	510.5	510.5	1	1	177.5	1	0.5602	0.5602	0.5602	F	T	07-2020_WT_C_RepBio1	T
AT2G22670.1		239	h	T	LGQCGLHGAQ	3.437	3.437	3.437	0	1						F	T	07-2020_WT_C_RepBio1	F
AT1G11650.1		1	l	-	MMQQPPPGGI	320.7	320.7	320.7	0	1						F	T	07-2020_WT_C_RepBio1	T
AT3G60750.1		541	h	D	SIGLGEDGPT	3.094	3.094	3.094	0	1						F	T	07-2020_WT_C_RepBio1	F
AT5G16880.1		2	l	M	GDNLMDKVTA	498	498	498	0	1						F	T	07-2020_WT_C_RepBio1	T
AT1G03130.1		45	h	A	EKTESSSAAP	327.8	327.8	327.8	0	2						F	T	07-2020_WT_C_RepBio1	T
AT2G26670.1		57	h	A	TTAAEKQKKR	534.8	534.8	534.8	0	1						F	T	07-2020_WT_C_RepBio1	T
AT3G48030.1		2	l	M	SSVEPDMEDL	699.4	699.4	699.4	0	1						F	T	07-2020_WT_C_RepBio1	T
AT1G61790.1		23	h	A	ASFSDSDSDS	366.1	366.1	366.1	0	1						F	T	07-2020_WT_C_RepBio1	T
AT4G39220.1		1	l	-	MDESGGDSGS	528.2	528.2	528.2	1	1	1.2e-05	1	100	100	100	F	T	07-2020_WT_C_RepBio1	T
AT2G03420.1		66	h	A	GLMSGSPGIE	176.9	176.9	176.9	1	1	40.69	1	2.399	2.399	2.399	F	T	07-2020_WT_C_RepBio1	T
AT3G47610.1		269	h	R	EEIEEAERVK	3.732	3.732	3.732	0	1						F	T	07-2020_WT_C_RepBio1	F
AT3G17210.1		1	l	-	MEEAKGPVKH	513.8	513.8	513.8	1	2	2.9e-05	1	100	100	100	F	T	07-2020_WT_C_RepBio1	T
AT1G67720.1		288	h	I	EELGANETRK	2.129	2.129	2.129	0	1						F	T	07-2020_WT_C_RepBio1	F
AT2G14070.1		176	h	K	SEASMERVMC	5.354	5.354	5.354	0	1						F	T	07-2020_WT_C_RepBio1	F
AT1G12520.1		68	l	M	ATALTSDRNL	476.6	476.6	476.6	0	1						F	T	07-2020_WT_C_RepBio1	T
ATCG00490.1		160	h	R	DKLNKYGRPL	2.324	2.324	2.324	0	1						F	T	07-2020_WT_C_RepBio1	F
AT1G73110.1		244	h	R	FGETQMTVNN	1.79	1.79	1.79	0	1						F	T	07-2020_WT_C_RepBio1	F
AT4G24830.1		75	l	A	VLSGDGTALT	345.4	345.4	345.4	2	3	0.0554	1.103	94.75	94.24	95.22	F	T	07-2020_WT_C_RepBio1	T
AT5G35100.1		34	h	A	TVTPPPPAKP	262.4	262.4	262.4	0	1						F	T	07-2020_WT_C_RepBio1	T
AT5G64040.1		87	h	A	GVIDEYLERS	91.93	91.93	91.93	0	2						F	T	07-2020_WT_C_RepBio1	F
AT3G25920.1		68	h	Q	TAATSSAVVA	171.7	171.7	171.7	2	2	3.504	1.065	22.2	21.13	23.32	F	T	07-2020_WT_C_RepBio1	T
AT1G66130.1		2	l	M	SDTKTVRFGL	523.1	523.1	523.1	1	1	3e-06	1	100	100	100	F	T	07-2020_WT_C_RepBio1	T
AT5G13650.1		59	h	C	SASPSTAEPA	372.3	372.3	382.6	0	1						F	T	07-2020_WT_C_RepBio1	T
AT4G11420.1		2	l	M	ANFAKPENAL	533.3	533.3	533.3	1	2	8.7e-05	1	99.99	99.99	99.99	F	T	07-2020_WT_C_RepBio1	T
AT3G15850.1		68	h	A	AAATEGDYRR	206.8	206.8	206.8	0	1						F	T	07-2020_WT_C_RepBio1	T
AT2G37660.1		71	h	A	AATTEPLTVL	1160	1160	1160	1	2	38.25	1	2.548	2.548	2.548	F	T	07-2020_WT_C_RepBio1	T
AT5G24400.1		71	h	M	ATTNIGKEEK	334.1	334.1	334.1	1	3	1.52	1	39.69	39.69	39.69	F	T	07-2020_WT_C_RepBio1	T
AT5G20720.1		92	h	Q	SKPQGGEVVA	36.6	36.6	36.6	0	1						F	T	07-2020_WT_C_RepBio1	F
AT1G66530.1		2	l	M	ATIVASKEFT	743.9	743.9	743.9	0	1						F	T	07-2020_WT_C_RepBio1	T
AT5G08670.1		64	h	S	SAPAKDEGKK	189.4	189.4	189.4	0	1						F	T	07-2020_WT_C_RepBio1	T
AT4G20360.1		105	h	A	SIGSSVAKKY	136	136	136	1	1	77.24	1	1.278	1.278	1.278	F	T	07-2020_WT_C_RepBio1	T
AT5G14680.1		1	l	-	MESEPTRVMV	493	493	493	0	1						F	T	07-2020_WT_C_RepBio1	T
AT2G45290.1		338	h	Y	SVHGAALGEK	13.63	13.63	13.63	0	3						F	T	07-2020_WT_C_RepBio1	F
ATCG00120.1		285	h	R	EAYPGDVFYL	3.41	3.41	3.41	0	1						F	T	07-2020_WT_C_RepBio1	F
AT2G28000.1		47	h	A	NVKEIAFDQH	153.8	153.8	153.8	1	1	1481	1	0.06749	0.06749	0.06749	F	T	07-2020_WT_C_RepBio1	T
AT1G24360.1		60	h	Q	ATATEQSPGE	343.2	343.2	343.2	2	4	13	1.117	7.142	6.44	7.914	F	T	07-2020_WT_C_RepBio1	T
AT2G18510.1		106	l	K	KSLDVGANLF	24.41	24.41	24.41	0	1						F	T	07-2020_WT_C_RepBio1	F
AT5G21010.1		1	h	-	MSESVIQGSN	498.3	498.3	498.3	0	1						F	T	07-2020_WT_C_RepBio1	T
AT1G70310.1		2	l	M	SSTQEASVTD	802.7	802.7	802.7	1	1	6.4e-05	1	99.99	99.99	99.99	F	T	07-2020_WT_C_RepBio1	T
AT5G27760.1		2	l	M	AEPKTKVAEI	570.6	570.6	570.6	0	1						F	T	07-2020_WT_C_RepBio1	T
AT5G62980.1		1	l	-	MEKDMAMMGD	333.7	333.7	333.7	0	2						F	T	07-2020_WT_C_RepBio1	T
AT2G39730.1		89	l	G	KGMVDSVFQA	41.5	41.5	41.5	0	1						F	T	07-2020_WT_C_RepBio1	F
AT5G58410.1		2	h	M	GKPKGDAARS	662.3	662.3	662.3	0	1						F	T	07-2020_WT_C_RepBio1	T
AT3G18490.1		147	h	D	LTTPVVSGAS	8.302	8.302	8.302	0	1						F	T	07-2020_WT_C_RepBio1	F
AT5G01530.1		33	l	A	VFGFGKKKAA	124.1	124.1	124.1	1	1	0.000205	1	99.98	99.98	99.98	F	T	07-2020_WT_C_RepBio1	F
AT4G28080.1		2	h	M	APKAGKTKPH	807.7	807.7	807.7	0	2						F	T	07-2020_WT_C_RepBio1	T
AT1G80070.1		692	l	V	AKTVTKQRVE	5.251	5.251	5.251	0	1						F	T	07-2020_WT_C_RepBio1	F
AT1G66410.1		2	l	M	ADQLTDEQIS	603.9	603.9	603.9	0	1						F	T	07-2020_WT_C_RepBio1	T
AT4G10340.1		254	h	N	LAKHLSDPFG	6.079	6.079	6.079	0	1						F	T	07-2020_WT_C_RepBio1	F
AT2G14170.1		99	h	L	STSPEQSTQP	77.93	77.93	77.93	0	1						F	T	07-2020_WT_C_RepBio1	F
ATCG00120.1		152	h	L	IAIDSMIPIG	3.678	3.678	3.678	0	1						F	T	07-2020_WT_C_RepBio1	F
AT3G49080.1		197	l	S	FENSLEMAEE	3.302	3.302	3.302	0	1						F	T	07-2020_WT_C_RepBio1	F
AT5G57250.1		685	l	R	GVTLNTITYN	2.949	2.949	2.949	0	1						F	T	07-2020_WT_C_RepBio1	F
AT1G79440.1		35	h	M	SMDAQSVSEK	187	187	187	0	1						F	T	07-2020_WT_C_RepBio1	T
AT3G55860.1		36	l	R	MDGDVSITGL	112.2	112.2	112.2	0	1						F	T	07-2020_WT_C_RepBio1	F
AT4G01150.1	AT4G01150.2	63	l	R	ASSEETSSID	140.8	140.8	140.8	1	1	0.4225	1	70.3	70.3	70.3	T	T	07-2020_WT_C_RepBio1	T
AT5G07340.1		26	h	C	DDQTILYESF	280.6	280.6	280.6	0	1						F	T	07-2020_WT_C_RepBio1	T
AT5G63310.1		79	h	A	SMEDVEETYI	141.2	141.2	141.2	1	2	350.5	1	0.2845	0.2845	0.2845	F	T	07-2020_WT_C_RepBio1	T
AT2G14880.1		49	h	A	TESSEPTATN	979.7	979.7	979.7	0	1						F	T	07-2020_WT_C_RepBio1	T
ATCG00490.2	ATCG00490.1	322	h	G	GDHIHAGTVV	16.65	16.65	16.65	0	1						T	T	07-2020_WT_C_RepBio1	F
AT4G28750.1		49	h	D	PAPASSSSKD	2408	2408	2408	0	1						F	T	07-2020_WT_C_RepBio1	T
AT2G05990.1		77	h	M	SESSENKAPS	300.9	300.9	300.9	2	3	335.3	1.415	0.2973	0.2103	0.4202	F	T	07-2020_WT_C_RepBio1	T
AT2G24240.1		20	h	T	TATTLANAGR	56.71	56.71	56.71	0	1						F	T	07-2020_WT_C_RepBio1	F
AT2G43090.1		60	h	R	SAAEPQERKT	367.3	367.3	367.3	0	1						F	T	07-2020_WT_C_RepBio1	T
AT1G07920.1		236	h	R	LPLQDVYKIG	3.437	3.437	3.437	0	1						F	T	07-2020_WT_C_RepBio1	F
AT1G52300.1		2	h	M	TKGTGSFGKR	347.6	347.6	347.6	0	1						F	T	07-2020_WT_C_RepBio1	T
AT1G76990.1		206	h	E	QDEKFARTSL	3.55	3.55	3.55	0	1						F	T	07-2020_WT_C_RepBio1	F
AT3G20600.1		1	l	-	MNNQNEDTEG	208.3	208.3	208.3	0	1						F	T	07-2020_WT_C_RepBio1	T
AT2G39730.1	AT2G39730.2 | AT2G39730.3	75	h	L	AYDTSDDQQD	289	289	289	1	1	29.95	1	3.231	3.231	3.231	T	T	07-2020_WT_C_RepBio1	T
AT3G10090.1		1	l	-	MDSQIKHAVV	356.8	356.8	356.8	1	4	6e-06	1	100	100	100	F	T	07-2020_WT_C_RepBio1	T
AT1G04270.1		2	l	M	ADVEPEVAAA	851.7	851.7	851.7	1	4	0.003289	1	99.67	99.67	99.67	F	T	07-2020_WT_C_RepBio1	T
AT3G08850.1		565	h	R	AMAAFVLAVI	3.857	3.857	3.857	0	1						F	T	07-2020_WT_C_RepBio1	F
AT5G35970.1		706	h	K	ALEGGLGVSL	4.751	4.751	4.751	0	1						F	T	07-2020_WT_C_RepBio1	F
AT1G10510.1		62	h	A	AYNSDGGSKR	183.3	183.3	183.3	0	1						F	T	07-2020_WT_C_RepBio1	T
AT4G36940.1		1	l	-	MEKKENGLDG	398.4	398.4	398.4	0	2						F	T	07-2020_WT_C_RepBio1	T
AT5G55160.1		2	l	M	SATPEEDKKP	770	770	770	0	3						F	T	07-2020_WT_C_RepBio1	T
AT3G24093.1		126	h	G	VLIEAFVRFK	3.009	3.009	3.009	0	1						F	T	07-2020_WT_C_RepBio1	F
AT2G06990.1		97	h	K	ESILVSAHTS	43.65	43.65	43.65	0	1						F	T	07-2020_WT_C_RepBio1	F
AT2G05620.1		61	h	M	KNVNEGKGLF	232.9	232.9	232.9	0	2						F	T	07-2020_WT_C_RepBio1	T
AT3G21670.1		2	h	M	VHVSSSHGAK	587.3	587.3	587.3	1	3	65.03	1	1.514	1.514	1.514	F	T	07-2020_WT_C_RepBio1	T
AT1G74420.1		388	h	N	LPSSQVLNRK	3.452	3.452	3.452	0	1						F	T	07-2020_WT_C_RepBio1	F
AT1G09700.1		68	h	R	KAAEQSAAEV	139.3	139.3	139.3	0	1						F	T	07-2020_WT_C_RepBio1	T
AT5G16730.1		2	l	M	ASKTKTSLSE	1172	1172	1172	0	1						F	T	07-2020_WT_C_RepBio1	T
AT4G01570.1		467	l	T	ISSLLIGFHK	2.869	2.869	2.869	0	1						F	T	07-2020_WT_C_RepBio1	F
AT5G63260.1		2	l	M	SKPEETSDPN	849.6	849.6	849.6	1	2	0.00329	1	99.67	99.67	99.67	F	T	07-2020_WT_C_RepBio1	T
ATCG00120.1		120	h	R	GKISASESRL	3.912	3.912	3.912	0	1						F	T	07-2020_WT_C_RepBio1	F
AT5G50000.1		1	l	-	MKEGKDGFVR	338.4	338.4	338.4	0	1						F	T	07-2020_WT_C_RepBio1	T
AT1G56070.1	AT3G12915.1 | AT3G12915.2	94	h	R	DGNEYLINLI	25.78	25.78	25.78	0	1						F	F	07-2020_WT_C_RepBio1	F
AT3G62010.1		2	l	M	SIPKEPEQVM	758.8	758.8	758.8	0	1						F	T	07-2020_WT_C_RepBio1	T
AT3G53460.1		191	h	R	SGGYGSERGG	3.943	3.943	3.943	0	1						F	T	07-2020_WT_C_RepBio1	F
AT2G43810.1		2	l	M	SGVGEKASGT	1143	1143	1143	0	1						F	T	07-2020_WT_C_RepBio1	T
AT1G42550.1		2	l	M	AGEYSGSRSS	617.4	617.4	617.4	0	1						F	T	07-2020_WT_C_RepBio1	T
AT5G02870.1		2	h	M	VASAAARPLV	905.2	905.2	905.2	1	1	26.51	1	3.635	3.635	3.635	F	T	07-2020_WT_C_RepBio1	T
AT5G47210.1		157	h	R	TGHGTGMKRN	2.863	2.863	2.863	0	1						F	T	07-2020_WT_C_RepBio1	F
AT2G27680.1		37	h	C	SVEITEADRS	303.8	303.8	303.8	1	1	105.3	1	0.9404	0.9404	0.9404	F	T	07-2020_WT_C_RepBio1	T
AT4G13590.1		68	l	A	SDAGVGSGSY	246	246	246	0	1						F	T	07-2020_WT_C_RepBio1	T
AT3G51140.1		67	l	R	AMSASFGDMA	183.3	183.3	183.3	0	1						F	T	07-2020_WT_C_RepBio1	T
AT3G07480.1		28	h	S	ATSAPSPSLG	753.2	753.2	753.2	0	1						F	T	07-2020_WT_C_RepBio1	T
AT1G80560.1		34	h	C	AVASPGKKRY	311.9	311.9	311.9	0	1						F	T	07-2020_WT_C_RepBio1	T
AT4G21445.1		55	h	A	SAETGEEESD	269.7	269.7	269.7	1	2	25.96	1	3.709	3.709	3.709	F	T	07-2020_WT_C_RepBio1	T
AT1G15250.1		2	h	M	GKGTGSFGKR	341.3	341.3	341.3	0	1						F	T	07-2020_WT_C_RepBio1	T
AT1G04810.1		604	l	T	ANNKAIRQLL	2.448	2.448	2.448	0	1						F	T	07-2020_WT_C_RepBio1	F
AT2G35410.1		68	h	S	VAEKETSADE	859.9	859.9	859.9	2	3	30.72	1.087	3.153	2.909	3.417	F	T	07-2020_WT_C_RepBio1	T
AT3G06035.1		25	h	S	DTDEEDILLT	296.9	296.9	296.9	1	1	27.62	1	3.494	3.494	3.494	F	T	07-2020_WT_C_RepBio1	T
AT4G19120.1		1	l	-	MKYKDEKYEK	434	434	434	0	1						F	T	07-2020_WT_C_RepBio1	T
AT2G39730.1		101	h	M	GTGTHHAVLS	31.89	31.89	31.89	0	1						F	T	07-2020_WT_C_RepBio1	F
AT5G47630.1		39	h	F	TSEAAADGGQ	114.1	114.1	114.1	0	1						F	T	07-2020_WT_C_RepBio1	F
AT5G63800.1		26	h	G	ATAAKGVTYD	120.9	120.9	120.9	1	1	181.4	1	0.5481	0.5481	0.5481	F	T	07-2020_WT_C_RepBio1	F
AT5G04280.1		2	l	M	AAKEGSRIFV	732.9	732.9	732.9	0	1						F	T	07-2020_WT_C_RepBio1	T
AT1G68330.1		93	l	R	SASLSSSSSS	114.7	114.7	114.7	0	1						F	T	07-2020_WT_C_RepBio1	F
AT1G05520.1		2	l	M	SEMASMDPEG	418.7	418.7	418.7	0	1						F	T	07-2020_WT_C_RepBio1	T
AT4G33090.1		1	l	-	MDQFKGEPRL	352.7	352.7	352.7	0	1						F	T	07-2020_WT_C_RepBio1	T
AT5G59950.1		227	h	A	EDLDADLDKY	4.885	4.885	4.885	0	1						F	T	07-2020_WT_C_RepBio1	F
AT2G16280.1		1	l	-	MEAANEPVNG	451.2	451.2	451.2	0	1						F	T	07-2020_WT_C_RepBio1	T
AT3G24450.1		47	h	T	EKSGKVMRLK	38.35	38.35	38.35	0	1						F	T	07-2020_WT_C_RepBio1	F
AT4G09650.1		48	h	M	SATAASSYAM	250	250	250	3	4	175.1	1.375	0.5679	0.4136	0.7793	F	T	07-2020_WT_C_RepBio1	T
AT1G47750.1		2	l	M	ATKAPEKITK	702.9	702.9	702.9	0	1						F	T	07-2020_WT_C_RepBio1	T
AT1G22780.1		2	l	M	SLVANEEFQH	451.4	451.4	451.4	1	2	0.000178	1	99.98	99.98	99.98	F	T	07-2020_WT_C_RepBio1	T
AT5G19690.1		2	h	M	AALESPLPGT	680.7	680.7	680.7	0	1						F	T	07-2020_WT_C_RepBio1	T
AT1G30910.1		300	l	E	IGDSVVVLRK	2	2	2	0	1						F	T	07-2020_WT_C_RepBio1	F
AT2G43950.1		2	l	M	ADPSSQNPNL	631.3	631.3	631.3	0	1						F	T	07-2020_WT_C_RepBio1	T
AT1G09130.1		99	l	M	SSPAQVERSV	36.11	36.11	36.11	0	1						F	T	07-2020_WT_C_RepBio1	F
AT1G72880.1		2	l	M	TSKNNGLSAA	652.2	652.2	652.2	0	1						F	T	07-2020_WT_C_RepBio1	T
AT1G69290.1		107	h	V	EGSGESISHR	61.29	61.29	61.29	0	1						F	T	07-2020_WT_C_RepBio1	F
AT5G45390.1		66	h	M	SQTQESAIRG	176	176	176	1	1	1.832	1	35.32	35.32	35.32	F	T	07-2020_WT_C_RepBio1	T
AT5G14260.1		51	h	V	SSSDTLVASG	2219	2219	2219	0	1						F	T	07-2020_WT_C_RepBio1	T
AT1G58290.1		62	h	C	ELSASSDSAS	262.6	262.6	262.6	0	1						F	T	07-2020_WT_C_RepBio1	T
AT5G42530.1		28	h	G	AQEEAQKQRI	73.83	73.83	73.83	0	1						F	T	07-2020_WT_C_RepBio1	F
AT4G28730.1		52	l	M	TSSSSAASSS	223.8	223.8	223.8	0	1						F	T	07-2020_WT_C_RepBio1	T
AT3G63130.1		1	l	-	MDHSAKTTQN	359	359	359	1	1	7.9e-05	1	99.99	99.99	99.99	F	T	07-2020_WT_C_RepBio1	T
AT2G27020.1		98	h	R	SYESVYGDAV	47.97	47.97	47.97	0	1						F	T	07-2020_WT_C_RepBio1	F
AT1G65930.1		2	l	M	AFEKIKVANP	456.4	456.4	456.4	2	3	0.001219	12.31	99.88	98.52	99.99	F	T	07-2020_WT_C_RepBio1	T
AT5G04430.1		1	l	-	MESTESYAAG	701	701	701	1	4	0.007501	1	99.26	99.26	99.26	F	T	07-2020_WT_C_RepBio1	T
AT5G06760.1		8	l	T	ASNIAASAKS	16.06	16.06	16.06	0	2						F	T	07-2020_WT_C_RepBio1	F
AT4G34670.1	AT3G04840.1	2	h	M	AVGKNKRISK	670.6	670.6	670.6	1	1	320.4	1	0.3111	0.3111	0.3111	F	F	07-2020_WT_C_RepBio1	F
AT3G03780.1	AT5G17920.1 | AT3G03780.2 | AT3G03780.3 | AT5G20980.1 | AT5G20980.2	685	h	R	EGVKYGAGIG	3.641	3.641	3.641	0	1						T	F	07-2020_WT_C_RepBio1	F
AT1G54270.1		2	l	M	AGSAPEGTQF	916.5	916.5	916.5	0	2						F	T	07-2020_WT_C_RepBio1	T
AT3G25760.1		68	h	L	SQNLGNTENP	169.9	169.9	169.9	0	1						F	T	07-2020_WT_C_RepBio1	T
AT3G15190.1		81	h	A	AAPTKKADSA	1234	1234	1234	0	1						F	T	07-2020_WT_C_RepBio1	T
AT3G19840.1		605	l	R	EISINSHWSK	3.393	3.393	3.393	0	1						F	T	07-2020_WT_C_RepBio1	F
AT5G14260.1		52	h	S	SSDTLVASGS	3553	3553	3553	1	1	75.74	1	1.303	1.303	1.303	F	T	07-2020_WT_C_RepBio1	T
AT2G04030.1		62	h	C	DAAVAEKETT	523.2	523.2	523.2	1	2	35.75	1	2.721	2.721	2.721	F	T	07-2020_WT_C_RepBio1	T
AT2G18020.1		129	h	R	ASGDYAIVIA	4.616	4.616	4.616	0	1						F	T	07-2020_WT_C_RepBio1	F
AT1G29790.1		221	h	K	SANSVLRLGI	6.053	6.053	6.053	0	1						F	T	07-2020_WT_C_RepBio1	F
AT5G58230.1		2	h	M	GKDEEEMRGE	431.1	431.1	431.1	0	1						F	T	07-2020_WT_C_RepBio1	T
AT4G35630.1		52	l	C	VASTTQVQDG	306.8	306.8	306.8	0	2						F	T	07-2020_WT_C_RepBio1	T
AT5G21990.1		77	h	K	MAKASPEDIA	58.57	58.57	58.57	0	1						F	T	07-2020_WT_C_RepBio1	F
AT5G25460.1		20	h	A	AKSTVSFRDG	134.7	134.7	134.7	1	1	323.6	1	0.308	0.308	0.308	F	T	07-2020_WT_C_RepBio1	T
AT3G55410.1		48	h	K	AQSAPVPRAV	184.1	184.1	184.1	0	1						F	T	07-2020_WT_C_RepBio1	T
ATCG00490.2	ATCG00490.1	144	h	Y	TKTFQGPPHG	5.76	5.76	5.76	0	1						T	T	07-2020_WT_C_RepBio1	F
AT5G16440.1		60	l	M	TDSNDAGMDA	842.5	842.5	842.5	1	2	5e-06	1	100	100	100	F	T	07-2020_WT_C_RepBio1	T
AT2G13360.1		1	l	-	MDYMYGPGRH	246.4	246.4	246.4	1	3	0.000111	1	99.99	99.99	99.99	F	T	07-2020_WT_C_RepBio1	T
AT2G37180.1		2	J	M	AKDVEGPDGF	754.4	754.4	754.4	1	1	1.014	1	49.64	49.64	49.64	F	T	07-2020_WT_C_RepBio1	T
AT3G56240.1		2	l	M	AQTVVLKVGM	566	566	566	0	1						F	T	07-2020_WT_C_RepBio1	T
AT5G63000.1		1	l	-	MEAVEKPEET	632.2	632.2	632.2	0	1						F	T	07-2020_WT_C_RepBio1	T
AT2G39730.1	AT2G39730.2 | AT2G39730.3	255	h	L	MNIADNPTNV	8.809	4.405	8.809	0	2						T	T	07-2020_WT_C_RepBio1	F
AT4G33740.1		1	l	-	MKKTSTRSQR	464.9	464.9	464.9	0	1						F	T	07-2020_WT_C_RepBio1	T
AT5G39830.1		91	h	A	LGDPSVATVE	90.43	90.43	90.43	0	1						F	T	07-2020_WT_C_RepBio1	F
AT5G11670.1		2	l	M	GSTPTDLPGE	1846	1846	1846	1	2	6e-05	1	99.99	99.99	99.99	F	T	07-2020_WT_C_RepBio1	T
AT3G01500.1		2	l	M	GTEAYDEAIE	597	597	597	1	1	2.4e-05	1	100	100	100	F	T	07-2020_WT_C_RepBio1	T
AT2G26230.1		245	l	M	GSAVLKRFAD	4.646	4.646	4.646	0	1						F	T	07-2020_WT_C_RepBio1	F
AT3G02780.1		46	l	R	AFSGTAMTDT	514.4	514.4	514.4	1	1	0.001432	1	99.86	99.86	99.86	F	T	07-2020_WT_C_RepBio1	T
AT5G04430.1		19	h	R	SPEPHDSSEA	57.58	57.58	57.58	0	1						F	T	07-2020_WT_C_RepBio1	F
AT1G04980.1		363	l	A	MVALNAKKGA	3.398	3.398	3.398	0	1						F	T	07-2020_WT_C_RepBio1	F
AT5G19820.1		2	l	M	ASEANQLQQA	621.9	621.9	621.9	0	3						F	T	07-2020_WT_C_RepBio1	T
AT1G27390.1		1	l	-	MEFSTADFER	319.1	319.1	319.1	0	1						F	T	07-2020_WT_C_RepBio1	T
AT5G08740.1		53	h	R	AVTNNSGTTE	232.9	232.9	232.9	0	1						F	T	07-2020_WT_C_RepBio1	T
AT2G36885.1		96	h	A	SLPGAETVRS	134.4	134.4	134.4	0	1						F	T	07-2020_WT_C_RepBio1	T
AT1G79340.1		2	h	M	TKKAVLIGIN	539.9	539.9	539.9	2	2	79.61	1.426	1.241	0.8732	1.76	F	T	07-2020_WT_C_RepBio1	T
ATCG00540.1		36	h	A	YPIFAQQNYE	91.01	91.01	91.01	0	2						F	T	07-2020_WT_C_RepBio1	F
AT1G77490.1		364	h	Y	STGKKELSDS	12.15	12.15	12.15	0	1						F	T	07-2020_WT_C_RepBio1	F
AT3G08920.1		34	h	A	VSGKELILSG	445.5	445.5	445.5	0	1						F	T	07-2020_WT_C_RepBio1	T
AT3G53460.1		242	h	S	SYGSGSGSGS	13.27	13.27	13.27	0	1						F	T	07-2020_WT_C_RepBio1	F
AT3G10020.1		1	l	-	MQAVSVDETK	474.4	474.4	474.4	0	1						F	T	07-2020_WT_C_RepBio1	T
AT1G01340.1		111	h	K	LEIAASLLRT	27.75	27.75	27.75	0	1						F	T	07-2020_WT_C_RepBio1	F
AT1G70730.1		2	h	M	VSFKVSLVST	798.7	798.7	798.7	0	1						F	T	07-2020_WT_C_RepBio1	T
AT1G16080.1		42	l	M	AMAAASAATA	863.4	863.4	863.4	1	1	0.008182	1	99.19	99.19	99.19	F	T	07-2020_WT_C_RepBio1	T
AT4G11400.1		79	l	K	RLWEVVAEKL	79.78	79.78	79.78	0	1						F	T	07-2020_WT_C_RepBio1	F
AT1G18390.1		578	l	R	VRQTVIAVAE	2.438	2.438	2.438	0	1						F	T	07-2020_WT_C_RepBio1	F
AT3G05590.1		96	l	P	AMKVTALRFT	39.7	39.7	39.7	0	1						F	T	07-2020_WT_C_RepBio1	F
AT2G23350.1		2	l	M	AQVQAPSSHS	805.9	805.9	805.9	0	1						F	T	07-2020_WT_C_RepBio1	T
AT4G38970.1		50	h	S	SYADELVKTA	1788	1788	1788	0	1						F	T	07-2020_WT_C_RepBio1	T
ATCG00710.1		3	h	A	TQTVEDSSRS	36.4	36.4	36.4	0	1						F	T	07-2020_WT_C_RepBio1	F
AT5G58190.1		1	l	-	MDPASSSSSN	505.2	505.2	505.2	0	1						F	T	07-2020_WT_C_RepBio1	T
AT3G09660.1		371	h	K	AGITLSLFGG	4.504	4.504	4.504	0	1						F	T	07-2020_WT_C_RepBio1	F
AT3G25520.1		266	h	R	YNLKKLTYEE	2.916	2.916	2.916	0	1						F	T	07-2020_WT_C_RepBio1	F
AT1G20680.1		196	h	Q	MEEIAGRFMY	2.505	2.505	2.505	0	1						F	T	07-2020_WT_C_RepBio1	F
AT4G30550.1		2	h	M	VVIEQKKRFA	448.8	448.8	448.8	0	1						F	T	07-2020_WT_C_RepBio1	T
AT3G15190.1		80	h	E	AAAPTKKADS	977.6	977.6	977.6	0	1						F	T	07-2020_WT_C_RepBio1	T
AT5G05450.1		521	h	E	EKKEKGKRKR	2.779	2.779	2.779	0	1						F	T	07-2020_WT_C_RepBio1	F
ATCG00490.2	ATCG00490.1	20	h	Y	KLTYYTPEYE	66.64	66.64	66.64	0	1						T	T	07-2020_WT_C_RepBio1	F
AT2G01140.1		42	h	A	GAYSDELVKT	593.4	593.4	593.4	0	1						F	T	07-2020_WT_C_RepBio1	T
AT1G45233.2		189	h	K	FLSSLPVHLK	4.345	4.345	4.345	0	1						F	T	07-2020_WT_C_RepBio1	F
AT1G80460.1		2	l	M	AKENGFIGSI	480	480	480	0	1						F	T	07-2020_WT_C_RepBio1	T
AT2G13540.1		444	l	R	VFVQEILQRE	1.441	1.441	1.441	0	1						F	T	07-2020_WT_C_RepBio1	F
AT1G56410.1		330	l	D	SKMDKSMVHD	2.647	2.647	2.647	0	1						F	T	07-2020_WT_C_RepBio1	F
AT3G27925.1		106	h	A	FVVSTPKKLQ	183.3	183.3	183.3	1	2	562.1	1	0.1776	0.1776	0.1776	F	T	07-2020_WT_C_RepBio1	T
AT1G55805.1		37	h	F	NSESKSTGTG	250.2	250.2	250.2	0	1						F	T	07-2020_WT_C_RepBio1	T
AT4G34290.1		51	h	A	AASSDPTTTT	1618	1618	1618	1	2	3.179	1	23.93	23.93	23.93	F	T	07-2020_WT_C_RepBio1	T
AT1G06190.1		194	h	F	SSQGEVQGDT	7.677	7.677	7.677	0	1						F	T	07-2020_WT_C_RepBio1	F
ATCG00490.1		140	h	R	IPPAYTKTFQ	9.666	9.666	9.666	0	4						F	T	07-2020_WT_C_RepBio1	F
AT5G51820.1		63	h	A	GTDSIEIKSL	375.2	375.2	375.2	0	1						F	T	07-2020_WT_C_RepBio1	T
AT5G17310.2		2	l	M	AATATEKLPQ	1287	1287	1287	0	1						F	T	07-2020_WT_C_RepBio1	T
AT5G56610.1		2	h	M	TDETEEDDTT	892.3	892.3	892.3	0	1						F	T	07-2020_WT_C_RepBio1	T
ATCG00500.1		26	h	M	DSFAPGEKTT	78.79	78.79	78.79	0	1						F	T	07-2020_WT_C_RepBio1	F
AT3G44310.1		2	l	M	SSTKDMSTVQ	709.1	709.1	709.1	1	3	2.6e-05	1	100	100	100	F	T	07-2020_WT_C_RepBio1	T
AT1G18080.1		2	l	M	AEGLVLKGTM	490.6	490.6	490.6	2	3	0.000241	1.262	99.98	99.97	99.98	F	T	07-2020_WT_C_RepBio1	T
AT1G54690.1		2	l	M	SSGAGSGTTK	809.8	809.8	809.8	1	1	0.002307	1	99.77	99.77	99.77	F	T	07-2020_WT_C_RepBio1	T
AT5G26610.1		134	h	T	EEIAKKREVL	1.848	1.848	1.848	0	1						F	T	07-2020_WT_C_RepBio1	F
ATCG00680.1		327	h	R	AGSMDNGDGI	2.571	2.571	2.571	0	1						F	T	07-2020_WT_C_RepBio1	F
AT4G17300.1		62	h	A	VSESLGSGDG	731.2	731.2	731.2	0	1						F	T	07-2020_WT_C_RepBio1	T
AT4G01480.1		1	l	-	MNGEEVKTSQ	420.8	420.8	420.8	1	1	5.9e-05	1	99.99	99.99	99.99	F	T	07-2020_WT_C_RepBio1	T
AT5G09900.1		2	l	M	GDSGKLEATI	582.2	582.2	582.2	1	1	0.001298	1	99.87	99.87	99.87	F	T	07-2020_WT_C_RepBio1	T
AT1G19700.1		174	h	K	PAQNLLDEVV	4.082	4.082	4.082	0	1						F	T	07-2020_WT_C_RepBio1	F
AT3G26450.1		2	l	M	ATSGTYVTQV	794.2	794.2	794.2	4	4	0.004183	2.591	99.58	98.93	99.84	F	T	07-2020_WT_C_RepBio1	T
ATCG00490.1		181	h	L	SAKNYGRAVY	2.492	2.492	2.492	0	2						F	T	07-2020_WT_C_RepBio1	F
AT5G51545.1		34	h	N	SQIESDTTED	553.2	553.2	553.2	1	1	24.58	1	3.909	3.909	3.909	F	T	07-2020_WT_C_RepBio1	T
AT2G47440.1		244	l	F	SKIVDGRRPA	3.517	3.517	3.517	0	2						F	T	07-2020_WT_C_RepBio1	F
AT3G14420.1		1	l	-	MEITNVTEYD	405.2	405.2	405.2	0	1						F	T	07-2020_WT_C_RepBio1	T
AT2G28000.1		467	h	L	STVIPAIKET	10.74	10.74	10.74	0	1						F	T	07-2020_WT_C_RepBio1	F
AT1G17080.1		2	h	M	GHGEEDKSKG	567.1	567.1	567.1	0	1						F	T	07-2020_WT_C_RepBio1	T
AT3G60340.1		120	h	K	SFVSVAGPHA	4.062	4.062	4.062	0	2						F	T	07-2020_WT_C_RepBio1	F
AT5G57480.1		160	h	I	MERANEIRRK	1.549	1.549	1.549	0	1						F	T	07-2020_WT_C_RepBio1	F
AT3G46580.1		2	l	M	SNGTDQAQPP	681.4	681.4	681.4	0	1						F	T	07-2020_WT_C_RepBio1	T
AT4G29060.1		74	h	R	ATGTDVVAAV	199.9	199.9	199.9	3	4	54.4	1.383	1.805	1.312	2.48	F	T	07-2020_WT_C_RepBio1	T
AT3G14990.1		2	l	M	ASFTKTVLIP	639.4	639.4	639.4	0	1						F	T	07-2020_WT_C_RepBio1	T
AT4G37930.1		31	h	S	SLPSEAVDEK	464.1	464.1	464.1	2	2	95.01	1.848	1.042	0.5662	1.908	F	T	07-2020_WT_C_RepBio1	T
AT1G13690.1		2	l	M	AAVQQQQAMQ	573	573	573	0	1						F	T	07-2020_WT_C_RepBio1	T
AT5G19500.1		174	l	G	GVSLVSMAKR	5.729	5.729	5.729	0	1						F	T	07-2020_WT_C_RepBio1	F
AT4G09010.1		233	h	R	SDATEADPEG	2.952	2.952	2.952	0	1						F	T	07-2020_WT_C_RepBio1	F
AT1G29850.1		2	l	M	ADPELEAIRQ	403.4	403.4	403.4	1	1	8.6e-05	1	99.99	99.99	99.99	F	T	07-2020_WT_C_RepBio1	T
AT2G18230.1		2	l	M	AEIKDEGSAK	586	586	586	0	1						F	T	07-2020_WT_C_RepBio1	T
AT1G36730.1	AT1G77840.1	2	l	M	ALQNIGASNR	392.2	392.2	392.2	0	1						F	F	07-2020_WT_C_RepBio1	F
AT5G63570.1		38	h	M	SVSVDEKKKS	322.9	322.9	322.9	0	1						F	T	07-2020_WT_C_RepBio1	T
AT4G03200.1		64	h	M	AEESSSSSTS	283	283	283	1	1	0.8229	1	54.86	54.86	54.86	F	T	07-2020_WT_C_RepBio1	T
AT4G38200.1		2	l	M	SSSQNLGGAT	609.5	609.5	609.5	0	1						F	T	07-2020_WT_C_RepBio1	T
AT4G32840.1		196	l	K	GANAIYKEIR	1.825	1.825	1.825	0	2						F	T	07-2020_WT_C_RepBio1	F
AT2G45810.1		189	h	A	LTGSDILARA	3.89	3.89	3.89	0	1						F	T	07-2020_WT_C_RepBio1	F
AT4G28750.1	AT2G20260.1	84	h	R	GSKVKILRRE	30.93	30.93	30.93	0	1						F	F	07-2020_WT_C_RepBio1	F
AT4G05530.1		1	l	-	MEKKLPRRLE	407.8	407.8	407.8	0	1						F	T	07-2020_WT_C_RepBio1	T
AT3G63410.1		51	h	C	SSSSVSSSRP	345.5	345.5	345.5	0	1						F	T	07-2020_WT_C_RepBio1	T
AT1G37130.1		2	l	M	AASVDNRQYA	682.2	682.2	682.2	0	1						F	T	07-2020_WT_C_RepBio1	T
AT1G79830.1		922	h	E	LMGERDEELE	4.171	4.171	4.171	0	1						F	T	07-2020_WT_C_RepBio1	F
AT4G14760.1		1577	l	E	MNEKQRRFSN	4.63	4.63	4.63	0	1						F	T	07-2020_WT_C_RepBio1	F
AT5G60980.1		2	l	M	AQQEASPSPG	953.9	953.9	953.9	0	2						F	T	07-2020_WT_C_RepBio1	T
AT1G22940.1		20	h	A	SMTTTESVRK	247	247	247	0	1						F	T	07-2020_WT_C_RepBio1	T
AT1G30230.1		2	l	M	AAFPNLNSDA	1316	1316	1316	1	1	0.001209	1	99.88	99.88	99.88	F	T	07-2020_WT_C_RepBio1	T
AT4G32320.1		95	h	A	AEIYPVMQNE	59.08	59.08	59.08	0	1						F	T	07-2020_WT_C_RepBio1	F
AT2G24090.1		72	h	A	HKGYKMKTHK	203.6	203.6	203.6	0	1						F	T	07-2020_WT_C_RepBio1	T
AT2G21060.1		2	l	M	SGGGDVNMSG	715.5	715.5	715.5	0	1						F	T	07-2020_WT_C_RepBio1	T
AT4G16807.1		205	h	R	QETVGLGRLD	2.637	2.637	2.637	0	1						F	T	07-2020_WT_C_RepBio1	F
AT1G76450.1		81	h	A	ETNASEAFRV	113.7	113.7	113.7	0	1						F	T	07-2020_WT_C_RepBio1	F
AT2G07732.1	ATCG00490.2 | ATCG00490.1	91	h	R	ELGVPIVMHD	24.75	24.75	24.75	0	1						F	F	07-2020_WT_C_RepBio1	F
AT3G55360.1		1	h	-	MKVTVVSRSG	471.3	471.3	471.3	1	2	649.9	1	0.1536	0.1536	0.1536	F	T	07-2020_WT_C_RepBio1	T
AT4G18030.1		2	h	M	GSKHNPPGNN	566.5	566.5	566.5	0	2						F	T	07-2020_WT_C_RepBio1	T
AT4G23630.1		2	l	M	AEEHKHDESV	684.5	684.5	684.5	0	2						F	T	07-2020_WT_C_RepBio1	T
AT4G28750.1		45	h	R	AAEDPAPASS	2728	2728	2728	2	6	49.57	1.097	1.977	1.805	2.166	F	T	07-2020_WT_C_RepBio1	T
AT1G79040.1		49	h	K	TDKPFGINGS	172.1	172.1	172.1	0	1						F	T	07-2020_WT_C_RepBio1	T
AT3G12780.1		77	h	S	MAKKSVGDLT	434.2	434.2	434.2	0	1						F	T	07-2020_WT_C_RepBio1	T
AT2G37660.1		70	h	S	AAATTEPLTV	907.8	907.8	907.8	2	3	55.1	1.475	1.782	1.215	2.608	F	T	07-2020_WT_C_RepBio1	T
AT2G36780.1		308	h	K	ELGLGLEESR	3.246	3.246	3.246	0	1						F	T	07-2020_WT_C_RepBio1	F
AT5G57020.1		2	l	M	ADNNSPPGSV	647.6	647.6	647.6	0	2						F	T	07-2020_WT_C_RepBio1	T
AT3G15520.1		115	h	A	VLYSPDTKVP	100.2	100.2	100.2	1	1	422.2	1	0.2363	0.2363	0.2363	F	T	07-2020_WT_C_RepBio1	F
AT1G20920.1		8	l	K	YRSEDLDVVE	11.57	11.57	11.57	0	1						F	T	07-2020_WT_C_RepBio1	F
AT2G17190.1		323	l	G	ATAGQTTAPG	6.137	6.137	6.137	0	1						F	T	07-2020_WT_C_RepBio1	F
AT5G12380.1		2	l	M	ATIVSPPHFS	745.4	745.4	745.4	0	1						F	T	07-2020_WT_C_RepBio1	T
AT2G39435.1		55	h	K	QLCRVYLQKP	76.9	76.9	76.9	0	1						F	T	07-2020_WT_C_RepBio1	F
AT5G20720.1		52	h	A	ASVVAPKYTS	1531	1531	1531	1	3	50.1	1	1.957	1.957	1.957	F	T	07-2020_WT_C_RepBio1	T
AT5G60210.1		1	l	-	MQTQKARNGS	405	405	405	0	1						F	T	07-2020_WT_C_RepBio1	T
AT1G02040.1		185	h	K	EEEEEEEYKE	3.632	3.632	3.632	0	1						F	T	07-2020_WT_C_RepBio1	F
AT4G14070.1		67	h	C	ESKEKEVKPS	282.9	282.9	282.9	0	1						F	T	07-2020_WT_C_RepBio1	T
AT3G01480.1		93	h	S	VLISGPPIKD	53.41	53.41	53.41	0	4						F	T	07-2020_WT_C_RepBio1	F
AT1G54780.1		85	h	A	SEFNILNDGP	77.46	77.46	77.46	0	4						F	T	07-2020_WT_C_RepBio1	F
AT1G73060.1		25	h	C	GATANSGGAI	651.1	651.1	651.1	1	1	1.913	1	34.33	34.33	34.33	F	T	07-2020_WT_C_RepBio1	T
AT2G39730.1		88	h	R	GKGMVDSVFQ	41.79	41.79	41.79	0	1						F	T	07-2020_WT_C_RepBio1	F
AT4G26300.1		54	l	M	AANEEFTGNL	184.5	184.5	184.5	0	1						F	T	07-2020_WT_C_RepBio1	T
AT3G14595.1		2	J	M	TSGGDDKNRS	383.7	383.7	383.7	1	1	0.9332	1	51.73	51.73	51.73	F	T	07-2020_WT_C_RepBio1	T
AT2G21540.1		408	l	S	AVKPSQRRGG	4.086	4.086	4.086	0	1						F	T	07-2020_WT_C_RepBio1	F
AT5G67385.1		2	l	M	SAKKKDLLSS	886.7	886.7	886.7	0	1						F	T	07-2020_WT_C_RepBio1	T
AT4G27320.1		1	l	-	MNPDSDYPHL	268.9	268.9	268.9	1	1	8.3e-05	1	99.99	99.99	99.99	F	T	07-2020_WT_C_RepBio1	T
AT1G09330.1		1	l	-	MDPNNQIQAP	317	317	317	0	2						F	T	07-2020_WT_C_RepBio1	T
AT2G35605.1		13	h	M	AKAASSTGAK	59.17	59.17	59.17	0	1						F	T	07-2020_WT_C_RepBio1	F
ATCG00280.1		450	h	R	AAAAGFEKGI	4.182	4.182	4.182	0	1						F	T	07-2020_WT_C_RepBio1	F
AT3G50820.1		247	h	R	GGSTGYDNAV	6.57	6.57	6.57	0	3						F	T	07-2020_WT_C_RepBio1	F
AT1G77670.1		42	l	M	TTVSTQNEST	350.6	350.6	350.6	0	1						F	T	07-2020_WT_C_RepBio1	T
AT3G06680.2		2	h	M	AKSKNHTAHN	490.3	490.3	490.3	1	5	316.3	1	0.3152	0.3152	0.3152	F	T	07-2020_WT_C_RepBio1	T
AT1G62110.1		152	h	K	EGKSLGRYYD	3.746	3.746	3.746	0	1						F	T	07-2020_WT_C_RepBio1	F
AT1G55490.1		77	h	N	KLADLVGVTL	106.9	106.9	106.9	0	2						F	T	07-2020_WT_C_RepBio1	F
AT3G48990.1		1	l	-	MDSDTLSGLL	522.4	522.4	522.4	1	1	0.009559	1	99.05	99.05	99.05	F	T	07-2020_WT_C_RepBio1	T
AT2G39730.1	AT2G39730.2 | AT2G39730.3	279	l	V	PIICTGNDFS	2.395	2.395	2.395	0	1						T	T	07-2020_WT_C_RepBio1	F
AT1G15660.1		21	l	Y	SGLSLFPRTL	82.37	82.37	82.37	0	1						F	T	07-2020_WT_C_RepBio1	F
AT4G15545.1		2	l	M	SEIEEEEEEG	826.2	826.2	826.2	1	1	0.004613	1	99.54	99.54	99.54	F	T	07-2020_WT_C_RepBio1	T
AT4G02520.1		2	l	M	AGIKVFGHPA	509.5	509.5	509.5	0	1						F	T	07-2020_WT_C_RepBio1	T
AT1G62020.1		1	h	-	MLTKFETKSN	392.6	392.6	392.6	1	2	12.09	1	7.637	7.637	7.637	F	T	07-2020_WT_C_RepBio1	T
AT5G47930.1		2	h	M	VLQNDIDLLH	615.4	615.4	615.4	1	2	370	1	0.2695	0.2695	0.2695	F	T	07-2020_WT_C_RepBio1	T
AT1G75680.1		1	h	-	MEEKSKSRGW	248.1	248.1	248.1	0	1						F	T	07-2020_WT_C_RepBio1	T
AT1G07320.1		116	h	Y	SQKKTGHARR	3.186	3.186	3.186	0	1						F	T	07-2020_WT_C_RepBio1	F
AT1G01050.1		2	l	M	SEETKDNQRL	475.9	475.9	475.9	0	1						F	T	07-2020_WT_C_RepBio1	T
AT5G40200.1		1	h	-	MKNSEKRGRK	363.6	363.6	363.6	0	1						F	T	07-2020_WT_C_RepBio1	T
AT1G54320.1		2	l	M	SSNTASSSAG	1299	1299	1299	0	2						F	T	07-2020_WT_C_RepBio1	T
ATCG00480.1		89	l	G	MDVVDMGNPL	104	104	104	0	1						F	T	07-2020_WT_C_RepBio1	F
AT1G63940.1		45	h	L	VTASFANENR	258.4	258.4	258.4	0	1						F	T	07-2020_WT_C_RepBio1	T
AT2G27710.1		1	h	-	MKVVAAYLLA	631.1	631.1	631.1	0	1						F	T	07-2020_WT_C_RepBio1	T
AT1G30360.1		697	h	H	SLSSHKPEEH	3.364	3.364	3.364	0	1						F	T	07-2020_WT_C_RepBio1	F
AT5G08540.1		204	l	K	PFNPDLVADL	2.226	2.226	2.226	0	1						F	T	07-2020_WT_C_RepBio1	F
AT5G17920.1	AT3G03780.1 | AT3G03780.2 | AT3G03780.3	2	l	M	ASHIVGYPRM	424.1	424.1	424.1	0	2						F	F	07-2020_WT_C_RepBio1	F
AT3G16290.1		80	h	A	AAKVTERKRT	266.2	266.2	266.2	0	1						F	T	07-2020_WT_C_RepBio1	T
AT3G11930.1		2	l	M	AEEQAATAME	764.4	764.4	764.4	2	2	0.0003596	10.9	99.96	99.61	100	F	T	07-2020_WT_C_RepBio1	T
AT2G05520.1	AT2G05520.4 | AT2G05520.6	73	h	Q	GGGGNYQGGG	44.44	44.44	44.44	0	1						T	T	07-2020_WT_C_RepBio1	F
AT5G50130.1		223	h	K	QLKDRNANVT	2.781	2.781	2.781	0	1						F	T	07-2020_WT_C_RepBio1	F
AT3G52560.1		2	h	M	TLGSGGSSVV	550.4	550.4	550.4	0	1						F	T	07-2020_WT_C_RepBio1	T
AT5G20950.1		23	h	G	TLKYKDPKQP	103.5	103.5	103.5	0	1						F	T	07-2020_WT_C_RepBio1	F
AT1G48860.1		72	h	A	SVSTAEKASE	273	273	273	1	4	10.56	1	8.654	8.654	8.654	F	T	07-2020_WT_C_RepBio1	T
AT1G08520.1		51	h	A	SANATVESPN	1060	1060	1060	1	1	48.65	1	2.014	2.014	2.014	F	T	07-2020_WT_C_RepBio1	T
AT1G76400.1		26	h	S	DLVLSKVERR	121.4	121.4	121.4	1	1	1374	1	0.07274	0.07274	0.07274	F	T	07-2020_WT_C_RepBio1	F
AT5G54770.1		47	h	A	TTAGYDLNAF	828.8	828.8	828.8	3	4	107.4	1.461	0.9223	0.6333	1.342	F	T	07-2020_WT_C_RepBio1	T
AT5G66570.1		144	h	F	TVKADSVSKN	6.408	6.408	6.408	0	1						F	T	07-2020_WT_C_RepBio1	F
AT4G04640.1		76	h	L	VAAAKVRRAQ	97.95	97.95	97.95	0	1						F	T	07-2020_WT_C_RepBio1	F
AT5G48230.2		2	l	M	AHTSESVNPR	698.1	698.1	698.1	0	1						F	T	07-2020_WT_C_RepBio1	T
AT1G16800.1		803	h	E	QLAEQISRLV	4.88	4.88	4.88	0	1						F	T	07-2020_WT_C_RepBio1	F
AT5G59870.1		1	l	-	MESTGKVKKA	476.8	476.8	476.8	0	1						F	T	07-2020_WT_C_RepBio1	T
AT3G62410.1		54	h	K	AAPEGGISDV	173.2	173.2	173.2	0	1						F	T	07-2020_WT_C_RepBio1	T
AT1G13270.1		62	h	A	KKVSGLEEAI	265.9	265.9	265.9	0	1						F	T	07-2020_WT_C_RepBio1	T
AT3G54950.1		421	l	K	NVESVLFGGK	2.157	2.157	2.157	0	2						F	T	07-2020_WT_C_RepBio1	F
AT1G22220.1		133	h	K	SCVIVAFRSA	4.932	4.932	4.932	0	1						F	T	07-2020_WT_C_RepBio1	F
AT1G48030.1		400	h	A	SVGKTEEQLK	7.488	7.488	7.488	0	1						F	T	07-2020_WT_C_RepBio1	F
AT5G08740.1		54	h	A	VTNNSGTTEI	428.1	428.1	428.1	0	1						F	T	07-2020_WT_C_RepBio1	T
AT5G19590.1		20	h	Q	DPTPEVKKPT	117.9	117.9	117.9	0	1						F	T	07-2020_WT_C_RepBio1	F
AT2G43180.1		56	h	N	STVVSDESGN	282.9	282.9	282.9	0	1						F	T	07-2020_WT_C_RepBio1	T
AT3G13920.1		2	l	M	AGSAPEGTQF	911.2	911.2	911.2	0	2						F	T	07-2020_WT_C_RepBio1	T
AT3G51460.1		1	l	-	METVDSRNKL	299.2	299.2	299.2	0	1						F	T	07-2020_WT_C_RepBio1	T
AT5G22800.1		56	l	A	KSSSVSVQPV	283.5	283.5	283.5	1	1	0.5657	1	63.87	63.87	63.87	F	T	07-2020_WT_C_RepBio1	T
AT3G11620.1		1	l	-	METQNKLMNE	453.6	453.6	453.6	0	1						F	T	07-2020_WT_C_RepBio1	T
AT5G06970.1		1	l	-	MEEENAVEIL	374.6	374.6	374.6	0	1						F	T	07-2020_WT_C_RepBio1	T
AT5G65080.1		28	l	K	GDNVSIESLI	58.73	58.73	58.73	0	1						F	T	07-2020_WT_C_RepBio1	F
AT5G02500.1		137	h	E	AYLGVTIKNA	3.357	3.357	3.357	0	1						F	T	07-2020_WT_C_RepBio1	F
AT3G03630.1		57	l	G	AISGKSSTGT	523	523	523	1	1	0.003862	1	99.62	99.62	99.62	F	T	07-2020_WT_C_RepBio1	T
AT1G30070.1		2	l	M	AEEVGLDLEE	443.5	443.5	443.5	0	1						F	T	07-2020_WT_C_RepBio1	T
AT3G25520.1		2	h	M	VFVKSTKSNA	503.8	503.8	503.8	1	2	16.43	1	5.737	5.737	5.737	F	T	07-2020_WT_C_RepBio1	T
AT4G33760.1		161	l	K	MKTGFVEVVA	5.111	5.111	5.111	0	1						F	T	07-2020_WT_C_RepBio1	F
AT4G21580.1		1	h	-	MKAIVISEPG	491.7	491.7	491.7	0	2						F	T	07-2020_WT_C_RepBio1	T
AT4G13150.1		45	l	R	SSQIGIVGDN	98.92	98.92	98.92	0	1						F	T	07-2020_WT_C_RepBio1	F
AT1G22920.1		1	l	-	MEGSSSAIAR	334.1	334.1	334.1	0	1						F	T	07-2020_WT_C_RepBio1	T
AT5G11670.1		3	h	G	STPTDLPGED	30.4	30.4	30.4	0	1						F	T	07-2020_WT_C_RepBio1	F
AT5G04810.1		34	h	F	SLKQPPPQPP	204.2	204.2	204.2	0	1						F	T	07-2020_WT_C_RepBio1	T
AT3G21610.1		1	l	-	MDEVMTAADV	526.6	526.6	526.6	0	1						F	T	07-2020_WT_C_RepBio1	T
AT5G05580.1		63	l	N	VATPLTTLQS	128.7	128.7	128.7	0	1						F	T	07-2020_WT_C_RepBio1	F
AT5G22820.1		1	l	-	MEDDEATKQR	395.6	395.6	395.6	0	1						F	T	07-2020_WT_C_RepBio1	T
AT4G39980.1		49	l	A	VHAAEPARNA	191.8	191.8	191.8	0	1						F	T	07-2020_WT_C_RepBio1	T
AT5G14260.1		50	l	C	VSSSDTLVAS	2853	2853	2853	0	2						F	T	07-2020_WT_C_RepBio1	T
AT2G01120.1		74	h	X	GXLLEQFPDS	83.16	83.16	83.16	0	1						F	T	07-2020_WT_C_RepBio1	F
AT1G18070.1		1	l	-	MDLEAEIRAL	353.1	353.1	353.1	1	2	0.5677	1	63.79	63.79	63.79	F	T	07-2020_WT_C_RepBio1	T
AT5G54430.1		1	l	-	MNPADSDHPQ	291.7	291.7	291.7	1	1	2.7e-05	1	100	100	100	F	T	07-2020_WT_C_RepBio1	T
AT1G23290.1		2	h	M	ATALKKNRKK	575.2	575.2	575.2	0	1						F	T	07-2020_WT_C_RepBio1	T
AT4G38130.1		1	l	-	MDTGGNSLAS	625.5	625.5	625.5	1	1	0.000104	1	99.99	99.99	99.99	F	T	07-2020_WT_C_RepBio1	T
AT1G26180.1		51	l	F	AFSSVSGASL	182.8	182.8	182.8	0	1						F	T	07-2020_WT_C_RepBio1	T
AT4G15400.1	AT5G23970.1	11	h	K	EVIKPASPSP	16.23	16.23	16.23	0	1						F	F	07-2020_WT_C_RepBio1	F
AT5G67590.1		25	h	F	ATDAVVESDY	255	255	255	0	1						F	T	07-2020_WT_C_RepBio1	T
AT5G64460.1		1	l	-	METGAGIGLY	344.1	344.1	344.1	0	1						F	T	07-2020_WT_C_RepBio1	T
AT3G23390.1		2	h	M	VNIPKTKNTY	447.9	447.9	447.9	0	1						F	T	07-2020_WT_C_RepBio1	T
AT1G50030.1		2115	h	V	NTLLENSRKT	2.7	2.7	2.7	0	1						F	T	07-2020_WT_C_RepBio1	F
AT4G12610.2		552	h	R	ESRVNKLNIR	2.913	2.913	2.913	0	1						F	T	07-2020_WT_C_RepBio1	F
AT1G10700.1		89	h	A	ATSESGSKSS	95.49	95.49	95.49	0	1						F	T	07-2020_WT_C_RepBio1	F
AT3G02780.1		53	l	M	TDTKDAGMDA	522.5	522.5	522.5	1	1	0.000799	1	99.92	99.92	99.92	F	T	07-2020_WT_C_RepBio1	T
AT1G62160.1		98	h	K	KGELDDLLKR	25.8	25.8	25.8	0	1						F	T	07-2020_WT_C_RepBio1	F
AT3G61520.1		373	l	H	FNTLIDGLCK	1.709	1.709	1.709	0	1						F	T	07-2020_WT_C_RepBio1	F
AT4G10300.1		39	h	A	ESTEKLGITI	289.2	289.2	289.2	0	1						F	T	07-2020_WT_C_RepBio1	T
AT5G40780.1		2	h	M	VAQAPHDDHQ	631.9	631.9	631.9	0	1						F	T	07-2020_WT_C_RepBio1	T
AT1G29910.1	AT2G34420.1 | AT1G29920.1 | AT1G29930.1 | AT2G34430.1	81	h	W	DTAGLSADPE	154.8	154.8	154.8	0	1						F	F	07-2020_WT_C_RepBio1	F
AT3G42170.1		1	l	-	MEVYNDDTEM	380.6	380.6	380.6	0	1						F	T	07-2020_WT_C_RepBio1	T
AT5G05270.1		2	l	M	GTEMVMVHEV	387.9	387.9	387.9	0	1						F	T	07-2020_WT_C_RepBio1	T
AT5G01220.1		69	h	K	EAVSGSNDMT	185.4	185.4	185.4	0	1						F	T	07-2020_WT_C_RepBio1	T
AT1G26630.1		2	l	M	SDDEHHFEAS	533.4	533.4	533.4	1	2	0.000346	1	99.97	99.97	99.97	F	T	07-2020_WT_C_RepBio1	T
AT1G67740.1		144	J	A	AAEAAAASSD	9.759	9.759	9.759	0	5						F	T	07-2020_WT_C_RepBio1	F
AT3G42050.1		26	h	K	LVSAKGLQLL	68.26	68.26	68.26	0	1						F	T	07-2020_WT_C_RepBio1	F
AT5G46110.1		83	l	K	AAAAEGGDTA	88.34	88.34	88.34	0	2						F	T	07-2020_WT_C_RepBio1	F
AT2G27020.1		2	l	M	SSIGTGYDLS	819.3	819.3	819.3	0	1						F	T	07-2020_WT_C_RepBio1	T
AT2G21530.1		73	h	A	SLDENQSPTS	221.2	221.2	221.2	0	1						F	T	07-2020_WT_C_RepBio1	T
AT3G18480.1		1	l	-	MEVSQDGSER	513.7	513.7	513.7	1	1	0.000197	1	99.98	99.98	99.98	F	T	07-2020_WT_C_RepBio1	T
AT5G43990.1		431	h	D	AAVKFSLGNI	3.118	3.118	3.118	0	1						F	T	07-2020_WT_C_RepBio1	F
AT4G37300.1		2	l	M	STMKPSRSDE	590	590	590	1	1	0.01104	1	98.91	98.91	98.91	F	T	07-2020_WT_C_RepBio1	T
AT1G74970.1		174	h	R	SPLKKEGLLT	5.992	5.992	5.992	0	1						F	T	07-2020_WT_C_RepBio1	F
AT5G28840.1		2	l	M	GTTNGTDYGA	1052	1052	1052	1	3	0.02289	1	97.76	97.76	97.76	F	T	07-2020_WT_C_RepBio1	T
AT1G54280.1		403	l	S	GTPAQARTSN	3.547	3.547	3.547	0	2						F	T	07-2020_WT_C_RepBio1	F
ATCG00710.1		2	h	M	ATQTVEDSSR	1973	1973	1973	2	6	525.7	1.129	0.1899	0.1683	0.2143	F	T	07-2020_WT_C_RepBio1	T
AT4G18100.1		2	h	M	AVPLLTKKVV	832	832	832	4	4	85.17	1.071	1.161	1.084	1.242	F	T	07-2020_WT_C_RepBio1	T
AT5G04590.1		62	l	A	VSTPAKPETA	491.7	491.7	491.7	0	2						F	T	07-2020_WT_C_RepBio1	T
AT4G20360.1		367	h	R	GMVLAKPGSI	3.601	3.601	3.601	0	1						F	T	07-2020_WT_C_RepBio1	F
AT5G10010.1		1	h	-	MKKGAKRKGV	552.4	552.4	552.4	0	1						F	T	07-2020_WT_C_RepBio1	T
AT2G39730.1		247	h	N	NQMVNATLMN	3.885	3.885	3.885	0	1						F	T	07-2020_WT_C_RepBio1	F
AT3G62030.1		80	h	M	AAEEEEVIEP	199.2	199.2	199.2	0	1						F	T	07-2020_WT_C_RepBio1	T
AT3G06790.1		63	l	K	TSGSGYSPLN	132.4	132.4	132.4	0	1						F	T	07-2020_WT_C_RepBio1	T
AT2G26640.1		1	l	-	MDVEQKKPLI	493.6	493.6	493.6	0	1						F	T	07-2020_WT_C_RepBio1	T
AT1G55805.1		54	h	S	SVEKTGSDSG	544.9	544.9	544.9	0	1						F	T	07-2020_WT_C_RepBio1	T
AT5G26210.1		1	l	-	MEAGGAYNPR	388.1	388.1	388.1	0	1						F	T	07-2020_WT_C_RepBio1	T
AT5G17920.1		651	h	Y	SHFNDIIHSI	2.588	2.588	2.588	0	1						F	T	07-2020_WT_C_RepBio1	F
AT5G02500.1		2	l	M	SGKGEGPAIG	536	536	536	1	1	0.005151	1	99.49	99.49	99.49	F	T	07-2020_WT_C_RepBio1	T
AT2G33800.1		222	h	R	SEGDYGAAKV	4.407	4.407	4.407	0	3						F	T	07-2020_WT_C_RepBio1	F
AT1G07210.1		29	h	L	ATNANEDPNQ	185.8	185.8	185.8	0	1						F	T	07-2020_WT_C_RepBio1	T
AT1G16080.1		45	J	A	AASAATAKKL	1111	1111	1111	2	3	0.7857	1.055	56	54.67	57.32	F	T	07-2020_WT_C_RepBio1	T
AT2G01250.1		2	h	M	VESKVVVPES	765.4	765.4	765.4	2	4	102.3	1.196	0.9678	0.8104	1.155	F	T	07-2020_WT_C_RepBio1	T
AT1G29930.1	AT2G34420.1 | AT1G29910.1 | AT1G29920.1 | AT2G34430.1	84	h	A	GLSADPETFA	100.4	100.4	100.4	0	1						F	F	07-2020_WT_C_RepBio1	F
AT5G57260.1		200	l	K	FQDLVHEALE	2.664	2.664	2.664	0	1						F	T	07-2020_WT_C_RepBio1	F
AT4G09040.1		66	h	F	STTTQEPVLE	345.7	345.7	345.7	2	2	39.4	1.476	2.475	1.69	3.612	F	T	07-2020_WT_C_RepBio1	T
AT5G65980.1		296	l	R	SSAVKKSVIV	5.805	5.805	5.805	0	1						F	T	07-2020_WT_C_RepBio1	F
AT3G03320.1		8	l	P	GTKSVDLREC	8.969	8.969	8.969	0	1						F	T	07-2020_WT_C_RepBio1	F
AT4G34540.1		1	l	-	MEEEKKKSRV	493.8	493.8	493.8	0	1						F	T	07-2020_WT_C_RepBio1	T
ATCG00490.1		313	h	R	VLAKALRLSG	2.989	2.989	2.989	0	1						F	T	07-2020_WT_C_RepBio1	F
AT5G53850.1		252	h	H	SQIKDSQYER	2.315	2.315	2.315	0	1						F	T	07-2020_WT_C_RepBio1	F
AT2G30060.1		2	l	M	ASISNEPERE	549.5	549.5	549.5	1	4	0.02027	1	98.01	98.01	98.01	F	T	07-2020_WT_C_RepBio1	T
AT3G20800.1		2	l	M	ANLPSSLSMG	656.8	656.8	656.8	0	1						F	T	07-2020_WT_C_RepBio1	T
AT4G13430.1		37	h	C	QKKSISRKIV	160.6	160.6	160.6	0	1						F	T	07-2020_WT_C_RepBio1	T
AT3G10730.1		192	h	R	QTIDSTSSVL	3.341	3.341	3.341	0	1						F	T	07-2020_WT_C_RepBio1	F
AT1G05577.1		2	l	M	ESNGGGGEVR	361.6	361.6	361.6	1	1	0.000672	1	99.93	99.93	99.93	F	T	07-2020_WT_C_RepBio1	T
AT4G28750.1		64	h	A	AAPDGATATK	639.2	639.2	639.2	0	1						F	T	07-2020_WT_C_RepBio1	T
AT3G20920.1		1	l	-	MKKPVGAEKK	485.4	485.4	485.4	0	2						F	T	07-2020_WT_C_RepBio1	T
AT4G33680.1		46	l	C	VATPQEKIEY	211.7	211.7	211.7	0	3						F	T	07-2020_WT_C_RepBio1	T
AT3G44310.1		8	l	M	STVQNATPFN	19.98	19.98	19.98	0	1						F	T	07-2020_WT_C_RepBio1	F
AT1G02080.2		1	l	-	MTPSKVAGHT	342.7	342.7	342.7	0	1						F	T	07-2020_WT_C_RepBio1	T
AT3G55800.1		75	h	C	EIGQSLEEFL	128.1	128.1	128.1	0	1						F	T	07-2020_WT_C_RepBio1	F
AT3G49140.1		80	h	A	EYVDSASDPE	151.6	151.6	151.6	0	1						F	T	07-2020_WT_C_RepBio1	T
AT2G07727.1		385	h	N	SYTDETDHT	2.198	2.198	2.198	0	1						F	T	07-2020_WT_C_RepBio1	F
AT1G77090.1		72	h	A	VVKQGLLAGR	167.5	167.5	167.5	1	2	634.1	1	0.1575	0.1575	0.1575	F	T	07-2020_WT_C_RepBio1	T
AT4G34290.1		50	h	A	AAASSDPTTT	1637	1637	1637	1	1	2.805	1	26.28	26.28	26.28	F	T	07-2020_WT_C_RepBio1	T
AT3G26520.1		5	h	R	NIAIGGVQEE	6.164	6.164	6.164	0	1						F	T	07-2020_WT_C_RepBio1	F
AT3G56130.1		59	h	K	AAKSSTTTIS	584.1	584.1	584.1	1	2	19.34	1	4.916	4.916	4.916	F	T	07-2020_WT_C_RepBio1	T
ATCG00120.1		440	h	Y	TGTNGYLDGL	2.676	2.676	2.676	0	1						F	T	07-2020_WT_C_RepBio1	F
AT1G27980.1		500	h	R	EAVETVKANP	5.045	5.045	5.045	0	1						F	T	07-2020_WT_C_RepBio1	F
ATCG00680.1		313	h	Y	DYIGNNPAKG	2.367	2.367	2.367	0	1						F	T	07-2020_WT_C_RepBio1	F
AT1G29350.1		2	l	M	SSSKVGGGAR	627.2	627.2	627.2	0	1						F	T	07-2020_WT_C_RepBio1	T
AT1G48440.1		2	l	M	ALQWLILSYV	568.9	568.9	568.9	0	1						F	T	07-2020_WT_C_RepBio1	T
AT3G55630.1		2	l	M	ATEDDGELSA	603.3	603.3	603.3	0	1						F	T	07-2020_WT_C_RepBio1	T
AT4G12320.1		261	h	L	DRAIEQMQLL	3.696	3.696	3.696	0	1						F	T	07-2020_WT_C_RepBio1	F
AT1G11430.1		61	h	A	TVDSDYSSKR	891.1	891.1	891.1	0	2						F	T	07-2020_WT_C_RepBio1	T
AT4G08390.4		97	h	A	TKSSSSDPDQ	430.8	430.8	430.8	1	1	98.36	1	1.006	1.006	1.006	F	T	07-2020_WT_C_RepBio1	T
AT5G39590.1		2	h	M	GASSSTDDKE	738	738	738	1	2	5.85	1	14.6	14.6	14.6	F	T	07-2020_WT_C_RepBio1	T
ATCG00480.1		3	h	R	TNPTTSNPEV	19.43	19.43	19.43	0	1						F	T	07-2020_WT_C_RepBio1	F
AT5G02270.1		2	h	M	AVTEEEKKRN	844.2	844.2	844.2	1	1	3.33	1	23.09	23.09	23.09	F	T	07-2020_WT_C_RepBio1	T
AT3G48680.1		28	h	A	AEAVAVATTE	938.5	938.5	938.5	0	1						F	T	07-2020_WT_C_RepBio1	T
ATCG00780.1		1	h	-	MIQPQTYLNV	504.5	504.5	504.5	0	2						F	T	07-2020_WT_C_RepBio1	T
AT2G31790.1		2	l	M	SEAKKGHVLF	515.6	515.6	515.6	1	1	9.2e-05	1	99.99	99.99	99.99	F	T	07-2020_WT_C_RepBio1	T
AT3G52150.1		58	h	A	VTETEEKPAA	1349	1349	1349	1	4	150.4	1	0.6603	0.6603	0.6603	F	T	07-2020_WT_C_RepBio1	T
AT1G75780.1		1	l	-	MREILHVQGG	249.2	249.2	249.2	0	1						F	T	07-2020_WT_C_RepBio1	T
AT3G11630.1		219	h	R	SVDETMRTLQ	2.915	2.915	2.915	0	1						F	T	07-2020_WT_C_RepBio1	F
AT3G56130.1		60	h	A	AKSSTTTISD	1315	1315	1315	0	2						F	T	07-2020_WT_C_RepBio1	T
ATCG00490.1	ATCG00490.2	323	h	G	GDHIHAGTVV	16.65	16.65	16.65	0	1						T	T	07-2020_WT_C_RepBio1	F
AT4G37930.1		30	h	M	SSLPSEAVDE	502.2	502.2	502.2	1	1	66.55	1	1.48	1.48	1.48	F	T	07-2020_WT_C_RepBio1	T
AT2G19570.1		137	l	A	ADSDGFLRLG	3.832	3.832	3.832	0	1						F	T	07-2020_WT_C_RepBio1	F
AT5G42890.1		43	h	K	KLGFEEVTYI	53.08	53.08	53.08	0	1						F	T	07-2020_WT_C_RepBio1	F
AT5G48870.1		2	l	M	ANNPSQLLPS	557	557	557	0	1						F	T	07-2020_WT_C_RepBio1	T
AT3G02420.1		2	l	M	AEGGEDSQRL	620.7	620.7	620.7	0	1						F	T	07-2020_WT_C_RepBio1	T
AT4G13430.1		48	l	S	VMAPQKDRSP	236.2	236.2	236.2	0	1						F	T	07-2020_WT_C_RepBio1	T
AT1G60420.1		2	l	M	AETSKQVNGD	755.3	755.3	755.3	1	2	0.03482	1	96.63	96.63	96.63	F	T	07-2020_WT_C_RepBio1	T
AT3G48680.1		27	h	F	AAEAVAVATT	766	766	766	2	3	103.1	1.125	0.9608	0.8546	1.08	F	T	07-2020_WT_C_RepBio1	T
AT4G34670.1		71	h	L	ADLQNDEDNA	84.66	84.66	84.66	0	1						F	T	07-2020_WT_C_RepBio1	F
AT5G12950.1		611	h	R	TEAIKDDRPE	2.203	2.203	2.203	0	1						F	T	07-2020_WT_C_RepBio1	F
AT1G13440.1		214	h	S	STGAAKAVGK	8.149	8.149	8.149	0	1						F	T	07-2020_WT_C_RepBio1	F
AT2G43750.1		66	h	K	PEAGVEGLNI	73.65	73.65	73.65	0	1						F	T	07-2020_WT_C_RepBio1	F
AT1G68680.1		2	l	M	ASSSDPSKPV	1096	1096	1096	0	1						F	T	07-2020_WT_C_RepBio1	T
AT1G13930.1		1	l	-	MNFISDQVKK	620.5	620.5	620.5	0	3						F	T	07-2020_WT_C_RepBio1	T
AT2G28830.1		319	l	R	VAIAASGAIP	3.46	3.46	3.46	0	1						F	T	07-2020_WT_C_RepBio1	F
AT4G03110.1		2	l	M	AEAKEENREK	705.2	705.2	705.2	1	1	1e-06	1	100	100	100	F	T	07-2020_WT_C_RepBio1	T
AT4G13550.2		51	h	F	AQSETKEVSL	169.5	169.5	169.5	0	1						F	T	07-2020_WT_C_RepBio1	T
AT1G78920.1		1	l	-	MMMDEDVEQA	339.4	339.4	339.4	0	1						F	T	07-2020_WT_C_RepBio1	T
AT3G12740.1		2	l	M	SSSNTPSSSA	1231	1231	1231	1	1	9.2e-05	1	99.99	99.99	99.99	F	T	07-2020_WT_C_RepBio1	T
AT1G30230.1		3	l	A	AFPNLNSDAG	23.21	23.21	23.21	0	1						F	T	07-2020_WT_C_RepBio1	F
AT3G46670.1		1	l	-	MEEKPAGRRV	347.4	347.4	347.4	0	1						F	T	07-2020_WT_C_RepBio1	T
AT2G39730.1		410	h	R	VQLAETYLSQ	2.305	2.305	2.305	0	2						F	T	07-2020_WT_C_RepBio1	F
AT4G31480.1		1	l	-	MDKSSTMLVH	314.4	314.4	314.4	0	2						F	T	07-2020_WT_C_RepBio1	T
AT5G14220.1		2	l	M	ASGAVADHQI	832.1	832.1	832.1	0	1						F	T	07-2020_WT_C_RepBio1	T
AT5G12140.1		6	h	Q	AGTIVGGVRD	15.09	15.09	15.09	0	1						F	T	07-2020_WT_C_RepBio1	F
AT3G22910.1		124	h	E	EGDEIQRRRS	4.931	4.931	4.931	0	1						F	T	07-2020_WT_C_RepBio1	F
AT4G23940.1		55	h	C	ELKTGSSSSG	306.8	306.8	306.8	1	1	42.66	1	2.29	2.29	2.29	F	T	07-2020_WT_C_RepBio1	T
AT4G01290.1		3	l	M	SIANEQQFAM	8.68	8.68	8.68	0	2						F	T	07-2020_WT_C_RepBio1	F
AT1G68370.1		2	l	M	SAKKLEGSSA	828.2	828.2	828.2	0	1						F	T	07-2020_WT_C_RepBio1	T
AT5G62640.1		1	h	-	MKTTKGGKVM	554.7	554.7	554.7	0	1						F	T	07-2020_WT_C_RepBio1	T
AT4G10710.1		464	h	D	EEEEKPRKKA	5.181	5.181	5.181	0	1						F	T	07-2020_WT_C_RepBio1	F
AT1G74960.1		114	h	M	EMEKEAAVNK	143.9	143.9	143.9	0	1						F	T	07-2020_WT_C_RepBio1	T
AT1G65130.1		747	l	K	SLFEISSNTN	1.661	1.661	1.661	0	1						F	T	07-2020_WT_C_RepBio1	F
AT3G52950.1		2	l	M	STQATGPSST	1150	1150	1150	1	1	0.000457	1	99.95	99.95	99.95	F	T	07-2020_WT_C_RepBio1	T
AT5G24400.1		69	l	K	SMATTNIGKE	433.6	433.6	433.6	0	1						F	T	07-2020_WT_C_RepBio1	T
AT5G08670.1		53	h	A	TSSPASSAAP	1046	1046	1046	0	1						F	T	07-2020_WT_C_RepBio1	T
ATCG00350.1		705	h	N	KLKVAPATQP	3.423	3.423	3.423	0	1						F	T	07-2020_WT_C_RepBio1	F
AT1G22730.1		1	l	-	MEHQDLTDSR	274.6	274.6	274.6	0	1						F	T	07-2020_Gnat2KO_C_RepBio1	T
AT5G25754.1		2	l	M	ASSNEYEEGP	882.9	882.9	882.9	1	1	0.00129	1	99.87	99.87	99.87	F	T	07-2020_Gnat2KO_C_RepBio1	T
AT5G12410.1		2	l	M	ASGDQSKKRK	467.7	467.7	467.7	0	1						F	T	07-2020_Gnat2KO_C_RepBio1	T
ATCG00800.1		2	h	M	GQKINPLGFR	322.6	322.6	322.6	1	2	349.1	1	0.2856	0.2856	0.2856	F	T	07-2020_Gnat2KO_C_RepBio1	T
AT1G51680.1		2	h	M	APQEQAVSQV	1027	1027	1027	0	1						F	T	07-2020_Gnat2KO_C_RepBio1	T
AT1G08300.1		579	l	W	AAQAQESGKK	7.801	7.801	7.801	0	1						F	T	07-2020_Gnat2KO_C_RepBio1	F
AT5G08670.1		58	h	A	SSAAPSSAPA	422.7	422.7	422.7	0	1						F	T	07-2020_Gnat2KO_C_RepBio1	T
AT1G63940.1		48	h	A	SFANENREFV	455.5	455.5	455.5	1	2	169.8	1	0.5855	0.5855	0.5855	F	T	07-2020_Gnat2KO_C_RepBio1	T
AT1G76180.1		77	h	R	SDSSSSSSSE	140.1	140.1	140.1	1	1	325.1	1	0.3066	0.3066	0.3066	F	T	07-2020_Gnat2KO_C_RepBio1	T
AT5G53480.1		2	l	M	AMEVTQLLIN	687.7	687.7	687.7	1	1	0.009699	1	99.04	99.04	99.04	F	T	07-2020_Gnat2KO_C_RepBio1	T
AT3G12660.1		221	h	S	ENAGSANGVS	2.844	2.844	2.844	0	1						F	T	07-2020_Gnat2KO_C_RepBio1	F
AT2G17560.1		1	h	-	MKGGESKAEA	569	569	569	1	2	12.73	1	7.281	7.281	7.281	F	T	07-2020_Gnat2KO_C_RepBio1	T
AT5G46790.1		2	l	M	ANSESSSSPV	864.5	864.5	864.5	0	1						F	T	07-2020_Gnat2KO_C_RepBio1	T
AT2G26870.1		387	h	F	NLSSPFLTKR	3.878	3.878	3.878	0	1						F	T	07-2020_Gnat2KO_C_RepBio1	F
AT1G16330.1		452	h	L	TMDLLDRYLS	1.637	1.637	1.637	0	1						F	T	07-2020_Gnat2KO_C_RepBio1	F
AT2G28290.1		324	h	R	GELFDPKGRT	3.524	3.524	3.524	0	1						F	T	07-2020_Gnat2KO_C_RepBio1	F
AT2G25840.1		53	h	C	SVATDDTSPS	497.4	497.4	497.4	0	1						F	T	07-2020_Gnat2KO_C_RepBio1	T
AT4G35890.1		2	l	M	ASATSNNPAS	971.9	971.9	971.9	1	1	0.09431	1	91.38	91.38	91.38	F	T	07-2020_Gnat2KO_C_RepBio1	T
AT4G36530.2		53	h	A	SGVSVMDTSS	271.6	271.6	271.6	1	2	31.76	1	3.052	3.052	3.052	F	T	07-2020_Gnat2KO_C_RepBio1	T
AT2G34460.1		35	l	K	MEKGEAENAV	487.8	487.8	487.8	0	2						F	T	07-2020_Gnat2KO_C_RepBio1	T
AT2G39730.1		63	h	E	DKQTDGDRWR	1743	1743	1743	1	2	400.8	1	0.2489	0.2489	0.2489	F	T	07-2020_Gnat2KO_C_RepBio1	T
AT1G01190.1		93	l	H	VAHQRIASVA	44.52	44.52	44.52	0	1						F	T	07-2020_Gnat2KO_C_RepBio1	F
AT3G57560.1		51	h	A	TVSTPPSIAT	303.8	303.8	303.8	1	1	15.94	1	5.902	5.902	5.902	F	T	07-2020_Gnat2KO_C_RepBio1	T
AT1G14450.1		2	h	M	AKPLGTTGEF	643.3	643.3	643.3	0	2						F	T	07-2020_Gnat2KO_C_RepBio1	T
AT5G62030.1		1	l	-	MELSDPNNGK	407.2	407.2	407.2	0	1						F	T	07-2020_Gnat2KO_C_RepBio1	T
AT2G19210.1		723	l	R	SVALDGNNQD	4.646	4.646	4.646	0	2						F	T	07-2020_Gnat2KO_C_RepBio1	F
AT1G01220.1		367	l	L	SGDASGIVGR	2.212	2.212	2.212	0	1						F	T	07-2020_Gnat2KO_C_RepBio1	F
AT4G27440.1		68	h	Q	TAATSSPTVT	811.9	811.9	811.9	2	4	27	1.063	3.572	3.368	3.788	F	T	07-2020_Gnat2KO_C_RepBio1	T
AT3G44190.1		1	l	-	MEKTESVSGK	698.5	698.5	698.5	0	1						F	T	07-2020_Gnat2KO_C_RepBio1	T
AT5G52780.1		45	h	H	AGPKGFQSSR	91.53	91.53	91.53	0	1						F	T	07-2020_Gnat2KO_C_RepBio1	F
AT5G43068.1		61	l	L	GKSFAYRLAS	112.6	112.6	112.6	0	1						F	T	07-2020_Gnat2KO_C_RepBio1	F
AT5G52520.1		41	h	F	ATAPSGTASP	309.2	309.2	309.2	2	3	191	1.493	0.5208	0.3493	0.7757	F	T	07-2020_Gnat2KO_C_RepBio1	T
AT1G03160.1		754	h	K	TIQNLSAGTT	2.986	2.986	2.986	0	1						F	T	07-2020_Gnat2KO_C_RepBio1	F
AT5G06140.1		1	l	-	MESTEQPRNI	457.7	457.7	457.7	0	1						F	T	07-2020_Gnat2KO_C_RepBio1	T
AT1G32080.1		78	h	A	MDGAGTGNTS	220.8	220.8	220.8	0	1						F	T	07-2020_Gnat2KO_C_RepBio1	T
AT2G39730.1		73	h	R	GLAYDTSDDQ	290.3	290.3	290.3	1	3	108.9	1	0.9097	0.9097	0.9097	F	T	07-2020_Gnat2KO_C_RepBio1	T
AT3G10670.1		68	h	A	SSVSSAVDSD	1020	1020	1020	0	1						F	T	07-2020_Gnat2KO_C_RepBio1	T
AT1G10620.1		471	l	R	IAIGAAKGLA	3.106	3.106	3.106	0	1						F	T	07-2020_Gnat2KO_C_RepBio1	F
AT2G30520.1		2	l	M	ATEGKNPINM	768.7	768.7	768.7	2	3	5.158e-05	1.474	99.99	99.99	100	F	T	07-2020_Gnat2KO_C_RepBio1	T
AT1G72370.1		2	l	M	ATNGSASSAQ	920.5	920.5	920.5	2	2	0.006811	1.067	99.32	99.28	99.37	F	T	07-2020_Gnat2KO_C_RepBio1	T
AT5G47570.1		31	h	R	AGMGLPVGKH	116.4	116.4	116.4	0	1						F	T	07-2020_Gnat2KO_C_RepBio1	F
AT5G19220.1		67	h	M	SLNSVAGESK	430.8	430.8	430.8	2	3	162.4	2.898	0.6118	0.212	1.753	F	T	07-2020_Gnat2KO_C_RepBio1	T
AT5G22330.1		1	l	-	MEKVKIEEIQ	436.5	436.5	436.5	0	1						F	T	07-2020_Gnat2KO_C_RepBio1	T
AT1G52310.1		421	l	P	WEVMQERTVM	2.115	2.115	2.115	0	1						F	T	07-2020_Gnat2KO_C_RepBio1	F
AT3G10670.1		67	h	S	ASSVSSAVDS	1013	1013	1013	0	1						F	T	07-2020_Gnat2KO_C_RepBio1	T
AT3G14990.1		293	h	C	EKLVNMLRKQ	3.173	3.173	3.173	0	1						F	T	07-2020_Gnat2KO_C_RepBio1	F
AT3G28290.1		2	h	M	VLSKENMLKY	426.4	426.4	426.4	0	1						F	T	07-2020_Gnat2KO_C_RepBio1	T
AT2G21540.1		123	h	K	EFGVDTIMED	1.764	1.764	1.764	0	1						F	T	07-2020_Gnat2KO_C_RepBio1	F
AT3G04260.1		31	h	C	SISAPEKKPR	259.8	259.8	259.8	0	1						F	T	07-2020_Gnat2KO_C_RepBio1	T
AT3G22480.1		2	l	M	ASKSGSGGLR	737.4	737.4	737.4	0	1						F	T	07-2020_Gnat2KO_C_RepBio1	T
AT1G27300.1		1	l	-	MESSEDVENL	438.3	438.3	438.3	0	1						F	T	07-2020_Gnat2KO_C_RepBio1	T
AT5G54470.1		169	h	N	QSRPLKRLSR	3.12	3.12	3.12	0	1						F	T	07-2020_Gnat2KO_C_RepBio1	F
AT3G12050.1		2	l	M	AKFGEGDKRW	417.5	417.5	417.5	0	1						F	T	07-2020_Gnat2KO_C_RepBio1	T
AT4G24270.1		1	l	-	MMADDTELVS	400.2	400.2	400.2	1	1	0.02852	1	97.23	97.23	97.23	F	T	07-2020_Gnat2KO_C_RepBio1	T
AT1G13220.2		908	h	G	SQLSEFQSSR	2.245	2.245	2.245	0	1						F	T	07-2020_Gnat2KO_C_RepBio1	F
AT5G47280.1		259	l	A	AFDVLVDLAN	3.442	3.442	3.442	0	1						F	T	07-2020_Gnat2KO_C_RepBio1	F
ATCG00490.2	ATCG00490.1	227	h	K	SQAETGEIKG	3.863	3.863	3.863	0	1						T	T	07-2020_Gnat2KO_C_RepBio1	F
AT1G73230.1		27	h	K	AVHKTTTTDD	133.5	133.5	133.5	0	1						F	T	07-2020_Gnat2KO_C_RepBio1	T
AT2G35410.1		70	h	A	EKETSADEET	978.7	978.7	978.7	1	2	32.65	1	2.972	2.972	2.972	F	T	07-2020_Gnat2KO_C_RepBio1	T
AT1G61870.1		256	h	I	GVSTYNIRIQ	3.46	3.46	3.46	0	1						F	T	07-2020_Gnat2KO_C_RepBio1	F
AT2G36530.1		2	l	M	ATITVVKARQ	593.7	593.7	593.7	2	3	0.0001902	1.441	99.98	99.97	99.99	F	T	07-2020_Gnat2KO_C_RepBio1	T
AT5G66120.2		60	h	A	GASQLMNEPL	1275	1275	1275	0	2						F	T	07-2020_Gnat2KO_C_RepBio1	T
ATCG00180.1		363	h	G	KEGRFRETLL	3.996	3.996	3.996	0	1						F	T	07-2020_Gnat2KO_C_RepBio1	F
AT2G01520.1	AT4G23670.1 | AT4G14060.1	2	l	M	ATSGTYVTEV	913.7	913.7	913.7	4	5	0.00236	7.914	99.76	98.17	99.97	F	F	07-2020_Gnat2KO_C_RepBio1	F
AT2G31610.1		2	l	M	ATQISKKRKF	558	558	558	0	1						F	T	07-2020_Gnat2KO_C_RepBio1	T
AT1G52290.1	AT1G24030.1 | AT1G52290.2 | AT2G18470.1 | AT2G18470.2 | AT2G18470.3 | AT2G18470.4	244	l	K	IALGAAKGLA	3.324	3.324	3.324	0	1						T	F	07-2020_Gnat2KO_C_RepBio1	F
AT5G02760.1		8	l	R	IGAGMERSKI	13.83	13.83	13.83	0	1						F	T	07-2020_Gnat2KO_C_RepBio1	F
AT2G38210.1		2	l	M	AGTGVVAVYG	622.6	622.6	622.6	0	2						F	T	07-2020_Gnat2KO_C_RepBio1	T
AT3G19340.1		2	l	M	AEQHNKEVIR	441.9	441.9	441.9	0	1						F	T	07-2020_Gnat2KO_C_RepBio1	T
AT3G16840.1		7	l	K	ESSLMKKRNK	7.84	7.84	7.84	0	1						F	T	07-2020_Gnat2KO_C_RepBio1	F
ATCG00490.1	ATCG00490.2	228	h	K	SQAETGEIKG	3.863	3.863	3.863	0	1						T	T	07-2020_Gnat2KO_C_RepBio1	F
ATCG00730.1		2	h	M	GVTKKPDLND	667.1	667.1	667.1	6	12	376.3	8.945	0.2651	0.0297	2.322	F	T	07-2020_Gnat2KO_C_RepBio1	T
AT1G31850.1		1	l	-	MKSGKQSSQP	599.5	599.5	599.5	1	1	4.8e-05	1	100	100	100	F	T	07-2020_Gnat2KO_C_RepBio1	T
AT3G20150.1		483	h	F	GAKNARESLN	5.126	5.126	5.126	0	1						F	T	07-2020_Gnat2KO_C_RepBio1	F
AT5G19990.1		2	l	M	AAVGVDSRRP	502.4	502.4	502.4	0	2						F	T	07-2020_Gnat2KO_C_RepBio1	T
AT1G62750.1		82	h	A	AAEAEAKRAV	163.6	163.6	163.6	1	2	96.49	1	1.026	1.026	1.026	F	T	07-2020_Gnat2KO_C_RepBio1	T
AT5G38410.1		171	h	F	IAYKPPSFTE	3.302	3.302	3.302	0	1						F	T	07-2020_Gnat2KO_C_RepBio1	F
AT5G51110.1		52	h	S	NLAQDFLGDF	216.2	216.2	216.2	1	1	92.85	1	1.066	1.066	1.066	F	T	07-2020_Gnat2KO_C_RepBio1	T
AT3G25770.1		66	h	R	ALSQNGNIEN	123.5	123.5	123.5	0	2						F	T	07-2020_Gnat2KO_C_RepBio1	F
AT5G46290.1		46	h	A	SASTVSAPKR	343.1	343.1	343.1	1	1	59.03	1	1.666	1.666	1.666	F	T	07-2020_Gnat2KO_C_RepBio1	T
AT5G54270.1		43	h	M	GNDLWYGPDR	95.27	95.27	95.27	0	1						F	T	07-2020_Gnat2KO_C_RepBio1	F
AT4G24280.1		418	h	I	PAVQELVRKV	3.743	3.743	3.743	0	1						F	T	07-2020_Gnat2KO_C_RepBio1	F
AT4G10340.1		258	h	H	LSDPFGNNLL	2.426	2.426	2.426	0	1						F	T	07-2020_Gnat2KO_C_RepBio1	F
AT5G56400.1		134	h	R	NICELIIKHY	1.221	1.221	1.221	0	1						F	T	07-2020_Gnat2KO_C_RepBio1	F
AT3G52140.1		2	h	M	AGKSNKSKAK	705.8	705.8	705.8	1	2	7.614	1	11.61	11.61	11.61	F	T	07-2020_Gnat2KO_C_RepBio1	T
AT5G08060.1		2	l	M	AKSVSTAASS	776.3	776.3	776.3	0	1						F	T	07-2020_Gnat2KO_C_RepBio1	T
AT1G03630.1		68	h	A	QTVTATPPAN	1339	1339	1339	1	1	151.7	1	0.6549	0.6549	0.6549	F	T	07-2020_Gnat2KO_C_RepBio1	T
AT1G76740.1		1126	h	D	SEPDEAEKTS	7.489	7.489	7.489	0	1						F	T	07-2020_Gnat2KO_C_RepBio1	F
AT2G42810.1		1	l	-	METKNENSDV	441.2	441.2	441.2	2	2	0.0001032	1.414	99.99	99.99	99.99	F	T	07-2020_Gnat2KO_C_RepBio1	T
AT5G24280.1		792	h	G	EEMVMVVKLK	4.1	4.1	4.1	0	1						F	T	07-2020_Gnat2KO_C_RepBio1	F
ATCG00490.1		436	h	R	DLAVEGNEII	2.012	2.012	2.012	0	1						F	T	07-2020_Gnat2KO_C_RepBio1	F
AT5G19940.1		53	h	S	SVSAPNVELR	456.8	456.8	456.8	0	1						F	T	07-2020_Gnat2KO_C_RepBio1	T
AT2G16380.1		2	l	M	ADTKQDMENS	656.8	656.8	656.8	1	1	0.03017	1	97.07	97.07	97.07	F	T	07-2020_Gnat2KO_C_RepBio1	T
AT2G21385.1		61	h	C	AVKGDPEDAF	442.6	442.6	442.6	0	4						F	T	07-2020_Gnat2KO_C_RepBio1	T
AT1G33120.1		1	h	-	MKTILSSETM	515.5	515.5	515.5	1	3	131.2	1	0.7566	0.7566	0.7566	F	T	07-2020_Gnat2KO_C_RepBio1	T
AT5G23250.1		38	h	F	GTTPPPPAAV	335	335	335	0	1						F	T	07-2020_Gnat2KO_C_RepBio1	T
AT2G24820.1		51	h	S	AVAGTAVSDQ	447	447	447	1	2	83.43	1	1.184	1.184	1.184	F	T	07-2020_Gnat2KO_C_RepBio1	T
AT4G25315.1		2	l	M	SSENEDSSSV	785	785	785	0	1						F	T	07-2020_Gnat2KO_C_RepBio1	T
AT4G10060.1		1	l	-	MEKNGHTESE	304.9	304.9	304.9	0	1						F	T	07-2020_Gnat2KO_C_RepBio1	T
ATCG00730.1		16	h	R	AKLAKGMGHN	42.27	42.27	42.27	0	2						F	T	07-2020_Gnat2KO_C_RepBio1	F
AT1G50250.1		573	h	R	SYLENQMAVA	3.647	3.647	3.647	0	1						F	T	07-2020_Gnat2KO_C_RepBio1	F
AT5G42650.1		34	h	A	SGSETPDLTV	479.8	479.8	479.8	0	1						F	T	07-2020_Gnat2KO_C_RepBio1	T
ATCG00020.1		226	h	R	ETTENESANE	4.776	4.776	4.776	0	2						F	T	07-2020_Gnat2KO_C_RepBio1	F
AT5G01240.1		2	l	M	SGEKQAEESI	836.3	836.3	836.3	0	1						F	T	07-2020_Gnat2KO_C_RepBio1	T
AT3G56110.1		2	l	M	ATPPTLPVTN	750.8	750.8	750.8	0	2						F	T	07-2020_Gnat2KO_C_RepBio1	T
AT3G16050.1		35	l	K	VGLAQVLRGG	107.9	107.9	107.9	1	1	1.8e-05	1	100	100	100	F	T	07-2020_Gnat2KO_C_RepBio1	F
AT1G06550.1		2	l	M	AQEGQNIDEP	679.9	679.9	679.9	0	1						F	T	07-2020_Gnat2KO_C_RepBio1	T
AT5G03370.1		67	h	M	TTQAESGSSQ	264.5	264.5	264.5	1	2	9.97	1	9.116	9.116	9.116	F	T	07-2020_Gnat2KO_C_RepBio1	T
AT3G01280.1		2	h	M	VKGPGLYTEI	540	540	540	4	4	109.2	1.149	0.9076	0.7909	1.041	F	T	07-2020_Gnat2KO_C_RepBio1	T
AT5G37510.1		39	h	S	PESAAVSEPE	140	140	140	0	2						F	T	07-2020_Gnat2KO_C_RepBio1	T
AT2G27030.1		2	l	M	ADQLTDDQIS	617.2	617.2	617.2	0	1						F	T	07-2020_Gnat2KO_C_RepBio1	T
AT2G17870.1		2	l	M	AMEDQSAARS	532.4	532.4	532.4	1	1	0.00012	1	99.99	99.99	99.99	F	T	07-2020_Gnat2KO_C_RepBio1	T
AT5G16440.1		55	h	F	SAVTMTDSND	1602	1602	1602	1	3	23.26	1	4.123	4.123	4.123	F	T	07-2020_Gnat2KO_C_RepBio1	T
AT5G28840.1		3	h	G	TTNGTDYGAY	21.01	21.01	21.01	0	2						F	T	07-2020_Gnat2KO_C_RepBio1	F
AT1G71500.1		64	h	C	EATEVSSSSS	276	276	276	0	2						F	T	07-2020_Gnat2KO_C_RepBio1	T
AT2G21060.1		2	l	M	SGGGDVNMSG	715.5	715.5	715.5	0	1						F	T	07-2020_Gnat2KO_C_RepBio1	T
AT1G29930.1	AT1G29910.1 | AT1G29920.1 | AT2G34420.1 | AT2G34430.1	82	h	D	TAGLSADPET	121.4	121.4	121.4	0	1						F	F	07-2020_Gnat2KO_C_RepBio1	F
AT2G19520.1		1	l	-	MESDEAAAVS	494.4	494.4	494.4	1	2	0.002209	1	99.78	99.78	99.78	F	T	07-2020_Gnat2KO_C_RepBio1	T
AT1G80890.1		2	h	M	GNESKSNLGG	491.8	491.8	491.8	0	1						F	T	07-2020_Gnat2KO_C_RepBio1	T
AT2G04270.1		64	h	S	AQQEQPPSRL	276	276	276	0	1						F	T	07-2020_Gnat2KO_C_RepBio1	T
AT1G17220.1		92	h	G	SKDGDDSEVV	54.53	54.53	54.53	0	1						F	T	07-2020_Gnat2KO_C_RepBio1	F
AT3G23990.1		32	h	Y	AAKEIKFGVE	137.6	137.6	137.6	0	1						F	T	07-2020_Gnat2KO_C_RepBio1	T
AT3G08940.1		37	h	G	TKKASPKKAK	197.1	197.1	197.1	0	1						F	T	07-2020_Gnat2KO_C_RepBio1	T
AT1G08420.1		1	l	-	MDEDSSMVAD	380.8	380.8	380.8	2	2	1.051e-155	4.723e+152	100	99.51	100	F	T	07-2020_Gnat2KO_C_RepBio1	T
AT1G08520.1		53	h	A	NATVESPNGV	1554	1554	1554	0	1						F	T	07-2020_Gnat2KO_C_RepBio1	T
AT3G46520.1		186	l	R	DLTDHLMKIL	2.809	2.809	2.809	0	1						F	T	07-2020_Gnat2KO_C_RepBio1	F
AT4G20780.1		1	l	-	MESNNNEKKK	474.9	474.9	474.9	0	2						F	T	07-2020_Gnat2KO_C_RepBio1	T
AT3G03780.1		2	l	M	ASHIVGYPRM	424.1	424.1	424.1	1	2	0.000906	1	99.91	99.91	99.91	F	T	07-2020_Gnat2KO_C_RepBio1	T
AT4G21280.1		82	h	K	VGPPPAPSGG	52.54	52.54	52.54	0	1						F	T	07-2020_Gnat2KO_C_RepBio1	F
AT1G07210.1		30	h	A	TNANEDPNQN	347.7	347.7	347.7	0	1						F	T	07-2020_Gnat2KO_C_RepBio1	T
AT2G35040.1		51	h	R	AMAESQTAQR	299.4	299.4	299.4	0	1						F	T	07-2020_Gnat2KO_C_RepBio1	T
AT5G08080.1		1	l	-	MNDLLKGSFE	421.4	421.4	421.4	0	1						F	T	07-2020_Gnat2KO_C_RepBio1	T
AT3G09840.1		2	l	M	STPAESSDSK	902.1	902.1	902.1	1	3	0.01613	1	98.41	98.41	98.41	F	T	07-2020_Gnat2KO_C_RepBio1	T
AT4G23400.1		1	l	-	MEGKEEDVNV	460.2	460.2	460.2	4	5	0.0001512	12.86	99.98	99.81	100	F	T	07-2020_Gnat2KO_C_RepBio1	T
AT3G11710.1		512	h	R	SKSGLTERFE	1.888	1.888	1.888	0	1						F	T	07-2020_Gnat2KO_C_RepBio1	F
AT2G19750.1		2	h	M	GKVHGSLARA	503.4	503.4	503.4	0	1						F	T	07-2020_Gnat2KO_C_RepBio1	T
AT3G11400.1		2	h	M	TIDSQQKTSK	500.3	500.3	500.3	0	2						F	T	07-2020_Gnat2KO_C_RepBio1	T
AT4G38970.1		48	h	A	ASSYADELVK	592.3	592.3	592.3	2	7	822.7	7.369	0.1214	0.01649	0.8878	F	T	07-2020_Gnat2KO_C_RepBio1	T
AT4G02530.1		74	h	A	AILEADDDEE	366.7	366.7	366.7	2	3	164.9	1.099	0.6028	0.5486	0.6624	F	T	07-2020_Gnat2KO_C_RepBio1	T
AT5G27670.1		1	l	-	MESSQATTKP	817.8	817.8	817.8	1	2	3.9e-05	1	100	100	100	F	T	07-2020_Gnat2KO_C_RepBio1	T
AT4G23670.1	AT2G01520.1 | AT4G14060.1	2	l	M	ATSGTYVTEV	913.7	913.7	913.7	2	3	0.0005939	7.243	99.94	99.57	99.99	F	F	07-2020_Gnat2KO_C_RepBio1	F
AT1G27595.2		2	l	M	AAPAAATARA	805.6	805.6	805.6	0	1						F	T	07-2020_Gnat2KO_C_RepBio1	T
AT3G52300.1		2	l	M	SGAGKKIADV	801.5	801.5	801.5	3	4	0.003695	1.666	99.63	99.39	99.78	F	T	07-2020_Gnat2KO_C_RepBio1	T
AT1G74310.1		642	h	Q	HSVSRLIGAP	3.294	3.294	3.294	0	2						F	T	07-2020_Gnat2KO_C_RepBio1	F
AT4G34290.1		52	h	A	ASSDPTTTTK	677.7	677.7	677.7	1	2	103.6	1	0.9561	0.9561	0.9561	F	T	07-2020_Gnat2KO_C_RepBio1	T
AT1G22940.1		20	h	A	SMTTTESVRK	247	247	247	0	1						F	T	07-2020_Gnat2KO_C_RepBio1	T
AT5G58080.1		147	h	P	SESDSVPSAS	4.651	4.651	4.651	0	1						F	T	07-2020_Gnat2KO_C_RepBio1	F
AT1G78630.1		58	h	C	EAEPTTTTSL	225.6	225.6	225.6	1	1	28.73	1	3.364	3.364	3.364	F	T	07-2020_Gnat2KO_C_RepBio1	T
AT4G29900.1		247	h	F	QNLNEEKRNI	3.863	3.863	3.863	0	1						F	T	07-2020_Gnat2KO_C_RepBio1	F
AT2G19740.1		1	l	-	MEKGKGRKEE	375.9	375.9	375.9	0	1						F	T	07-2020_Gnat2KO_C_RepBio1	T
AT3G20810.1		2	l	M	SGATTASSGD	687.6	687.6	687.6	0	1						F	T	07-2020_Gnat2KO_C_RepBio1	T
AT2G41530.1		2	l	M	ASGLSEIGST	881.7	881.7	881.7	3	4	0.001363	17.74	99.86	97.64	99.99	F	T	07-2020_Gnat2KO_C_RepBio1	T
AT1G76030.1		2	h	M	GTNDLDIEEG	619.9	619.9	619.9	0	1						F	T	07-2020_Gnat2KO_C_RepBio1	T
AT2G30950.1		83	h	A	DEQGVSSSRM	51.71	51.71	51.71	0	3						F	T	07-2020_Gnat2KO_C_RepBio1	F
AT1G80480.1		70	h	A	SATQTEDSDV	512.1	512.1	512.1	0	1						F	T	07-2020_Gnat2KO_C_RepBio1	T
AT4G24940.1		1	l	-	MDGEELTEQE	436.6	436.6	436.6	0	1						F	T	07-2020_Gnat2KO_C_RepBio1	T
AT3G18890.1		64	h	R	ASSVVTEASP	555.6	555.6	555.6	0	2						F	T	07-2020_Gnat2KO_C_RepBio1	T
AT5G27140.1		329	l	R	SLAAKSALAI	4.725	4.725	4.725	0	1						F	T	07-2020_Gnat2KO_C_RepBio1	F
AT4G29060.1		94	h	A	EDKETVASEK	63.92	63.92	63.92	0	1						F	T	07-2020_Gnat2KO_C_RepBio1	F
AT5G30510.1		46	h	A	VAMSSGQTKE	677.7	677.7	677.7	0	1						F	T	07-2020_Gnat2KO_C_RepBio1	T
AT2G44370.1		181	h	A	EEEEPKRGGG	3.623	3.623	3.623	0	1						F	T	07-2020_Gnat2KO_C_RepBio1	F
AT3G49850.1		167	l	R	LKYLTNVGTL	3.233	3.233	3.233	0	1						F	T	07-2020_Gnat2KO_C_RepBio1	F
AT5G63860.1		287	h	R	HTMALTSDGK	2.623	2.623	2.623	0	1						F	T	07-2020_Gnat2KO_C_RepBio1	F
AT4G11220.1		2	l	M	ADEHKHEESS	693	693	693	0	1						F	T	07-2020_Gnat2KO_C_RepBio1	T
AT1G02560.1		102	h	G	QGPPPMVQER	124.9	124.9	124.9	0	1						F	T	07-2020_Gnat2KO_C_RepBio1	F
AT4G18950.1		1	l	-	MEEDYQQPRF	322.3	322.3	322.3	0	1						F	T	07-2020_Gnat2KO_C_RepBio1	T
AT5G60200.1		40	l	P	SPATAVTRPQ	70.79	70.79	70.79	0	1						F	T	07-2020_Gnat2KO_C_RepBio1	F
AT1G26665.1	AT1G26665.2	159	h	R	EIRASSAAEA	2.867	2.867	2.867	0	2						T	T	07-2020_Gnat2KO_C_RepBio1	F
AT4G17210.1		316	h	S	LVGSLTVELD	3.313	3.313	3.313	0	2						F	T	07-2020_Gnat2KO_C_RepBio1	F
AT4G38970.1		211	h	R	YAAISQDSGL	4.706	4.706	4.706	0	1						F	T	07-2020_Gnat2KO_C_RepBio1	F
AT3G27160.1		82	h	F	SSGYNVQVFV	65.54	65.54	65.54	0	1						F	T	07-2020_Gnat2KO_C_RepBio1	F
ATCG00480.1		379	h	R	IVGEEHYETA	2.634	2.634	2.634	0	1						F	T	07-2020_Gnat2KO_C_RepBio1	F
AT4G22340.1		1	l	-	MQKEIAGDAP	433.3	433.3	433.3	0	2						F	T	07-2020_Gnat2KO_C_RepBio1	T
AT5G66675.1		10	l	T	MEDKSNSSRN	9.644	9.644	9.644	0	1						F	T	07-2020_Gnat2KO_C_RepBio1	F
AT2G45070.1		2	h	M	VGSGAPQRGS	1490	1490	1490	1	3	874700	1	0.0001143	0.0001143	0.0001143	F	T	07-2020_Gnat2KO_C_RepBio1	T
AT1G09310.1		2	h	M	GLVTEEVRAK	579	579	579	1	2	18.18	1	5.213	5.213	5.213	F	T	07-2020_Gnat2KO_C_RepBio1	T
AT1G11430.1		60	h	A	ATVDSDYSSK	947.9	947.9	947.9	1	1	32.08	1	3.023	3.023	3.023	F	T	07-2020_Gnat2KO_C_RepBio1	T
AT2G45730.1		1	l	-	MELNKDQTVM	343.2	343.2	343.2	0	1						F	T	07-2020_Gnat2KO_C_RepBio1	T
AT4G17300.1		60	h	C	TAVSESLGSG	604.3	604.3	604.3	1	3	6.527	1	13.29	13.29	13.29	F	T	07-2020_Gnat2KO_C_RepBio1	T
AT2G02780.1		222	l	K	KLNNLQSLDL	4.15	4.15	4.15	0	1						F	T	07-2020_Gnat2KO_C_RepBio1	F
AT5G51545.1		32	h	C	QNSQIESDTT	318.7	318.7	318.7	0	1						F	T	07-2020_Gnat2KO_C_RepBio1	T
AT3G04840.1	AT4G34670.1	2	h	M	AVGKNKRISK	670.6	670.6	670.6	1	1	326.9	1	0.305	0.305	0.305	F	F	07-2020_Gnat2KO_C_RepBio1	F
AT1G16560.1		23	h	A	SAGDADPDYR	97.85	97.85	97.85	0	1						F	T	07-2020_Gnat2KO_C_RepBio1	F
AT3G54890.1		55	h	R	PAYLDGSAPG	53.17	53.17	53.17	0	1						F	T	07-2020_Gnat2KO_C_RepBio1	F
AT3G51250.1		1	l	-	MNPSHGGDDK	300.8	300.8	300.8	0	1						F	T	07-2020_Gnat2KO_C_RepBio1	T
AT1G11650.1		2	l	M	MQQPPPGGIL	669.5	669.5	669.5	0	1						F	T	07-2020_Gnat2KO_C_RepBio1	T
AT3G23940.1		35	h	C	SAQSVTADPS	472.8	472.8	472.8	0	1						F	T	07-2020_Gnat2KO_C_RepBio1	T
AT5G03660.1		1	l	-	MQPTETSQPA	625.5	625.5	625.5	2	3	0.0007928	11.01	99.92	99.13	99.99	F	T	07-2020_Gnat2KO_C_RepBio1	T
AT5G55710.1		52	l	S	KGDDSVDASD	573.3	573.3	573.3	0	1						F	T	07-2020_Gnat2KO_C_RepBio1	T
AT5G17920.1		543	h	W	SAMAQSMTSR	4.259	4.259	4.259	0	1						F	T	07-2020_Gnat2KO_C_RepBio1	F
AT1G19770.1		2	l	M	AQNQQPIFQT	522.5	522.5	522.5	0	1						F	T	07-2020_Gnat2KO_C_RepBio1	T
AT4G31970.1		510	h	L	EILISPRLKE	1.603	1.603	1.603	0	1						F	T	07-2020_Gnat2KO_C_RepBio1	F
AT3G09050.1		36	h	L	SKSGDGTSDS	731.9	731.9	731.9	2	2	107.7	1.106	0.92	0.8326	1.017	F	T	07-2020_Gnat2KO_C_RepBio1	T
AT3G54010.1		2	h	M	AVGDQTEQNY	660.2	660.2	660.2	0	1						F	T	07-2020_Gnat2KO_C_RepBio1	T
ATCG00120.1		88	h	S	SVKATGKIAQ	53.56	53.56	53.56	0	1						F	T	07-2020_Gnat2KO_C_RepBio1	F
AT2G19940.1		38	h	A	SSSVKPEKDI	396.7	396.7	396.7	0	2						F	T	07-2020_Gnat2KO_C_RepBio1	T
ATCG00270.1		246	h	Y	SMVTANRFWS	2.513	2.513	2.513	0	1						F	T	07-2020_Gnat2KO_C_RepBio1	F
AT5G67030.1		61	h	A	ATALVEKEEK	905.9	905.9	905.9	2	2	48.91	3.784	2.004	0.5374	7.182	F	T	07-2020_Gnat2KO_C_RepBio1	T
AT1G02780.1		137	h	R	VLMESIHKSK	2.672	2.672	2.672	0	1						F	T	07-2020_Gnat2KO_C_RepBio1	F
AT1G64770.1		19	h	S	SISAPQTQTI	263.4	263.4	263.4	2	2	84.68	1.001	1.167	1.166	1.169	F	T	07-2020_Gnat2KO_C_RepBio1	T
AT4G30950.1		70	h	A	VAAPVAPPSA	360.6	360.6	360.6	0	2						F	T	07-2020_Gnat2KO_C_RepBio1	T
AT1G58270.1		83	h	S	QAVTTDTRTR	74.79	74.79	74.79	0	1						F	T	07-2020_Gnat2KO_C_RepBio1	F
AT4G28750.1		47	h	A	EDPAPASSSS	3485	3485	3485	0	2						F	T	07-2020_Gnat2KO_C_RepBio1	T
AT1G56070.1		578	h	M	SKSPNKHNRL	3.865	3.865	3.865	0	1						F	T	07-2020_Gnat2KO_C_RepBio1	F
AT5G36700.1		55	l	M	TSSNITPRAM	141.8	141.8	141.8	0	1						F	T	07-2020_Gnat2KO_C_RepBio1	T
AT4G15550.1		2	l	M	ANNNSNSPTG	346.7	346.7	346.7	0	2						F	T	07-2020_Gnat2KO_C_RepBio1	T
AT5G42950.1		2	l	M	ANSSAGSAAD	620.9	620.9	620.9	1	2	0.000166	1	99.98	99.98	99.98	F	T	07-2020_Gnat2KO_C_RepBio1	T
AT4G19390.1		78	l	S	ASTSTSAAVT	208.6	208.6	208.6	0	1						F	T	07-2020_Gnat2KO_C_RepBio1	T
AT5G08670.1		52	h	Y	ATSSPASSAA	600.4	600.4	600.4	0	2						F	T	07-2020_Gnat2KO_C_RepBio1	T
AT1G18470.1		171	l	K	LSGDVVALGW	2.541	2.541	2.541	0	1						F	T	07-2020_Gnat2KO_C_RepBio1	F
AT1G26850.1		2	h	M	ALKSSSADGK	654.8	654.8	654.8	0	1						F	T	07-2020_Gnat2KO_C_RepBio1	T
AT4G23100.1		75	h	A	ASPPTEEAVV	504.3	504.3	504.3	2	2	141.7	1.117	0.7006	0.6275	0.7822	F	T	07-2020_Gnat2KO_C_RepBio1	T
AT5G13390.1		1	l	-	MMPPELQPRL	291.9	291.9	291.9	0	1						F	T	07-2020_Gnat2KO_C_RepBio1	T
AT5G05860.1		106	l	R	VTCLIDDCGW	33.24	33.24	33.24	0	1						F	T	07-2020_Gnat2KO_C_RepBio1	F
AT5G46750.1		2	l	M	ATENLTDKNV	839.7	839.7	839.7	1	1	0.00822	1	99.18	99.18	99.18	F	T	07-2020_Gnat2KO_C_RepBio1	T
AT2G45290.1	AT3G60750.1 | AT2G45290.2	343	h	A	ALGEKEVEAT	58.51	29.26	58.51	0	1						T	F	07-2020_Gnat2KO_C_RepBio1	F
AT3G23600.1		117	l	K	GITAIGAAGM	2.838	2.838	2.838	0	1						F	T	07-2020_Gnat2KO_C_RepBio1	F
AT3G58600.1		1	l	-	MDQASSSSTM	537.8	537.8	537.8	2	2	0.003058	1.127	99.7	99.66	99.73	F	T	07-2020_Gnat2KO_C_RepBio1	T
AT4G32770.1		49	h	A	SISTPNSETD	444.3	444.3	444.3	0	1						F	T	07-2020_Gnat2KO_C_RepBio1	T
AT1G79040.1		42	h	A	SGVKKIKTDK	1531	1531	1531	4	9	52.45	1.42	1.871	1.325	2.636	F	T	07-2020_Gnat2KO_C_RepBio1	T
AT2G05070.1		256	h	W	SYATNFVPGK	1.04	1.04	1.04	0	1						F	T	07-2020_Gnat2KO_C_RepBio1	F
AT1G01580.1		2	h	M	EIEKSNNGGS	576.6	576.6	576.6	0	1						F	T	07-2020_Gnat2KO_C_RepBio1	T
AT1G51680.1		3	h	A	PQEQAVSQVM	17.68	17.68	17.68	0	2						F	T	07-2020_Gnat2KO_C_RepBio1	F
AT3G53420.1		2	h	M	AKDVEAVPGE	682.2	682.2	682.2	3	5	2.539	1.046	28.26	27.36	29.17	F	T	07-2020_Gnat2KO_C_RepBio1	T
AT4G21150.1		22	h	A	ASVFQPISDS	178.6	178.6	178.6	0	1						F	T	07-2020_Gnat2KO_C_RepBio1	T
AT3G30390.1		2	h	M	TVVGDVAPIP	538.8	538.8	538.8	0	1						F	T	07-2020_Gnat2KO_C_RepBio1	T
AT5G49530.1		1	l	-	MDFDDDDKPK	409.9	409.9	409.9	0	2						F	T	07-2020_Gnat2KO_C_RepBio1	T
AT2G30530.1		17	l	E	METEKDKERM	25.59	25.59	25.59	0	1						F	T	07-2020_Gnat2KO_C_RepBio1	F
AT5G06530.1		2	l	M	SMEKPPLASG	734.1	734.1	734.1	0	1						F	T	07-2020_Gnat2KO_C_RepBio1	T
AT1G06820.1		57	l	S	VSSSVVASTV	237.5	237.5	237.5	0	1						F	T	07-2020_Gnat2KO_C_RepBio1	T
AT5G66570.1		142	h	T	SFTVKADSVS	4.506	4.506	4.506	0	1						F	T	07-2020_Gnat2KO_C_RepBio1	F
AT1G24150.1	AT5G63510.1 | AT1G24150.2	124	h	L	AEAALAREGF	7.427	7.427	7.427	0	1						T	F	07-2020_Gnat2KO_C_RepBio1	F
AT2G35040.2	AT2G35040.1	2	h	M	AESQTAQRNQ	634.6	634.6	634.6	1	1	13.59	1	6.855	6.855	6.855	T	T	07-2020_Gnat2KO_C_RepBio1	T
AT1G48850.1		51	h	A	TGSSYGTHFR	174.5	174.5	174.5	0	1						F	T	07-2020_Gnat2KO_C_RepBio1	T
AT2G24200.1		2	l	M	AHTLGLTQPN	427.2	427.2	427.2	1	1	0.000673	1	99.93	99.93	99.93	F	T	07-2020_Gnat2KO_C_RepBio1	T
AT2G39730.1		62	h	K	EDKQTDGDRW	1162	1162	1162	0	1						F	T	07-2020_Gnat2KO_C_RepBio1	T
AT4G31990.1		45	h	M	TVAVKPSRFE	168.8	168.8	168.8	0	1						F	T	07-2020_Gnat2KO_C_RepBio1	T
AT3G54826.1		159	h	Y	ENGVVVVRCG	1.803	1.803	1.803	0	1						F	T	07-2020_Gnat2KO_C_RepBio1	F
AT1G01610.1		2	h	M	SPAKKSRSFP	699	699	699	0	1						F	T	07-2020_Gnat2KO_C_RepBio1	T
AT3G60750.1	AT2G45290.1 | AT2G45290.2	341	h	H	GAALGEKEVE	16.95	16.95	16.95	0	1						F	F	07-2020_Gnat2KO_C_RepBio1	F
AT2G28190.1		63	h	S	AAKKAVAVLK	467.9	467.9	467.9	1	3	102.8	1	0.9634	0.9634	0.9634	F	T	07-2020_Gnat2KO_C_RepBio1	T
AT3G46560.1		1	l	-	MDASMMAGLD	550.7	550.7	550.7	0	1						F	T	07-2020_Gnat2KO_C_RepBio1	T
AT2G14880.1		44	h	R	AVTSATESSE	2394	2394	2394	0	2						F	T	07-2020_Gnat2KO_C_RepBio1	T
AT5G06190.1		31	h	S	VLIVLGNMEL	107	107	107	0	1						F	T	07-2020_Gnat2KO_C_RepBio1	F
AT2G05520.1		66	h	Q	GGGGNYQGGG	40.52	40.52	40.52	0	1						F	T	07-2020_Gnat2KO_C_RepBio1	F
AT3G44890.1		43	h	S	QKKAKKLRKV	160.6	160.6	160.6	2	2	142.6	1.095	0.6964	0.6365	0.7619	F	T	07-2020_Gnat2KO_C_RepBio1	T
AT1G15810.1		245	h	S	LEELNQRLVK	2.433	2.433	2.433	0	1						F	T	07-2020_Gnat2KO_C_RepBio1	F
AT1G07890.1		149	l	Q	MGLSDKDIVA	3.09	3.09	3.09	0	3						F	T	07-2020_Gnat2KO_C_RepBio1	F
AT5G09650.1		60	h	A	IYNPQVKVQE	337.4	337.4	337.4	2	4	19.78	1.025	4.813	4.702	4.926	F	T	07-2020_Gnat2KO_C_RepBio1	T
AT5G26570.1		55	h	A	TSSSTIEEQR	328.4	328.4	328.4	0	1						F	T	07-2020_Gnat2KO_C_RepBio1	T
AT5G44290.1		436	h	K	YPPSKEIDAK	4.429	4.429	4.429	0	1						F	T	07-2020_Gnat2KO_C_RepBio1	F
AT2G21660.1		2	l	M	ASGDVEYRCF	485.1	485.1	485.1	2	2	0.0002532	5.754	99.97	99.85	100	F	T	07-2020_Gnat2KO_C_RepBio1	T
AT2G34480.1	AT1G29970.2 | AT1G29965.1 | AT2G34480.2 | AT3G14600.1	147	h	N	SKIKFPLVFR	4.535	4.535	4.535	0	1						T	F	07-2020_Gnat2KO_C_RepBio1	F
AT4G12390.1		129	h	L	KQVGRSGRDR	1.331	1.331	1.331	0	1						F	T	07-2020_Gnat2KO_C_RepBio1	F
AT5G27660.1		337	l	N	NLIVAQLKER	4.014	4.014	4.014	0	1						F	T	07-2020_Gnat2KO_C_RepBio1	F
AT2G15620.1		29	h	A	AQTTAPAEST	1941	1941	1941	1	1	19.75	1	4.82	4.82	4.82	F	T	07-2020_Gnat2KO_C_RepBio1	T
AT4G10840.1		2	h	M	PAMPGLVSVK	598.7	598.7	598.7	0	1						F	T	07-2020_Gnat2KO_C_RepBio1	T
AT3G48500.1		41	h	R	GFSSDEFPVD	157.6	157.6	157.6	0	1						F	T	07-2020_Gnat2KO_C_RepBio1	T
AT4G33010.1		68	h	S	ISVDAVKPSD	205	205	205	1	2	175.3	1	0.5671	0.5671	0.5671	F	T	07-2020_Gnat2KO_C_RepBio1	T
AT5G35970.1		50	h	C	SGVNGGSSVT	152.7	152.7	152.7	1	2	63.01	1	1.562	1.562	1.562	F	T	07-2020_Gnat2KO_C_RepBio1	T
AT4G04470.1		2	l	M	GSSPPKKTTL	603.4	603.4	603.4	0	1						F	T	07-2020_Gnat2KO_C_RepBio1	T
AT3G13490.1		48	h	S	AASSSSSSAT	1519	1519	1519	0	1						F	T	07-2020_Gnat2KO_C_RepBio1	T
AT2G17630.1		51	h	C	ASASTTVGSE	575.7	575.7	575.7	0	1						F	T	07-2020_Gnat2KO_C_RepBio1	T
AT1G05500.1		222	h	G	LSEAIEETIR	3.608	3.608	3.608	0	1						F	T	07-2020_Gnat2KO_C_RepBio1	F
AT2G03430.1		1	l	-	MEIATDTAKQ	377.7	377.7	377.7	0	1						F	T	07-2020_Gnat2KO_C_RepBio1	T
AT3G46780.1		460	h	R	NLPPKKAVVK	5.784	5.784	5.784	0	1						F	T	07-2020_Gnat2KO_C_RepBio1	F
AT5G63120.2		570	l	G	GFGDKRSRST	5.134	5.134	5.134	0	1						F	T	07-2020_Gnat2KO_C_RepBio1	F
AT5G64500.1		1	l	-	MDVDGEGDRG	331.8	331.8	331.8	0	1						F	T	07-2020_Gnat2KO_C_RepBio1	T
ATCG00280.1		344	h	R	SPTGEVIFGG	3.628	3.628	3.628	0	2						F	T	07-2020_Gnat2KO_C_RepBio1	F
AT3G20170.1		2	l	M	GSSETESESR	744	744	744	0	1						F	T	07-2020_Gnat2KO_C_RepBio1	T
AT2G34430.1	AT1G29930.1 | AT1G29910.1 | AT1G29920.1 | AT2G34420.1	83	h	A	GLSADPETFA	184	184	184	0	1						F	F	07-2020_Gnat2KO_C_RepBio1	F
AT1G35720.1		2	l	M	ATLKVSDSVP	895.5	895.5	895.5	3	6	0.00504	3.178	99.5	98.42	99.84	F	T	07-2020_Gnat2KO_C_RepBio1	T
AT1G24510.1		2	l	M	ALAFDEFGRP	517.6	517.6	517.6	0	1						F	T	07-2020_Gnat2KO_C_RepBio1	T
AT3G62590.1		431	l	K	LGLPKSHLLG	2.492	2.492	2.492	0	1						F	T	07-2020_Gnat2KO_C_RepBio1	F
AT1G12150.1		387	l	A	NMNRKIESLK	3.81	3.81	3.81	0	3						F	T	07-2020_Gnat2KO_C_RepBio1	F
AT4G39460.1		39	h	A	SVNTQEDKPF	215.2	215.2	215.2	0	1						F	T	07-2020_Gnat2KO_C_RepBio1	T
AT2G39730.1		256	h	M	NIADNPTNVQ	8.585	8.585	8.585	0	2						F	T	07-2020_Gnat2KO_C_RepBio1	F
AT5G49510.1		2	l	M	SSSSPSGSGS	876.4	876.4	876.4	0	1						F	T	07-2020_Gnat2KO_C_RepBio1	T
AT4G35450.1		2	l	M	ASNSEKNPLL	797.3	797.3	797.3	0	1						F	T	07-2020_Gnat2KO_C_RepBio1	T
AT4G03560.1		1	l	-	MEDPLIGRDS	414.1	414.1	414.1	0	1						F	T	07-2020_Gnat2KO_C_RepBio1	T
AT1G04020.1		58	h	S	GCPVCKSKHP	75.1	75.1	75.1	0	1						F	T	07-2020_Gnat2KO_C_RepBio1	F
AT1G43860.1		2	l	M	SKTLVQPVGQ	758.9	758.9	758.9	0	1						F	T	07-2020_Gnat2KO_C_RepBio1	T
AT5G20720.1		51	h	K	AASVVAPKYT	2163	2163	2163	0	1						F	T	07-2020_Gnat2KO_C_RepBio1	T
AT1G17680.1		359	h	G	KELSSSLKIR	1.858	1.858	1.858	0	1						F	T	07-2020_Gnat2KO_C_RepBio1	F
AT2G33380.1		2	l	M	AGEAEALATT	946.5	946.5	946.5	1	1	0.006311	1	99.37	99.37	99.37	F	T	07-2020_Gnat2KO_C_RepBio1	T
AT5G50580.1		1	l	-	MDGDELTEQE	428.9	428.9	428.9	0	1						F	T	07-2020_Gnat2KO_C_RepBio1	T
ATCG00720.1		2	h	M	SKVYDWFEER	444	444	444	0	1						F	T	07-2020_Gnat2KO_C_RepBio1	T
AT3G20050.1		2	l	M	SISAQNPDIS	932.4	932.4	932.4	0	2						F	T	07-2020_Gnat2KO_C_RepBio1	T
ATCG00280.1		392	h	R	SAEYMTHAPL	4.627	4.627	4.627	0	4						F	T	07-2020_Gnat2KO_C_RepBio1	F
AT1G04390.1		542	l	R	KQGLEILLSF	2.842	2.842	2.842	0	1						F	T	07-2020_Gnat2KO_C_RepBio1	F
ATCG00330.1		2	h	M	AKKSLIYREK	593.9	593.9	593.9	1	2	316.9	1	0.3146	0.3146	0.3146	F	T	07-2020_Gnat2KO_C_RepBio1	T
AT4G33210.1		922	l	K	LGCPRLASLF	4.759	4.759	4.759	0	1						F	T	07-2020_Gnat2KO_C_RepBio1	F
AT2G07698.1		412	h	R	KSVHEPMQTG	4.103	4.103	4.103	0	2						F	T	07-2020_Gnat2KO_C_RepBio1	F
AT2G40490.1		37	h	C	SVEGTTVTER	390.3	390.3	390.3	1	1	266.6	1	0.3737	0.3737	0.3737	F	T	07-2020_Gnat2KO_C_RepBio1	T
AT2G29630.1		118	h	R	VHLSGGEPAF	2.424	2.424	2.424	0	1						F	T	07-2020_Gnat2KO_C_RepBio1	F
AT5G55720.1		130	l	K	QDLQVASYKT	2.455	2.455	2.455	0	1						F	T	07-2020_Gnat2KO_C_RepBio1	F
AT5G08300.1		43	h	F	ASDPHPPAAV	269.5	269.5	269.5	0	2						F	T	07-2020_Gnat2KO_C_RepBio1	T
AT2G33040.1		67	h	K	MVAASKLRAV	88.09	88.09	88.09	0	1						F	T	07-2020_Gnat2KO_C_RepBio1	F
AT3G08950.1		30	l	S	ASSPSPACIS	215.5	215.5	215.5	1	1	0.000163	1	99.98	99.98	99.98	F	T	07-2020_Gnat2KO_C_RepBio1	T
AT4G10340.1		79	h	R	SEIPEYLNGE	50.34	50.34	50.34	0	1						F	T	07-2020_Gnat2KO_C_RepBio1	F
AT5G53850.4	AT5G53850.1 | AT5G53850.3	163	h	H	SQIKDSQYER	2.315	2.315	2.315	0	1						T	T	07-2020_Gnat2KO_C_RepBio1	F
AT4G12800.1		51	h	R	AVKSDKTTFQ	284.3	284.3	284.3	0	1						F	T	07-2020_Gnat2KO_C_RepBio1	T
AT1G03630.1		69	h	Q	TVTATPPANE	734	734	734	4	4	66.57	1.223	1.48	1.213	1.805	F	T	07-2020_Gnat2KO_C_RepBio1	T
AT1G15820.1		30	h	A	SGVGTGAQRV	176.5	176.5	176.5	0	1						F	T	07-2020_Gnat2KO_C_RepBio1	T
AT1G12220.1		229	h	I	AEKVGLGGME	4.846	4.846	4.846	0	1						F	T	07-2020_Gnat2KO_C_RepBio1	F
AT1G08830.1		2	h	M	AKGVAVLNSS	629.4	629.4	629.4	0	1						F	T	07-2020_Gnat2KO_C_RepBio1	T
AT4G28440.1		2	l	M	ATTGTAAVAT	1295	1295	1295	1	2	0.000144	1	99.99	99.99	99.99	F	T	07-2020_Gnat2KO_C_RepBio1	T
AT2G21385.1		62	l	A	VKGDPEDAFK	604.7	604.7	604.7	1	3	0.3976	1	71.55	71.55	71.55	F	T	07-2020_Gnat2KO_C_RepBio1	T
AT1G53560.1		2	h	M	GKEKDKNRGA	484.3	484.3	484.3	0	1						F	T	07-2020_Gnat2KO_C_RepBio1	T
AT2G18740.1		2	l	M	ASTKVQRIMT	548.4	548.4	548.4	0	1						F	T	07-2020_Gnat2KO_C_RepBio1	T
AT1G15250.1		26	h	R	SFHIQKSRCS	90	90	90	0	1						F	T	07-2020_Gnat2KO_C_RepBio1	F
AT4G38370.1		1	l	-	MDSSSVGNTN	312.5	312.5	312.5	0	1						F	T	07-2020_Gnat2KO_C_RepBio1	T
AT2G03440.1		85	h	R	HESDKLDKAK	45.32	45.32	45.32	0	1						F	T	07-2020_Gnat2KO_C_RepBio1	F
AT2G26890.1		669	l	R	TIAEEDAIAA	7.696	7.696	7.696	0	1						F	T	07-2020_Gnat2KO_C_RepBio1	F
AT5G42240.1		27	h	G	YPEEDLVVRL	72.47	72.47	72.47	0	1						F	T	07-2020_Gnat2KO_C_RepBio1	F
AT4G23650.1		37	h	R	GSSGSGTVGS	208.5	208.5	208.5	0	1						F	T	07-2020_Gnat2KO_C_RepBio1	T
AT5G35620.1		2	l	M	ATDDVNEPLP	772.5	772.5	772.5	1	1	0.01296	1	98.72	98.72	98.72	F	T	07-2020_Gnat2KO_C_RepBio1	T
ATCG00340.1		300	h	H	SIKDLLEAHI	4.555	4.555	4.555	0	1						F	T	07-2020_Gnat2KO_C_RepBio1	F
AT3G02080.1		2	l	M	ATGKTVKDVS	631.8	631.8	631.8	0	2						F	T	07-2020_Gnat2KO_C_RepBio1	T
AT5G35630.1		52	h	A	LQSDNSTVNR	145.3	145.3	145.3	1	5	360.6	1	0.2766	0.2766	0.2766	F	T	07-2020_Gnat2KO_C_RepBio1	T
AT5G48790.1		51	h	C	SVSGGYNNNT	111.4	111.4	111.4	0	1						F	T	07-2020_Gnat2KO_C_RepBio1	F
AT3G27380.1		29	h	W	TSTGAEAETK	288.5	288.5	288.5	0	2						F	T	07-2020_Gnat2KO_C_RepBio1	T
AT1G11870.2		51	h	F	SASAAVQDIP	255.6	255.6	255.6	0	1						F	T	07-2020_Gnat2KO_C_RepBio1	T
AT2G39730.1		252	h	N	ATLMNIADNP	10.73	10.73	10.73	0	1						F	T	07-2020_Gnat2KO_C_RepBio1	F
AT4G05180.1		83	h	A	EAIPIKVGGP	195.6	195.6	195.6	2	3	1221	3.843	0.08186	0.02131	0.3139	F	T	07-2020_Gnat2KO_C_RepBio1	T
AT1G09010.1		492	h	S	DKDSDPSVYL	4.086	4.086	4.086	0	1						F	T	07-2020_Gnat2KO_C_RepBio1	F
AT4G02030.1		2	l	M	ATEAAPMDEK	766.4	766.4	766.4	0	1						F	T	07-2020_Gnat2KO_C_RepBio1	T
AT1G32210.1		2	h	M	VKSTSKDAQD	769.4	769.4	769.4	0	1						F	T	07-2020_Gnat2KO_C_RepBio1	T
AT3G01880.1		489	l	Q	GGGKSGIRND	3.439	3.439	3.439	0	1						F	T	07-2020_Gnat2KO_C_RepBio1	F
AT3G02200.2		2	l	M	TTIVPTSEEN	607.7	607.7	607.7	0	1						F	T	07-2020_Gnat2KO_C_RepBio1	T
AT1G20693.1		1	h	-	MKGAKSKTET	689.5	689.5	689.5	0	2						F	T	07-2020_Gnat2KO_C_RepBio1	T
AT2G25970.1		2	l	M	ADESQYSSDT	694.1	694.1	694.1	1	1	0.004882	1	99.51	99.51	99.51	F	T	07-2020_Gnat2KO_C_RepBio1	T
AT5G45300.1		59	l	N	DVNNGNIAGI	95.26	95.26	95.26	0	1						F	T	07-2020_Gnat2KO_C_RepBio1	F
AT1G29930.1	AT1G29910.1 | AT1G29920.1 | AT2G34420.1 | AT2G34430.1	81	h	W	DTAGLSADPE	309.6	309.6	309.6	0	1						F	F	07-2020_Gnat2KO_C_RepBio1	F
AT5G04360.1		493	h	K	ESVLDKIVPG	3.559	3.559	3.559	0	1						F	T	07-2020_Gnat2KO_C_RepBio1	F
AT1G17490.1		2	l	M	AEPKQSSLSE	950.3	950.3	950.3	0	1						F	T	07-2020_Gnat2KO_C_RepBio1	T
AT5G49810.1		970	l	R	LKEVLQNSGW	3.048	3.048	3.048	0	1						F	T	07-2020_Gnat2KO_C_RepBio1	F
AT4G05180.1		88	h	I	KVGGPPLPSG	299.3	299.3	299.3	0	1						F	T	07-2020_Gnat2KO_C_RepBio1	T
AT5G23830.1		81	l	R	SGDFTGLLKT	82.4	82.4	82.4	0	1						F	T	07-2020_Gnat2KO_C_RepBio1	F
AT5G41770.1		2	l	M	ASGGKDSDRT	623.2	623.2	623.2	0	1						F	T	07-2020_Gnat2KO_C_RepBio1	T
AT2G01830.1		715	h	R	GQINFISRPH	1.72	1.72	1.72	0	1						F	T	07-2020_Gnat2KO_C_RepBio1	F
AT5G54480.1		238	h	R	ESSSVASEID	4.499	4.499	4.499	0	1						F	T	07-2020_Gnat2KO_C_RepBio1	F
AT5G45950.1		24	h	S	LDVHLLRQLA	123.9	123.9	123.9	1	1	40.98	1	2.382	2.382	2.382	F	T	07-2020_Gnat2KO_C_RepBio1	F
AT2G17240.1		63	h	A	PEEEKLTRRN	123.3	123.3	123.3	0	1						F	T	07-2020_Gnat2KO_C_RepBio1	F
AT2G39730.1		190	h	M	SAGELESGNA	6.925	6.925	6.925	0	2						F	T	07-2020_Gnat2KO_C_RepBio1	F
AT2G26080.1		88	h	R	HNSATPDEQA	44.6	44.6	44.6	0	1						F	T	07-2020_Gnat2KO_C_RepBio1	F
AT1G09210.1		23	h	A	AVIFEERFDD	180.8	180.8	180.8	1	1	977.3	1	0.1022	0.1022	0.1022	F	T	07-2020_Gnat2KO_C_RepBio1	T
AT1G24030.1	AT1G52290.1 | AT1G52290.2 | AT2G18470.1 | AT2G18470.2 | AT2G18470.3 | AT2G18470.4	180	l	R	IALGAAKGLA	4.403	4.403	4.403	0	1						F	F	07-2020_Gnat2KO_C_RepBio1	F
AT1G78900.1		2	h	M	PAFYGGKLTT	522.4	522.4	522.4	1	2	66.27	1	1.487	1.487	1.487	F	T	07-2020_Gnat2KO_C_RepBio1	T
AT1G01960.1		2	l	M	ASTEVDSRLG	758.1	758.1	758.1	0	2						F	T	07-2020_Gnat2KO_C_RepBio1	T
AT1G15820.1		179	h	W	SKTAENFANY	2.83	2.83	2.83	0	2						F	T	07-2020_Gnat2KO_C_RepBio1	F
AT4G16450.1		1	l	-	MNTDITALEK	388	388	388	0	1						F	T	07-2020_Gnat2KO_C_RepBio1	T
AT4G17430.1		99	l	E	FKNALLMAGI	24.34	24.34	24.34	0	1						F	T	07-2020_Gnat2KO_C_RepBio1	F
AT1G16080.1		52	h	A	KKLAPAVIVG	374.9	374.9	374.9	0	1						F	T	07-2020_Gnat2KO_C_RepBio1	T
AT5G65500.1		394	h	M	ITEIEKLRSQ	3.205	3.205	3.205	0	1						F	T	07-2020_Gnat2KO_C_RepBio1	F
AT1G27970.1		2	l	M	SQMDPDAVSK	470.1	470.1	470.1	0	1						F	T	07-2020_Gnat2KO_C_RepBio1	T
AT3G19050.1		753	h	R	NQLFQFLDEN	1.212	1.212	1.212	0	1						F	T	07-2020_Gnat2KO_C_RepBio1	F
AT4G01310.1		43	h	A	SGTVLVEKSE	499.2	499.2	499.2	3	3	134.8	1.086	0.7362	0.6784	0.7988	F	T	07-2020_Gnat2KO_C_RepBio1	T
AT3G18890.1		65	h	A	SSVVTEASPT	1119	1119	1119	0	2						F	T	07-2020_Gnat2KO_C_RepBio1	T
AT2G17972.1		41	h	C	VNSGGDEEKI	189	189	189	0	1						F	T	07-2020_Gnat2KO_C_RepBio1	T
AT4G18480.1		64	l	N	VATEINSTEQ	240.6	240.6	240.6	1	3	0.3366	1	74.82	74.82	74.82	F	T	07-2020_Gnat2KO_C_RepBio1	T
AT5G30510.1		45	h	A	AVAMSSGQTK	805.5	805.5	805.5	2	4	130.1	1.028	0.7626	0.7418	0.784	F	T	07-2020_Gnat2KO_C_RepBio1	T
AT3G60850.1		124	h	R	EGRLATPAEI	4.493	4.493	4.493	0	1						F	T	07-2020_Gnat2KO_C_RepBio1	F
AT5G03560.1		26	l	R	FSASDITSSA	190	190	190	0	1						F	T	07-2020_Gnat2KO_C_RepBio1	T
AT3G22231.1		1	l	-	MNQSAQNYFS	405.3	405.3	405.3	2	2	0.001771	11.65	99.82	97.98	99.98	F	T	07-2020_Gnat2KO_C_RepBio1	T
AT1G02560.1		101	h	Q	GQGPPPMVQE	216.2	216.2	216.2	0	1						F	T	07-2020_Gnat2KO_C_RepBio1	T
AT3G46340.1		111	h	R	ATALYGNYDG	26.2	26.2	26.2	0	1						F	T	07-2020_Gnat2KO_C_RepBio1	F
AT5G01280.1		345	h	K	TNNDDGRLIS	4.693	4.693	4.693	0	1						F	T	07-2020_Gnat2KO_C_RepBio1	F
AT1G11930.1		1	l	-	MNEEEPDKEH	403.9	403.9	403.9	0	1						F	T	07-2020_Gnat2KO_C_RepBio1	T
AT5G48140.1		314	l	K	PSTIKLANIS	2.021	2.021	2.021	0	1						F	T	07-2020_Gnat2KO_C_RepBio1	F
AT5G65720.1		28	h	L	STAAAATEVN	139.5	139.5	139.5	0	1						F	T	07-2020_Gnat2KO_C_RepBio1	T
ATCG00490.2		2	l	M	PQTETKASVG	687.2	687.2	687.2	4	8	0.001412	8.242	99.86	98.85	99.98	F	T	07-2020_Gnat2KO_C_RepBio1	T
AT2G21390.1		207	h	G	VNWASFHPTL	3.911	3.911	3.911	0	1						F	T	07-2020_Gnat2KO_C_RepBio1	F
AT2G05520.4	AT2G05520.1 | AT2G05520.6	59	h	Q	GGGGNYQGGG	89.48	89.48	89.48	0	1						T	T	07-2020_Gnat2KO_C_RepBio1	F
AT3G54050.1		60	h	M	AVAADAAETK	1935	1935	1935	3	6	132.7	1.516	0.7477	0.4944	1.129	F	T	07-2020_Gnat2KO_C_RepBio1	T
AT4G33030.1		63	h	A	TAVPITQQAP	227.3	227.3	227.3	1	2	4.948	1	16.81	16.81	16.81	F	T	07-2020_Gnat2KO_C_RepBio1	T
AT4G28660.1		69	h	M	MVKPALQFIQ	115.8	115.8	115.8	1	3	72.4	1	1.362	1.362	1.362	F	T	07-2020_Gnat2KO_C_RepBio1	F
AT5G36870.3		1488	h	Q	IVFLMAMPMI	2.375	2.375	2.375	0	1						F	T	07-2020_Gnat2KO_C_RepBio1	F
AT2G03000.1		427	l	T	SSLMTLTRFI	3.226	3.226	3.226	0	1						F	T	07-2020_Gnat2KO_C_RepBio1	F
AT2G45070.1		1	l	-	MVGSGAPQRG	853.3	853.3	853.3	0	1						F	T	07-2020_Gnat2KO_C_RepBio1	T
AT3G53870.1		2	l	M	TTQISKKRKF	479.9	479.9	479.9	0	1						F	T	07-2020_Gnat2KO_C_RepBio1	T
AT3G52230.1		2	l	M	AEEAQVDRSN	770	770	770	1	1	0.006091	1	99.39	99.39	99.39	F	T	07-2020_Gnat2KO_C_RepBio1	T
AT1G17880.1		8	h	M	KMANTVRTGG	15.06	15.06	15.06	0	1						F	T	07-2020_Gnat2KO_C_RepBio1	F
AT2G40380.1		2	l	M	SSSPAILPVT	796.2	796.2	796.2	0	1						F	T	07-2020_Gnat2KO_C_RepBio1	T
AT2G34480.2	AT1G29970.2 | AT1G29965.1 | AT2G34480.1 | AT3G14600.1	186	h	N	SKIKFPLVFR	4.535	4.535	4.535	0	1						T	F	07-2020_Gnat2KO_C_RepBio1	F
AT4G21280.1		76	h	A	DAISIKVGPP	218.9	218.9	218.9	4	5	489.8	9.197	0.2038	0.0222	1.843	F	T	07-2020_Gnat2KO_C_RepBio1	T
AT4G22200.1		329	h	N	SIEAASNFVN	3.949	3.949	3.949	0	1						F	T	07-2020_Gnat2KO_C_RepBio1	F
AT2G28000.1		464	h	L	VHLSTVIPAI	6.563	6.563	6.563	0	1						F	T	07-2020_Gnat2KO_C_RepBio1	F
ATCG00480.1		355	h	R	GLAAKGIYPA	5.357	5.357	5.357	0	1						F	T	07-2020_Gnat2KO_C_RepBio1	F
AT5G49910.1	AT4G24280.1	78	h	N	EKVVGIDLGT	171.9	171.9	171.9	1	2	173.7	1	0.5723	0.5723	0.5723	F	F	07-2020_Gnat2KO_C_RepBio1	F
AT1G61010.1		2	l	M	ASSSTSLKRR	763.9	763.9	763.9	0	1						F	T	07-2020_Gnat2KO_C_RepBio1	T
AT2G20190.1		1	l	-	MEEALEMARA	352.6	352.6	352.6	0	1						F	T	07-2020_Gnat2KO_C_RepBio1	T
AT1G12900.2	AT1G12900.1	162	h	H	SYTGDQRLLD	3.327	3.327	3.327	0	2						T	T	07-2020_Gnat2KO_C_RepBio1	F
AT2G36580.1		1	h	-	MHSSHLLLEE	350.3	350.3	350.3	0	1						F	T	07-2020_Gnat2KO_C_RepBio1	T
AT5G20890.1		2	h	M	PIDKIFKDDA	598.3	598.3	598.3	1	2	59.55	1	1.652	1.652	1.652	F	T	07-2020_Gnat2KO_C_RepBio1	T
AT1G45474.1		33	h	K	AAGGGINPTV	319.8	319.8	319.8	1	2	24.45	1	3.93	3.93	3.93	F	T	07-2020_Gnat2KO_C_RepBio1	T
AT2G01470.1		2	l	M	ANQSTETNQP	588.3	588.3	588.3	0	1						F	T	07-2020_Gnat2KO_C_RepBio1	T
AT1G24460.1		562	l	M	SLSAEMEEKS	8.573	8.573	8.573	0	1						F	T	07-2020_Gnat2KO_C_RepBio1	F
AT5G63860.1		2	l	M	AEDMAADEVT	697.8	697.8	697.8	0	2						F	T	07-2020_Gnat2KO_C_RepBio1	T
AT5G12080.1		691	h	T	ITFQENRERN	1.432	1.432	1.432	0	1						F	T	07-2020_Gnat2KO_C_RepBio1	F
AT5G04885.1		24	h	G	DGEYLLYKDP	117.2	117.2	117.2	0	2						F	T	07-2020_Gnat2KO_C_RepBio1	F
AT4G37460.1		2	l	M	ATATATSERF	804.7	804.7	804.7	0	1						F	T	07-2020_Gnat2KO_C_RepBio1	T
AT3G09050.1		37	h	S	KSGDGTSDSD	754.7	754.7	754.7	1	1	72.53	1	1.36	1.36	1.36	F	T	07-2020_Gnat2KO_C_RepBio1	T
AT3G04710.1		2	h	M	APDASTALAA	543	543	543	0	1						F	T	07-2020_Gnat2KO_C_RepBio1	T
AT4G18440.1		47	h	C	SVSTTTDSPK	348.9	348.9	348.9	0	2						F	T	07-2020_Gnat2KO_C_RepBio1	T
AT3G11630.1		67	h	K	AQADDLPLVG	363.1	363.1	363.1	1	1	10340	1	0.009674	0.009674	0.009674	F	T	07-2020_Gnat2KO_C_RepBio1	T
AT3G16470.1		2	l	M	AKKLEAQGGR	583.1	583.1	583.1	1	1	0.3513	1	74	74	74	F	T	07-2020_Gnat2KO_C_RepBio1	T
AT2G38120.1		2	l	M	SEGVEAIVAN	564.4	564.4	564.4	0	2						F	T	07-2020_Gnat2KO_C_RepBio1	T
AT3G47590.1		50	l	R	MDPSKGIQEQ	45.52	45.52	45.52	0	1						F	T	07-2020_Gnat2KO_C_RepBio1	F
AT2G47820.1		667	h	N	VSQISLEREA	2.856	2.856	2.856	0	1						F	T	07-2020_Gnat2KO_C_RepBio1	F
AT4G13780.1		240	l	A	WLRDGLRQRC	2.938	2.938	2.938	0	1						F	T	07-2020_Gnat2KO_C_RepBio1	F
AT1G20020.1		57	h	A	QITTETDTPT	647.1	647.1	647.1	1	3	78.87	1	1.252	1.252	1.252	F	T	07-2020_Gnat2KO_C_RepBio1	T
AT5G63510.1	AT1G24150.1 | AT1G24150.2	24	h	A	AEAALARKTE	303.6	303.6	303.6	1	1	25890	1	0.003863	0.003863	0.003863	F	F	07-2020_Gnat2KO_C_RepBio1	F
AT1G05940.1		2	l	M	GGHEGFSNQR	274.4	274.4	274.4	0	1						F	T	07-2020_Gnat2KO_C_RepBio1	T
AT4G28750.1		46	h	A	AEDPAPASSS	5562	5562	5562	2	6	46.76	1.077	2.094	1.946	2.252	F	T	07-2020_Gnat2KO_C_RepBio1	T
AT4G19750.1		317	h	N	QSIVSKVRYA	1.391	1.391	1.391	0	1						F	T	07-2020_Gnat2KO_C_RepBio1	F
AT1G78915.1		25	h	C	SDSNPKRGFG	259.8	259.8	259.8	0	1						F	T	07-2020_Gnat2KO_C_RepBio1	T
AT3G60750.1		66	h	R	AAAVETVEPT	1137	1137	1137	0	1						F	T	07-2020_Gnat2KO_C_RepBio1	T
AT1G50140.1		75	h	F	SSEGDGNNAS	144.9	144.9	144.9	0	1						F	T	07-2020_Gnat2KO_C_RepBio1	T
AT2G29630.1		55	h	A	TLTFDPPTTN	158.9	158.9	158.9	0	1						F	T	07-2020_Gnat2KO_C_RepBio1	T
AT1G29880.1		40	l	P	MDATEQSLRQ	88.91	88.91	88.91	0	2						F	T	07-2020_Gnat2KO_C_RepBio1	F
AT4G15630.1		1	l	-	MEHESKNKVD	364.5	364.5	364.5	1	1	0.000509	1	99.95	99.95	99.95	F	T	07-2020_Gnat2KO_C_RepBio1	T
AT5G08160.1		51	h	A	DASSAASGGG	250.1	250.1	250.1	0	1						F	T	07-2020_Gnat2KO_C_RepBio1	T
AT2G45290.1	AT3G60750.1 | AT2G45290.2	342	h	G	AALGEKEVEA	64.33	32.16	64.33	0	1						T	F	07-2020_Gnat2KO_C_RepBio1	F
AT5G22800.1		57	h	K	SSSVSVQPVS	484.8	484.8	484.8	0	2						F	T	07-2020_Gnat2KO_C_RepBio1	T
AT3G22230.1		2	h	M	VKFLKQNKAV	433.9	433.9	433.9	1	1	417.2	1	0.2391	0.2391	0.2391	F	T	07-2020_Gnat2KO_C_RepBio1	T
AT1G79040.1		43	h	S	GVKKIKTDKP	985	985	985	1	3	70.02	1	1.408	1.408	1.408	F	T	07-2020_Gnat2KO_C_RepBio1	T
AT3G19990.1		2	l	M	GSSSSPSPND	826.9	826.9	826.9	0	1						F	T	07-2020_Gnat2KO_C_RepBio1	T
AT1G09340.1		51	h	A	SSEKKILIMG	160.3	160.3	160.3	1	2	52310	1	0.001912	0.001912	0.001912	F	T	07-2020_Gnat2KO_C_RepBio1	T
AT2G34420.1	AT1G29930.1 | AT1G29910.1 | AT1G29920.1 | AT2G34430.1	82	h	A	GLSADPETFA	184	184	184	0	1						F	F	07-2020_Gnat2KO_C_RepBio1	F
AT1G27450.1		62	l	M	ATEDVQDPRI	245.3	245.3	245.3	2	2	0.0004584	4.021	99.95	99.82	99.99	F	T	07-2020_Gnat2KO_C_RepBio1	T
AT4G33090.1		1	l	-	MDQFKGEPRL	352.7	352.7	352.7	0	1						F	T	07-2020_Gnat2KO_C_RepBio1	T
AT1G20696.1		1	h	-	MKGAKSKAET	620.3	620.3	620.3	1	2	8.318	1	10.73	10.73	10.73	F	T	07-2020_Gnat2KO_C_RepBio1	T
AT3G12490.1		2	l	M	ALVGGVGDVP	705.7	705.7	705.7	2	4	0.003198	1.401	99.68	99.55	99.77	F	T	07-2020_Gnat2KO_C_RepBio1	T
AT4G11150.1		1	l	-	MNDGDVSRQI	263.6	263.6	263.6	1	1	0.002826	1	99.72	99.72	99.72	F	T	07-2020_Gnat2KO_C_RepBio1	T
AT4G27440.1		67	h	A	QTAATSSPTV	1632	1632	1632	1	1	152	1	0.6537	0.6537	0.6537	F	T	07-2020_Gnat2KO_C_RepBio1	T
AT3G25070.1		177	h	R	SSGANVSGSS	4.014	4.014	4.014	0	1						F	T	07-2020_Gnat2KO_C_RepBio1	F
AT1G54340.1		1	l	-	MEFEKIKVIN	360.9	360.9	360.9	0	1						F	T	07-2020_Gnat2KO_C_RepBio1	T
AT1G01340.1		111	h	K	LEIAASLLRT	27.75	27.75	27.75	0	1						F	T	07-2020_Gnat2KO_C_RepBio1	F
AT3G04650.1		40	h	C	DSQNNTGKSN	104.4	104.4	104.4	0	1						F	T	07-2020_Gnat2KO_C_RepBio1	F
AT2G39730.1		61	h	V	KEDKQTDGDR	1373	1373	1373	1	1	214.5	1	0.4639	0.4639	0.4639	F	T	07-2020_Gnat2KO_C_RepBio1	T
AT1G17050.1		61	h	R	AVPAKSKENS	195.6	195.6	195.6	0	2						F	T	07-2020_Gnat2KO_C_RepBio1	T
AT1G76720.1		1126	h	R	IASIENNHKP	3.552	3.552	3.552	0	6						F	T	07-2020_Gnat2KO_C_RepBio1	F
AT4G08390.4		92	h	N	STTAATKSSS	533.7	533.7	533.7	1	3	92.12	1	1.074	1.074	1.074	F	T	07-2020_Gnat2KO_C_RepBio1	T
AT4G09000.1		2	l	M	ATPGASSARD	581	581	581	1	1	0.000576	1	99.94	99.94	99.94	F	T	07-2020_Gnat2KO_C_RepBio1	T
AT5G01260.1		65	h	R	SSSIKDSQVN	168	168	168	0	1						F	T	07-2020_Gnat2KO_C_RepBio1	T
AT4G03200.1		64	h	M	AEESSSSSTS	283	283	283	1	1	1.424	1	41.26	41.26	41.26	F	T	07-2020_Gnat2KO_C_RepBio1	T
AT1G33040.1		157	h	L	AEEEDEDDVD	6.166	6.166	6.166	0	1						F	T	07-2020_Gnat2KO_C_RepBio1	F
AT3G48560.1		18	h	S	TKPSPSSSKS	173.6	173.6	173.6	0	1						F	T	07-2020_Gnat2KO_C_RepBio1	T
AT5G54770.1		50	h	A	GYDLNAFTFD	449.3	449.3	449.3	0	1						F	T	07-2020_Gnat2KO_C_RepBio1	T
AT3G60750.1	AT2G45290.1 | AT2G45290.2	342	h	G	AALGEKEVEA	32.16	32.16	32.16	0	1						F	F	07-2020_Gnat2KO_C_RepBio1	F
AT1G61520.1		42	l	A	AATPPVKQGA	446.7	446.7	446.7	0	1						F	T	07-2020_Gnat2KO_C_RepBio1	T
AT2G14880.1		45	h	A	VTSATESSEP	5084	5084	5084	1	1	7.111	1	12.33	12.33	12.33	F	T	07-2020_Gnat2KO_C_RepBio1	T
AT4G28750.1		53	h	A	SSSSKDSPAA	2429	2429	2429	1	1	200.8	1	0.4955	0.4955	0.4955	F	T	07-2020_Gnat2KO_C_RepBio1	T
AT1G56190.2		2	h	M	AKKSVGDLNS	824.7	824.7	824.7	0	1						F	T	07-2020_Gnat2KO_C_RepBio1	T
AT4G33470.1		45	h	C	SFSTEKNPLL	136.5	136.5	136.5	0	1						F	T	07-2020_Gnat2KO_C_RepBio1	T
AT1G74830.1		304	h	N	QLKKEVRLDK	3.451	3.451	3.451	0	2						F	T	07-2020_Gnat2KO_C_RepBio1	F
[truncated: 8,216 more rows]

## Sheet: #3 gnat1 Total Dataset
Accession (Primary)	Accession (Secundary)	Start Position	N-terminal Modification	N-1 Residue	N-terminal Sequence	eNcounter Score Av.	eNcounter Score Min.	eNcounter Score Max.	Associated Queries	Queries used for quantification	H/L Ratio	Deviation	% NTA (Av.)	% NTA (Min.)	% NTA (Max.)	Translation version	Proteotypic	Sample	Validated N-terminus
AT3G52380.1		213	h	R	SYVDSPHKVY	2.64	2.64	2.64	0	1						F	T	10-2020_WT_RepBio1	F
AT2G45290.1		336	h	N	SYSVHGAALG	42.19	42.19	42.19	0	1						F	T	10-2020_WT_RepBio1	F
AT5G38380.1		1	l	-	MMSPKQISDD	419.2	419.2	419.2	0	1						F	T	10-2020_WT_RepBio1	T
AT5G25754.1		2	l	M	ASSNEYEEGP	882.9	882.9	882.9	3	3	0.0005937	6.228	99.94	99.63	99.99	F	T	10-2020_WT_RepBio1	T
ATCG00800.1		2	h	M	GQKINPLGFR	322.6	322.6	322.6	0	3						F	T	10-2020_WT_RepBio1	T
AT2G44040.1		156	l	N	DNAELYSKVG	3.888	3.888	3.888	0	1						F	T	10-2020_WT_RepBio1	F
AT4G25580.1		228	h	G	EIGAASTVSA	4.017	4.017	4.017	0	1						F	T	10-2020_WT_RepBio1	F
AT4G01610.1		103	h	K	LPKAFDARTA	26.21	26.21	26.21	0	1						F	T	10-2020_WT_RepBio1	F
AT5G55610.1		58	h	C	DAAAAIDDDY	171.9	171.9	171.9	0	1						F	T	10-2020_WT_RepBio1	T
AT3G25520.2	AT5G39740.1 | AT3G25520.1 | AT3G25520.3	32	h	R	ALLDVGLIRT	76.86	76.86	76.86	0	1						T	F	10-2020_WT_RepBio1	F
AT1G63940.1		48	h	A	SFANENREFV	455.5	455.5	455.5	0	1						F	T	10-2020_WT_RepBio1	T
AT1G73060.1		26	h	G	ATANSGGAIS	3993	3993	3993	2	3	2.573	1.018	27.98	27.63	28.34	F	T	10-2020_WT_RepBio1	T
AT4G39260.1		76	h	R	VITVNEAQSR	44.37	44.37	44.37	0	1						F	T	10-2020_WT_RepBio1	F
AT5G10180.1		257	l	F	TTNTDIVSVL	4.94	4.94	4.94	0	1						F	T	10-2020_WT_RepBio1	F
AT5G53480.1		2	l	M	AMEVTQLLIN	687.7	687.7	687.7	0	8						F	T	10-2020_WT_RepBio1	T
AT1G22800.1		207	l	G	GETLKELRIA	3.65	3.65	3.65	0	1						F	T	10-2020_WT_RepBio1	F
AT1G54140.1		2	l	M	AGEGEEDVPR	847	847	847	0	1						F	T	10-2020_WT_RepBio1	T
AT2G17560.1		1	h	-	MKGGESKAEA	569	569	569	2	4	25.56	1.271	3.765	2.987	4.737	F	T	10-2020_WT_RepBio1	T
AT5G46790.1		2	l	M	ANSESSSSPV	864.5	864.5	864.5	3	5	0.01037	2.359	98.97	97.61	99.56	F	T	10-2020_WT_RepBio1	T
AT4G32080.1		73	h	K	QVSSDQRRGF	62.1	62.1	62.1	0	1						F	T	10-2020_WT_RepBio1	F
ATCG00490.2	ATCG00490.1	33	h	D	TDILAAFRVT	33.38	33.38	33.38	0	1						T	T	10-2020_WT_RepBio1	F
AT2G28085.1		16	l	K	MGGIVKLKNV	41.21	41.21	41.21	0	1						F	T	10-2020_WT_RepBio1	F
AT2G25840.1		53	h	C	SVATDDTSPS	497.4	497.4	497.4	0	1						F	T	10-2020_WT_RepBio1	T
AT4G35890.1		2	l	M	ASATSNNPAS	971.9	971.9	971.9	3	3	0.001522	5.944	99.85	99.1	99.97	F	T	10-2020_WT_RepBio1	T
AT3G13860.1		32	h	Y	AAKDISFGIG	189.8	189.8	189.8	0	2						F	T	10-2020_WT_RepBio1	T
AT3G57560.1		51	l	A	TVSTPPSIAT	303.8	303.8	303.8	0	2						F	T	10-2020_WT_RepBio1	T
AT1G14450.1		2	h	M	AKPLGTTGEF	643.3	643.3	643.3	1	4	28.81	1	3.355	3.355	3.355	F	T	10-2020_WT_RepBio1	T
ATCG00120.1		108	h	R	VINALANPID	26.39	26.39	26.39	0	3						F	T	10-2020_WT_RepBio1	F
AT5G38660.1		208	h	R	SAPILQLIRE	3.504	3.504	3.504	0	1						F	T	10-2020_WT_RepBio1	F
AT1G20620.1	AT1G20620.2 | AT1G20620.5 | AT4G35090.2	1	l	-	MDPYKYRPSS	329.9	329.9	329.9	0	3						T	F	10-2020_WT_RepBio1	F
AT4G25180.1		1	l	-	MDSGEQKSKR	399	399	399	0	1						F	T	10-2020_WT_RepBio1	T
AT4G27440.1		68	l	Q	TAATSSPTVT	811.9	811.9	811.9	4	6	0.2127	1.043	82.46	81.85	83.06	F	T	10-2020_WT_RepBio1	T
AT2G38450.1		4	l	K	SIPVKTGLRG	8.397	8.397	8.397	0	3						F	T	10-2020_WT_RepBio1	F
AT3G57060.1		277	h	D	GTLAVTIIRD	3.398	3.398	3.398	0	1						F	T	10-2020_WT_RepBio1	F
AT1G32080.1		78	l	A	MDGAGTGNTS	220.8	220.8	220.8	0	1						F	T	10-2020_WT_RepBio1	T
AT3G58990.1		59	h	A	ASSSDSGESI	426.2	426.2	426.2	0	1						F	T	10-2020_WT_RepBio1	T
AT2G05710.1		644	h	R	ANYLASPPLV	7.713	7.713	7.713	0	1						F	T	10-2020_WT_RepBio1	F
AT2G39730.1	AT2G39730.2 | AT2G39730.3	73	h	R	GLAYDTSDDQ	580.6	290.3	580.6	2	6	2281	1.551	0.04382	0.02825	0.06796	T	T	10-2020_WT_RepBio1	T
AT3G27500.1		228	h	K	SSPPVALSNM	2.567	2.567	2.567	0	3						F	T	10-2020_WT_RepBio1	F
AT1G10620.1		471	l	R	IAIGAAKGLA	3.106	3.106	3.106	0	1						F	T	10-2020_WT_RepBio1	F
ATCG00490.2	ATCG00490.1	66	h	W	TTVWTDGLTS	76.59	76.59	76.59	0	2						T	T	10-2020_WT_RepBio1	F
AT2G30520.1		2	l	M	ATEGKNPINM	768.7	768.7	768.7	0	1						F	T	10-2020_WT_RepBio1	T
AT1G72370.1		2	l	M	ATNGSASSAQ	920.5	920.5	920.5	5	7	0.002407	2.338	99.76	99.44	99.9	F	T	10-2020_WT_RepBio1	T
AT3G13470.1	AT1G55490.1	282	h	R	DLVGVLEDAI	1.727	1.727	1.727	0	1						F	F	10-2020_WT_RepBio1	F
AT4G20360.1		243	h	A	LLAVETLTEN	21.76	21.76	21.76	0	6						F	T	10-2020_WT_RepBio1	F
AT5G04120.1		223	l	L	SSVGFLQRGF	2.153	2.153	2.153	0	1						F	T	10-2020_WT_RepBio1	F
AT4G20360.1		100	h	L	TMALASIGSS	217.4	217.4	217.4	0	2						F	T	10-2020_WT_RepBio1	T
AT5G19220.1		67	h	M	SLNSVAGESK	430.8	430.8	430.8	0	5						F	T	10-2020_WT_RepBio1	T
AT2G28190.1		178	h	R	AFVVHELKDD	6.554	6.554	6.554	0	1						F	T	10-2020_WT_RepBio1	F
AT3G10670.1		67	J	S	ASSVSSAVDS	1013	1013	1013	0	2						F	T	10-2020_WT_RepBio1	T
AT3G13490.1		49	h	A	ASSSSSSATT	1585	1585	1585	0	1						F	T	10-2020_WT_RepBio1	T
AT3G04260.1		31	h	C	SISAPEKKPR	259.8	259.8	259.8	0	1						F	T	10-2020_WT_RepBio1	T
AT3G11560.1		74	h	A	SAEDGVAING	221	221	221	0	1						F	T	10-2020_WT_RepBio1	T
AT3G22480.1		2	l	M	ASKSGSGGLR	737.4	737.4	737.4	0	2						F	T	10-2020_WT_RepBio1	T
AT1G49540.1		2	l	M	SENTKVEAKR	577	577	577	0	1						F	T	10-2020_WT_RepBio1	T
AT3G12050.1		2	l	M	AKFGEGDKRW	417.5	417.5	417.5	1	3	3.8e-05	1	100	100	100	F	T	10-2020_WT_RepBio1	T
AT3G48090.1		2	l	M	AFEALTGING	523.9	523.9	523.9	0	3						F	T	10-2020_WT_RepBio1	T
AT5G21160.1		3	l	M	AETEGSVADD	11.66	11.66	11.66	0	3						F	T	10-2020_WT_RepBio1	F
AT2G39730.2		433	h	R	GTFYGKTEEK	2.017	2.017	2.017	0	4						F	T	10-2020_WT_RepBio1	F
ATCG00490.2	ATCG00490.1	227	h	K	SQAETGEIKG	3.863	3.863	3.863	0	2						T	T	10-2020_WT_RepBio1	F
AT1G12900.2	AT1G12900.1	205	h	N	LKGKLNGIAL	4.109	4.109	4.109	0	2						T	T	10-2020_WT_RepBio1	F
AT3G25110.1		52	h	R	AVVSADQGSV	178.1	178.1	178.1	0	1						F	T	10-2020_WT_RepBio1	T
AT2G37620.1	AT1G49240.1 | AT2G37620.2 | AT2G37620.3 | AT2G37620.4 | AT3G12110.1 | AT3G46520.1 | AT3G46520.2 | AT3G53750.1 | AT3G53750.2 | AT5G09810.1 | AT5G59370.1 | AT5G59370.2 | AT2G42100.1	22	h	A	GFAGDDAPRA	104.2	104.2	104.2	0	1						T	F	10-2020_WT_RepBio1	F
AT5G16810.1		103	h	G	EGAVKIRLYQ	32.3	32.3	32.3	0	1						F	T	10-2020_WT_RepBio1	F
AT5G65620.1		83	h	A	AAAVESVVSD	275.1	275.1	275.1	0	1						F	T	10-2020_WT_RepBio1	T
AT5G52120.1		165	h	L	EAVGKIRFEF	5.077	5.077	5.077	0	2						F	T	10-2020_WT_RepBio1	F
AT3G02050.1		2	h	M	APAESGVSPR	551.5	551.5	551.5	0	2						F	T	10-2020_WT_RepBio1	T
AT1G03310.1		71	h	C	ASKTSIELRE	155.2	155.2	155.2	0	1						F	T	10-2020_WT_RepBio1	T
AT5G66120.2		60	h	A	GASQLMNEPL	637.4	637.4	637.4	0	2						F	T	10-2020_WT_RepBio1	T
AT1G09795.1		57	l	C	VSNAQKSVLN	458.6	458.6	458.6	0	1						F	T	10-2020_WT_RepBio1	T
AT2G34325.1		1	l	-	MASLLLSFPS	556.7	556.7	556.7	0	1						F	T	10-2020_WT_RepBio1	T
AT4G20360.1		133	h	T	ATVEYETENR	4.919	4.919	4.919	0	1						F	T	10-2020_WT_RepBio1	F
AT5G12470.1		62	l	S	ASSGNGGSDN	243.9	243.9	243.9	0	1						F	T	10-2020_WT_RepBio1	T
AT2G01520.1	AT4G23670.1 | AT4G14060.1	2	l	M	ATSGTYVTEV	913.7	913.7	913.7	7	8	0.002698	6.409	99.73	98.3	99.96	F	F	10-2020_WT_RepBio1	F
AT3G61260.1		92	h	R	DVKLADLSKE	45.48	45.48	45.48	0	1						F	T	10-2020_WT_RepBio1	F
AT1G66200.1		277	h	R	HKEHISAYGE	1.441	1.441	1.441	0	1						F	T	10-2020_WT_RepBio1	F
AT2G31610.1		2	l	M	ATQISKKRKF	558	558	558	3	3	4.691e-05	1.064	100	100	100	F	T	10-2020_WT_RepBio1	T
AT3G19340.1		2	l	M	AEQHNKEVIR	441.9	441.9	441.9	0	1						F	T	10-2020_WT_RepBio1	T
ATMG01190.1	AT2G07698.1	7	h	R	AAELTNLFES	8.712	8.712	8.712	0	3						F	F	10-2020_WT_RepBio1	F
ATCG00490.1	ATCG00490.2	228	h	K	SQAETGEIKG	3.863	3.863	3.863	0	2						T	T	10-2020_WT_RepBio1	F
ATCG00730.1		2	h	M	GVTKKPDLND	667.1	667.1	667.1	8	9	298.2	2.193	0.3342	0.1527	0.73	F	T	10-2020_WT_RepBio1	T
AT1G31850.1		1	l	-	MKSGKQSSQP	599.5	599.5	599.5	1	1	0.03445	1	96.67	96.67	96.67	F	T	10-2020_WT_RepBio1	T
AT3G17880.1		2	l	M	VDAIQVAELR	444.8	444.8	444.8	0	2						F	T	10-2020_WT_RepBio1	T
AT5G19990.1		2	l	M	AAVGVDSRRP	502.4	502.4	502.4	1	3	0.000152	1	99.98	99.98	99.98	F	T	10-2020_WT_RepBio1	T
AT2G39730.1		378	l	R	EGPPVFEQPE	4.052	4.052	4.052	0	1						F	T	10-2020_WT_RepBio1	F
AT1G62750.1		82	h	A	AAEAEAKRAV	163.6	163.6	163.6	5	5	198.1	1.781	0.5023	0.2827	0.8911	F	T	10-2020_WT_RepBio1	T
AT2G17190.1		205	l	E	LGHVLNDPSI	2.674	2.674	2.674	0	1						F	T	10-2020_WT_RepBio1	F
ATCG00490.2	ATCG00490.1	435	h	R	DLAVEGNEII	2.012	2.012	2.012	0	2						T	T	10-2020_WT_RepBio1	F
AT5G42970.1		1	l	-	MDEALTNASA	337.9	337.9	337.9	0	1						F	T	10-2020_WT_RepBio1	T
AT5G51110.1		52	h	S	NLAQDFLGDF	216.2	216.2	216.2	0	3						F	T	10-2020_WT_RepBio1	T
AT3G56760.1		81	l	K	HIRALLARRH	100.2	100.2	100.2	1	1	8.7e-05	1	99.99	99.99	99.99	F	T	10-2020_WT_RepBio1	F
AT3G25770.1		66	h	R	ALSQNGNIEN	123.5	123.5	123.5	0	2						F	T	10-2020_WT_RepBio1	F
AT5G46290.1		46	h	A	SASTVSAPKR	343.1	343.1	343.1	1	2	6.865	1	12.71	12.71	12.71	F	T	10-2020_WT_RepBio1	T
AT5G54270.1		43	h	M	GNDLWYGPDR	95.27	95.27	95.27	0	2						F	T	10-2020_WT_RepBio1	F
AT5G38420.1	AT1G67090.1 | AT5G38430.1 | AT5G38430.2	156	h	R	IIGFDNTRQV	1.324	1.324	1.324	0	1						F	F	10-2020_WT_RepBio1	F
AT2G37620.1	AT1G49240.1 | AT2G37620.2 | AT2G37620.3 | AT2G37620.4 | AT3G12110.1 | AT3G46520.1 | AT3G46520.2 | AT3G53750.1 | AT3G53750.2 | AT5G09810.1 | AT5G59370.1 | AT5G59370.2	54	h	D	AYVGDEAQSK	75.67	75.67	75.67	0	1						T	F	10-2020_WT_RepBio1	F
AT3G57610.1		46	h	A	SLSVAADSAA	1690	1690	1690	0	3						F	T	10-2020_WT_RepBio1	T
AT4G24280.1		418	h	I	PAVQELVRKV	3.743	3.743	3.743	0	1						F	T	10-2020_WT_RepBio1	F
AT1G72730.1		2	l	M	AGMASDGTQY	519.6	519.6	519.6	0	1						F	T	10-2020_WT_RepBio1	T
AT3G52140.1		2	h	M	AGKSNKSKAK	705.8	705.8	705.8	2	3	8.633	1.289	10.38	8.244	12.99	F	T	10-2020_WT_RepBio1	T
AT5G35630.1		378	h	R	DTEAKGKGYL	4.786	4.786	4.786	0	1						F	T	10-2020_WT_RepBio1	F
AT5G08060.1		2	l	M	AKSVSTAASS	776.3	776.3	776.3	0	4						F	T	10-2020_WT_RepBio1	T
AT5G60980.1		2	l	M	AQQEASPSPG	953.9	953.9	953.9	0	1						F	T	10-2020_WT_RepBio1	T
AT1G04750.1		156	h	R	GEKIELLVDK	2.546	2.546	2.546	0	2						F	T	10-2020_WT_RepBio1	F
AT2G21660.1		105	h	R	SGGGGGYSGG	60.31	60.31	60.31	0	4						F	T	10-2020_WT_RepBio1	F
ATCG00490.1	ATCG00490.2	126	h	F	GFKALAALRL	3.705	3.705	3.705	0	3						T	T	10-2020_WT_RepBio1	F
AT4G24820.1		1	l	-	MDGGAEGSQQ	401	401	401	1	3	7e-05	1	99.99	99.99	99.99	F	T	10-2020_WT_RepBio1	T
AT1G12000.1		1	h	-	MAPALAVTRD	524.8	524.8	524.8	0	1						F	T	10-2020_WT_RepBio1	T
AT5G45930.1		59	l	N	VATEINSVEQ	241.8	241.8	241.8	1	1	0.3911	1	71.89	71.89	71.89	F	T	10-2020_WT_RepBio1	T
AT5G38660.1		66	h	R	AADSTSSSPS	350.6	350.6	350.6	3	4	1.347	1.039	42.62	41.69	43.55	F	T	10-2020_WT_RepBio1	T
ATCG00490.1	ATCG00490.2	436	h	R	DLAVEGNEII	2.012	2.012	2.012	0	4						T	T	10-2020_WT_RepBio1	F
AT5G19940.1		53	l	S	SVSAPNVELR	913.6	913.6	913.6	0	3						F	T	10-2020_WT_RepBio1	T
AT4G38970.1		47	h	R	AASSYADELV	1270	1270	1270	1	1	5.919	1	14.45	14.45	14.45	F	T	10-2020_WT_RepBio1	T
AT1G33120.1		1	h	-	MKTILSSETM	515.5	515.5	515.5	0	3						F	T	10-2020_WT_RepBio1	T
AT5G23250.1		38	h	F	GTTPPPPAAV	335	335	335	0	2						F	T	10-2020_WT_RepBio1	T
AT2G24820.1		51	l	S	AVAGTAVSDQ	447	447	447	3	4	0.02743	2.376	97.33	93.88	98.86	F	T	10-2020_WT_RepBio1	T
AT1G06430.1		444	h	R	GKTAISSKEI	5.258	5.258	5.258	0	1						F	T	10-2020_WT_RepBio1	F
AT1G29930.1	AT2G34420.1 | AT1G29910.1 | AT1G29920.1	40	h	V	AKPKGPSGSP	1309	1309	1309	1	1	230.6	1	0.4317	0.4317	0.4317	F	F	10-2020_WT_RepBio1	F
ATCG00730.1		16	h	R	AKLAKGMGHN	42.27	42.27	42.27	0	5						F	T	10-2020_WT_RepBio1	F
AT4G10340.1		69	h	R	IFLPDGLLDR	48.19	48.19	48.19	0	4						F	T	10-2020_WT_RepBio1	F
AT4G35660.1		18	l	R	SISLPTRLIH	90.15	90.15	90.15	0	1						F	T	10-2020_WT_RepBio1	F
AT3G57970.1		301	l	T	STGIPVIRKV	4.315	4.315	4.315	0	1						F	T	10-2020_WT_RepBio1	F
AT5G42650.1		34	h	A	SGSETPDLTV	479.8	479.8	479.8	0	2						F	T	10-2020_WT_RepBio1	T
ATCG00020.1		226	h	R	ETTENESANE	4.776	4.776	4.776	0	3						F	T	10-2020_WT_RepBio1	F
AT2G20260.1	AT4G28750.1	87	h	R	GSKVKILRKE	37.44	37.44	37.44	0	3						F	F	10-2020_WT_RepBio1	F
AT3G56130.1		59	h	K	AAKSSTTTIS	584.1	584.1	584.1	1	1	160.1	1	0.6209	0.6209	0.6209	F	T	10-2020_WT_RepBio1	T
AT4G34920.1		1	l	-	MLSFFSNQID	351.6	351.6	351.6	0	1						F	T	10-2020_WT_RepBio1	T
AT4G11010.1		103	h	R	GLISEIISRF	30.49	30.49	30.49	0	1						F	T	10-2020_WT_RepBio1	F
AT1G79190.1		299	h	S	VDALDQAIRG	5.083	5.083	5.083	0	1						F	T	10-2020_WT_RepBio1	F
AT3G48870.1		702	h	R	HTVSKLIGSP	3.635	3.635	3.635	0	1						F	T	10-2020_WT_RepBio1	F
AT1G15370.1		106	l	R	VFLDKYGRIC	16.28	16.28	16.28	0	1						F	T	10-2020_WT_RepBio1	F
AT5G28450.1		1	h	-	MACLQLIANV	485	485	485	1	1	298.3	1	0.3341	0.3341	0.3341	F	T	10-2020_WT_RepBio1	T
AT2G07698.1	ATMG01190.1	277	h	R	AAELTNLFES	3.167	3.167	3.167	0	1						F	F	10-2020_WT_RepBio1	F
AT1G49240.1	AT2G37620.1 | AT2G37620.2 | AT2G37620.3 | AT2G37620.4 | AT3G12110.1 | AT3G46520.1 | AT3G46520.2 | AT3G53750.1 | AT3G53750.2 | AT5G09810.1 | AT5G59370.1 | AT5G59370.2	54	h	D	AYVGDEAQSK	126	126	126	0	1						F	F	10-2020_WT_RepBio1	F
AT5G03370.1		67	h	M	TTQAESGSSQ	529.1	529.1	529.1	1	1	14.46	1	6.469	6.469	6.469	F	T	10-2020_WT_RepBio1	T
AT1G29910.1	AT2G34430.1 | AT5G54270.1	56	h	R	VKYLGPFSGE	54.66	54.66	54.66	0	2						F	F	10-2020_WT_RepBio1	F
AT3G59820.1		112	h	N	ATTVAAKKPE	172.9	172.9	172.9	0	1						F	T	10-2020_WT_RepBio1	T
AT3G01280.1		2	h	M	VKGPGLYTEI	540	540	540	7	9	145	1.804	0.6849	0.3807	1.229	F	T	10-2020_WT_RepBio1	T
AT5G37510.1		39	h	S	PESAAVSEPE	140	140	140	0	4						F	T	10-2020_WT_RepBio1	T
ATCG00490.2	ATCG00490.1	159	h	R	DKLNKYGRPL	2.324	2.324	2.324	0	2						T	T	10-2020_WT_RepBio1	F
AT5G43990.1		431	h	D	AAVKFSLGNI	3.118	3.118	3.118	0	1						F	T	10-2020_WT_RepBio1	F
AT5G38430.1	AT1G67090.1 | AT5G38420.1 | AT5G38430.2	156	h	R	IIGFDNTRQV	1.324	1.324	1.324	0	1						T	F	10-2020_WT_RepBio1	F
AT5G28840.1		3	h	G	TTNGTDYGAY	21.01	21.01	21.01	0	1						F	T	10-2020_WT_RepBio1	F
AT5G54960.1		380	h	R	IKHNNTSYEN	2.457	2.457	2.457	0	1						F	T	10-2020_WT_RepBio1	F
AT1G71500.1		64	h	C	EATEVSSSSS	276	276	276	3	4	5.347	1.002	15.76	15.73	15.78	F	T	10-2020_WT_RepBio1	T
AT1G22710.1		2	h	M	VSHPMEKAAN	613.6	613.6	613.6	0	1						F	T	10-2020_WT_RepBio1	T
AT1G32060.1		113	h	R	KEQKVTALDP	23.76	23.76	23.76	0	1						F	T	10-2020_WT_RepBio1	F
AT2G19520.1		1	l	-	MESDEAAAVS	494.4	494.4	494.4	1	1	0.01149	1	98.86	98.86	98.86	F	T	10-2020_WT_RepBio1	T
AT5G08500.1		2	l	M	ASPAGETAAV	900.2	900.2	900.2	0	1						F	T	10-2020_WT_RepBio1	T
AT5G47920.1		45	h	K	HKKLGFRSIS	55.07	55.07	55.07	0	1						F	T	10-2020_WT_RepBio1	F
AT2G37190.1		121	h	R	SIAKELSGTV	4.167	4.167	4.167	0	1						F	T	10-2020_WT_RepBio1	F
AT1G56070.1		349	h	R	YRVENLYEGP	2.607	2.607	2.607	0	2						F	T	10-2020_WT_RepBio1	F
AT3G23990.1		32	h	Y	AAKEIKFGVE	137.6	137.6	137.6	0	3						F	T	10-2020_WT_RepBio1	T
AT1G08420.1		1	l	-	MDEDSSMVAD	380.8	380.8	380.8	0	3						F	T	10-2020_WT_RepBio1	T
AT3G46520.1		186	l	R	DLTDHLMKIL	2.809	2.809	2.809	0	1						F	T	10-2020_WT_RepBio1	F
AT4G20780.1		1	l	-	MESNNNEKKK	474.9	474.9	474.9	0	3						F	T	10-2020_WT_RepBio1	T
AT1G01760.1		388	h	K	ATEYYLMSKI	4.947	4.947	4.947	0	1						F	T	10-2020_WT_RepBio1	F
AT3G03780.1		2	l	M	ASHIVGYPRM	424.1	424.1	424.1	2	3	9.71e-05	4.624	99.99	99.96	100	F	T	10-2020_WT_RepBio1	T
AT1G64190.1		1	l	-	MESAALSRIG	415.2	415.2	415.2	0	3						F	T	10-2020_WT_RepBio1	T
AT4G21280.1		82	h	K	VGPPPAPSGG	52.54	52.54	52.54	0	1						F	T	10-2020_WT_RepBio1	F
AT1G16080.1		44	h	M	AAASAATAKK	2005	2005	2005	0	1						F	T	10-2020_WT_RepBio1	T
AT1G56190.1		75	h	M	AKKSVGDLNS	245.7	245.7	245.7	1	5	0.102	1	90.74	90.74	90.74	F	T	10-2020_WT_RepBio1	T
AT5G47370.1		156	h	K	QKLALAKKLN	2.6	2.6	2.6	0	1						F	T	10-2020_WT_RepBio1	F
AT3G09840.1		2	l	M	STPAESSDSK	902.1	902.1	902.1	0	2						F	T	10-2020_WT_RepBio1	T
AT4G23400.1		1	l	-	MEGKEEDVNV	460.2	460.2	460.2	6	11	0.0008749	9.08	99.91	99.21	99.99	F	T	10-2020_WT_RepBio1	T
AT3G11710.1		512	h	R	SKSGLTERFE	1.888	1.888	1.888	0	1						F	T	10-2020_WT_RepBio1	F
AT2G19750.1		2	h	M	GKVHGSLARA	503.4	503.4	503.4	0	1						F	T	10-2020_WT_RepBio1	T
AT3G11400.1		2	h	M	TIDSQQKTSK	500.3	500.3	500.3	0	4						F	T	10-2020_WT_RepBio1	T
AT4G38970.1		48	h	A	ASSYADELVK	2369	2369	2369	5	10	659	16.72	0.1515	0.009072	2.475	F	T	10-2020_WT_RepBio1	T
AT4G02530.1		74	h	A	AILEADDDEE	366.7	366.7	366.7	4	6	170.3	1.728	0.5839	0.3387	1.005	F	T	10-2020_WT_RepBio1	T
AT5G27670.1		1	l	-	MESSQATTKP	817.8	817.8	817.8	3	5	4.961e-05	3.694	100	99.98	100	F	T	10-2020_WT_RepBio1	T
AT4G16500.1		23	h	G	LGGGGGLGSR	204.3	204.3	204.3	0	2						F	T	10-2020_WT_RepBio1	T
AT4G23670.1		2	l	M	ATSGTYVTEV	913.7	913.7	913.7	4	6	0.002776	2.686	99.72	99.26	99.9	F	T	10-2020_WT_RepBio1	T
ATCG00490.2	ATCG00490.1	312	h	R	VLAKALRLSG	2.989	2.989	2.989	0	2						T	T	10-2020_WT_RepBio1	F
AT3G52300.1		2	l	M	SGAGKKIADV	801.5	801.5	801.5	4	10	0.002231	2.543	99.78	99.44	99.91	F	T	10-2020_WT_RepBio1	T
AT1G74310.1		642	h	Q	HSVSRLIGAP	3.294	3.294	3.294	0	2						F	T	10-2020_WT_RepBio1	F
AT4G34290.1		52	h	A	ASSDPTTTTK	677.7	677.7	677.7	1	4	11.9	1	7.753	7.753	7.753	F	T	10-2020_WT_RepBio1	T
AT1G78630.1		58	h	C	EAEPTTTTSL	225.6	225.6	225.6	3	3	340.3	1.137	0.293	0.2578	0.3329	F	T	10-2020_WT_RepBio1	T
AT1G30380.1		79	h	R	KATAGLRLEA	113.9	113.9	113.9	0	2						F	T	10-2020_WT_RepBio1	F
AT4G29900.1		247	h	F	QNLNEEKRNI	3.863	3.863	3.863	0	1						F	T	10-2020_WT_RepBio1	F
AT1G12900.1		251	h	R	LLDASHRDLR	1.939	1.939	1.939	0	1						F	T	10-2020_WT_RepBio1	F
AT2G19740.1		1	l	-	MEKGKGRKEE	375.9	375.9	375.9	0	3						F	T	10-2020_WT_RepBio1	T
AT4G29410.1		2	l	M	ATVPGQLIWE	435.5	435.5	435.5	0	1						F	T	10-2020_WT_RepBio1	T
AT2G41530.1		2	l	M	ASGLSEIGST	881.7	881.7	881.7	2	8	0.007748	1.013	99.23	99.22	99.24	F	T	10-2020_WT_RepBio1	T
ATCG00490.1		26	h	Y	TPEYETKDTD	513.8	513.8	513.8	0	2						F	T	10-2020_WT_RepBio1	T
AT1G22850.1		50	h	S	SLKQTKKKKQ	239.3	239.3	239.3	0	1						F	T	10-2020_WT_RepBio1	T
AT5G01530.1		105	h	N	LAGDVIGTRT	28.8	28.8	28.8	0	1						F	T	10-2020_WT_RepBio1	F
AT2G34420.1		14	h	F	AGKAVKPAAS	679	679	679	0	2						F	T	10-2020_WT_RepBio1	T
AT1G80480.1		70	h	A	SATQTEDSDV	512.1	512.1	512.1	0	1						F	T	10-2020_WT_RepBio1	T
AT3G18890.1		64	l	R	ASSVVTEASP	277.8	277.8	277.8	0	1						F	T	10-2020_WT_RepBio1	T
AT4G29060.1		94	h	A	EDKETVASEK	63.92	63.92	63.92	0	1						F	T	10-2020_WT_RepBio1	F
AT5G30510.1		46	h	A	VAMSSGQTKE	677.7	677.7	677.7	0	3						F	T	10-2020_WT_RepBio1	T
AT3G11170.1		66	l	N	VSTPLTTPIF	147.7	147.7	147.7	0	1						F	T	10-2020_WT_RepBio1	T
AT3G49850.1		167	l	R	LKYLTNVGTL	3.233	3.233	3.233	0	2						F	T	10-2020_WT_RepBio1	F
AT5G63310.1		185	h	R	GDLAVQTGRN	2.94	2.94	2.94	0	1						F	T	10-2020_WT_RepBio1	F
AT1G29910.1	AT2G34420.1 | AT1G29920.1 | AT1G29930.1	39	h	T	VAKPKGPSGS	4301	4301	4301	0	1						F	F	10-2020_WT_RepBio1	F
AT1G20950.1		1	l	-	MDSDFGIPRE	328	328	328	0	1						F	T	10-2020_WT_RepBio1	T
AT5G63860.1		287	h	R	HTMALTSDGK	2.623	2.623	2.623	0	2						F	T	10-2020_WT_RepBio1	F
AT4G11220.1		2	l	M	ADEHKHEESS	693	693	693	0	1						F	T	10-2020_WT_RepBio1	T
AT1G02560.1		102	l	G	QGPPPMVQER	124.9	124.9	124.9	0	6						F	T	10-2020_WT_RepBio1	F
AT4G18950.1		1	l	-	MEEDYQQPRF	322.3	322.3	322.3	0	2						F	T	10-2020_WT_RepBio1	T
AT5G60200.1		40	l	P	SPATAVTRPQ	70.79	70.79	70.79	0	1						F	T	10-2020_WT_RepBio1	F
AT4G17210.1		316	h	S	LVGSLTVELD	3.313	3.313	3.313	0	1						F	T	10-2020_WT_RepBio1	F
AT5G62575.1		32	h	G	FHIEPGTREK	130.3	130.3	130.3	0	1						F	T	10-2020_WT_RepBio1	T
AT4G38970.1		211	h	R	YAAISQDSGL	4.706	4.706	4.706	0	1						F	T	10-2020_WT_RepBio1	F
AT3G27160.1		82	h	F	SSGYNVQVFV	65.54	65.54	65.54	0	1						F	T	10-2020_WT_RepBio1	F
ATCG00480.1		379	h	R	IVGEEHYETA	2.634	2.634	2.634	0	2						F	T	10-2020_WT_RepBio1	F
AT4G22340.1		1	l	-	MQKEIAGDAP	433.3	433.3	433.3	0	1						F	T	10-2020_WT_RepBio1	T
AT5G60360.1		138	h	T	EAALPETKDW	5.525	5.525	5.525	0	2						F	T	10-2020_WT_RepBio1	F
AT1G09310.1		2	J	M	GLVTEEVRAK	579	579	579	4	4	20.13	1.099	4.733	4.326	5.177	F	T	10-2020_WT_RepBio1	T
AT1G11430.1		60	h	A	ATVDSDYSSK	947.9	947.9	947.9	3	4	20.42	1.161	4.668	4.048	5.377	F	T	10-2020_WT_RepBio1	T
AT4G08390.4		96	h	A	ATKSSSSDPD	510.5	510.5	510.5	4	6	351.7	3.922	0.2836	0.07246	1.103	F	T	10-2020_WT_RepBio1	T
AT3G03100.1		2	l	M	ALTVAKSALE	1005	1005	1005	4	4	0.0006881	7.302	99.93	99.5	99.99	F	T	10-2020_WT_RepBio1	T
AT5G67030.1		64	h	A	LVEKEEKREA	419.6	419.6	419.6	0	1						F	T	10-2020_WT_RepBio1	T
[truncated: 14,145 more rows]

## Sheet: #4 Consolidated Dataset
Araport-11 Accession	UniProt Accession	Entry Name	Protein Description	Gene ontology (molecular function)	Subcellular Location (Suba4)	UniParc	Start Position	N-1 Residue	N-terminal Sequence	N-terminal Modification 08-2019_WT_RepBio1	N-terminal Modification 08-2019_WT_RepBio2	N-terminal Modification 08-2019_WT_RepBio3	N-terminal Modification 08-2019_WT_RepBio4	N-terminal Modification 07-2020_WT_C_RepBio1	N-terminal Modification 07-2020_WT_C_RepBio2	N-terminal Modification 07-2020_WT_C_RepBio3	N-terminal Modification 10-2020_WT_RepBio1	N-terminal Modification 10-2020_WT_RepBio2	N-terminal Modification 10-2020_WT_RepBio3	% NTA (Av.) 08-2019_WT_RepBio1	% NTA (Av.) 08-2019_WT_RepBio2	% NTA (Av.) 08-2019_WT_RepBio3	% NTA (Av.) 08-2019_WT_RepBio4	% NTA (Av.) 07-2020_WT_C_RepBio1	% NTA (Av.) 07-2020_WT_C_RepBio2	% NTA (Av.) 07-2020_WT_C_RepBio3	% NTA (Av.) 10-2020_WT_RepBio1	% NTA (Av.) 10-2020_WT_RepBio2	% NTA (Av.) 10-2020_WT_RepBio3	WT Nb NTA	WT Nb Free	WT N-terminal Status	Nb. ID WT	#WT Total	#WT iMet	#WT +NME	#WT Proc.	WT % NTA	WT SD NTA	Nb. Quanti WT	WT Quanti Category	N-terminal Modification 08-2019_Gnat2KO-B_RepBio1	N-terminal Modification 08-2019_Gnat2KO-B_RepBio2	N-terminal Modification 08-2019_Gnat2KO-B_RepBio3	N-terminal Modification 08-2019_Gnat2KO-A_RepBio1	N-terminal Modification 08-2019_Gnat2KO-A_RepBio2	N-terminal Modification 08-2019_Gnat2KO-A_RepBio3	N-terminal Modification 08-2019_Gnat2KO-A_RepBio4	N-terminal Modification 08-2019_Gnat2KO-B_RepBio4
[truncated: 2,053 more rows]
[truncated: 71 more columns]

[truncated: 6 more sheets: #5 Summary, #6 gnat2 Table (All WTs), #7 gnat1 Table (All WTs), #8 Combined Table (All WTs), #9 Preliminary Dataset, #10 Preliminary Summary]
