# Supplementary material for: The Plastidial Protein Acetyltransferase GNAT1 Forms a Complex With GNAT2, yet Their Interaction Is Dispensable for State Transitions
Source: Mol Cell Proteomics. 2024 Sep 28;23(11):100850. doi: 10.1016/j.mcpro.2024.100850 (PMC11585782; doi:10.1016/j.mcpro.2024.100850)
Supplement: Suppl. Data 4+5 [file mmc3.xlsx]

## Sheet: Suppl. Data 4
Supplemental Data 4. List of protein groups identified by LC-MS/MS with predicted plastidial localization and a significant enrichment in the fractions of anti-GFP based co-immunoprecipitation. The Protein IDs GNAT1, GNAT2, GNAT2 and cpGFP refer to the recombinant “bait” protein constructs of the respective co-immunoprecipitation assay (GNTA1-, GNAT2- and GNAT3-GFP, as well as chloroplast-targete…
				GNAT1-GFP pulldown		GNAT2-GFP pulldown		GNAT3-GFP pulldown
Protein ID	Accession number (ARAPORT-11)	Subcellular localization	Biological process	Enrichment	Total proteome	Enrichment	Total proteome	Enrichment	Total proteome
		(SUBA4)	(MM)	log2 FC	log2 FC	log2 FC	log2 FC	log2 FC	log2 FC
ABCF1	AT5G60790	Plastid (TAIR)	Transport (UniProt)	1.35	o	o	o	o	o
CHL11	AT4G18480	Plastid	Tetrapyrrole synthesis	1.06	o	o	o	o	o
ATPS4	AT5G43780	Plastid	Sulfur assimilation	1.86	o	o	o	o	o
APS2	AT1G19920	Plastid	Sulfur assimilation	1.36	o	o	o	o	o
ATPS1	AT3G22890	Plastid	Sulfur assimilation	1.34	o	o	o	o	o
PTAC17	AT1G80480	Plastid	RNA, Transcription	2.69	o	o	o	o	o
RABE1b	AT4G20360	Plastid	Protein synthesis	1.33	o	o	o	o	o
RPL16	ATCG00790	Plastid	Protein synthesis	1.07	o	o	o	o	o
SVR3	AT5G13650	Plastid	Protein synthesis	1.04	o	o	o	o	o
SPD1	AT3G10420	Plastid	Plastid organization (GO)	6.01	o	o	o	o	o
CPN60A	AT2G28000	Plastid	Photosynthesis, Calvin-Benson cycle	1.01	o	o	o	o	o
LHCB4.3	AT2G40100	Plastid	Photosynthesis light reaction	1.21	o	o	o	o	1.12
F4HXZ3*, FNRL	AT1G15140	Plastid	Photosynthesis light reaction	1.11	o	o	o	o	o
HCF136	AT5G23120	Plastid	Photosynthesis light reaction	1.07	o	o	o	o	o
PGD3	AT5G41670	Cytosol, Plastid, Mitochondrion (TAIR)	Pentose phosphate pathway (GO)	1.56	o	o	o	o	o
PGD1	AT1G64190	Plastid	Oxidative Pentose Pathway	2.47	o	-	o	-	o
CRR41	AT1G51100	Plastid	NAD(P)H dehydrogenase complex assembly (GO)	1.6	o	o	o	o	o
ARC11	AT5G24020	Plastid	Cell division	2.09	o	o	o	o	o
FTSZ1-1	AT5G55280	Plastid	Cell division	1.71	o	o	o	o	o
FTSZ2-1	AT2G36250	Plastid	Cell division	1.18	o	o	o	o	o
FTSZ2-2	AT3G52750	Plastid	Cell division	1.18	o	o	o	o	o
Q93Z70*	AT2G19940	Plastid	Amino acid metabolism	1.28	o	o	o	o	o
P5CS1	AT2G39800	Cytosol, Plastid, Golgi (TAIR)	Amino acid metabolism	1.24	o	o	o	o	o
RPOA	ATCG00740	Plastid	RNA, Transcription	3.2	o	-	o	1.7	o
HDA14	AT4G33470	Plastid	RNA, Regulation of transcription	o	o	1.04	o	o	o
TOC86	AT4G02510	Plastid	Protein targeting	1.35	o	o	o	1.31	o
MAR1	AT3G46740	Plastid	Protein targeting	1.35	o	1.02	o	1.29	o
RPS17	AT1G79850	Plastid	Protein synthesis	o	o	1.11	o	o	o
RPL9	AT3G44890	Plastid	Protein synthesis	o	o	1.07	o	o	o
ENA	AT3G17668	Plastid	Protein folding	-	-	9.5	-	-	-
Q9LVV6*	AT5G52960	Plastid	n.a.	o	o	o	o	1.23	o
Q9T0H1*	AT4G13500	Plastid	n.a.	o	o	o	o	1.04	o
F4IBX5*	AT1G78915	Plastid	n.a.	o	o	7.44	o	-	o
MRB17_4	AT5G54540	Plastid	n.a.	o	-	1.65	-	1.8	-
KIN2	AT5G15970	Nucleus, Cytosol, Plastid	Cell organization, Stress response (UniProt)	1.23	o	1.34	o	o	o
CYP26-2	AT1G74070	Plastid	Cell cycle	1.05	o	1.43	o	o	o
COR15	AT2G42540	Plastid	Abiotic stress	o	o	1.69	o	1.27	o
COR15B	AT2G42530	Plastid	Abiotic stress	o	o	1.04	o	o	o
GNAT3	AT4G19985	Plastid		-	-	6.48	-	12.82	4.17
GNAT1	AT1G26220	Plastid		15.42	3.22	11.78	o	o	-2.36
GNAT2	AT1G32070	Plastid		11.17	-	13.58	3.93	11.35	-
cpGFP	-	Plastid		-3.7	-3.95	-5.74	-5.1	-5.93	-4.85

## Sheet: Suppl. Data 5
Supplemental Data 5. List of protein groups identified by LC-MS/MS with a significant regulation in the total proteome of GNAT-GFP overexpressing plants. The Protein IDs GNAT1, GNAT2, GNAT2 and cpGFP refer to the recombinant “bait” protein constructs of the respective co-immunoprecipitation assay (GNTA1-, GNAT2- and GNAT3-GFP, as well as chloroplast-targeted GFP [cpGFP]). Further candidates highl…
				GNAT1-GFP pulldown		GNAT2-GFP pulldown		GNAT3-GFP pulldown
Protein ID	Accession number (ARAPORT-11)	Subcellular localization	Biological process	Enrichment	Total proteome	Enrichment	Total proteome	Enrichment	Total proteome
				log2 FC	log2 FC	log2 FC	log2 FC	log2 FC	log2 FC
GNAT1	AT1G26220	Plastid		15.42	3.22	11.78	o	o	-2.36
GNAT2	AT1G32070	Plastid		11.17	-	13.58	3.93	11.35	-
GNAT3	AT4G19985	Plastid		-	-	6.48	-	12.82	4.17
cpGFP	-	Plastid		-3.7	-3.95	-5.74	-5.1	-5.93	-4.85
HTA9	AT1G52740	Nucleus	DNA	o	-4.93	o	o	-	o
NUC	AT1G54030	Vacuole,	Endomembrane system2	-	-3.28	-	o	-	o
Q9SW40*	AT4G34950	Plasma Membrane	Development	o	-2.86	-	o	o	o
MAC3A	AT1G04510	Nucleus	n.a.	-	-2.15	-	o	-	o
GASA1	AT1G75750	Extracellular	Hormone metabolism	o	-1.99	o	o	o	-2.19
RS6	AT5G20250	Cytosol, Plastid	Minor CHO metabolism	-1.01	-1.16	-1.07	-1.45	-	-1.16
TSBtype2	AT5G38530	Plastid	Amino acid metabolism	-	1.06	-	o	-	1.08
ATIMD1	AT5G14200	Plastid	Amino acid metabolism	-	1.11	-	1.14	-	1.37
Q9LSU4*	AT3G25580	Nucleus	Cytoskeleton organization2	-	1.15	-	-	-	-
Q9LK72*	AT3G16530	Extracellular	Misc.	-	1.34	-	1.43	-	1.72
AIG2LD	AT2G24390	Cytosol, Plasma Membrane, Extracellular	Biotic stress	-	2.04	-	-	-	2.83
MDN1	AT1G67120	Plastid	Protein synthesis	-	2.14	-	-	-	2.51
Q8GW64*	AT1G18440	Plastid	n.a.	-	2.46	-	-		-
PHOX3	AT5G20360	Cytosol	n.a.	-	2.54	-	o	--	-
FOLB2	AT5G62980	Cytosol	Vitamin metabolism2	-	2.58	-	-	-	-
COG6	AT1G31780	Cytosol	Golgi organization2	-	3.09	-	2.54	-	o
Q9SIR5*	AT2G25280	Cytosol	n.a.	-	3.39	-	-	-	o
BG2	AT4G29610	Cytosol	Nucleotide metabolism	-	4.31	-	-	-	4
PR2	AT3G57260	Extracellular	Misc.	-	4.85	-	o	-	o
PBPI	AT3G16420	Cytosol, Extracellular	Misc.	-	o	-	-1.18	-	o
PHBI	AT4G28510	Mitochondrion	Mitochondrial electron transport	-	o	-	-1.04	-	o
NACA3	AT5G13850	Nucleus	Cell	-	o	-	1.05	-	o
MAG4	AT3G27530	Golgi	Protein targeting	-	o	-	1.11	-	o
NACA1	AT3G12390	Plasma Membrane	Protein synthesis	-	o	-	1.21	-	o
F4K4Y5*	AT5G55660	Nucleus	Chromatin organization2	-	o	-	1.32	-	o
TIP2	AT3G16240	Vacuole	Transport	-	o	-	1.5	-	o
F4IEK8*	AT1G52780	Plasma Membrane	n.a.	-	o	-	1.74	-	2.54
Q8RX60*	AT1G79720	Extracellular	Protein degradation	-	o	-	1.97	-	o
GDPD5	AT1G74210	Extracellular	Lipid metabolism	-	o	-	2.2	-	o
Q9ZU97*	AT2G01690	Cytosol, Nucleus	n.a.	-	o	-	2.25	-	2.19
QS	AT5G50210	Plastid	Co-factor and vitamin metabolism	-	o	-	2.34	-	1.58
PAHX	AT2G01490	Cytosol	Fatty acid metabolism2	-	-	-	2.4	-	-
ENO1	AT1G74030	Plastid	Glycolysis	-	o	-	2.42	-	2.45
HGL1	AT3G23640	Cytosol, Extracellular	Major CHO metabolism	-	-	-	2.42	-	-
F4IVY6*	AT2G39670	Plastid	Protein synthesis	-	-	-	2.56	-	o
HSP81-1	AT5G52640	Cytosol	Abiotic stress	-	o	-	2.9	-	o
NEET	AT5G51720	Plastid	Iron ion homeostasis2	o	-	o	2.98	o	-
YCF32	AT1G67740	Plastid	Photosynthesis light reaction	-	-	-	3.15	-	-
RLPH2	AT3G09970	Cytosol	Posttranslational modification	-	o	-	3.2	-	o
PSAJ	ATCG00630	Plastid	Photosynthesis light reaction	-	-	-	3.84	-	o
Q9SZX9*	AT4G10450	Cytosol	Protein synthesis	-	-	-	3.87	-	3.54
MPC1	AT5G20090	Cytosol, Mitochondrion, Plasma Membrane	Mitoch. pyruvate transmembrane transport2	-	o	-	o	-	-4.47
FdC2	AT1G32550	Plastid	Electron transport2	-	o	-	o	-	-3.41
AK2	AT5G14060	Plastid	Amino acid metabolism	-	o	-	o	-	-3.28
emb2737	AT5G53860	Cytosol, Plasma Membrane, Golgi, Plastid	Leaf morphogenesis, thylakoid organization2	-	o	-	o	-	-1.88
LETM1	AT3G59820	Mitochondrion	Metal ion homeostasis	-	o	-	o	-	-1.82
PYRD1	AT5G23300	Mitochondrion	Nucleotide metabolism	o	o	o	o	-	-1.01
LHCB4.3	AT2G40100	Plastid	Photosynthesis light reaction	1.21	o	o	o	o	1.12
EDS1	AT3G48090	Plastid	Biotic stress	-	o	-	o	-	1.4
CHIL	AT5G05270	Cytosol, Mitochondrion	Secondary metabolism	-	o	-	o	-	1.51
Q0WMN5*	AT3G49140	Cytosol	n.a.	6.89	o	-	-	-	1.55
HDC1	AT5G08450	Nucleus	n.a.	-	o	-	o	-	1.65
VCL1	AT2G38020	Nucleus	Protein targeting	o	-	-	-	-	1.77
2001-04-01	AT4G04610	Cytosol, Vacuole	Sulfur assimilation	-	-	-	-	-	2.63
SSU3	AT3G58990	Plastid	Secondary metabolism	-	-	-	o	-	3.68
F4I1F3*	AT1G29270	Plastid	Regulation of transcription	-	o	-	-	-	4.13
