# Supplementary material for: The Plastidial Protein Acetyltransferase GNAT1 Forms a Complex With GNAT2, yet Their Interaction Is Dispensable for State Transitions
Source: Mol Cell Proteomics. 2024 Sep 28;23(11):100850. doi: 10.1016/j.mcpro.2024.100850 (PMC11585782; doi:10.1016/j.mcpro.2024.100850)
Supplement: Suppl. Data 6 [file mmc4.xlsx]

## Sheet: SD6_GNAT1-GFP_Co-IP
Supplemental Data 6 (Brünje et al., 2024)
Quantitative proteome data analysis of the proteome fraction of the GNAT1-GFP co-immunoprecipitation approach. LC-MS/MS raw data were processed using MaxQuant software (version 2.0.3.0, http://www.maxquant.org/; Cox and Mann, 2008) and the Araport11 database as described in material and methods.
significant values (-log10 p-value ≥2.3, log2 fold change ≥1)
log2 fold change highlighted
Protein groups with predicted/assigned chloroplast localization (SUBAcon)
				Ratio GNAT1-GFP/cp-GFP		cp-GFP (control)				GNAT1-GFP
Fasta headers	Protein_IDs	Majority protein_Ids	Number of proteins	log2 fold change	-log10 p-value	LFQ intensity ABR113_PD	LFQ intensity ABR114_PD	LFQ intensity ABR115_PD	LFQ intensity ABR116_PD	LFQ intensity ABR101_PD	LFQ intensity ABR102_PD	LFQ intensity ABR103_PD	LFQ intensity ABR104_PD	significance	SUBAcon location	SUBA all locations	id	Peptides	Razor unique peptides	Unique peptides	Sequence coverage	Unique razor sequence coverage	Unique sequence coverage	Mol weight kDa	Q value	Score	Intensity	iBAQ peptides	MS MS count	iBAQ	iBAQ ABR101_I	iBAQ ABR101_PD	iBAQ ABR102_I	iBAQ ABR102_PD	iBAQ ABR103_I	iBAQ ABR103_PD	iBAQ ABR104_I	iBAQ ABR104_PD	0	iBAQ ABR105_PD	iBAQ ABR106_I	iBAQ ABR106_PD	iBAQ ABR107_I	iBAQ ABR107_PD	iBAQ ABR108_I	iBAQ ABR108_PD	iBAQ ABR109_I	iBAQ ABR109_PD	iBAQ ABR110_I
GNAT1;AT1G26220.1 | Symbols:no symbol available | no full name available | Acyl-CoA N-acyltransferases (NAT) superfamily protein | Chr1:9071157-9071750 FORWARD LENGTH=197	GNAT1;AT1G26220.1	GNAT1;AT1G26220.1	2	15.423	5.08698	15.8029	15.8452	15.7151	19.2336	31.9023	32.449	32.0767	31.8608	+	plastid	cytosol,mitochondrion,nucleus,plastid	4788	14	14	13	80.5	80.5	76.4	24.226	0	323.31	407080000000	10	1069	23673000000	33234000	3404800000	57466000	5526000000	33968000	5096400000	45613000	5435600000	2437200	777670000	6016600	1000300000	3355500	976150000	5286300	1260900000	2089300	414120	480600
GNAT2;AT1G32070.3 | Symbols:NSI,ATNSI,SNAT | nuclear shuttle interacting | nuclear shuttle interacting | Chr1:11534851-11536289 REVERSE LENGTH=257;AT1G32070.1 | Symbols:NSI,ATNSI,SNAT | nuclear shuttle interacting | nuclear shuttle interacting | Chr1:1	GNAT2;AT1G32070.3;AT1G32070.1;AT1G32070.2	GNAT2;AT1G32070.3;AT1G32070.1;AT1G32070.2	4	11.17	4.89813	12.219	14.4913	15.4841	16.6778	24.3244	27.082	26.1654	25.9802	+	plastid	cytosol,mitochondrion,plasma membrane,plastid	4789	9	8	8	58.6	55.4	55.4	30.937	0	323.31	17339000000	8	137	1358000000	227850	24645000	182490	25588000	0	28027000	591020	44397000	16274000	353370000	2531700	178790000	365810	295730000	257800	261560000	348300	36374000	0
AT2G24395.1 | Symbols:no symbol available | no full name available | chaperone protein dnaJ-like protein | Chr2:10375497-10376081 FORWARD LENGTH=132	AT2G24395.1	AT2G24395.1	1	10.9351	4.50816	15.5743	13.9034	13.7332	17.5498	26.3453	25.9124	26.1848	26.0588	+	nucleus	cytosol,mitochondrion,nucleus,extracellular,plastid	1433	3	3	3	24.2	24.2	24.2	15.056	0	59.708	5207100000	5	63	1041400000	0	203700000	0	163720000	0	204900000	0	229870000	0	77911000	0	59067000	0	46433000	0	55802000	0	0	0
AT3G12915.1 | Symbols:no symbol available | no full name available | Ribosomal protein S5/Elongation factor G/III/V family protein | Chr3:4112999-4115708 FORWARD LENGTH=820	AT3G12915.1	AT3G12915.1	1	7.30376	2.62176	10.0442	16.4261	16.7507	15.3775	21.9821	22.1151	22.1722	21.5443	+	cytosol	cytosol,endoplasmic reticulum,golgi,nucleus,mitochondrion,extracellular	2140	22	2	1	30.2	2.7	1	90.994	0.0057357	2.6972	410140000	44	26	956620	406850	22741	387740	83312	0	49995	43198	37770	732740	17669	535420	17596	34305	17959	31245	20784	515570	18734	421360
AT4G14680.1 | Symbols:APS3,ATPS3 | | Pseudouridine synthase/archaeosine transglycosylase-like family protein | Chr4:8413443-8415311 REVERSE LENGTH=465;AT4G14680.2 | Symbols:APS3,ATPS3 | | Pseudouridine synthase/archaeosine transglycosylase-like family	AT4G14680.1;AT4G14680.2	AT4G14680.1;AT4G14680.2	2	7.00424	1.90678	9.23317	16.0296	17.447	14.1029	20.4122	20.4185	NA	19.5475	-	plastid	cytosol,mitochondrion,plastid	3051	15	3	2	30.3	6.5	4.5	52.029	0.00049346	4.3896	136530000	25	9	5461100	317980	533250	0	461860	0	202620	335700	225320	0	0	330800	55824	173160	55919	0	0	0	57393	530640
AT3G19450.1 | Symbols:CAD-C,CAD4,ATCAD4,CAD | CINNAMYL ALCOHOL DEHYDROGENASE 4 | GroES-like zinc-binding alcohol dehydrogenase family protein | Chr3:6744859-6747005 FORWARD LENGTH=365	AT3G19450.1	AT3G19450.1	1	6.91083	2.42361	16.0732	10.9037	16.3651	9.92086	20.3079	20.3014	20.3031	19.9938	+	cytosol	cytosol,endoplasmic reticulum,golgi,plastid,nucleus,mitochondrion,extracellular	2282	12	12	12	32.1	32.1	32.1	39.098	0	221.44	7586800000	20	157	341130000	14700000	838270	15893000	710170	22047000	899400	21832000	989270	19056000	0	24456000	0	9487300	0	17762000	0	20826000	0	27557000
AT3G49140.1 | Symbols:no symbol available | no full name available | Pentatricopeptide repeat (PPR) superfamily protein | Chr3:18212187-18215557 REVERSE LENGTH=499	AT3G49140.1;AT5G24060.3;AT5G24060.1;AT5G24060.2	AT3G49140.1	4	6.89165	7.7325	13.5885	14.6477	13.8053	13.994	20.5156	21.5771	20.8078	20.7017	+	nucleus	cytosol,endoplasmic reticulum,golgi,plastid,nucleus,mitochondrion,extracellular	2563	7	7	7	16.2	16.2	16.2	55.87	0	23.392	234890000	23	30	9020000	187110	675220	208280	1268600	116160	919920	146770	878740	1420900	126950	96918	292380	46465	279190	96383	173550	221180	171100	281780
AT1G72930.1 | Symbols:TN10,AtTN10,TIR | toll/interleukin-1 receptor-like,TIR-nucleotide binding site family 10 | toll/interleukin-1 receptor-like protein | Chr1:27439476-27440147 FORWARD LENGTH=176;AT1G72910.1 | Symbols:no symbol available | no full nam	AT1G72930.1;AT1G72910.1;AT1G72930.2;AT1G72920.1;AT1G72940.1;AT1G72860.3;AT1G72860.1;AT1G72860.2;AT1G27170.1	AT1G72930.1;AT1G72910.1;AT1G72930.2	9	6.55403	1.69565	15.9816	16.2586	11.7571	22.8252	23.1323	23.6892	23.3425	22.8746	-	cytosol	cytosol,mitochondrion,nucleus,plasma membrane;\cytosol,mitochondrion,nucleus,plasma membrane,plastid\";\"cytosol,mitochondrion,nucleus,plastid\""	1037	6	6	5	31.2	31.2	26.7	20.245	0	15.774	2961800000	10	93	236410000	7784400	6337800	10491000	6308000	7191600	6485600	12843000	6388400	7005500	4282700	17447000	3617400	7999700	3404100	7727200	3582100	14453000	5571400	17486000
AT4G23690.1 | Symbols:AtDIR6,DIR6 | Arabidopsis thaliana dirigent protein 6,dirigent protein 6 | Disease resistance-responsive (dirigent-like protein) family protein | Chr4:12339152-12339715 REVERSE LENGTH=187	AT4G23690.1	AT4G23690.1	1	6.3469	4.88012	12.9319	13.774	17.6214	13.2752	19.775	19.9455	NA	19.3013	+	extracellular	cytosol,plasma membrane,extracellular,endoplasmic reticulum,golgi	3215	2	2	2	13.9	13.9	13.9	21.412	0	44.579	222830000	8	30	27853000	588290	667970	880760	788680	1595400	682850	1544900	442160	1555400	132890	0	0	125760	403330	1333500	0	1705700	304550	4672900
AT5G28060.1 | Symbols:no symbol available | no full name available | Ribosomal protein S24e family protein | Chr5:10069791-10070792 REVERSE LENGTH=133	AT5G28060.1	AT5G28060.1	1	6.28088	2.17177	11.4161	15.9251	16.3379	15.8205	20.8306	NA	20.8322	20.7543	-	cytosol	cytosol,mitochondrion,nucleus,plastid	4086	3	2	2	26.3	18	18	15.419	0	63.562	3017000000	4	71	737600000	37491000	3951200	44979000	2368500	40086000	3926200	43993000	2607100	45751000	1217600	69939000	717720	33927000	1380100	54595000	0	49743000	1085300	54163000
AT4G26910.3 | Symbols:no symbol available | no full name available | Dihydrolipoamide succinyltransferase | Chr4:13520127-13522055 REVERSE LENGTH=365;AT4G26910.2 | Symbols:no symbol available | no full name available | Dihydrolipoamide succinyltransfera	AT4G26910.3;AT4G26910.2;AT4G26910.1	AT4G26910.3;AT4G26910.2;AT4G26910.1	3	6.19368	1.47546	8.63396	8.31561	18.269	16.4622	18.9963	19.3318	19.1233	19.0041	-	mitochondrion	cytosol,mitochondrion,nucleus,plastid;\mitochondrion,plastid,nucleus\""	3284	13	13	7	38.1	38.1	16.7	39.702	0	323.31	7949100000	20	331	323230000	16028000	376220	20609000	386660	16051000	432150	18861000	335580	18908000	194720	38402000	567420	12478000	578090	23225000	364020	19024000	329360	20758000
AT3G12345.1 | Symbols:no symbol available | no full name available | FKBP-type peptidyl-prolyl cis-trans isomerase | Chr3:3930333-3930893 REVERSE LENGTH=186	AT3G12345.1	AT3G12345.1	1	6.18178	0.861493	23.2775	22.9222	7.92347	11.9618	NA	20.4714	20.5014	20.38	-	plastid	cytosol,mitochondrion,nucleus,plastid	2133	3	3	3	16.7	16.7	16.7	20.149	0	5.6099	2792600000	8	52	349070000	17844000	2582900	20874000	1367300	19925000	2577300	18744000	3263800	17737000	1318300	20042000	969520	11172000	2666400	16196000	1578700	17999000	1287300	23208000
AT3G63250.2 | Symbols:HMT-2,ATHMT-2,HMT2 | homocysteine methyltransferase 2,HOMOCYSTEINE METHYLTRANSFERASE-2 | homocysteine methyltransferase 2 | Chr3:23370575-23371974 REVERSE LENGTH=293;AT3G63250.3 | Symbols:HMT-2,ATHMT-2,HMT2 | homocysteine methyltra	AT3G63250.2;AT3G63250.3;AT3G63250.1	AT3G63250.2;AT3G63250.3;AT3G63250.1	3	6.08019	1.72607	18.5812	18.2006	12.6627	12.1723	22.1141	22.6943	NA	22.3863	-	cytosol;extracellular	cytosol,mitochondrion,cytoskeleton,nucleus,plastid;\cytosol,plastid,extracellular,endoplasmic reticulum,golgi\""	2842	5	5	5	21.2	21.2	21.2	32.266	0	7.2805	327960000	14	15	20531000	632260	2632900	336560	2072900	787370	0	375580	1679500	2167900	0	457060	0	89870	3166100	350190	0	496890	0	618500
AT3G45190.1 | Symbols:no symbol available | no full name available | SIT4 phosphatase-associated family protein | Chr3:16541994-16548161 REVERSE LENGTH=789;AT3G45190.2 | Symbols:no symbol available | no full name available | SIT4 phosphatase-associated	AT3G45190.1;AT3G45190.2	AT3G45190.1;AT3G45190.2	2	6.01229	4.10181	13.0865	15.5227	13.2651	15.5964	19.9992	20.6698	20.4035	20.4474	+	cytosol	cytosol,endoplasmic reticulum,golgi,plastid,nucleus,mitochondrion,extracellular,plasma membrane	2492	10	10	9	15.5	15.5	14.4	87.639	0	25.076	550230000	43	53	12524000	669260	354130	1011900	381790	344100	376430	784020	615780	724420	0	1151600	0	204690	0	452390	0	325540	16301	1308000
AT3G10420.2 | Symbols:SPD1 | SEEDLING PLASTID DEVELOPMENT 1 | P-loop containing nucleoside triphosphate hydrolases superfamily protein | Chr3:3239307-3242274 FORWARD LENGTH=684;AT3G10420.1 | Symbols:SPD1 | SEEDLING PLASTID DEVELOPMENT 1 | P-loop contain	AT3G10420.2;AT3G10420.1	AT3G10420.2;AT3G10420.1	2	6.00939	3.51901	16.5093	17.1868	13.6005	13.655	20.6506	22.4545	21.1807	20.7034	+	plastid	mitochondrion,plastid,nucleus	2089	9	9	9	17	17	17	75.061	0	103.26	703160000	33	67	10441000	172280	794340	362880	1732900	347230	1003100	331270	1019900	166230	0	749900	27894	217400	34549	774060	111810	488760	93299	305720
ATCG00190.1 | Symbols:RPOB | RNA polymerase subunit beta | RNA polymerase subunit beta | ChrC:23111-26329 REVERSE LENGTH=1072	ATCG00190.1	ATCG00190.1	1	5.98061	2.20123	16.9621	12.374	16.2087	10.6157	19.7457	20.4884	19.9253	19.9236	-	plastid	cytosol,mitochondrion,nucleus,plastid	4653	9	9	9	12.1	12.1	12.1	121.06	0	26.784	555030000	52	48	9208200	329440	277240	474780	477180	347140	367640	358080	454240	578120	0	1080400	17267	439210	39486	440080	0	454600	103150	660460
AT1G21500.1 | Symbols:no symbol available | no full name available | hypothetical protein | Chr1:7530047-7530954 REVERSE LENGTH=126	AT1G21500.1;AT4G21720.3;AT4G21720.2	AT1G21500.1	3	5.92117	1.0317	21.1097	21.4247	7.56732	11.7423	21.2252	21.3283	21.724	21.2512	-	plastid	cytosol,mitochondrion,nucleus,plastid	409	3	3	2	15.1	15.1	8.7	13.258	0	60.16	5182800000	8	140	540210000	16112000	1840200	19523000	1492700	24950000	2264600	25273000	1673100	24281000	1387300	59584000	684320	17358000	1257700	44413000	601520	29880000	2259100	36258000
AT1G63970.1 | Symbols:ISPF,MECPS | isoprenoid F,2C-METHYL-D-ERYTHRITOL 2,4-CYCLODIPHOSPHATE SYNTHASE | isoprenoid F | Chr1:23738923-23740336 REVERSE LENGTH=231;AT1G63970.2 | Symbols:ISPF,MECPS | isoprenoid F,2C-METHYL-D-ERYTHRITOL 2,4-CYCLODIPHOSPHATE S	AT1G63970.1;AT1G63970.2	AT1G63970.1;AT1G63970.2	2	5.90782	1.64209	11.6152	16.0207	11.4322	20.5529	20.5773	21.4924	20.8752	20.3074	-	plastid	cytosol,mitochondrion,plastid	881	4	4	4	26.4	26.4	26.4	24.811	0	90.238	3915900000	11	115	288810000	15687000	1003700	15943000	1549500	15424000	1311300	18930000	1040800	15849000	457440	20727000	585730	10843000	931490	18813000	1030500	16577000	771650	20125000
AT3G19980.1 | Symbols:STPP,ATFYPP3,EMB2736,FYPP3 | EMBRYO DEFECTIVE 2736,SERINE/THREONINE PROTEIN PHOSPHATASE,flower-specific, phytochrome-associated protein phosphatase 3 | flower-specific%2C phytochrome-associated protein phosphatase 3 | Chr3:6962008	AT3G19980.1;AT1G50370.1	AT3G19980.1;AT1G50370.1	2	5.87297	3.31328	15.6052	16.5151	12.2904	15.6911	20.7228	21.1736	20.7254	20.9719	+	cytosol	cytosol,mitochondrion,nucleus	704	8	8	8	31.4	31.4	31.4	34.845	0	28.426	895750000	15	70	52273000	2577600	851380	2543000	2094900	2562100	1354600	2719300	2230000	2902800	0	5345400	0	1092500	0	2651300	0	3040000	0	3780200
AT3G22630.1 | Symbols:PBD1,PRCGB | 20S proteasome beta subunit D1 | 20S proteasome beta subunit D1 | Chr3:8009709-8010774 REVERSE LENGTH=204	AT3G22630.1	AT3G22630.1	1	5.83122	1.14672	9.94295	18.7014	20.0459	11.8884	19.9941	NA	19.6287	19.7481	-	cytosol,nucleus	cytosol,endoplasmic reticulum,golgi,plastid,nucleus,extracellular	2335	9	2	2	41.7	12.7	12.7	22.54	0.00072237	4.0104	1014900000	10	60	101490000	5289000	1221000	4893100	472980	5906500	692710	6427300	1008100	3993500	227420	7120800	299830	3699500	359650	6408800	284580	4836900	261020	6256700
AT3G22060.1 | Symbols:no symbol available | no full name available | Receptor-like protein kinase-related family protein | Chr3:7771065-7772137 FORWARD LENGTH=252	AT3G22060.1	AT3G22060.1	1	5.7881	1.17959	21.0066	9.08108	13.751	21.2732	22.0462	22.4061	21.9417	21.8703	-	extracellular	plastid,endoplasmic reticulum,golgi,nucleus,mitochondrion,extracellular,plasma membrane	2325	9	9	9	45.2	45.2	45.2	27.863	0	34.012	1737200000	15	72	110820000	5657400	772440	10949000	5705500	3347400	6103500	3810800	581170	3078300	851320	15106000	1620700	2977000	791330	5336400	789600	5513300	503660	5873400
AT2G31570.1 | Symbols:ATGPX2,GPX2 | glutathione peroxidase 2 | glutathione peroxidase 2 | Chr2:13438211-13439775 REVERSE LENGTH=169	AT2G31570.1	AT2G31570.1	1	5.61563	5.40577	13.5337	13.5344	14.7656	14.2144	19.5944	19.6587	19.833	19.4244	+	cytosol	cytosol,endoplasmic reticulum,golgi,vacuole,plastid,nucleus,mitochondrion,extracellular	1554	9	7	7	45.6	39.6	39.6	18.944	0	41.655	5301800000	12	156	441820000	25847000	972510	27654000	830020	32618000	971460	27145000	1043600	25774000	167820	40927000	253030	14768000	325180	31845000	345170	28421000	360500	30282000
AT1G54270.1 | Symbols:EIF4A-2 | eif4a-2 | eif4a-2 | Chr1:20260495-20262018 FORWARD LENGTH=412;AT1G54270.2 | Symbols:EIF4A-2 | eif4a-2 | eif4a-2 | Chr1:20260495-20262018 FORWARD LENGTH=407	AT1G54270.1;AT1G54270.2	AT1G54270.1;AT1G54270.2	2	5.22632	1.86224	21.2654	14.0582	14.6	15.0699	21.3971	21.6684	21.3702	21.4631	-	cytosol	cytosol,mitochondrion,nucleus,plastid	777	31	5	5	66.5	10.9	10.9	46.762	0	41.204	3876000000	23	108	127110000	6328200	892280	5955000	1314400	7845900	1296300	8506900	1482200	7142100	516970	10456000	611900	4063000	897320	7154100	967410	8070000	1073900	8096800
AT3G03380.2 | Symbols:DegP7,DEG7 | DegP protease 7,degradation of periplasmic proteins 7 | DegP protease 7 | Chr3:799720-808319 FORWARD LENGTH=1064;AT3G03380.1 | Symbols:DegP7,DEG7 | DegP protease 7,degradation of periplasmic proteins 7 | DegP protease	AT3G03380.2;AT3G03380.1	AT3G03380.2;AT3G03380.1	2	5.03213	0.965615	17.6766	16.879	17.2713	7.34518	NA	18.8452	18.8375	18.9092	-	cytosol	cytosol,endoplasmic reticulum,golgi,plastid,nucleus,mitochondrion,extracellular	1951	5	5	5	6.4	6.4	6.4	116.29	0	7.9071	172340000	54	17	3092600	218660	18616	51052	67809	275490	65284	213540	82325	124580	0	80061	0	126860	0	154670	0	384920	0	57102
AT1G63880.2 | Symbols:no symbol available | no full name available | Disease resistance protein (TIR-NBS-LRR class) family | Chr1:23713121-23716047 REVERSE LENGTH=765;AT1G63880.1 | Symbols:no symbol available | no full name available | Disease resistanc	AT1G63880.2;AT1G63880.1	AT1G63880.2;AT1G63880.1	2	5.02664	2.53592	16.6791	12.2691	13.236	15.3078	19.168	19.8567	19.2475	19.3264	+	nucleus	cytosol,mitochondrion,nucleus,plastid	879	3	3	3	5.2	5.2	5.2	86.697	0	21.75	29138000	46	11	633420	0	76296	0	270350	0	108100	0	178690	0	0	0	0	0	0	0	0	0	0	0
AT2G31040.1 | Symbols:AtCGL160,CGL160 | CONSERVED ONLY IN THE GREEN LINEAGE 160 | ATP synthase protein I-like protein | Chr2:13209094-13211012 REVERSE LENGTH=350	AT2G31040.1	AT2G31040.1	1	5.01523	1.00327	18.2565	18.2757	7.78786	15.6218	19.0582	NA	18.9356	18.718	-	plastid	cytosol,mitochondrion,plastid	1549	5	5	5	18	18	18	38.61	0	28.699	218660000	16	44	13666000	403830	403490	157500	65751	703880	337060	449310	267110	1154500	66551	743060	0	435630	128280	781350	0	1201000	217000	265460
AT2G05520.1 | Symbols:GRP-3,ATGRP3,GRP3,ATGRP-3 | GLYCINE-RICH PROTEIN 3,glycine-rich protein 3,ARABIDOPSIS GLYCINE RICH PROTEIN 3 | glycine-rich protein 3 | Chr2:2026217-2026882 FORWARD LENGTH=145;AT2G05520.5 | Symbols:GRP-3,ATGRP3,GRP3,ATGRP-3 | GLYCI	AT2G05520.1;AT2G05520.5;AT2G05520.6;AT2G05520.4;AT2G05520.3;AT2G05520.2	AT2G05520.1;AT2G05520.5;AT2G05520.6;AT2G05520.4;AT2G05520.3;AT2G05520.2	6	4.95789	1.65893	18.1397	23.268	16.6677	22.954	25.4117	25.0801	25.6205	24.7487	-	extracellular	nucleus,extracellular,endoplasmic reticulum,golgi	1253	2	2	2	37.2	37.2	37.2	14.289	0	64.846	3425800000	7	94	434550000	11480000	27516000	13403000	15216000	12978000	33816000	17367000	39493000	8468400	21103000	20518000	10606000	7991500	7129100	18246000	6326300	14112000	12247000	12041000
AT1G37130.1 | Symbols:B29,ATNR2,NIA2,NIA2-1,NR2,CHL3,NR | NITRATE REDUCTASE 2,CHLORATE RESISTANT 3,ARABIDOPSIS NITRATE REDUCTASE 2,NITRATE REDUCTASE,nitrate reductase 2 | nitrate reductase 2 | Chr1:14158617-14161652 FORWARD LENGTH=917	AT1G37130.1;AT1G77760.1	AT1G37130.1	2	4.90933	1.85823	18.1969	15.9587	14.0858	13.7906	20.0511	NA	20.527	20.2233	-	cytosol	cytosol,mitochondrion,nucleus,plastid,peroxisome	622	26	26	26	31.1	31.1	31.1	102.84	0	169.38	8669300000	46	382	175780000	9225000	177260	6863100	85758	13500000	451530	13007000	451890	11581000	70313	12919000	0	4974900	0	8909900	0	12625000	64957	14323000
AT1G06000.1 | Symbols:UGT89C1 | | UDP-Glycosyltransferase superfamily protein | Chr1:1820495-1821802 REVERSE LENGTH=435	AT1G06000.1	AT1G06000.1	1	4.74057	1.51818	10.023	17.8191	11.6961	16.9173	18.8619	18.8082	18.9621	18.7856	-	cytosol,mitochondrion	cytosol,endoplasmic reticulum,golgi,plastid,nucleus,mitochondrion,extracellular	98	13	13	13	38.6	38.6	38.6	48.122	0	323.31	4639400000	19	165	171610000	12403000	108420	12459000	155590	13568000	267830	8511400	164740	7573600	0	14067000	0	3231300	0	12605000	0	16119000	0	13328000
AT4G38740.1 | Symbols:ROC1 | rotamase CYP 1 | rotamase CYP 1 | Chr4:18083620-18084138 REVERSE LENGTH=172	AT4G38740.1	AT4G38740.1	1	4.72875	1.83135	10.557	13.9843	18.1824	16.7937	19.4692	19.4132	20.1836	19.3665	-	cytosol	cytosol,endoplasmic reticulum,golgi,plastid,nucleus,mitochondrion,extracellular	3553	9	8	3	63.4	59.3	36	18.373	0	256.04	15591000000	11	340	1067300000	61064000	272850	64288000	730340	59149000	1176700	67492000	638060	71058000	197420	91372000	0	34291000	963330	63362000	64033	78911000	0	96909000
ATCG00180.1 | Symbols:RPOC1 | | DNA-directed RNA polymerase family protein | ChrC:20251-23084 REVERSE LENGTH=680	ATCG00180.1	ATCG00180.1	1	4.62648	1.31751	9.06605	18.5433	17.7381	16.9719	20.2022	20.4011	19.8924	20.3295	-	plastid	cytosol,endoplasmic reticulum,golgi,plastid,nucleus,mitochondrion,extracellular	4652	5	5	5	9.9	9.9	9.9	78.582	0	10.883	272510000	37	36	5161200	175740	318730	205070	486240	214830	234030	236140	567920	400840	0	454700	0	178680	22768	310490	19718	189700	104330	140430
AT4G28470.1 | Symbols:RPN1B,ATRPN1B | 26S proteasome regulatory subunit S2 1B | 26S proteasome regulatory subunit S2 1B | Chr4:14067082-14072357 REVERSE LENGTH=891	AT4G28470.1	AT4G28470.1	1	4.56594	2.59799	17.9322	15.7916	13.2161	15.7402	20.0846	20.5292	20.1603	20.1699	+	cytosol,nucleus	cytosol,mitochondrion,nucleus,plastid	3314	25	11	11	32.3	15	15	97.953	0	37.191	1712800000	53	68	29580000	1357700	248690	1335600	271560	1787700	163470	3612400	327240	2710400	0	2593500	4871	650520	0	1559200	18897	1672000	40560	355250
AT1G04260.1 | Symbols:PRA1.D,MPIP7,MPI7 | CAMV movement protein interacting protein 7,CAMV MOVEMENT PROTEIN INTERACTING PROTEIN 7,PRENYLATED RAB ACCEPTOR 1.D | CAMV movement protein interacting protein 7 | Chr1:1140749-1141297 REVERSE LENGTH=182	AT1G04260.1	AT1G04260.1	1	4.54193	1.12984	16.1167	22.2839	12.1412	21.9726	22.7286	22.4157	22.77	22.7677	-	plasma membrane	plastid,endoplasmic reticulum,golgi,vacuole,nucleus,mitochondrion,extracellular,plasma membrane	63	4	4	4	28.6	28.6	28.6	19.325	0	18.217	701520000	8	50	84690000	1881600	6004300	2320800	2913600	2151700	3024500	1226300	7823500	1839000	6621900	4571200	2323700	475320	4753400	3491000	2213600	2258000	2936100	670270
AT1G49480.3 | Symbols:RTV1 | related to vernalization1 1 | related to vernalization1 1 | Chr1:18314596-18315460 REVERSE LENGTH=226;AT1G49480.2 | Symbols:RTV1 | related to vernalization1 1 | related to vernalization1 1 | Chr1:18314596-18315460 REVERSE L	AT1G49480.3;AT1G49480.2;AT1G49480.1	AT1G49480.3;AT1G49480.2;AT1G49480.1	3	4.40622	2.65565	13.7849	14.9493	16.3035	16.1057	19.7663	NA	19.7879	19.8585	+	nucleus	cytosol,mitochondrion,nucleus,plastid	689	6	6	4	29.2	29.2	20.4	25.85	0	11.31	460470000	12	45	23962000	1164100	362510	1570600	287750	886140	243890	2385500	228920	1354800	122950	2491400	232200	783910	94906	1450900	97148	1678800	73703	2059400
AT2G45540.6 | Symbols:BCHC2 | Beach-Domain Homolog C2 | WD-40 repeat family protein / beige-like protein | Chr2:18757881-18772229 REVERSE LENGTH=2946;AT2G45540.5 | Symbols:BCHC2 | Beach-Domain Homolog C2 | WD-40 repeat family protein / beige-like protei	AT2G45540.6;AT2G45540.5;AT2G45540.4;AT2G45540.3;AT2G45540.1;AT2G45540.2	AT2G45540.6;AT2G45540.5;AT2G45540.4;AT2G45540.3;AT2G45540.1;AT2G45540.2	6	4.3328	2.48307	13.1624	19.1725	16.1814	15.736	19.1596	NA	19.2225	19.6962	+	cytosol	cytosol,mitochondrion,nucleus	1840	13	13	13	6	6	6	321.93	0	40.371	897750000	131	49	6421300	229860	19042	127870	45186	124160	35936	260380	63149	112250	0	209830	12093	104160	0	224730	2198.9	1446500	12496	1395200
AT4G32250.3 | Symbols:no symbol available | no full name available | Protein kinase superfamily protein | Chr4:15570285-15572528 REVERSE LENGTH=611;AT4G32250.2 | Symbols:no symbol available | no full name available | Protein kinase superfamily protein |	AT4G32250.3;AT4G32250.2;AT4G32250.1	AT4G32250.3;AT4G32250.2;AT4G32250.1	3	4.30308	2.01702	16.9888	17.5048	12.0482	14.3956	19.0755	19.8579	19.5405	19.6758	-	cytosol;plastid	cytosol,mitochondrion,nucleus	3400	4	4	4	5.1	5.1	5.1	68.157	0	6.2008	146470000	32	20	2828300	79024	58961	226900	116700	163150	110710	92564	120100	49365	84246	351360	49343	0	20293	171150	21494	236390	50192	0
AT1G01300.1 | Symbols:no symbol available | no full name available | Eukaryotic aspartyl protease family protein | Chr1:117065-118522 FORWARD LENGTH=485	AT1G01300.1	AT1G01300.1	1	4.19364	2.08688	17.8154	13.7838	15.2121	15.2149	19.9725	19.7525	19.6671	NA	-	extracellular	plastid,endoplasmic reticulum,golgi,vacuole,nucleus,mitochondrion,extracellular,plasma membrane	7	8	7	7	20.8	19.2	19.2	52.175	0	6.8552	141770000	25	14	4866000	150880	240600	156670	192970	584410	184010	874530	114190	101660	123890	963510	35220	149090	0	145880	0	170380	79744	258480
AT2G36390.1 | Symbols:BE3,SBE2.1 | starch branching enzyme 2.1,BRANCHING ENZYME 3 | starch branching enzyme 2.1 | Chr2:15264283-15269940 FORWARD LENGTH=858	AT2G36390.1	AT2G36390.1	1	4.11231	1.02291	11.1864	21.5818	16.8443	21.5059	21.999	22.1581	21.7552	21.6554	-	plastid	cytosol,vacuole,plastid,nucleus,mitochondrion,extracellular	1655	27	27	22	35.8	35.8	30.8	97.659	0	148.57	4905900000	47	240	85124000	4252800	348840	4190900	268210	3834300	295170	4559900	372450	4905600	14334	7797400	1087400	2240700	64763	5414200	41287	5274300	1061800	4738200
AT1G07990.1 | Symbols:no symbol available | no full name available | SIT4 phosphatase-associated family protein | Chr1:2477413-2482898 FORWARD LENGTH=802;AT1G07990.2 | Symbols:no symbol available | no full name available | SIT4 phosphatase-associated fa	AT1G07990.1;AT1G07990.2	AT1G07990.1;AT1G07990.2	2	4.07075	1.90757	14.6698	17.6145	18.2702	12.3927	19.7979	20.0689	19.7593	19.6041	-	cytosol,nucleus	cytosol,endoplasmic reticulum,golgi,nucleus,mitochondrion,extracellular,plasma membrane	139	6	5	5	11.2	10.2	10.2	89.588	0	17.154	170240000	45	38	3532000	80475	333460	149480	395350	180650	263990	145800	365980	142130	0	327380	0	98621	0	179290	0	174980	0	179790
AT1G50320.1 | Symbols:ATHX,ATX,THX | thioredoxin X,THIOREDOXIN X | thioredoxin X | Chr1:18638606-18639464 REVERSE LENGTH=182	AT1G50320.1	AT1G50320.1	1	4.04693	2.29151	15.0141	15.868	15.3357	19.5002	20.6879	19.8047	20.7362	20.6769	-	plastid	cytosol,mitochondrion,plastid	703	4	4	4	39	39	39	19.648	0	58.085	3220300000	10	98	236520000	10068000	1027100	13694000	1180100	8700600	1009700	11863000	1164100	13425000	911100	13326000	694920	7657400	399660	12015000	181260	14332000	344390	32552000
AT1G18270.4 | Symbols:no symbol available | no full name available | ketose-bisphosphate aldolase class-II family protein | Chr1:6283964-6293772 REVERSE LENGTH=1314;AT1G18270.1 | Symbols:no symbol available | no full name available | ketose-bisphosphate	AT1G18270.4;AT1G18270.1;AT1G18270.2;AT1G18270.3	AT1G18270.4;AT1G18270.1;AT1G18270.2;AT1G18270.3	4	3.9272	1.53263	15.5434	18.6306	13.4018	13.4586	NA	19.4487	18.8232	19.0007	-	cytosol,plasma membrane;\plasma membrane,peroxisome\";plasma membrane"	cytosol,endoplasmic reticulum,golgi,plastid,nucleus,peroxisome,mitochondrion,extracellular,plasma membrane;\cytosol,endoplasmic reticulum,golgi,plastid,peroxisome,mitochondrion,extracellular,plasma membrane\""	352	16	16	16	16.4	16.4	16.4	140.72	0	181.71	1772100000	63	171	26281000	1455900	97776	1471100	121210	1139900	94297	1543200	137410	926430	0	2767200	12744	651460	17199	1733900	10253	1707300	0	2364600
AT1G26230.3 | Symbols:Cpn60beta4 | chaperonin-60beta4 | TCP-1/cpn60 chaperonin family protein | Chr1:9072388-9075023 REVERSE LENGTH=551;AT1G26230.2 | Symbols:Cpn60beta4 | chaperonin-60beta4 | TCP-1/cpn60 chaperonin family protein | Chr1:9072715-9075272	AT1G26230.3;AT1G26230.2;AT1G26230.4;AT1G26230.1;AT1G26230.5	AT1G26230.3;AT1G26230.2;AT1G26230.4;AT1G26230.1;AT1G26230.5	5	3.91086	1.19141	18.3389	15.2267	9.85442	18.4448	19.4185	19.0404	19.5785	19.4709	-	plastid	cytosol,endoplasmic reticulum,golgi,plastid,nucleus,mitochondrion,extracellular;\cytosol,mitochondrion,plastid\""	472	13	11	11	25.8	22.9	22.9	60.39	0	20.3	537390000	31	46	14939000	870610	410580	439330	167510	784990	349790	609920	478750	469740	0	934840	0	212850	78836	905890	0	740180	69398	1271600
AT5G48380.1 | Symbols:BIR1 | BAK1-interacting receptor-like kinase 1 | BAK1-interacting receptor-like kinase 1 | Chr5:19604584-19606532 REVERSE LENGTH=620	AT5G48380.1	AT5G48380.1	1	3.89732	0.791957	19.1939	10.6293	11.4753	19.5144	20.2288	20.6306	NA	20.1701	-	plasma membrane	cytosol,plasma membrane,extracellular,endoplasmic reticulum,golgi	4296	10	10	10	16	16	16	69.141	0	17.219	406760000	30	30	8589500	244220	249680	726820	385160	82889	72124	193240	282640	142090	43716	1775500	372320	207760	73905	767540	70708	413610	54557	105270
AT3G55330.1 | Symbols:PPL1 | PsbP-like protein 1 | PsbP-like protein 1 | Chr3:20514031-20515275 REVERSE LENGTH=230	AT3G55330.1	AT3G55330.1	1	3.83353	0.632616	26.4243	26.378	15.615	15.9697	26.4241	26.6807	26.8131	NA	-	plastid	mitochondrion,plastid,nucleus	2687	11	11	11	49.6	49.6	49.6	25.623	0	159.02	37974000000	15	266	2286400000	91437000	31934000	111820000	20225000	87831000	18525000	114850000	42579000	102580000	21373000	159320000	14154000	61909000	15142000	114740000	21863000	116580000	31241000	173230000
AT5G02490.1 | Symbols:AtHsp70-2,Hsp70-2 | | Heat shock protein 70 (Hsp 70) family protein | Chr5:550296-552565 REVERSE LENGTH=653;AT1G56410.1 | Symbols:HSP70T-1,ERD2 | HEAT SHOCK PROTEIN 70T-1,EARLY-RESPONSIVE TO DEHYDRATION 2 | heat shock protein 70 (	AT5G02490.1;AT1G56410.1	AT5G02490.1;AT1G56410.1	2	3.79601	1.33409	11.9764	19.2147	11.6653	18.5368	18.804	20.7366	18.4922	18.5445	-	cytosol;plastid	cytosol,mitochondrion,nucleus,plastid	3608	38	16	15	71.2	34.2	32.6	71.386	0	193.07	1867500000	36	86	29597000	516410	162650	5218300	579430	364690	121660	582220	112680	233100	7732.3	14481000	336980	1082100	43545	1570400	11607	772730	30042	540510
AT3G09820.1 | Symbols:ATADK1,ADK1 | adenosine kinase 1 | adenosine kinase 1 | Chr3:3012122-3014624 FORWARD LENGTH=344;AT3G09820.2 | Symbols:ATADK1,ADK1 | adenosine kinase 1 | adenosine kinase 1 | Chr3:3012645-3014624 FORWARD LENGTH=302	AT3G09820.1;AT3G09820.2	AT3G09820.1;AT3G09820.2	2	3.79271	1.13497	19.5246	17.1906	12.502	18.272	NA	19.4257	20.4382	19.4789	-	cytosol	cytosol,endoplasmic reticulum,golgi,plastid,nucleus,mitochondrion,extracellular;\cytosol,mitochondrion,nucleus,plastid\""	2069	18	18	7	67.4	67.4	33.4	37.836	0	323.31	34371000000	17	536	1317800000	75750000	220120	72699000	357000	82482000	706840	83862000	534420	76020000	72119	84106000	31822	53427000	545250	70849000	90726	78392000	84373	109470000
AT4G17090.1 | Symbols:CT-BMY,BMY8,AtBAM3,BAM3 | BETA-AMYLASE 8,BETA-AMYLASE 3,chloroplast beta-amylase | chloroplast beta-amylase | Chr4:9605266-9607250 REVERSE LENGTH=548	AT4G17090.1	AT4G17090.1	1	3.71224	0.644637	19.1608	19.2036	6.29637	19.6522	19.9411	19.4936	20.068	19.6593	-	plastid	cytosol,mitochondrion,nucleus,extracellular,plastid	3104	22	22	22	44.2	44.2	44.2	61.352	0	323.31	10277000000	34	390	264720000	15037000	316250	16021000	157380	17507000	369640	17173000	425470	15503000	39388	25172000	18376	9599800	80455	16991000	23398	15098000	83324	17741000
AT5G66420.2 | Symbols:no symbol available | no full name available | TIM-barrel signal transduction protein | Chr5:26521893-26524986 REVERSE LENGTH=754;AT5G66420.3 | Symbols:no symbol available | no full name available | TIM-barrel signal transduction p	AT5G66420.2;AT5G66420.3;AT5G66420.1	AT5G66420.2;AT5G66420.3;AT5G66420.1	3	3.67761	2.57044	19.5415	17.8418	19.7743	20.4134	22.9678	23.8015	22.8468	22.6653	+	cytosol	cytosol,endoplasmic reticulum,golgi,plastid,nucleus,mitochondrion,extracellular;\cytosol,mitochondrion,nucleus,endoplasmic reticulum,plastid\""	4624	24	24	24	45.9	45.9	45.9	80.718	0	92.999	3561800000	42	256	66132000	2457100	4273900	2373400	6714400	2510100	4163300	3215200	4884100	2043900	224560	2899400	287140	1147800	501190	2926300	526300	3188200	826190	3201200
AT4G17140.1 | Symbols:no symbol available | no full name available | pleckstrin homology (PH) domain-containing protein | Chr4:9613617-9636618 REVERSE LENGTH=4216;AT4G17140.2 | Symbols:no symbol available | no full name available | pleckstrin homology (	AT4G17140.1;AT4G17140.2;AT4G17140.3	AT4G17140.1;AT4G17140.2;AT4G17140.3	3	3.62335	2.78238	17.7573	18.188	15.5314	17.4407	20.8748	NA	20.3364	20.3884	+	cytosol,plasma membrane;cytosol	cytosol,endoplasmic reticulum,golgi,nucleus,mitochondrion,extracellular	3106	12	12	12	3.8	3.8	3.8	471	0	17.998	1469600000	201	62	7154900	324500	44660	313270	22405	380800	9788.5	520380	45082	177650	0	323540	22185	195460	22325	348590	41153	250120	65089	769810
AT1G78915.1 | Symbols:no symbol available | no full name available | Tetratricopeptide repeat (TPR)-like superfamily protein | Chr1:29667729-29671081 REVERSE LENGTH=385;AT1G78915.2 | Symbols:no symbol available | no full name available | Tetratricopepti	AT1G78915.1;AT1G78915.2;AT1G78915.3	AT1G78915.1;AT1G78915.2;AT1G78915.3	3	3.56479	1.24698	10.8378	18.1665	13.3536	17.9831	18.7733	19.2302	18.3326	18.2641	-	peroxisome;plastid	cytosol,mitochondrion,nucleus,plastid,peroxisome	1151	11	11	11	34	34	34	42.579	0	69.968	2812400000	17	150	129790000	7039400	381120	6320800	116350	6422600	440140	7423100	356790	8642700	4988200	9811600	2836300	4312100	3112400	7581400	2907700	3532300	287280	6683900
AT3G06730.1 | Symbols:TRX z,TRX P | Thioredoxin z,thioredoxin putative plastidic | Thioredoxin z | Chr3:2124276-2125845 FORWARD LENGTH=183	AT3G06730.1	AT3G06730.1	1	3.56251	2.25199	18.4866	18.2875	17.9818	14.3474	20.9577	21.1112	20.6044	20.6802	-	plastid	cytosol,mitochondrion,nucleus,plastid	2007	5	5	5	25.1	25.1	25.1	20.67	0	23.893	6614700000	8	144	794480000	50645000	2937400	45667000	3057600	86262000	2230300	54368000	3005600	83638000	211830	61469000	173130	30788000	403200	45509000	236880	62907000	747210	79559000
AT3G51600.1 | Symbols:LTP5 | lipid transfer protein 5 | lipid transfer protein 5 | Chr3:19138661-19139124 REVERSE LENGTH=118	AT3G51600.1	AT3G51600.1	1	3.29156	0.597596	23.6706	24.0098	24.4748	12.0448	24.3572	24.1087	24.0645	24.8358	-	extracellular	mitochondrion,vacuole,extracellular,endoplasmic reticulum,golgi	2597	2	2	2	12.7	12.7	12.7	12.495	0.0046854	2.8346	7436200000	4	103	1859000000	43192000	36127000	67537000	46833000	39404000	30844000	37537000	43753000	48606000	38620000	58615000	22538000	27235000	28006000	107480000	36678000	106780000	40946000	109010000
AT5G48620.6 | Symbols:no symbol available | no full name available | Disease resistance protein (CC-NBS-LRR class) family | Chr5:19717406-19720932 FORWARD LENGTH=908;AT5G48620.5 | Symbols:no symbol available | no full name available | Disease resistance	AT5G48620.6;AT5G48620.5;AT5G48620.4;AT5G48620.3;AT5G48620.2;AT5G48620.1;AT1G59620.2;AT1G59620.1;AT1G53350.1	AT5G48620.6;AT5G48620.5;AT5G48620.4;AT5G48620.3;AT5G48620.2;AT5G48620.1	9	3.21377	0.649243	19.4213	19.1992	14.6413	10.7175	18.8896	20.1905	NA	19.8993	-	cytosol	cytosol,mitochondrion,nucleus	4301	19	6	5	23.2	9	8	104.45	0	42.621	194310000	47	48	3687700	163130	100600	66652	178940	225500	109960	209570	182960	174710	0	335340	0	0	0	211140	0	142080	32213	207190
ATCG00740.1 | Symbols:RPOA | RNA polymerase subunit alpha | RNA polymerase subunit alpha | ChrC:77901-78890 REVERSE LENGTH=329	ATCG00740.1	ATCG00740.1	1	3.19763	4.99519	18.6838	18.9194	18.662	18.1985	21.6136	21.7971	22.0075	21.8358	+	plastid	cytosol,mitochondrion,nucleus,plastid	4681	6	6	6	22.5	22.5	22.5	38.137	0	59.218	692200000	13	92	52004000	1195500	3183300	1414000	4999000	1628500	4376800	1879600	4989300	1430400	244700	2189500	18999	1852200	45264	1967900	145600	2704200	1357900	1974300
AT5G48540.1 | Symbols:no symbol available | no full name available | receptor-like protein kinase-related family protein | Chr5:19669096-19669887 REVERSE LENGTH=263	AT5G48540.1	AT5G48540.1	1	3.1591	2.00847	17.0175	16.9342	13.9292	17.0741	19.0601	19.4794	18.8187	NA	-	extracellular	plastid,endoplasmic reticulum,golgi,nucleus,extracellular,plasma membrane	4299	5	5	5	19.4	19.4	19.4	28.995	0	12.341	992090000	18	65	28912000	1376200	97596	2474700	187060	965320	51691	388000	99249	492250	66699	5917600	650300	835720	235240	2569000	108390	1914200	129430	2437600
AT1G20220.1 | Symbols:no symbol available | no full name available | Alba DNA/RNA-binding protein | Chr1:7005090-7007285 REVERSE LENGTH=315	AT1G20220.1	AT1G20220.1	1	3.15166	1.11687	20.7062	14.2996	12.4154	18.1933	20.9339	20.6308	NA	21.0893	-	nucleus	cytosol,mitochondrion,nucleus	382	6	6	6	19	19	19	33.763	0	14.693	918980000	11	62	82603000	3845500	1581700	4153600	740910	3496100	452970	3878500	1872900	5399600	875340	5779900	147850	2224300	256120	6053500	333930	4572400	492650	5955100
AT5G15450.1 | Symbols:APG6,AtCLPB3,CLPB3,CLPB-P | casein lytic proteinase B3,CASEIN LYTIC PROTEINASE B-P,ALBINO AND PALE GREEN 6 | casein lytic proteinase B3 | Chr5:5014399-5018255 REVERSE LENGTH=968	AT5G15450.1	AT5G15450.1	1	3.11141	0.662843	19.5679	19.7221	8.32127	18.9129	19.7613	19.8919	19.6642	19.6525	-	plastid	cytosol,mitochondrion,nucleus,plastid	3861	46	46	45	49.7	49.7	48.3	108.94	0	323.31	17713000000	50	790	212830000	9450700	28366	10594000	83685	12067000	101790	14329000	125870	12053000	24346	17118000	82845	5700500	137110	15970000	123610	12378000	160850	16640000
AT5G05000.3 | Symbols:OEP34,ATTOC34,TOC34 | translocon at the outer envelope membrane of chloroplasts 34,ARABIDOPSIS THALIANA TRANSLOCON AT THE OUTER ENVELOPE MEMBRANE OF CHLOROPLASTS 34 | translocon at the outer envelope membrane of chloroplasts 34 | Ch	AT5G05000.3;AT5G05000.2;AT5G05000.1	AT5G05000.3;AT5G05000.2;AT5G05000.1	3	3.06166	1.81869	15.022	19.0429	14.9268	17.196	19.99	20.8009	NA	19.6551	-	cytosol,plastid;cytosol;plastid	cytosol,mitochondrion,plastid	3657	5	5	5	21.7	21.7	21.7	34.707	0	12.067	708410000	17	64	30183000	1695700	408460	1997400	420060	1126400	174030	1894500	185040	1540300	0	2834600	38161	315750	43231	1200000	38358	2189600	81110	3075500
AT3G07100.1 | Symbols:SEC24A,ERMO2,AtSEC24A | ENDOPLASMIC RETICULUM MORPHOLOGY 2 | Sec23/Sec24 protein transport family protein | Chr3:2245689-2250077 REVERSE LENGTH=1038	AT3G07100.1	AT3G07100.1	1	3.05956	0.949876	12.3809	18.567	16.4431	19.0712	19.1433	NA	19.0332	18.8973	-	endoplasmic reticulum	cytosol,mitochondrion,nucleus,endoplasmic reticulum,plastid	2019	17	17	17	22	22	22	113.96	0	40.109	1787600000	45	143	38326000	2054500	243780	2467100	47227	2140700	137100	2725200	166640	1571600	0	3281900	27310	1522400	53623	2836600	49692	3168800	85524	2578500
AT5G02890.1 | Symbols:no symbol available | no full name available | HXXXD-type acyl-transferase family protein | Chr5:670207-671454 REVERSE LENGTH=353	AT5G02890.1	AT5G02890.1	1	2.95536	1.28136	18.0178	18.4644	12.4231	18.5763	19.868	19.9753	19.6757	19.7841	-	cytosol	cytosol,endoplasmic reticulum,golgi,plastid,nucleus,mitochondrion,extracellular	3615	8	8	8	29.2	29.2	29.2	38.803	0	27.202	437210000	23	91	17205000	1006800	739170	1061200	681870	909900	633340	1566900	633160	1094800	143070	1174800	40573	428680	152850	426130	0	961090	372730	1433100
AT1G80480.1 | Symbols:PTAC17 | plastid transcriptionally active 17 | plastid transcriptionally active 17 | Chr1:30258272-30260570 REVERSE LENGTH=444	AT1G80480.1	AT1G80480.1	1	2.68722	5.41306	21.2283	21.0955	21.1289	21.2145	23.7005	23.6688	23.9116	24.1352	+	plastid	cytosol,mitochondrion,extracellular,plastid,peroxisome	1188	15	15	13	44.1	44.1	41.7	49.487	0	323.31	10281000000	21	474	313150000	10864000	18726000	8605700	15502000	14093000	21985000	13609000	25944000	12663000	1180700	17550000	866190	5273400	1413900	11031000	1355300	12034000	2926100	13667000
AT2G44490.1 | Symbols:PEN2,BGLU26 | PENETRATION 2,BETA GLUCOSIDASE 26 | Glycosyl hydrolase superfamily protein | Chr2:18364872-18367515 FORWARD LENGTH=560	AT2G44490.1;AT2G44460.2;AT2G44460.1	AT2G44490.1	3	2.67294	0.936649	19.0435	18.9911	17.2553	11.4589	19.2299	19.6111	19.3888	19.2108	-	peroxisome	cytosol,vacuole,plastid,nucleus,peroxisome,mitochondrion,extracellular	1819	10	10	9	15	15	13.8	63.915	0	58.538	1802200000	23	91	65150000	3934800	283630	2765600	248770	3094400	255760	4665800	351350	4074500	109610	6196500	28268	1710700	96423	4308000	58207	4037400	172630	5010600
AT2G21620.1 | Symbols:RD2 | RESPONSIVE TO DESICCATION 2 | Adenine nucleotide alpha hydrolases-like superfamily protein | Chr2:9248749-9249986 FORWARD LENGTH=187;AT2G21620.2 | Symbols:RD2 | RESPONSIVE TO DESICCATION 2 | Adenine nucleotide alpha hydrolase	AT2G21620.1;AT2G21620.2	AT2G21620.1;AT2G21620.2	2	2.62383	1.07025	14.5175	14.8829	19.8588	19.3167	19.7021	20.1843	19.6351	19.5497	-	cytosol	cytosol,mitochondrion,nucleus;\cytosol,mitochondrion,nucleus,plastid\""	1390	7	7	7	44.4	44.4	44.4	20.587	0	76.471	4407500000	12	162	284470000	15292000	418650	18307000	500290	15076000	414570	21731000	211130	16366000	230760	28097000	326700	8571700	384470	20228000	388170	19393000	387420	20978000
AT4G27560.1 | Symbols:no symbol available | no full name available | UDP-Glycosyltransferase superfamily protein | Chr4:13760114-13761481 REVERSE LENGTH=455;AT4G27570.1 | Symbols:no symbol available | no full name available | UDP-Glycosyltransferase sup	AT4G27560.1;AT4G27570.1;AT3G29630.2;AT3G29630.1	AT4G27560.1;AT4G27570.1	4	2.60444	1.90957	16.1617	16.3499	14.8441	18.7159	19.1639	18.9042	19.2728	19.1485	-	plasma membrane	cytosol,endoplasmic reticulum,golgi,plastid,nucleus,mitochondrion,extracellular,plasma membrane	3299	8	8	8	22.2	22.2	22.2	50.615	0	137.76	1356700000	19	98	69281000	4450400	236450	4640900	232980	3515600	314190	5713200	195390	3367200	0	4067600	0	3069500	14367	5039100	0	5211100	0	7997800
AT1G73600.1 | Symbols:NMT,NMT3 | | S-adenosyl-L-methionine-dependent methyltransferases superfamily protein | Chr1:27670825-27673400 FORWARD LENGTH=490;AT1G73600.2 | Symbols:NMT,NMT3 | | S-adenosyl-L-methionine-dependent methyltransferases superfamily	AT1G73600.1;AT1G73600.2	AT1G73600.1;AT1G73600.2	2	2.56145	1.93596	19.2177	19.7062	16.5877	17.2205	20.1706	21.16	20.8046	20.8428	-	cytosol	cytosol,mitochondrion,nucleus,plastid	1049	18	14	13	33.1	26.9	25.3	56.367	0	125.3	4948900000	28	209	137980000	6557100	697730	8764900	848470	4819300	647470	9157300	669310	9064600	48429	7399300	87566	3630000	82842	9265400	98250	9487000	69166	13840000
AT4G16950.5 | Symbols:RPP5 | RECOGNITION OF PERONOSPORA PARASITICA 5 | Disease resistance protein (TIR-NBS-LRR class) family | Chr4:9539166-9544340 REVERSE LENGTH=1350;AT4G16950.6 | Symbols:RPP5 | RECOGNITION OF PERONOSPORA PARASITICA 5 | Disease resist	AT4G16950.5;AT4G16950.6;AT4G16950.4;AT4G16950.2;AT4G16950.3;AT4G16950.1;AT4G16890.4;AT4G16890.2;AT4G16890.3;AT4G16890.5;AT4G16890.1;AT4G16900.3;AT4G16900.2;AT4G16900.1	AT4G16950.5;AT4G16950.6;AT4G16950.4;AT4G16950.2;AT4G16950.3;AT4G16950.1;AT4G16890.4;AT4G16890.2;AT4G16890.3;AT4G16890.5;AT4G16890.1	14	2.54355	0.756624	20.4322	13.4213	20.5215	20.4985	20.8874	21.9694	21.2798	20.9111	-	cytosol	cytosol,mitochondrion,nucleus,plasma membrane;\cytosol,mitochondrion,nucleus,plasma membrane,plastid\""	3101	8	8	4	7	7	3.4	153.31	0	16.108	2280400000	76	50	29161000	1163700	261470	1330900	387290	1459800	393610	1412100	311900	1826300	139700	2164800	174110	906800	241100	1540300	82965	1548400	253960	1819900
AT4G37980.1 | Symbols:ELI3-1,ELI3,ATCAD7,CAD7 | elicitor-activated gene 3-1,CINNAMYL-ALCOHOL DEHYDROGENASE 7,ELICITOR-ACTIVATED GENE 3 | cinnamyl alcohol dehydrogenase 7 | Chr4:17852670-17854302 FORWARD LENGTH=357;AT4G37980.2 | Symbols:ELI3-1,ELI3,ATCAD	AT4G37980.1;AT4G37980.2;AT4G37990.1	AT4G37980.1;AT4G37980.2	3	2.50981	1.73159	17.0032	16.1546	18.2369	18.6672	19.7538	21.0623	19.775	19.5101	-	cytosol	cytosol,endoplasmic reticulum,golgi,plastid,nucleus,mitochondrion,extracellular;\cytosol,endoplasmic reticulum,golgi,plastid,nucleus,peroxisome,mitochondrion,extracellular\""	3536	11	11	11	40.1	40.1	40.1	38.245	0	169.29	8284100000	18	263	399610000	22230000	282190	26064000	1747800	21802000	451600	25800000	342090	22103000	24518	25400000	0	17977000	275530	31561000	371060	22939000	0	37066000
AT1G64190.1 | Symbols:PGD1 | 6-phosphogluconate dehydrogenase 1 | 6-phosphogluconate dehydrogenase family protein | Chr1:23825549-23827012 REVERSE LENGTH=487	AT1G64190.1	AT1G64190.1	1	2.47282	4.57039	19.0132	19.1337	19.5891	19.3083	21.8204	21.8489	21.7157	21.5507	+	plastid	cytosol,endoplasmic reticulum,golgi,plastid,mitochondrion,extracellular	883	18	10	10	48	25.7	25.7	53.377	0	323.31	4737900000	23	184	170800000	9170000	2775000	9840400	2636800	8909600	1979800	10827000	2442800	10256000	0	15026000	69036	5580400	87244	12816000	45851	10866000	102720	12338000
AT1G48600.1 | Symbols:PMEAMT,AtPMEAMT | phosphoethanolamine N-methyltransferase | S-adenosyl-L-methionine-dependent methyltransferases superfamily protein | Chr1:17966448-17969077 FORWARD LENGTH=475;AT1G48600.2 | Symbols:PMEAMT,AtPMEAMT | phosphoethanol	AT1G48600.1;AT1G48600.2	AT1G48600.1;AT1G48600.2	2	2.44641	1.93441	15.6542	18.1071	16.3103	15.7571	NA	19.1382	19.3439	19.0316	-	cytosol	cytosol,endoplasmic reticulum,golgi,plastid,nucleus,mitochondrion,extracellular;\cytosol,mitochondrion,nucleus,plastid\""	671	21	21	13	43.4	43.4	28.8	54.018	0	244.39	14201000000	30	325	394950000	21286000	53968	22234000	210650	24125000	245990	28619000	194270	23498000	0	28615000	0	13318000	14541	24570000	0	23625000	0	38874000
AT2G16600.1 | Symbols:AtCYP19-1,ROC3,CYP19 | rotamase CYP 3,cyclophilin 19 | rotamase CYP 3 | Chr2:7200862-7201383 FORWARD LENGTH=173;AT2G16600.2 | Symbols:AtCYP19-1,ROC3,CYP19 | rotamase CYP 3,cyclophilin 19 | rotamase CYP 3 | Chr2:7200862-7201383 FOR	AT2G16600.1;AT2G16600.2	AT2G16600.1;AT2G16600.2	2	2.40778	1.52977	16.3852	18.2672	17.1532	19.7306	NA	21.0626	20.9769	20.3348	-	cytosol	cytosol,endoplasmic reticulum,golgi,plastid,nucleus,mitochondrion,extracellular;\cytosol,mitochondrion,nucleus,plastid\""	1293	10	7	7	59.5	50.3	50.3	18.492	0	290.3	25240000000	9	285	2136700000	103980000	716350	136370000	1465600	115540000	986620	131860000	470170	125110000	87311	237950000	272220	90865000	458180	138860000	208240	151970000	0	159070000
AT1G70940.1 | Symbols:PIN3,ATPIN3 | PIN-FORMED 3,ARABIDOPSIS PIN-FORMED 3 | Auxin efflux carrier family protein | Chr1:26743170-26745871 FORWARD LENGTH=640	AT1G70940.1;AT1G23080.2;AT1G23080.4;AT1G23080.3;AT1G23080.1	AT1G70940.1	5	2.35271	1.51999	19.4509	15.7979	15.3522	17.6224	19.2885	19.5119	19.3423	19.4917	-	plasma membrane	endoplasmic reticulum,golgi,nucleus,mitochondrion,extracellular,plasma membrane	1005	5	5	5	11.1	11.1	11.1	69.465	0	33.605	689290000	30	87	22976000	927100	147270	1357000	104680	1436600	206070	1333600	214890	883330	214820	1636900	22791	594620	55579	1404900	28624	1669500	68288	1550500
AT3G62250.1 | Symbols:UBQ5 | ubiquitin 5 | ubiquitin 5 | Chr3:23037138-23037611 FORWARD LENGTH=157;AT2G47110.2 | Symbols:UBI6,UBQ6 | UBIQUITIN EXTENSION PROTEIN 6,ubiquitin 6 | ubiquitin 6 | Chr2:19344701-19345174 FORWARD LENGTH=157;AT2G47110.1 | Symb	AT3G62250.1;AT2G47110.2;AT2G47110.1;AT1G23410.1	AT3G62250.1;AT2G47110.2;AT2G47110.1;AT1G23410.1	4	2.30514	4.20035	25.4214	25.8004	25.6037	25.661	27.5455	28.6635	27.5719	27.9261	+	cytosol;nucleus	cytosol,mitochondrion,nucleus	1867	6	6	2	44.6	44.6	17.2	17.797	0	256.77	18315000000	7	458	2514000000	46775000	153190000	62357000	278220000	47946000	198420000	63501000	238770000	43699000	25884000	77059000	30777000	44605000	38587000	55330000	34926000	53544000	71511000	72994000
AT4G17770.2 | Symbols:TPS5,ATTPS5 | trehalose phosphatase/synthase 5,TREHALOSE -6-PHOSPHATASE SYNTHASE S5 | trehalose phosphatase/synthase 5 | Chr4:9877055-9880084 FORWARD LENGTH=862;AT4G17770.1 | Symbols:TPS5,ATTPS5 | trehalose phosphatase/synthase 5,T	AT4G17770.2;AT4G17770.1	AT4G17770.2;AT4G17770.1	2	2.29956	1.19597	18.8126	18.051	13.9197	18.7316	19.4692	20.0497	19.6869	19.5073	-	cytosol,plasma membrane	cytosol,vacuole,plastid,nucleus,peroxisome,mitochondrion	3121	8	8	7	12.2	12.2	10.9	97.453	0	28.161	425840000	50	70	6290200	303550	200450	561100	194350	298800	126240	340760	158450	260800	0	254740	25021	229860	0	332780	20474	542310	52436	571540
AT4G38680.1 | Symbols:GRP2,CSP2,ATCSP2,CSDP2 | glycine rich protein 2,COLD SHOCK DOMAIN PROTEIN 2,ARABIDOPSIS THALIANA COLD SHOCK PROTEIN 2,COLD SHOCK PROTEIN 2 | glycine rich protein 2 | Chr4:18072240-18072851 REVERSE LENGTH=203	AT4G38680.1	AT4G38680.1	1	2.29713	1.15294	19.5503	19.3789	16.3204	20.9914	20.9476	22.3433	21.6542	20.4844	-	nucleus	cytosol,mitochondrion,nucleus	3550	4	4	3	37.4	37.4	33	19.153	0	116.63	2877100000	10	97	4622400	9652800	179930	11711000	335820	846850	120710	15069000	88387	8417300	290060	6528900	85146	167880	274480	6069900	228240	10444000	318600	271060
ATCG01130.1 | Symbols:YCF1.2,TIC214 | TRANSLOCON AT THE INNER ENVELOPE MEMBRANE OF CHLOROPLASTS 214 | Ycf1 protein | ChrC:123884-129244 REVERSE LENGTH=1786	ATCG01130.1;ATCG01000.1	ATCG01130.1	2	2.19651	1.21155	19.5236	20.261	15.8974	15.8549	19.934	20.3543	20.2164	19.8182	-	plastid	plastid,endoplasmic reticulum,golgi,nucleus,mitochondrion,extracellular,plasma membrane	4702	20	20	20	12.3	12.3	12.3	213.69	0	38.382	1414200000	99	127	14042000	841780	55694	936590	99807	792810	63969	761220	72739	836210	69494	1382800	128740	504940	178810	769050	31046	723540	155100	865530
AT3G13490.1 | Symbols:ATKRS-2,OVA5 | OVULE ABORTION 5,ARABIDOPSIS THALIANA LYSYL-TRNA SYNTHETASE 2 | Lysyl-tRNA synthetase%2C class II | Chr3:4395984-4399302 REVERSE LENGTH=602	AT3G13490.1	AT3G13490.1	1	2.12924	1.14332	18.3036	13.8583	18.2866	17.9947	19.1359	19.4474	19.3628	19.0141	-	mitochondrion,plastid	cytosol,mitochondrion,nucleus,plastid	2154	15	15	15	29.9	29.9	29.9	67.587	0	312.41	4390200000	34	242	109180000	4303200	154110	4339000	229330	5478700	216830	6130500	199730	7883900	0	7224800	0	2573700	20462	7130300	22648	6882800	28297	9588000
AT5G24020.1 | Symbols:ATMIND1,MIND,ARC11 | ACCUMULATION AND REPLICATION OF CHLOROPLASTS 11 | septum site-determining protein (MIND) | Chr5:8116731-8117711 FORWARD LENGTH=326	AT5G24020.1	AT5G24020.1	1	2.08851	4.72789	19.8004	19.7272	19.5605	19.7144	21.6077	22.063	21.7782	21.7075	+	plastid	cytosol,mitochondrion,plasma membrane,plastid	4030	12	12	12	39.3	39.3	39.3	35.69	0	71.243	1560300000	21	158	66724000	2239100	4343600	1399200	5061600	1604300	4862600	2470700	5681000	2245600	303870	3713700	204460	1202800	276740	3033100	303750	2501800	837880	4169700
AT1G36160.2 | Symbols:AT-ACC1,ACC1,PAS3,EMB22,GSD1,SFR3,GK | acetyl-CoA carboxylase 1,PASTICCINO 3,GLOSSYHEAD 1,SENSITIVE TO FREEZING 3,GURKE,EMBRYO DEFECTIVE 22 | acetyl-CoA carboxylase 1 | Chr1:13534196-13543773 FORWARD LENGTH=2254;AT1G36160.1 | Symbo	AT1G36160.2;AT1G36160.1;AT1G36180.1;AT1G36180.2;AT1G36180.3	AT1G36160.2;AT1G36160.1	5	2.07601	4.51476	19.1351	19.1487	19.2344	18.9778	21.22	21.0609	21.0811	21.438	+	cytosol	cytosol,mitochondrion,nucleus	615	36	36	36	21.1	21.1	21.1	251.38	0	208.04	3657600000	123	347	24905000	1010500	582560	1074800	465950	990470	526200	1602800	681280	1390100	0	1792500	0	554470	46217	1306200	12271	1949500	98324	1910100
AT4G36400.2 | Symbols:D2HGDH | D-2-hydroxyglutarate dehydrogenase | FAD-linked oxidases family protein | Chr4:17197265-17200472 FORWARD LENGTH=559;AT4G36400.1 | Symbols:D2HGDH | D-2-hydroxyglutarate dehydrogenase | FAD-linked oxidases family protein |	AT4G36400.2;AT4G36400.1	AT4G36400.2;AT4G36400.1	2	2.061	0.892793	14.6888	20.2805	20.4241	20.3924	20.9529	21.0884	21.0538	20.9347	-	mitochondrion	cytosol,mitochondrion,plastid	3505	8	8	8	14.3	14.3	14.3	61.445	0	13.024	576500000	30	24	12099000	117780	214340	222920	411150	164280	272000	204310	413030	239490	340530	966560	791270	205830	545620	380160	439870	300530	289740	158650
AT3G23600.1 | Symbols:no symbol available | no full name available | alpha/beta-Hydrolases superfamily protein | Chr3:8473833-8475655 FORWARD LENGTH=239;AT3G23600.2 | Symbols:no symbol available | no full name available | alpha/beta-Hydrolases superfami	AT3G23600.1;AT3G23600.2	AT3G23600.1;AT3G23600.2	2	2.0262	0.562734	11.459	19.4632	19.1219	20.0376	19.5941	19.6835	19.6396	19.2694	-	cytosol	cytosol,endoplasmic reticulum,golgi,plastid,nucleus,mitochondrion,cytoskeleton,extracellular	2347	11	11	11	64.9	64.9	64.9	25.861	0	323.31	10584000000	16	214	302550000	15733000	191020	19512000	59811	14435000	67299	17827000	44233	16895000	250840	34886000	65414	11089000	220400	18468000	390410	19175000	395280	24606000
AT4G22010.1 | Symbols:sks4 | SKU5 similar 4 | SKU5 similar 4 | Chr4:11663429-11666463 FORWARD LENGTH=541	AT4G22010.1	AT4G22010.1	1	2.01082	1.46217	18.6107	15.4522	19.1277	18.6701	20.1174	19.9819	19.8788	19.9259	-	extracellular	endoplasmic reticulum,golgi,vacuole,mitochondrion,extracellular,plasma membrane	3189	12	11	10	29	26.1	24.2	60.455	0	52.299	2177200000	25	134	68300000	3592200	730220	4754600	794150	4287000	590960	5266400	1011100	3101900	636360	4663800	316500	1308700	336240	3030300	318170	5642900	425190	7485300
AT1G20340.1 | Symbols:PETE2,DRT112 | DNA-DAMAGE-REPAIR/TOLERATION PROTEIN 112,PLASTOCYANIN 2 | Cupredoxin superfamily protein | Chr1:7042770-7043273 REVERSE LENGTH=167	AT1G20340.1	AT1G20340.1	1	2.00495	0.770209	23.4034	24.0477	18.6579	23.7791	24.0594	24.1825	25.3106	24.3554	-	plastid	cytosol,mitochondrion,extracellular,plastid	386	2	2	2	38.9	38.9	38.9	16.984	0	323.31	16113000000	3	105	126450000	4831400	529740	5997700	387450	4296400	1610900	3266400	769050	167830000	20578000	9074300	25893000	7029100	899160	6219300	19333000	3131500	27874000	20744000
AT4G02930.1 | Symbols:no symbol available | no full name available | GTP binding Elongation factor Tu family protein | Chr4:1295751-1298354 REVERSE LENGTH=454	AT4G02930.1	AT4G02930.1	1	1.96328	4.37406	20.6841	20.7496	20.7315	20.9082	22.5748	23.1017	22.6593	22.5906	+	mitochondrion	cytosol,mitochondrion,plastid	2909	22	21	21	58.1	54.8	54.8	49.409	0	323.31	15689000000	30	610	405450000	14377000	9992100	17684000	14980000	18009000	10694000	18132000	13367000	23580000	1647600	38444000	1868400	9662200	1689400	20949000	2087700	17689000	2318500	20151000
AT1G64430.1 | Symbols:no symbol available | no full name available | Pentatricopeptide repeat (PPR) superfamily protein | Chr1:23933541-23936336 FORWARD LENGTH=559;AT1G64430.2 | Symbols:no symbol available | no full name available | Pentatricopeptide re	AT1G64430.1;AT1G64430.2;AT1G64430.3	AT1G64430.1;AT1G64430.2;AT1G64430.3	3	1.91677	0.81679	19.2203	18.8859	14.5232	17.1154	18.5987	NA	18.94	19.0705	-	plastid	cytosol,mitochondrion,nucleus,plastid	888	7	7	7	15.7	15.7	15.7	61.621	0	12.98	199710000	29	28	6886600	335170	186850	176080	12044	226530	118800	280800	133730	770480	25885	141370	30770	37056	34106	462070	79746	319370	20894	336810
AT1G06890.4 | Symbols:UXT3 | UDP-XYLOSE TRANSPORTER3 | nodulin MtN21 /EamA-like transporter family protein | Chr1:2111585-2114038 REVERSE LENGTH=352;AT1G06890.3 | Symbols:UXT3 | UDP-XYLOSE TRANSPORTER3 | nodulin MtN21 /EamA-like transporter family prote	AT1G06890.4;AT1G06890.3;AT1G06890.2;AT1G06890.1	AT1G06890.4;AT1G06890.3;AT1G06890.2;AT1G06890.1	4	1.9064	0.689717	20.1547	19.8687	20.156	13.8629	20.3175	20.2061	20.5018	20.6425	-	extracellular,plasma membrane;golgi;plasma membrane	plastid,endoplasmic reticulum,golgi,mitochondrion,extracellular,plasma membrane	116	2	2	2	9.9	9.9	9.9	38.419	0	25.749	142540000	8	26	16393000	0	1271800	0	875260	0	955020	177270	1676300	724390	0	0	567420	0	130820	0	833780	0	1343200	0
AT4G00400.1 | Symbols:AtGPAT8,GPAT8 | GLYCEROL-3-PHOSPHATE sn-2-ACYLTRANSFERASE 8 | glycerol-3-phosphate acyltransferase 8 | Chr4:174312-176734 REVERSE LENGTH=500	AT4G00400.1	AT4G00400.1	1	1.90607	1.08289	19.3521	15.0996	18.8381	19.7239	20.406	20.2325	19.8847	20.1148	-	endoplasmic reticulum	cytosol,endoplasmic reticulum,golgi,nucleus,mitochondrion,extracellular,plasma membrane	2856	15	3	3	32.6	8	8	55.867	0	7.4804	438480000	34	63	12897000	507010	457760	769200	127580	660140	192380	786320	437330	607340	69807	636820	0	198420	106050	460880	0	695980	339610	775470
AT5G43780.1 | Symbols:ATPS4,APS4 | | Pseudouridine synthase/archaeosine transglycosylase-like family protein | Chr5:17589631-17591480 REVERSE LENGTH=469	AT5G43780.1	AT5G43780.1	1	1.85908	5.01287	18.3154	18.7701	18.412	18.1739	20.2293	20.7521	20.0811	20.0451	+	plastid	cytosol,mitochondrion,plastid,peroxisome	4213	15	5	5	34.1	14.9	14.9	52.125	0	11.872	772700000	30	117	24578000	995400	687260	1368400	1080400	1034500	614050	1160800	684940	1112300	75390	2022400	228460	564990	187410	1692500	282660	1282900	165750	1609500
AT1G60780.1 | Symbols:AP1M2,HAP13 | adaptor protein-1 mu-adaptin 2,HAPLESS 13 | Clathrin adaptor complexes medium subunit family protein | Chr1:22369289-22371885 REVERSE LENGTH=428	AT1G60780.1;AT1G10730.1	AT1G60780.1	2	1.85593	1.01084	15.7646	19.3132	18.8277	19.7353	19.9095	19.9539	NA	20.5174	-	cytosol	cytosol,endoplasmic reticulum,golgi,plastid,nucleus,mitochondrion,extracellular,plasma membrane	843	11	11	10	32	32	28	49.032	0	60.612	985500000	21	76	36905000	1940800	771040	2245600	727460	1161200	485920	1579400	974050	2069300	0	4528600	72862	1101200	97850	1777900	282020	2461400	125870	2653900
AT4G23670.1 | Symbols:no symbol available | no full name available | Polyketide cyclase/dehydrase and lipid transport superfamily protein | Chr4:12332846-12333656 REVERSE LENGTH=151	AT4G23670.1	AT4G23670.1	1	1.82822	0.855533	19.5625	19.9965	15.8481	20.2574	20.4452	20.969	21.4712	20.0921	-	cytosol	cytosol,mitochondrion,nucleus	3214	13	13	11	78.1	78.1	64.9	17.518	0	160.58	39634000000	9	344	3704700000	211950000	1061500	228860000	1867300	206320000	4148800	253680000	1036500	215750000	738920	278960000	1267700	121550000	1394000	212140000	514070	241470000	1379300	381270000
AT3G52730.1 | Symbols:no symbol available | no full name available | ubiquinol-cytochrome C reductase UQCRX/QCR9-like family protein | Chr3:19543146-19544167 REVERSE LENGTH=72	AT3G52730.1;AT3G52730.2	AT3G52730.1	2	1.81934	0.69994	22.2729	22.3687	22.2548	16.2206	22.4635	22.3883	22.9286	22.6139	-	mitochondrion	cytosol,endoplasmic reticulum,golgi,plastid,mitochondrion,extracellular	2622	3	3	3	31.9	31.9	31.9	8.4485	0	53.332	3629500000	4	86	297700000	9634800	4830800	12552000	5686100	13724000	5734000	15924000	6419100	13643000	1893500	17887000	3354900	6421300	2220100	7933700	3639000	8223700	3991400	11522000
AT5G08180.2 | Symbols:no symbol available | no full name available | Ribosomal protein L7Ae/L30e/S12e/Gadd45 family protein | Chr5:2631843-2633374 REVERSE LENGTH=156;AT5G08180.1 | Symbols:no symbol available | no full name available | Ribosomal protein	AT5G08180.2;AT5G08180.1	AT5G08180.2;AT5G08180.1	2	1.81784	1.10512	19.3348	17.9049	14.9641	19.4667	19.8296	19.6591	19.6756	19.7776	-	cytosol;nucleus	cytosol,mitochondrion,nucleus	3711	4	4	4	26.3	26.3	26.3	16.948	0	7.9944	572230000	7	53	81747000	4067300	1157700	3401900	1230500	4568500	1306300	5049300	1645900	3350800	980170	6327200	937060	1643700	1053200	3257100	990700	4816900	627960	6468600
AT2G37710.1 | Symbols:RLK,LecRK-IV.1 | receptor lectin kinase,L-type lectin receptor kinase IV.1 | receptor lectin kinase | Chr2:15814934-15816961 REVERSE LENGTH=675	AT2G37710.1;AT5G06740.1;AT5G59270.3;AT3G53380.1;AT3G08870.2;AT5G03140.1;AT5G01550.1;AT3G08870.1;AT5G01560.1;AT5G59270.2;AT5G06740.2;AT5G01540.1;AT3G53810.1;AT5G65600.1;AT5G59260.1;AT5G59270.1;AT2G32800.1	AT2G37710.1	17	1.81274	2.40353	23.1761	22.4013	22.507	22.8215	24.4267	25.4777	23.9916	24.2608	+	plasma membrane	cytosol,endoplasmic reticulum,golgi,plastid,nucleus,extracellular,plasma membrane	1682	10	10	9	18.8	18.8	17.6	75.541	0	87.39	4009800000	29	213	128780000	2833100	945410	3823800	2205100	3003100	2040200	4314300	995670	2872000	167160	9861600	1077900	1868100	385050	5861500	1042300	4374900	858300	4319800
AT4G39330.1 | Symbols:ATCAD9,CAD9 | cinnamyl alcohol dehydrogenase 9 | cinnamyl alcohol dehydrogenase 9 | Chr4:18291268-18292772 FORWARD LENGTH=360;AT4G39330.2 | Symbols:ATCAD9,CAD9 | cinnamyl alcohol dehydrogenase 9 | cinnamyl alcohol dehydrogenase 9 |	AT4G39330.1;AT4G39330.2	AT4G39330.1;AT4G39330.2	2	1.76924	4.24374	18.698	18.5061	18.2987	18.0972	20.2521	20.0339	20.2699	20.1211	+	cytosol	cytosol,mitochondrion,nucleus,plastid	3569	19	19	19	55.3	55.3	55.3	38.933	0	158.86	16149000000	20	493	629650000	35014000	750950	40378000	768030	38619000	877920	45900000	932470	43854000	146970	44803000	0	19590000	149020	32265000	198570	46114000	77432	60992000
AT2G35370.1 | Symbols:GDCH | glycine decarboxylase complex H | glycine decarboxylase complex H | Chr2:14891239-14892050 FORWARD LENGTH=165	AT2G35370.1	AT2G35370.1	1	1.76905	2.3358	20.0777	21.3223	20.6367	21.358	22.6122	22.6531	23.076	22.1297	+	mitochondrion	mitochondrion,plastid	1628	6	6	3	33.3	33.3	22.4	17.947	0	323.31	22566000000	10	377	697420000	30556000	2495700	34131000	2344300	67985000	6468100	35259000	2531900	38717000	1173700	29298000	975170	28100000	3029000	29951000	737020	39208000	902350	81502000
AT5G22330.1 | Symbols:ATTIP49A,RIN1 | RESISTANCE TO PSEUDOMONAS SYRINGAE PV MACULICOLA INTERACTOR 1 | P-loop containing nucleoside triphosphate hydrolases superfamily protein | Chr5:7391026-7394071 REVERSE LENGTH=458	AT5G22330.1	AT5G22330.1	1	1.73738	1.71861	15.7546	17.175	18.4233	16.772	NA	19.2729	19.0171	19.2925	-	nucleus	cytosol,mitochondrion,nucleus	3997	4	4	4	11.1	11.1	11.1	50.323	0	4.8794	274280000	23	11	10881000	653990	196760	691590	509230	288560	268010	611850	310700	404130	35879	892240	34260	249060	31407	740600	40004	783160	11768	618200
AT5G55280.1 | Symbols:CPFTSZ,ATFTSZ1-1,FTSZ1-1 | CHLOROPLAST FTSZ,homolog of bacterial cytokinesis Z-ring protein FTSZ 1-1,ARABIDOPSIS THALIANA HOMOLOG OF BACTERIAL CYTOKINESIS Z-RING PROTEIN FTSZ 1-1 | homolog of bacterial cytokinesis Z-ring protein FTSZ	AT5G55280.1	AT5G55280.1	1	1.71157	4.97302	20.897	20.8935	20.9005	20.6685	22.4563	22.6076	22.6765	22.4653	+	plastid	cytosol,mitochondrion,plastid	4413	17	17	17	68.1	68.1	68.1	45.564	0	323.31	7646900000	20	351	287060000	13015000	4727200	10651000	5383600	15926000	5352000	16463000	6639400	15153000	1391000	18546000	1056000	9330700	1198200	13779000	1464600	14018000	1729600	18573000
AT1G07110.1 | Symbols:ATF2KP,FKFBP,F2KP | fructose-2,6-bisphosphatase | fructose-2%2C6-bisphosphatase | Chr1:2178363-2183980 REVERSE LENGTH=744	AT1G07110.1;AT3G30200.1	AT1G07110.1	2	1.70743	1.96949	18.704	18.7695	16.7302	18.5623	19.7996	19.7987	19.962	20.0355	-	cytosol	cytosol,mitochondrion,nucleus,plastid	121	20	20	20	31.9	31.9	31.9	82.558	0	185.41	4324400000	38	269	108650000	4477400	409060	5479100	238050	5600800	484730	8486100	793330	5272500	25925	7285000	73792	2576500	155090	8388700	61680	6393400	42678	8686700
AT3G14990.1 | Symbols:DJ-1a,AtDJ1A,DJ1A | DJ-1 homolog A | Class I glutamine amidotransferase-like superfamily protein | Chr3:5047510-5049621 FORWARD LENGTH=392;AT3G14990.3 | Symbols:DJ-1a,AtDJ1A,DJ1A | DJ-1 homolog A | Class I glutamine amidotransferas	AT3G14990.1;AT3G14990.3;AT3G14990.2	AT3G14990.1;AT3G14990.3;AT3G14990.2	3	1.69252	2.79081	19.3913	19.6763	19.3804	20.0327	21.0799	21.9049	21.4228	20.8431	+	cytosol	cytosol,endoplasmic reticulum,golgi,nucleus,mitochondrion,extracellular;\cytosol,mitochondrion,nucleus,peroxisome\""	2183	13	13	13	42.9	42.9	42.9	41.857	0	323.31	5321600000	15	285	313590000	12923000	1545200	18099000	3092700	12899000	2105600	16341000	1688600	13053000	1396700	43604000	2357400	7776900	952270	19014000	1147500	19335000	1992200	26992000
AT4G38630.1 | Symbols:MBP1,RPN10,ATMCB1,MCB1 | MULTIUBIQUITIN CHAIN BINDING PROTEIN 1,regulatory particle non-ATPase 10,MULTIUBIQUITIN-CHAIN-BINDING PROTEIN 1 | regulatory particle non-ATPase 10 | Chr4:18057357-18059459 REVERSE LENGTH=386	AT4G38630.1	AT4G38630.1	1	1.68624	4.62443	19.0075	18.849	18.9504	19.0036	20.5528	20.7148	20.7512	20.5367	+	cytosol	cytosol,endoplasmic reticulum,golgi,plastid,nucleus,mitochondrion,extracellular	3549	12	12	12	30.8	30.8	30.8	40.757	0	198.28	3803800000	14	248	221720000	10921000	1528800	12692000	1455600	10208000	1613700	12040000	1326900	13984000	134690	18876000	288480	7595200	329790	11975000	337790	12096000	415840	16086000
AT2G29550.1 | Symbols:TUB7,TBB7 | tubulin beta-7 chain,tubulin beta 7 | tubulin beta-7 chain | Chr2:12644258-12645932 REVERSE LENGTH=449	AT2G29550.1	AT2G29550.1	1	1.64866	4.72104	21.381	21.2576	21.3238	21.2669	22.8716	22.8438	23.0151	23.0934	+	cytosol	cytosol,mitochondrion,nucleus,extracellular	1519	26	4	3	60.1	13.1	9.4	50.747	0	87.782	1490100000	21	77	49405000	1537400	3026000	275300	2525000	3020800	3333700	392710	3935200	3348200	1017400	0	68268	1461100	796410	2472400	865370	221670	1244500	0
AT3G01310.2 | Symbols:VIH2,VIP1,AtVIP1 | VIP homolog2,Arabidopsis homolog of yeast Vip1 1,VIP1 homolog 1 | Phosphoglycerate mutase-like family protein | Chr3:94343-101603 REVERSE LENGTH=1050;AT3G01310.1 | Symbols:VIH2,VIP1,AtVIP1 | VIP homolog2,Arabidop	AT3G01310.2;AT3G01310.1;AT3G01310.3;AT5G15070.7;AT5G15070.6;AT5G15070.4;AT5G15070.1;AT5G15070.5;AT5G15070.2;AT5G15070.3	AT3G01310.2;AT3G01310.1;AT3G01310.3	10	1.64125	1.30676	18.6108	16.4694	11.8036	19.1638	19.2874	19.6319	NA	20.2485	-	cytosol;plasma membrane	cytosol,mitochondrion,nucleus,plastid	1899	12	12	12	12.6	12.6	12.6	118.92	0	19.528	764590000	62	76	12332000	538600	135100	506060	162430	488240	37370	933490	187660	467830	0	654670	0	382030	0	935840	34232	1030700	43303	1107500
AT4G16130.1 | Symbols:ATISA1,ARA1,ISA1 | arabinose kinase | arabinose kinase | Chr4:9120875-9127656 FORWARD LENGTH=1039	AT4G16130.1;AT3G42850.1;AT3G42850.2	AT4G16130.1	3	1.62307	3.63761	18.6793	18.6792	18.5971	19.3871	20.1182	20.7203	20.3768	20.6197	+	cytosol	cytosol,mitochondrion,nucleus,plastid	3079	17	17	17	19.2	19.2	19.2	114.26	0	46.343	1149600000	48	177	18290000	603020	662090	768950	904730	613630	618980	820540	758140	822980	44134	1166700	30050	546500	85416	1093700	104970	923670	121630	1153600
AT1G45000.1 | Symbols:no symbol available | no full name available | AAA-type ATPase family protein | Chr1:17009220-17011607 FORWARD LENGTH=399;AT1G45000.2 | Symbols:no symbol available | no full name available | AAA-type ATPase family protein | Chr1:1	AT1G45000.1;AT1G45000.2	AT1G45000.1;AT1G45000.2	2	1.61955	4.27515	22.0519	21.9746	22.0539	21.875	23.5199	23.8755	23.4687	23.5695	+	cytosol,nucleus;cytosol	cytosol,mitochondrion,nucleus;\cytosol,mitochondrion,nucleus,peroxisome\""	643	25	24	5	65.4	62.4	11.3	44.755	0	274.62	6116900000	23	340	154450000	4432000	8651500	4000600	14161000	3541900	9672000	3779500	9894900	4091100	1905300	7478000	1375900	2955500	2040700	5510500	1862100	4853400	3766700	10523000
AT3G27740.1 | Symbols:CARA,VEN6 | carbamoyl phosphate synthetase A,VENOSA 6 | carbamoyl phosphate synthetase A | Chr3:10281470-10283792 REVERSE LENGTH=430;AT3G27740.2 | Symbols:CARA,VEN6 | carbamoyl phosphate synthetase A,VENOSA 6 | carbamoyl phosphate	AT3G27740.1;AT3G27740.2	AT3G27740.1;AT3G27740.2	2	1.61862	0.685242	19.1545	14.7326	18.3661	19.0105	18.8821	19.1834	19.0436	NA	-	plastid	cytosol,endoplasmic reticulum,golgi,plastid,nucleus,mitochondrion,extracellular;\cytosol,endoplasmic reticulum,golgi,plastid,nucleus,mitochondrion,extracellular,plasma membrane\""	2429	14	14	14	35.1	35.1	35.1	47.058	0	59.62	5190200000	19	206	208000000	11786000	164170	12010000	290850	11844000	205240	13810000	77057	16517000	18229	17341000	0	7290500	96374	15705000	0	16569000	97779	15104000
AT1G51100.1 | Symbols:CRR41 | CHLORORESPIRATORY REDUCTION 41 | potassium/sodium hyperpolarization-activated cyclic nucleotide-gated channel protein | Chr1:18934342-18934977 FORWARD LENGTH=211	AT1G51100.1	AT1G51100.1	1	1.59912	3.18275	21.4135	21.0175	21.2209	21.289	22.5866	23.2588	22.8533	22.6388	+	plastid	cytosol,mitochondrion,nucleus,plastid	715	10	10	10	47.9	47.9	47.9	24.161	0	96.154	4731900000	13	256	200740000	6535500	3505100	5211600	6166300	5977900	5057500	6798100	4591100	6452900	1457000	9901700	904060	4454700	1394800	10152000	2083600	7431700	1420900	6747400
AT1G02930.2 | Symbols:ATGSTF3,ATGSTF6,GST1,ERD11,GSTF6,ATGST1 | EARLY RESPONSIVE TO DEHYDRATION 11,ARABIDOPSIS GLUTATHIONE S-TRANSFERASE 1,ARABIDOPSIS THALIANA GLUATIONE S-TRANSFERASE F3,glutathione S-transferase 6,GLUTATHIONE S-TRANSFERASE 1,GLUTATHIONE	AT1G02930.2;AT1G02930.1	AT1G02930.2;AT1G02930.1	2	1.59801	2.53859	20.2144	20.3975	20.3254	20.212	21.9898	22.8169	21.7435	20.9912	+	cytosol	cytosol,mitochondrion,plastid	40	16	16	6	72.1	72.1	41.3	23.486	0	48.798	21028000000	13	255	1397000000	53876000	1826000	147380000	6132800	45238000	3113600	49610000	2874300	42712000	854180	480850000	6492700	43862000	2979800	93286000	3295100	90042000	2324000	67654000
AT5G58290.1 | Symbols:RPT3 | regulatory particle triple-A ATPase 3 | regulatory particle triple-A ATPase 3 | Chr5:23569155-23571116 FORWARD LENGTH=408	AT5G58290.1	AT5G58290.1	1	1.58814	4.4823	21.8203	21.6965	21.7988	21.7799	23.3065	23.5457	23.279	23.3169	+	cytosol,nucleus	cytosol,mitochondrion,nucleus	4474	22	21	21	66.9	64	64	45.751	0	323.31	10421000000	23	630	235710000	7349200	9269600	9019300	10417000	8767400	8031500	9663700	11645000	13100000	2250400	14171000	2038800	3527000	1859800	10230000	2318300	8799600	3685500	9703400
AT3G53520.2 | Symbols:ATUXS1,UXS1 | UDP-glucuronic acid decarboxylase 1 | UDP-glucuronic acid decarboxylase 1 | Chr3:19841635-19844057 FORWARD LENGTH=433;AT3G53520.1 | Symbols:ATUXS1,UXS1 | UDP-glucuronic acid decarboxylase 1 | UDP-glucuronic acid decar	AT3G53520.2;AT3G53520.1;AT3G53520.4;AT3G53520.3	AT3G53520.2;AT3G53520.1;AT3G53520.4;AT3G53520.3	4	1.56785	1.24985	15.8056	15.9137	18.4437	18.7709	18.8216	18.7082	18.8683	18.8071	-	vacuole,extracellular,plasma membrane;\vacuole,golgi\";\"vacuole,plasma membrane\";golgi"	cytosol,endoplasmic reticulum,golgi,plastid,nucleus,peroxisome,mitochondrion,extracellular;\cytosol,golgi,plastid,nucleus,peroxisome,mitochondrion,extracellular\";\"cytosol,golgi,plastid,nucleus,peroxisome,mitochondrion,extracellular,plasma membrane\";\"cytosol,golgi,plastid,peroxisome,mitochondrion,extracellular\""	2644	7	6	6	17.8	15.9	15.9	48.402	0	8.8538	454810000	25	29	18193000	823720	187850	839630	232000	984210	203350	1024900	221020	1208700	18036	1782100	0	479520	42798	1026600	55005	1312800	126270	1069300
AT1G48520.1 | Symbols:GATB | GLU-ADT subunit B | GLU-ADT subunit B | Chr1:17940185-17942540 FORWARD LENGTH=550;AT1G48520.3 | Symbols:GATB | GLU-ADT subunit B | GLU-ADT subunit B | Chr1:17940185-17942272 FORWARD LENGTH=488;AT1G48520.2 | Symbols:GATB |	AT1G48520.1;AT1G48520.3;AT1G48520.2	AT1G48520.1;AT1G48520.3;AT1G48520.2	3	1.5664	1.47801	20.3466	19.7667	16.1564	20.037	20.9915	20.9575	19.6598	20.9635	-	cytosol,mitochondrion;plastid	cytosol,mitochondrion,nucleus,plastid	669	19	19	19	38.2	38.2	38.2	60.94	0	168.69	8219100000	35	353	215580000	8305800	562270	9365000	507790	10715000	423410	11128000	685440	12563000	283630	13307000	164240	5253400	105510	12044000	118450	12022000	117940	15566000
AT5G41670.4 | Symbols:PGD3 | 6-phosphogluconate dehydrogenase 3 | 6-phosphogluconate dehydrogenase family protein | Chr5:16665647-16667110 REVERSE LENGTH=487;AT5G41670.3 | Symbols:PGD3 | 6-phosphogluconate dehydrogenase 3 | 6-phosphogluconate dehydrogen	AT5G41670.4;AT5G41670.3;AT5G41670.2;AT5G41670.1	AT5G41670.4;AT5G41670.3;AT5G41670.2;AT5G41670.1	4	1.5616	3.85522	20.562	20.5277	20.9162	20.1607	22.2251	22.0231	22.1118	22.053	+	cytosol;mitochondrion	cytosol,endoplasmic reticulum,golgi,plastid,mitochondrion,extracellular	4171	21	19	14	48.9	45	30.6	53.317	0	323.31	8392100000	25	366	255700000	9375600	2347700	13299000	2524600	11332000	2895900	15016000	3276900	16373000	15578	21038000	279390	8913900	413540	18191000	118680	16514000	245820	18581000
AT5G19990.1 | Symbols:RPT6A,ATSUG1 | regulatory particle triple-A ATPase 6A | regulatory particle triple-A ATPase 6A | Chr5:6752144-6754918 FORWARD LENGTH=419;AT5G19990.3 | Symbols:RPT6A,ATSUG1 | regulatory particle triple-A ATPase 6A | regulatory parti	AT5G19990.1;AT5G19990.3;AT5G19990.2	AT5G19990.1;AT5G19990.3;AT5G19990.2	3	1.55788	4.04872	21.3034	21.0821	21.2453	21.1977	22.6239	22.9975	22.7417	22.697	+	cytosol,nucleus	cytosol,mitochondrion,nucleus	3955	24	23	2	63.5	60.6	5	47.247	0	323.31	14175000000	24	586	432060000	15937000	9771000	17500000	11500000	19723000	9320900	29266000	11476000	27122000	1387500	34664000	2191000	6421600	1893900	25236000	2558900	22422000	3571100	26312000
AT3G05530.1 | Symbols:RPT5A,ATS6A.2 | regulatory particle triple-A ATPase 5A | regulatory particle triple-A ATPase 5A | Chr3:1603540-1605993 FORWARD LENGTH=424	AT3G05530.1	AT3G05530.1	1	1.54659	4.19796	22.6596	22.3914	22.4884	22.5627	24.0184	24.2515	23.9269	24.0916	+	cytosol,nucleus	cytosol,mitochondrion,nucleus	1986	25	25	9	77.1	77.1	36.8	47.48	0	323.31	14020000000	25	688	393740000	14722000	15718000	14709000	16665000	13994000	13426000	19149000	18897000	13232000	2496800	27203000	4277500	9000700	3258000	17692000	4304100	17133000	5450800	13950000
AT1G64710.1 | Symbols:no symbol available | no full name available | GroES-like zinc-binding alcohol dehydrogenase family protein | Chr1:24044686-24046313 FORWARD LENGTH=380;AT1G64710.3 | Symbols:no symbol available | no full name available | GroES-like	AT1G64710.1;AT1G64710.3;AT1G64710.2	AT1G64710.1;AT1G64710.3;AT1G64710.2	3	1.53203	2.33619	19.0507	18.7508	19.407	19.1531	20.6488	21.2202	20.0829	20.5378	+	cytosol	cytosol,mitochondrion,nucleus,plastid;\cytosol,mitochondrion,plastid\""	895	6	6	6	18.2	18.2	18.2	41.315	0	14.443	1855200000	11	120	167760000	8445800	2456300	12615000	3866400	6700500	1645900	9826300	2506800	9236700	406770	20562000	1374000	5007100	921530	10537000	1431100	8182000	1437300	9499500
AT2G20580.1 | Symbols:ATRPN1A,RPN1A | 26S PROTEASOME REGULATORY SUBUNIT S2 1A,26S proteasome regulatory subunit S2 1A | 26S proteasome regulatory subunit S2 1A | Chr2:8859211-8864699 FORWARD LENGTH=891	AT2G20580.1;AT4G08140.1	AT2G20580.1	2	1.51655	4.35861	21.9776	21.7712	21.6256	21.7998	23.2867	23.5228	23.1127	23.3181	+	cytosol,nucleus	cytosol,mitochondrion,nucleus,plastid	1358	42	42	28	57.6	57.6	40.3	98.143	0	323.31	14314000000	54	816	173630000	6686700	5864500	7681700	6612100	6284000	5038400	7858300	7058900	7975400	430610	13346000	943130	4124300	685220	9224800	1113500	8385700	1510700	9065000
AT1G53750.1 | Symbols:RPT1A | regulatory particle triple-A 1A | regulatory particle triple-A 1A | Chr1:20065921-20068324 REVERSE LENGTH=426	AT1G53750.1;AT1G53790.1;AT1G53790.3;AT1G53790.2	AT1G53750.1	4	1.48688	4.14449	21.7873	21.5731	21.7075	21.5086	23.0855	23.3564	23.0703	23.0119	+	cytosol,nucleus	cytosol,mitochondrion,nucleus	765	26	26	23	65.3	65.3	59.4	47.803	0	323.31	75517000000	28	743	2535900000	161880000	12753000	103390000	15116000	127090000	13167000	291440000	14699000	106120000	1514400	227330000	3005900	157070000	2041000	127420000	3496900	120760000	5085800	146490000
AT4G29040.1 | Symbols:RPT2a | regulatory particle AAA-ATPase 2A | regulatory particle AAA-ATPase 2A | Chr4:14312369-14314386 FORWARD LENGTH=443	AT4G29040.1	AT4G29040.1	1	1.48514	4.08105	22.0955	22.0734	21.9738	22.075	23.3542	23.8724	23.4404	23.4912	+	cytosol,nucleus	cytosol,mitochondrion,nucleus	3328	20	20	1	55.8	55.8	3.6	49.369	0	323.31	10946000000	25	611	309760000	11349000	9127700	10905000	13191000	10452000	9665300	11243000	13033000	13296000	2054500	21270000	2450600	6975800	1623700	17327000	2476400	16381000	3485400	18597000
AT4G33470.1 | Symbols:ATHDA14,HDA14 | histone deacetylase 14 | histone deacetylase 14 | Chr4:16102774-16105439 REVERSE LENGTH=423	AT4G33470.1	AT4G33470.1	1	1.4831	1.17834	23.7969	23.9121	23.7412	24.5499	24.7155	27.528	25.2052	24.4838	-	plastid	cytosol,vacuole,plastid,nucleus,mitochondrion,plasma membrane	3427	11	11	11	34	34	34	45.576	0	323.31	15409000000	17	406	362600000	1055400	10827000	1130500	65211000	851940	12702000	765960	9237200	1556800	11304000	1102200	6847700	322450	6947800	898250	7434500	1079600	10244000	954590
AT5G23860.2 | Symbols:TUB8 | tubulin beta 8 | tubulin beta 8 | Chr5:8042962-8044528 FORWARD LENGTH=449;AT5G23860.1 | Symbols:TUB8 | tubulin beta 8 | tubulin beta 8 | Chr5:8042962-8044528 FORWARD LENGTH=449	AT5G23860.2;AT5G23860.1	AT5G23860.2;AT5G23860.1	2	1.45657	4.16531	22.1619	21.7723	21.7913	21.8648	23.3163	23.3518	23.3097	23.4387	+	cytosol	cytosol,endoplasmic reticulum,golgi,nucleus,mitochondrion,extracellular	4026	27	6	2	63.5	21.2	6	50.606	0	155.85	3792100000	21	291	147900000	3520300	6664500	3944500	6762100	5632200	6497300	5578000	11898000	6144500	1784500	3944200	1321100	2744800	1604900	5614200	1640700	4912200	4480300	8123700
AT1G56110.1 | Symbols:NOP56 | homolog of nucleolar protein NOP56 | NOP56-like pre RNA processing ribonucleoprotein | Chr1:20984544-20986893 REVERSE LENGTH=522	AT1G56110.1;AT3G12860.1	AT1G56110.1	2	1.44279	0.553276	22.3384	22.1452	16.2473	22.2381	22.0683	22.1376	22.1302	22.404	-	nucleus	cytosol,mitochondrion,nucleus,plastid	807	8	8	8	16.7	16.7	16.7	58.673	0	17.996	2440100000	25	127	92615000	3471700	1769200	3204900	1860000	3180300	1804900	3577900	2159000	4508700	788900	9230900	748280	2289300	962090	2998800	870720	3760400	1004200	4945200
AT1G15730.1 | Symbols:no symbol available | no full name available | Cobalamin biosynthesis CobW-like protein | Chr1:5407535-5409937 REVERSE LENGTH=448	AT1G15730.1	AT1G15730.1	1	1.40382	3.44099	19.8936	20.0912	20.1833	20.1381	21.8012	21.2751	21.4366	21.4084	+	plastid	cytosol,endoplasmic reticulum,golgi,plastid,peroxisome,mitochondrion,extracellular	304	9	7	7	26.1	20.5	20.5	50.258	0	21.101	769150000	18	62	21535000	372800	1825600	717160	1248800	395860	1695700	424380	1935900	1377200	219030	313490	115270	626370	150790	367610	154610	361280	661310	440400
AT3G18860.1 | Symbols:no symbol available | no full name available | transducin family protein / WD-40 repeat family protein | Chr3:6501774-6508352 FORWARD LENGTH=760;AT3G18860.2 | Symbols:no symbol available | no full name available | transducin family	AT3G18860.1;AT3G18860.2	AT3G18860.1;AT3G18860.2	2	1.4017	1.03402	18.84	15.8716	18.94	18.9297	19.5818	19.7527	19.6073	19.2463	-	cytosol	cytosol,endoplasmic reticulum,golgi,nucleus,mitochondrion,extracellular	2270	16	16	16	25.4	25.4	25.4	84.273	0	153.29	1424000000	41	176	28430000	1339700	209700	1844500	458290	1632900	315120	1988300	218150	1351800	0	3155900	9491.1	978260	0	1690900	0	1599500	0	1532500
AT5G11060.1 | Symbols:KNAT4 | KNOTTED1-like homeobox gene 4 | homeobox protein knotted-1-like 4 | Chr5:3510408-3512967 FORWARD LENGTH=393;AT5G25220.2 | Symbols:KNAT3 | KNOTTED1-like homeobox gene 3 | homeobox protein knotted-1-like 3 | Chr5:8736208-873	AT5G11060.1;AT5G25220.2;AT5G25220.1;AT1G62990.1;AT4G32040.2;AT4G32040.1;AT1G70510.1;AT1G70510.2;AT1G23380.1;AT1G23380.2;AT1G62360.1;AT4G08150.1	AT5G11060.1;AT5G25220.2;AT5G25220.1	12	1.37685	3.47314	18.787	18.8096	18.6411	19.0072	20.1357	20.634	19.9135	20.0692	+	nucleus	cytosol,endoplasmic reticulum,golgi,plastid,nucleus,mitochondrion,extracellular;\cytosol,mitochondrion,nucleus,plastid\""	3765	6	6	6	15.8	15.8	15.8	44.385	0	10.194	466260000	15	53	24841000	1270800	1155000	1587200	1396100	1110900	784880	1550400	1317100	1314200	0	2635500	0	269900	0	1112100	0	1063700	35826	2144300
AT2G33530.1 | Symbols:scpl46 | serine carboxypeptidase-like 46 | serine carboxypeptidase-like 46 | Chr2:14197866-14200536 REVERSE LENGTH=465	AT2G33530.1	AT2G33530.1	1	1.37338	0.548731	19.7182	19.2229	19.5548	13.9354	19.468	19.5457	19.3571	19.5541	-	extracellular	plastid,endoplasmic reticulum,golgi,vacuole,mitochondrion,extracellular,plasma membrane	1596	11	11	11	24.1	24.1	24.1	51.883	0	115.42	4608700000	21	125	194050000	5947900	294410	7931600	283430	5459900	303950	8098300	300560	5241200	125110	12789000	253840	15003000	143650	12487000	245760	7286800	138410	15543000
AT4G00370.1 | Symbols:PHT4;4,AtPHT4;4,ANTR2 | anion transporter 2 | Major facilitator superfamily protein | Chr4:163153-166111 REVERSE LENGTH=541	AT4G00370.1	AT4G00370.1	1	1.3699	0.434519	19.0342	19.5443	13.519	18.6574	NA	18.6492	18.498	18.6831	-	plastid	mitochondrion,plastid,extracellular,plasma membrane	2855	4	4	4	5.7	5.7	5.7	59.613	0	6.1946	203390000	22	23	7579700	163850	171890	134880	24780	263080	16916	344530	147280	556030	19843	538020	19420	158210	57331	320480	25566	431910	26521	536790
AT1G12470.1 | Symbols:no symbol available | no full name available | zinc ion binding protein | Chr1:4251359-4257201 FORWARD LENGTH=988	AT1G12470.1;AT1G18370.1	AT1G12470.1	2	1.36803	1.59079	18.4231	18.3494	16.0585	18.3596	18.9017	19.9402	18.8246	18.9961	-	cytosol	cytosol,endoplasmic reticulum,golgi,plastid,nucleus,mitochondrion,extracellular	242	7	7	7	8.5	8.5	8.5	112.32	0	14.174	338790000	52	33	6317000	37962	88023	38415	169080	0	96159	145290	212580	730720	0	1245900	7612.9	19954	0	560170	0	201060	30368	303090
AT5G20490.1 | Symbols:XIK,XI-17,ATXIK,XI-K | MYOSIN XI K,MYOSIN XI-17 | myosin family protein with Dil | Chr5:6927064-6936543 REVERSE LENGTH=1530;AT5G20490.2 | Symbols:XIK,XI-17,ATXIK,XI-K | MYOSIN XI K,MYOSIN XI-17 | myosin family protein with Dil | C	AT5G20490.1;AT5G20490.2;AT5G20490.3;AT5G20470.1	AT5G20490.1;AT5G20490.2;AT5G20490.3	4	1.36648	2.75252	18.8498	19.1534	18.3112	19.4295	20.5465	20.5721	20.0276	20.0637	+	cytosol;endoplasmic reticulum	cytosol,endoplasmic reticulum,golgi,plastid,nucleus,mitochondrion,extracellular;\cytosol,mitochondrion,nucleus\""	3970	17	17	12	13.6	13.6	9.3	173.24	0	24.841	471390000	92	106	4471900	93533	361520	78726	431400	213980	317120	218930	316820	207280	32637	92503	2906.8	33112	0	129510	21493	45831	149980	150890
AT2G33210.2 | Symbols:HSP60-2 | heat shock protein 60-2 | heat shock protein 60-2 | Chr2:14075093-14078568 REVERSE LENGTH=580;AT2G33210.1 | Symbols:HSP60-2 | heat shock protein 60-2 | heat shock protein 60-2 | Chr2:14075093-14078568 REVERSE LENGTH=585	AT2G33210.2;AT2G33210.1	AT2G33210.2;AT2G33210.1	2	1.35931	3.97154	19.7314	19.6092	19.3093	19.5763	20.8473	21.0828	20.9016	20.8317	+	mitochondrion	cytosol,mitochondrion	1588	33	17	17	62.2	38.6	38.6	61.477	0	323.31	7810800000	35	311	157130000	7675500	753550	6838500	717030	7082800	650980	8263100	794360	8061700	15259	13654000	0	4557600	102000	9154400	53155	7692200	184150	10702000
AT2G35840.4 | Symbols:no symbol available | no full name available | Sucrose-6F-phosphate phosphohydrolase family protein | Chr2:15053952-15055776 FORWARD LENGTH=422;AT2G35840.3 | Symbols:no symbol available | no full name available | Sucrose-6F-phospha	AT2G35840.4;AT2G35840.3;AT2G35840.2;AT2G35840.1;AT1G51420.1;AT1G51420.4;AT1G51420.3;AT1G51420.2	AT2G35840.4;AT2G35840.3;AT2G35840.2;AT2G35840.1	8	1.35708	4.24075	20.4673	20.5902	20.6196	20.4315	21.9373	21.9222	21.7585	21.9189	+	cytosol	cytosol,mitochondrion,nucleus	1643	17	17	17	39.6	39.6	39.6	47.855	0	198.1	4811100000	23	185	156130000	8479500	1992100	9703000	2049800	7446900	2018000	9248800	2970000	9845400	127880	11129000	656420	3303800	623670	8860100	426720	10518000	1017200	10872000
AT1G19920.1 | Symbols:APS2,ATPS2,ASA1 | ATP SULFURYLASE ARABIDOPSIS 1 | Pseudouridine synthase/archaeosine transglycosylase-like family protein | Chr1:6914835-6916657 REVERSE LENGTH=476	AT1G19920.1	AT1G19920.1	1	1.35584	3.06918	19.8725	19.7263	20.2076	19.7199	21.0776	21.5919	21.0984	21.1818	+	plastid	cytosol,mitochondrion,plastid	374	20	16	15	43.7	36.6	34.2	53.638	0	77.076	2791300000	28	158	76212000	2839900	937120	2648300	1573800	3650200	1046300	3927800	1367500	5116900	32210	4337900	95133	1868400	689570	4069100	456440	3402600	341530	4348000
AT2G42540.4 | Symbols:COR15,AtCOR15A,COR15A | cold-regulated 15a | cold-regulated 15a | Chr2:17711241-17711930 REVERSE LENGTH=127;AT2G42540.1 | Symbols:COR15,AtCOR15A,COR15A | cold-regulated 15a | cold-regulated 15a | Chr2:17711241-17711930 REVERSE LEN	AT2G42540.4;AT2G42540.1;AT2G42540.2;AT2G42540.3	AT2G42540.4;AT2G42540.1;AT2G42540.2;AT2G42540.3	4	1.35386	2.25109	22.0698	21.9778	21.8581	21.809	22.49	23.6312	23.868	23.141	-	cytosol;plastid	cytosol,mitochondrion,nucleus,plastid	1770	8	5	5	44.9	32.3	32.3	13.452	0	24.845	7983100000	10	132	763450000	3329200	5570800	20638000	8442600	82850000	13738000	9712900	10445000	12281000	3005400	3805700	952960	11632000	5423000	15314000	8060700	6651900	7492300	225620000
AT5G60790.1 | Symbols:GCN1,ATGCN1,ABCF1 | GENERAL CONTROL NON-REPRESSIBLE 1,ATP-binding cassette F1,ARABIDOPSIS THALIANA GENERAL CONTROL NON-REPRESSIBLE 1 | ABC transporter family protein | Chr5:24453760-24455767 REVERSE LENGTH=595	AT5G60790.1	AT5G60790.1	1	1.34721	3.58994	20.8126	20.2474	20.4143	20.2312	21.7877	21.8524	21.6839	21.7703	+	plasma membrane	cytosol,mitochondrion,nucleus,plastid	4513	20	20	20	36.8	36.8	36.8	66.885	0	313.46	5989500000	29	388	167700000	6058800	4827400	6172500	4434700	7422700	4274700	8852200	6042400	8034400	1203600	12621000	1117100	4243600	924790	7962300	936670	9950900	1876700	8197400
AT4G02510.4 | Symbols:TOC86,ATTOC159,TOC160,PPI2,TOC159 | translocon at the outer envelope membrane of chloroplasts 159,PLASTID PROTEIN IMPORT 2,TRANSLOCON AT THE OUTER ENVELOPE MEMBRANE OF CHLOROPLASTS 86,TRANSLOCON AT THE OUTER ENVELOPE MEMBRANE OF CHLO	AT4G02510.4;AT4G02510.3;AT4G02510.2;AT4G02510.1	AT4G02510.4;AT4G02510.3;AT4G02510.2;AT4G02510.1	4	1.34654	3.89521	19.5197	19.2407	19.1973	19.1757	20.6608	20.8668	20.6274	20.3645	+	plastid	cytosol,mitochondrion,nucleus,plastid	2898	57	57	57	42.2	42.2	42.2	160.82	0	323.31	15575000000	80	828	147810000	9475000	599980	9228500	662780	8192100	669200	11030000	560810	13986000	427840	5544000	72384	3214600	128670	2992200	100380	9190000	398140	15385000
AT3G46740.1 | Symbols:MAR1,TOC75-III | MODIFIER OF ARG1 1,translocon at the outer envelope membrane of chloroplasts 75-III | translocon at the outer envelope membrane of chloroplasts 75-III | Chr3:17216104-17219296 REVERSE LENGTH=818	AT3G46740.1	AT3G46740.1	1	1.34602	3.55878	19.7607	19.629	19.652	19.5777	21.2571	21.2847	20.899	20.5626	+	plastid	cytosol,mitochondrion,nucleus,plasma membrane,plastid	2515	16	16	16	24.4	24.4	24.4	89.188	0	94.849	2851500000	41	229	63493000	2101100	1190400	4820100	1434200	2385600	858310	4301500	927640	3270000	639220	10707000	450290	900220	420360	1733600	291090	2376400	689220	4168500
AT3G22890.1 | Symbols:ATPS1,APS1 | ATP sulfurylase 1 | ATP sulfurylase 1 | Chr3:8112837-8114734 FORWARD LENGTH=463	AT3G22890.1	AT3G22890.1	1	1.33895	3.74635	22.8619	22.9944	23.0613	22.9285	24.1453	24.7007	24.2938	24.0623	+	plastid	cytosol,mitochondrion,plastid	2337	25	25	13	61.6	61.6	39.3	51.458	0	323.31	23960000000	27	883	661750000	29221000	10454000	26953000	16553000	32021000	13393000	35041000	16647000	32853000	1364300	33589000	2664400	17795000	4737900	35509000	4712300	33255000	5792900	39595000
AT4G20360.2 | Symbols:ATRAB8D,ATRABE1B,RABE1b | RAB GTPase homolog E1B | RAB GTPase homolog E1B | Chr4:10990036-10991466 FORWARD LENGTH=476;AT4G20360.1 | Symbols:ATRAB8D,ATRABE1B,RABE1b | RAB GTPase homolog E1B | RAB GTPase homolog E1B | Chr4:10990036-	AT4G20360.2;AT4G20360.1	AT4G20360.2;AT4G20360.1	2	1.33302	3.73981	26.9221	26.9067	26.8113	26.844	27.9483	28.5415	28.1991	28.1272	+	plastid	mitochondrion,plastid	3159	30	30	29	73.3	73.3	70.2	51.63	0	323.31	487670000000	25	3374	14779000000	479690000	350400000	461910000	429720000	615670000	362510000	662580000	441170000	685900000	91490000	855310000	109460000	305060000	106160000	770480000	132500000	661180000	180950000	868670000
AT3G58500.1 | Symbols:PP2A-4 | protein phosphatase 2A-4 | protein phosphatase 2A-4 | Chr3:21635503-21638911 REVERSE LENGTH=313;AT2G42500.1 | Symbols:PP2A-3 | protein phosphatase 2A-3 | protein phosphatase 2A-3 | Chr2:17698099-17701226 REVERSE LENGTH=31	AT3G58500.1;AT2G42500.1;AT2G42500.2;AT2G42500.3;AT2G42500.5;AT2G42500.4;AT5G55260.1;AT5G55260.2	AT3G58500.1;AT2G42500.1;AT2G42500.2	8	1.31836	0.861	18.95	15.9991	18.5351	18.8154	19.2176	20.0781	19.145	19.1324	-	cytosol;plasma membrane	cytosol,endoplasmic reticulum,golgi,plastid,nucleus,mitochondrion,extracellular	1767	7	7	6	28.4	28.4	24	35.767	0	164.33	3381500000	16	103	192160000	9835300	169630	10543000	296010	11112000	208050	11478000	310020	12927000	141720	17820000	51938	6024000	0	10886000	52719	11502000	143190	14061000
AT2G38020.1 | Symbols:VCL1,EMB258,MAN | VACUOLELESS 1,MANGLED | vacuoleless1 (VCL1) | Chr2:15910098-15914190 REVERSE LENGTH=858;AT2G38020.2 | Symbols:VCL1,EMB258,MAN | VACUOLELESS 1,MANGLED | vacuoleless1 (VCL1) | Chr2:15910272-15914190 REVERSE LENGTH=	AT2G38020.1;AT2G38020.2	AT2G38020.1;AT2G38020.2	2	1.3092	0.79249	18.299	18.2285	18.7152	15.6315	18.7945	NA	18.8166	18.9623	-	cytosol;vacuole	cytosol,mitochondrion,nucleus,plastid	1688	5	5	5	8.3	8.3	8.3	96.631	0	7.2009	369520000	44	21	3765200	180310	110870	162400	88170	156130	54494	207450	120830	129600	0	289090	0	82844	16413	280660	12307	258340	17886	356890
AT1G76160.1 | Symbols:sks5 | SKU5 similar 5 | SKU5 similar 5 | Chr1:28578211-28581020 REVERSE LENGTH=541	AT1G76160.1;AT1G21860.1	AT1G76160.1	2	1.30439	0.741707	18.375	19.3778	16.2601	19.4135	19.2645	NA	19.6043	19.093	-	extracellular	vacuole,plasma membrane,extracellular,endoplasmic reticulum,golgi	1104	14	11	9	34.6	28.7	24.4	60.04	0	213.72	9982500000	26	234	177220000	7710500	43063	10410000	110000	10359000	110860	13183000	122310	9797000	0	13755000	0	4847100	41204	7841800	0	11358000	0	17116000
AT4G11960.1 | Symbols:PGRL1B | PGR5-like B | PGR5-like B | Chr4:7175340-7177709 REVERSE LENGTH=313;AT4G11960.2 | Symbols:PGRL1B | PGR5-like B | PGR5-like B | Chr4:7175340-7177612 REVERSE LENGTH=296	AT4G11960.1;AT4G11960.2	AT4G11960.1;AT4G11960.2	2	1.3023	0.705454	20.8434	20.3789	15.9243	20.4431	20.9761	20.7646	20.4809	20.5774	-	plasma membrane;plastid	cytosol,endoplasmic reticulum,golgi,nucleus,peroxisome,mitochondrion,extracellular,plasma membrane;\plastid,nucleus,peroxisome,mitochondrion,extracellular,plasma membrane\""	2996	6	4	4	29.4	19.5	19.5	34.909	0	65.357	1069500000	15	57	71298000	1006600	1404200	7723400	1014000	6941100	632370	8207000	1718700	1518100	594140	4380100	295450	843620	438070	4920600	640250	1873500	691130	3883000
AT5G26000.2 | Symbols:TGG1,AtTGG1,BGLU38 | thioglucoside glucohydrolase 1,BETA GLUCOSIDASE 38 | thioglucoside glucohydrolase 1 | Chr5:9080009-9082347 REVERSE LENGTH=456;AT5G26000.1 | Symbols:TGG1,AtTGG1,BGLU38 | thioglucoside glucohydrolase 1,BETA GLUCO	AT5G26000.2;AT5G26000.1	AT5G26000.2;AT5G26000.1	2	1.29581	1.84424	21.6606	22.531	20.9866	21.694	23.3439	22.9724	23.2674	22.4717	-	vacuole	cytosol,endoplasmic reticulum,golgi,vacuole,plastid,extracellular	4057	23	22	22	52.4	50	50	51.481	0	323.31	319500000000	24	1286	9262600000	527820000	3618700	592470000	3533600	495970000	6411600	695600000	3637800	548640000	1081500	694040000	1019500	315840000	4839500	616520000	270620	696970000	456410	843620000
AT3G53750.2 | Symbols:ACT3 | actin 3 | actin 3 | Chr3:19915924-19917371 FORWARD LENGTH=377;AT3G53750.1 | Symbols:ACT3 | actin 3 | actin 3 | Chr3:19915924-19917371 FORWARD LENGTH=377;AT2G37620.4 | Symbols:ACT1,AAc1 | ARABIDOPSIS ACTIN 1,actin 1 | actin	AT3G53750.2;AT3G53750.1;AT2G37620.4;AT2G37620.3;AT2G37620.2;AT2G37620.1	AT3G53750.2;AT3G53750.1;AT2G37620.4;AT2G37620.3;AT2G37620.2;AT2G37620.1	6	1.28923	3.11185	22.5758	22.0945	22.4841	22.5846	23.96	23.8297	23.6922	23.4139	+	cytosol	cytosol,mitochondrion,cytoskeleton,nucleus	1678	20	5	3	61.5	18	11.1	41.797	0	90.182	5077600000	21	191	208390000	6401600	5432300	7491000	5208100	6584100	5877400	7033800	5982200	5770700	3567900	5620400	3327100	4034000	2435000	7967500	2860100	7067600	3505000	10250000
AT2G19940.3 | Symbols:no symbol available | no full name available | Putative N-acetyl-gamma-glutamyl-phosphate reductase | Chr2:8613203-8615649 FORWARD LENGTH=389;AT2G19940.1 | Symbols:no symbol available | no full name available | Putative N-acetyl-ga	AT2G19940.3;AT2G19940.1;AT2G19940.2	AT2G19940.3;AT2G19940.1;AT2G19940.2	3	1.28432	4.48722	22.8915	23.4559	23.2831	23.2313	24.2375	24.8222	24.482	24.4573	+	plastid	cytosol,mitochondrion,plastid	1342	19	19	19	58.4	58.4	58.4	42.822	0	289.42	11339000000	25	562	355500000	14457000	10672000	14096000	11006000	14580000	9638000	18711000	6753700	19997000	333710	22032000	2565000	8438900	1550300	25545000	870960	18576000	1636800	23142000
AT3G52880.1 | Symbols:ATMDAR1,MDAR1 | monodehydroascorbate reductase 1 | monodehydroascorbate reductase 1 | Chr3:19601477-19604366 REVERSE LENGTH=434;AT3G52880.2 | Symbols:ATMDAR1,MDAR1 | monodehydroascorbate reductase 1 | monodehydroascorbate reductase	AT3G52880.1;AT3G52880.2	AT3G52880.1;AT3G52880.2	2	1.27325	1.28987	19.7982	19.3566	17.6782	17.7981	19.8681	19.7812	20.2808	19.7938	-	peroxisome;plasma membrane	cytosol,endoplasmic reticulum,golgi,plastid,mitochondrion,extracellular,plasma membrane;\cytosol,mitochondrion,nucleus,peroxisome\""	2626	23	23	23	66.4	66.4	66.4	46.487	0	323.31	57050000000	27	671	1544800000	80194000	632320	102750000	300250	79724000	580510	90846000	407870	78586000	45854	134210000	59858	57805000	346820	95938000	0	94454000	22009	130870000
AT2G44530.2 | Symbols:no symbol available | no full name available | Phosphoribosyltransferase family protein | Chr2:18383732-18385974 FORWARD LENGTH=393;AT2G44530.1 | Symbols:no symbol available | no full name available | Phosphoribosyltransferase fami	AT2G44530.2;AT2G44530.1	AT2G44530.2;AT2G44530.1	2	1.27091	1.00741	19.3269	17.3996	16.4476	20.0692	20.0906	19.6255	19.208	19.4029	-	plastid	cytosol,mitochondrion,nucleus,plastid	1821	7	7	4	20.6	20.6	14.8	42.496	0	14.686	840350000	18	56	39455000	1737100	239350	1678400	323470	2264100	276370	2314500	533660	2773600	0	4222200	0	687200	43622	2440600	86522	1979200	32224	1977400
AT2G39800.3 | Symbols:P5CS1,ATP5CS | delta1-pyrroline-5-carboxylate synthase 1 | delta1-pyrroline-5-carboxylate synthase 1 | Chr2:16598516-16602939 REVERSE LENGTH=714;AT2G39800.4 | Symbols:P5CS1,ATP5CS | delta1-pyrroline-5-carboxylate synthase 1 | delta	AT2G39800.3;AT2G39800.4;AT2G39800.1;AT2G39800.2	AT2G39800.3;AT2G39800.4;AT2G39800.1;AT2G39800.2	4	1.24447	4.28904	20.7512	20.4838	20.8979	20.7535	21.9794	21.8315	21.9859	22.0677	+	cytosol	cytosol,mitochondrion,endoplasmic reticulum,plastid;\cytosol,mitochondrion,nucleus,plastid\";\"cytosol,mitochondrion,plastid\""	1724	30	30	15	40.8	40.8	27.5	77.436	0	208.22	9081800000	41	438	189510000	7266600	4065900	5740400	3243400	7971000	4074900	11462000	5718900	11035000	912960	10266000	1010800	4378000	1495500	10282000	1595800	9545800	1831800	10633000
AT5G20830.3 | Symbols:ASUS1,SUS1,atsus1 | sucrose synthase 1 | sucrose synthase 1 | Chr5:7050599-7054032 REVERSE LENGTH=808;AT5G20830.2 | Symbols:ASUS1,SUS1,atsus1 | sucrose synthase 1 | sucrose synthase 1 | Chr5:7050599-7054032 REVERSE LENGTH=808;AT5G	AT5G20830.3;AT5G20830.2;AT5G20830.1;AT3G43190.2;AT3G43190.1	AT5G20830.3;AT5G20830.2;AT5G20830.1	5	1.24272	3.52363	20.125	20.202	20.1146	20.0517	21.2842	21.8369	21.1437	21.1994	+	cytosol	cytosol,mitochondrion,plastid	3978	23	23	23	27.8	27.8	27.8	92.996	0	98.24	3010500000	45	171	56019000	3316800	597660	8027400	1265700	2335000	642550	2360200	1014800	3588900	127520	5749000	424930	1502100	381460	4830200	424070	2682500	332070	3778000
AT4G30530.1 | Symbols:GGP1 | gamma-glutamyl peptidase 1 | Class I glutamine amidotransferase-like superfamily protein | Chr4:14920605-14922286 FORWARD LENGTH=250	AT4G30530.1	AT4G30530.1	1	1.23379	2.30396	19.7582	19.978	20.3896	20.3539	21.0725	22.0017	21.3542	20.9863	+	cytosol,peroxisome	cytosol,endoplasmic reticulum,golgi,plastid,nucleus,peroxisome,mitochondrion,extracellular	3363	10	10	9	37.6	37.6	34	28.385	0	129.99	7882100000	13	308	562050000	28635000	3028200	36022000	4940500	28455000	3361800	33502000	3263600	34060000	1019100	48670000	1688000	17438000	2261200	34311000	2641300	34946000	2356300	42008000
AT5G15970.1 | Symbols:AtCor6.6,KIN2,COR6.6 | COLD-RESPONSIVE 6.6 | stress-responsive protein (KIN2) / stress-induced protein (KIN2) / cold-responsive protein (COR6.6) / cold-regulated protein (COR6.6) | Chr5:5211966-5212441 FORWARD LENGTH=66	AT5G15970.1;AT5G15960.1	AT5G15970.1	2	1.23226	3.47849	21.1442	20.6096	20.8264	20.9715	21.9853	21.9839	22.2853	22.2262	+	cytosol	cytosol,mitochondrion,nucleus,extracellular,plastid	3870	4	4	4	71.2	71.2	71.2	6.5512	0	135.65	2021200000	4	124	505300000	14089000	13177000	22004000	10415000	16226000	19008000	10466000	27264000	12490000	12397000	5427700	7704400	31933000	19063000	41007000	13272000	19977000	14365000	25587000
AT2G40100.1 | Symbols:LHCB4.3 | light harvesting complex photosystem II | light harvesting complex photosystem II | Chr2:16745884-16747190 FORWARD LENGTH=276;AT2G40100.2 | Symbols:LHCB4.3 | light harvesting complex photosystem II | light harvesting comp	AT2G40100.1;AT2G40100.2	AT2G40100.1;AT2G40100.2	2	1.20718	3.86048	21.5059	21.5736	21.3036	21.3019	22.7784	22.5653	22.7373	22.4327	+	plastid	cytosol,mitochondrion,nucleus,plastid;\cytosol,mitochondrion,plastid\""	1732	14	12	12	55.8	52.2	52.2	30.211	0	323.31	5092000000	14	206	241350000	9271200	8045900	11013000	5935600	13651000	6704000	10418000	6598500	10883000	2552400	20538000	3750500	6608400	3046400	6448900	2293600	15001000	4733500	19283000
AT3G03780.3 | Symbols:MS2,ATMS2 | methionine synthase 2 | methionine synthase 2 | Chr3:957602-960740 FORWARD LENGTH=765;AT3G03780.2 | Symbols:MS2,ATMS2 | methionine synthase 2 | methionine synthase 2 | Chr3:957602-960740 FORWARD LENGTH=765;AT3G03780.1	AT3G03780.3;AT3G03780.2;AT3G03780.1	AT3G03780.3;AT3G03780.2;AT3G03780.1	3	1.20252	3.59856	20.2984	20.4539	20.4749	20.6825	21.2546	21.9384	21.5345	21.9923	+	cytosol	cytosol,mitochondrion,plastid	1955	46	22	22	66.1	32.8	32.8	84.583	0	323.31	47572000000	39	532	1009400000	72292000	468340	47956000	856940	52482000	637960	62281000	1388500	51697000	195990	48751000	144340	27492000	542670	60592000	595760	75261000	541880	87639000
AT4G02530.1 | Symbols:no symbol available | no full name available | chloroplast thylakoid lumen protein | Chr4:1112335-1114005 REVERSE LENGTH=216;AT4G02530.2 | Symbols:no symbol available | no full name available | chloroplast thylakoid lumen protein |	AT4G02530.1;AT4G02530.2;AT4G02530.3	AT4G02530.1;AT4G02530.2;AT4G02530.3	3	1.20127	0.44961	19.888	19.9431	16.014	20.0303	NA	19.4604	20.314	19.8168	-	plastid	mitochondrion,plastid,nucleus	2900	7	7	7	44	44	44	23.663	0	323.31	12286000000	14	191	655280000	33400000	226580	31851000	188310	49838000	990070	34164000	718290	37699000	176640	24952000	0	21714000	890050	32661000	0	42388000	0	100100000
AT5G52320.2 | Symbols:CYP96A4 | cytochrome P450, family 96, subfamily A, polypeptide 4 | cytochrome P450%2C family 96%2C subfamily A%2C polypeptide 4 | Chr5:21244905-21246619 REVERSE LENGTH=497;AT5G52320.1 | Symbols:CYP96A4 | cytochrome P450, family	AT5G52320.2;AT5G52320.1;AT1G65340.1;AT5G02900.1	AT5G52320.2;AT5G52320.1	4	1.20026	0.958434	16.0364	19.1628	19.3043	19.1991	19.4769	20.0356	19.4679	19.5231	-	endoplasmic reticulum	cytosol,endoplasmic reticulum,golgi,peroxisome,mitochondrion,extracellular,plasma membrane	4361	5	5	5	11.9	11.9	11.9	56.785	0	6.7905	361860000	27	23	12394000	569210	481980	950220	397260	576960	323810	541920	445910	580090	206950	762280	78562	77048	88576	593070	46765	854610	295420	1283600
AT1G64400.1 | Symbols:LACS3 | long-chain acyl-CoA synthetase 3 | AMP-dependent synthetase and ligase family protein | Chr1:23915802-23919681 REVERSE LENGTH=665	AT1G64400.1	AT1G64400.1	1	1.19614	1.27209	18.6646	16.8494	18.5492	18.7643	19.3063	19.7829	19.0988	19.4242	-	peroxisome	cytosol,mitochondrion,nucleus,plastid,peroxisome	887	9	7	7	17.1	13.7	13.7	74.75	0	22.007	484340000	31	97	15624000	574780	241200	1008400	383910	507750	160220	675330	431040	587740	57945	2361000	67601	232330	60429	738580	50894	1232900	159170	1615200
AT1G70320.1 | Symbols:UPL2 | ubiquitin-protein ligase 2 | ubiquitin-protein ligase 2 | Chr1:26488745-26501281 REVERSE LENGTH=3658;AT1G55860.1 | Symbols:UPL1 | ubiquitin-protein ligase 1 | LOW protein: E3 ubiquitin ligase-like protein | Chr1:20879900-20	AT1G70320.1;AT1G55860.1	AT1G70320.1;AT1G55860.1	2	1.19581	2.67659	19.6726	19.5799	19.5615	19.5079	20.7044	21.4043	20.3114	20.6851	+	cytosol	cytosol,endoplasmic reticulum,golgi,nucleus,mitochondrion,extracellular,plasma membrane;\cytosol,mitochondrion,nucleus,plasma membrane,plastid\""	988	29	29	29	9.5	9.5	9.5	403.61	0	67.626	1764100000	167	237	8634800	333370	208050	373720	257720	318860	183020	384980	244540	545080	7076.2	895070	17034	144970	24005	365490	21766	460030	35219	575920
AT2G36250.4 | Symbols:FTSZ2-1,ATFTSZ2-1 | | Tubulin/FtsZ family protein | Chr2:15197661-15199689 REVERSE LENGTH=397;AT2G36250.3 | Symbols:FTSZ2-1,ATFTSZ2-1 | | Tubulin/FtsZ family protein | Chr2:15197661-15199932 REVERSE LENGTH=478;AT2G36250.2 | Sym	AT2G36250.4;AT2G36250.3;AT2G36250.2;AT2G36250.1	AT2G36250.4;AT2G36250.3;AT2G36250.2;AT2G36250.1	4	1.18311	4.12554	22.1494	22.0932	22.0501	22.2174	23.263	23.3452	23.3756	23.2588	+	plastid	cytosol,mitochondrion,plastid	1653	18	18	12	57.9	57.9	39.5	41.583	0	323.31	12124000000	16	751	615710000	24683000	13626000	21906000	15247000	26528000	18370000	29194000	18568000	29687000	3450800	32305000	3151600	16182000	4631700	29154000	5009200	26599000	6127500	36382000
AT1G30470.3 | Symbols:no symbol available | no full name available | SIT4 phosphatase-associated family protein | Chr1:10779423-10786415 FORWARD LENGTH=768;AT1G30470.2 | Symbols:no symbol available | no full name available | SIT4 phosphatase-associated	AT1G30470.3;AT1G30470.2;AT1G30470.1	AT1G30470.3;AT1G30470.2;AT1G30470.1	3	1.18025	4.10591	20.0475	19.6495	19.6616	19.6087	21.1397	20.828	20.7444	20.9762	+	cytosol,nucleus;nucleus	cytosol,endoplasmic reticulum,golgi,nucleus,mitochondrion,extracellular;\cytosol,mitochondrion,nucleus\""	541	12	12	12	17.2	17.2	17.2	84.901	0	86.651	1643800000	41	165	36290000	1906500	1155400	2294900	1042400	1933200	812180	1996300	1231200	2800700	53299	1412800	0	396370	90741	1226800	159610	1657500	427340	2312200
AT3G52750.3 | Symbols:FTSZ2-2 | | Tubulin/FtsZ family protein | Chr3:19549841-19552435 REVERSE LENGTH=473;AT3G52750.2 | Symbols:FTSZ2-2 | | Tubulin/FtsZ family protein | Chr3:19549841-19552435 REVERSE LENGTH=473;AT3G52750.1 | Symbols:FTSZ2-2 | | Tu	AT3G52750.3;AT3G52750.2;AT3G52750.1;AT3G52750.4	AT3G52750.3;AT3G52750.2;AT3G52750.1;AT3G52750.4	4	1.17928	4.30827	19.9713	20.0422	20.0641	19.8523	21.117	21.2068	21.1685	21.1547	+	plastid	cytosol,mitochondrion,plastid,plasma membrane,peroxisome	2623	15	9	9	40.8	25.4	25.4	50.317	0	108.49	2865000000	20	182	60296000	2580300	1809900	2711000	1527900	3287900	1818500	874100	2031300	2862900	448270	3003100	366990	1435300	551590	3965600	816740	2562200	825570	4311700
AT5G17920.1 | Symbols:ATCIMS,ATMETS,ATMS1 | COBALAMIN-INDEPENDENT METHIONINE SYNTHASE,methionine synthesis 1 | Cobalamin-independent synthase family protein | Chr5:5935771-5939195 FORWARD LENGTH=765;AT5G17920.2 | Symbols:ATCIMS,ATMETS,ATMS1 | COBALAMIN-	AT5G17920.1;AT5G17920.2;AT2G43800.1	AT5G17920.1;AT5G17920.2	3	1.16036	2.20247	23.6906	23.7847	23.6182	24.0347	24.59	25.5724	25.1088	24.4984	-	cytosol	cytosol,mitochondrion,nucleus,plastid	3920	55	55	30	76.5	76.5	44.4	84.356	0	323.31	546860000000	38	2754	10699000000	595990000	22752000	554120000	36270000	635230000	32588000	700180000	25042000	602310000	11011000	612170000	11441000	358620000	25315000	613840000	23153000	713280000	23718000	938720000
AT1G78620.1 | Symbols:VTE6 | VITAMIN E DEFICIENT6 | integral membrane protein (Protein of unknown function DUF92%2C transmembrane) | Chr1:29573862-29575758 REVERSE LENGTH=333;AT1G78620.2 | Symbols:VTE6 | VITAMIN E DEFICIENT6 | integral membrane protein	AT1G78620.1;AT1G78620.2	AT1G78620.1;AT1G78620.2	2	1.15726	0.676198	16.0815	20.22	20.4764	19.6929	20.2231	20.2163	20.506	20.1544	-	plastid	plastid,endoplasmic reticulum,golgi,nucleus,mitochondrion,extracellular,plasma membrane	1142	2	2	2	6.3	6.3	6.3	34.874	0	5.3504	163350000	11	15	14850000	0	701280	497690	541590	0	570900	0	716910	1242300	548420	1267100	887370	205210	581820	492070	703110	375390	544330	0
AT5G23890.2 | Symbols:no symbol available | no full name available | GPI-anchored adhesin-like protein | Chr5:8059677-8063005 FORWARD LENGTH=822;AT5G23890.1 | Symbols:no symbol available | no full name available | GPI-anchored adhesin-like protein | Ch	AT5G23890.2;AT5G23890.1	AT5G23890.2;AT5G23890.1	2	1.15623	0.43598	20.0609	19.9225	20.0759	15.8552	19.8159	NA	19.5704	20.0743	-	plastid	mitochondrion,plastid,nucleus	4027	24	24	24	32.1	32.1	32.1	90.749	0	323.31	2549100000	36	207	63451000	2212700	179180	3105600	111390	2451500	237610	4123300	314620	4276500	205750	7243100	137090	1887800	69720	4507000	61267	3235800	184320	3307200
AT5G42240.1 | Symbols:scpl42 | serine carboxypeptidase-like 42 | serine carboxypeptidase-like 42 | Chr5:16888717-16890931 FORWARD LENGTH=473	AT5G42240.1	AT5G42240.1	1	1.13602	0.684975	19.0831	18.577	18.6439	16.2858	19.3326	NA	18.6552	19.4331	-	extracellular	vacuole,extracellular,endoplasmic reticulum,golgi	4185	8	8	8	19	19	19	52.874	0	26.203	1326800000	23	101	57688000	3267400	235860	4725100	0	3863600	113420	4620500	510940	3545600	0	3091900	0	2250400	0	3482300	0	4578700	0	5842300
AT1G20010.1 | Symbols:TUB5 | tubulin beta-5 chain | tubulin beta-5 chain | Chr1:6938033-6940481 REVERSE LENGTH=449	AT1G20010.1	AT1G20010.1	1	1.13242	3.41437	22.853	22.5225	22.8026	22.7437	23.8271	23.9983	23.7164	23.9098	+	cytosol	cytosol,endoplasmic reticulum,golgi,vacuole,nucleus,mitochondrion,extracellular,plasma membrane	375	24	8	7	57.7	24.1	21.4	50.342	0	323.31	11696000000	21	431	540600000	20076000	15646000	24280000	17066000	22935000	14277000	27820000	16691000	21149000	3508200	28935000	2884800	14190000	5484200	28707000	5093500	28363000	6188900	33456000
AT3G09840.1 | Symbols:ATCDC48,CDC48,AtCDC48A,CDC48A | cell division cycle 48 | cell division cycle 48 | Chr3:3019494-3022832 FORWARD LENGTH=809	AT3G09840.1	AT3G09840.1	1	1.12742	4.11772	20.4399	20.5213	20.801	20.7294	21.5626	21.8052	21.8616	21.7719	+	cytosol	cytosol,mitochondrion,nucleus,endoplasmic reticulum	2070	54	54	14	63.9	63.9	16.9	89.392	0	323.31	36944000000	43	1117	666520000	31392000	2599900	40350000	2725000	35700000	3124000	39290000	3267700	35496000	354050	68838000	624260	20684000	661940	40673000	564710	37322000	567570	43953000
AT5G12250.1 | Symbols:TUB6 | beta-6 tubulin | beta-6 tubulin | Chr5:3961317-3962971 REVERSE LENGTH=449	AT5G12250.1	AT5G12250.1	1	1.12237	3.04937	24.4366	24.0319	24.1658	24.2998	25.2344	25.5273	25.4607	25.2012	+	cytosol	cytosol,endoplasmic reticulum,golgi,nucleus,mitochondrion,extracellular	3797	25	9	7	63	29.2	24.9	50.585	0	140.18	9281100000	21	286	382850000	17991000	10822000	16767000	9997500	22155000	14212000	24800000	14597000	22117000	1595100	4759700	670850	6580900	3322600	7987000	2643900	24011000	3770600	19339000
AT1G64740.1 | Symbols:TUA1 | alpha-1 tubulin | alpha-1 tubulin | Chr1:24050114-24052296 FORWARD LENGTH=450	AT1G64740.1	AT1G64740.1	1	1.11906	3.46198	20.7982	20.3837	20.6172	20.715	21.7046	21.7859	21.5547	21.9451	+	cytosol	cytosol,endoplasmic reticulum,golgi,vacuole,nucleus,mitochondrion,extracellular	896	18	7	7	46	21.6	21.6	49.8	0	46.105	1678500000	20	123	61177000	1160900	1314000	1360100	1898600	1512500	1751300	3902300	2531300	2407500	219710	2495200	300160	1927500	256960	4490600	372180	1902700	939280	4233500
AT4G20890.1 | Symbols:TUB9 | tubulin beta-9 chain | tubulin beta-9 chain | Chr4:11182218-11183840 FORWARD LENGTH=444	AT4G20890.1	AT4G20890.1	1	1.11783	3.09939	22.1238	21.7113	22.1408	21.9906	22.9923	23.1612	22.9705	23.314	+	cytosol	cytosol,mitochondrion,nucleus	3167	27	4	4	68.2	14.2	14.2	49.657	0	94.233	2758500000	20	147	137740000	4548900	3642200	4956300	4320000	5305000	2781800	5880500	6791800	6515600	1703900	7559200	211120	2843600	975680	7041000	703320	6514700	2158600	6279100
AT1G12310.1 | Symbols:no symbol available | no full name available | Calcium-binding EF-hand family protein | Chr1:4187500-4187946 REVERSE LENGTH=148;AT1G62820.1 | Symbols:CML14 | | Calcium-binding EF-hand family protein | Chr1:23263822-23264268 REVER	AT1G12310.1;AT1G62820.1	AT1G12310.1;AT1G62820.1	2	1.1126	3.87913	20.1448	19.9792	19.9915	20.074	21.1249	21.1622	21.2881	21.0648	+	cytosol	cytosol,endoplasmic reticulum,golgi,plastid,nucleus,mitochondrion,extracellular,plasma membrane;\cytosol,endoplasmic reticulum,golgi,vacuole,nucleus,mitochondrion,extracellular,plasma membrane\""	238	10	10	10	77	77	77	16.517	0	98.201	995630000	11	120	81762000	1555200	3109300	634330	2479500	8113400	2903500	1992900	3132500	627690	758140	2667800	690820	605230	804680	1644400	1212500	1071900	1580200	20491000
AT1G15140.1 | Symbols:no symbol available | no full name available | FAD/NAD(P)-binding oxidoreductase | Chr1:5210403-5212137 REVERSE LENGTH=295;AT1G15140.3 | Symbols:no symbol available | no full name available | FAD/NAD(P)-binding oxidoreductase | Ch	AT1G15140.1;AT1G15140.3;AT1G15140.2	AT1G15140.1;AT1G15140.3;AT1G15140.2	3	1.10513	3.25774	19.6014	19.6108	19.825	19.803	20.8664	20.9569	20.9085	20.529	+	plastid	mitochondrion,plastid,nucleus;\mitochondrion,plastid,nucleus,plasma membrane\""	296	12	12	12	40	40	40	31.923	0	323.31	15810000000	12	388	761740000	41177000	2273700	43505000	2078600	43130000	2589100	39202000	2311900	38896000	668190	51159000	449840	24920000	239960	42264000	403460	51020000	526820	58290000
AT1G26630.1 | Symbols:FBR12,ATELF5A-2,ELF5A-2 | FUMONISIN B1-RESISTANT12,EUKARYOTIC ELONGATION FACTOR 5A-2 | Eukaryotic translation initiation factor 5A-1 (eIF-5A 1) protein | Chr1:9205968-9207098 FORWARD LENGTH=159;AT1G26630.2 | Symbols:FBR12,ATELF5A-2	AT1G26630.1;AT1G26630.2	AT1G26630.1;AT1G26630.2	2	1.10014	1.77585	22.4926	22.7118	22.1553	23.1756	23.5101	24.0261	24.0779	23.3217	-	cytosol	cytosol,mitochondrion,vacuole,nucleus,plastid	479	12	12	10	75.5	75.5	58.5	17.14	0	323.31	34479000000	10	430	2569400000	125350000	10783000	128070000	12564000	146340000	16493000	148520000	10620000	154890000	8548400	187250000	7760500	71524000	10195000	119060000	3958600	144060000	6923600	216800000
AT5G59880.2 | Symbols:ADF3 | actin depolymerizing factor 3 | actin depolymerizing factor 3 | Chr5:24120382-24121628 FORWARD LENGTH=124;AT5G59880.1 | Symbols:ADF3 | actin depolymerizing factor 3 | actin depolymerizing factor 3 | Chr5:24120382-24121628 F	AT5G59880.2;AT5G59880.1	AT5G59880.2;AT5G59880.1	2	1.0938	3.4543	20.0159	20.3232	19.6413	19.8994	21.0376	21.372	21.0639	20.7815	+	cytosol	cytosol,mitochondrion,cytoskeleton,nucleus	4501	7	7	6	79	79	67.7	14.124	0	106.08	6891200000	5	171	1202900000	75056000	2048600	93677000	2904800	70834000	3847100	86670000	2677900	45395000	1623800	87425000	1733900	44406000	1509000	59845000	1447800	100720000	1427100	133680000
AT1G20450.2 | Symbols:LTI45,ERD10,LTI29 | EARLY RESPONSIVE TO DEHYDRATION 10,LOW TEMPERATURE INDUCED 45,LOW TEMPERATURE INDUCED 29 | Dehydrin family protein | Chr1:7088235-7089107 REVERSE LENGTH=259;AT1G20450.1 | Symbols:LTI45,ERD10,LTI29 | EARLY RESPON	AT1G20450.2;AT1G20450.1	AT1G20450.2;AT1G20450.1	2	1.09257	3.28661	20.6007	20.4517	20.6575	20.9095	21.6579	21.7404	21.9506	21.6408	+	cytosol,plasma membrane;cytosol	cytosol,mitochondrion,nucleus,plastid	389	14	14	14	67.6	67.6	67.6	29.443	0	323.31	18118000000	15	403	465120000	23756000	829020	29448000	428600	23005000	1271800	33847000	1360000	39587000	758300	41077000	371880	16970000	893700	26004000	934270	27239000	701900	35801000
AT4G04910.1 | Symbols:NSF | N-ethylmaleimide sensitive factor | AAA-type ATPase family protein | Chr4:2489696-2495666 REVERSE LENGTH=742	AT4G04910.1	AT4G04910.1	1	1.09137	3.09944	21.6589	21.3526	21.5165	21.7273	22.5074	22.8857	22.5561	22.6715	+	vacuole,plasma membrane,golgi	cytosol,mitochondrion,nucleus,endoplasmic reticulum,plastid	2933	27	27	27	42.2	42.2	42.2	81.486	0	171.64	4765000000	40	415	91175000	3606600	2125000	4751300	2085700	3838000	1839800	5071500	2558300	3555500	222740	8435100	516660	3104600	539090	4863900	259190	4565900	617500	6832800
AT1G21250.1 | Symbols:WAK1,PRO25,AtWAK1 | cell wall-associated kinase 1 | cell wall-associated kinase | Chr1:7439512-7441892 FORWARD LENGTH=735	AT1G21250.1;AT1G21240.1;AT1G21240.2	AT1G21250.1	3	1.0883	1.49982	19.1484	18.9786	19.1927	19.1849	20.0864	21.2998	19.4047	20.0668	-	plasma membrane	cytosol,endoplasmic reticulum,golgi,nucleus,extracellular,plasma membrane	405	11	11	5	17.1	17.1	9.9	81.21	0	49.708	1821900000	31	102	54852000	2712300	366400	3996000	718060	2210200	345870	2557400	495470	1712900	36561	10690000	805200	1847500	423630	3807700	539160	2503900	285600	2444400
AT4G22310.1 | Symbols:no symbol available | no full name available | Uncharacterized protein family (UPF0041) | Chr4:11791443-11792638 FORWARD LENGTH=108	AT4G22310.1;AT4G05590.3;AT4G05590.1;AT4G14695.3;AT4G14695.1;AT4G05590.2	AT4G22310.1	6	1.08553	0.905525	20.2884	19.9366	18.5292	16.9485	20.0474	20.142	19.9024	19.953	-	mitochondrion	cytosol,golgi,plastid,peroxisome,mitochondrion,extracellular,plasma membrane	3193	3	3	3	32.4	32.4	32.4	12.005	0	6.4701	453760000	7	17	17588000	710890	165100	833850	181580	653490	157370	837080	1922200	1275600	160400	2524100	1291900	204270	693130	1337600	940540	599120	217630	710800
AT5G62700.1 | Symbols:TUB3 | tubulin beta chain 3 | tubulin beta chain 3 | Chr5:25184501-25186426 FORWARD LENGTH=450;AT5G62690.1 | Symbols:TUB2 | tubulin beta chain 2 | tubulin beta chain 2 | Chr5:25181560-25183501 FORWARD LENGTH=450	AT5G62700.1;AT5G62690.1	AT5G62700.1;AT5G62690.1	2	1.08203	3.27169	25.5685	25.3313	25.5069	25.6123	26.4459	26.7977	26.54	26.5635	+	cytosol	cytosol,endoplasmic reticulum,golgi,nucleus,mitochondrion,extracellular	4540	28	28	5	66	66	17.8	50.733	0	323.31	84519000000	21	2070	3016200000	122590000	103330000	126770000	110630000	119470000	108430000	133750000	131190000	107950000	31800000	123450000	19737000	70828000	29522000	111500000	33819000	139950000	51121000	175390000
AT5G23120.1 | Symbols:HCF136 | HIGH CHLOROPHYLL FLUORESCENCE 136 | photosystem II stability/assembly factor%2C chloroplast (HCF136) | Chr5:7778154-7780463 FORWARD LENGTH=403;AT5G23120.2 | Symbols:HCF136 | HIGH CHLOROPHYLL FLUORESCENCE 136 | photosystem	AT5G23120.1;AT5G23120.2	AT5G23120.1;AT5G23120.2	2	1.07284	4.03191	20.8302	20.7876	20.7816	20.7551	21.962	21.9375	21.8745	21.6719	+	plastid	cytosol,mitochondrion,extracellular,plastid	4014	23	23	23	61.5	61.5	61.5	44.103	0	323.31	68221000000	26	1007	2402700000	125050000	4075000	150660000	3774500	143230000	3734600	157820000	4311500	142570000	1610800	192680000	1447300	79752000	2104500	151280000	1830800	159360000	2126900	170150000
AT5G22060.1 | Symbols:ATJ2,J2 | DNAJ homologue 2,ARABIDOPSIS THALIANA DNAJ HOMOLOGUE 2 | DNAJ homologue 2 | Chr5:7303798-7305668 REVERSE LENGTH=419	AT5G22060.1	AT5G22060.1	1	1.06857	2.46139	21.9581	22.1792	21.963	22.2667	22.6912	23.6551	23.4122	22.8827	+	cytosol	cytosol,mitochondrion,nucleus	3995	15	4	4	27.9	8.6	8.6	46.438	0	13.095	1666600000	18	85	21771000	1129100	3041500	1452900	313800	1132500	188970	1554300	279860	872490	100180	2297500	47198	535630	65011	680690	231040	1098600	252750	1308800
AT3G17390.1 | Symbols:SAMS3,MAT4,MTO3 | METHIONINE ADENOSYLTRANSFERASE 4,S-ADENOSYLMETHIONINE SYNTHETASE 3,METHIONINE OVER-ACCUMULATOR 3 | S-adenosylmethionine synthetase family protein | Chr3:5952484-5953665 REVERSE LENGTH=393	AT3G17390.1	AT3G17390.1	1	1.06714	2.44379	23.2263	23.4362	23.5397	23.9356	24.4902	24.8963	24.6818	24.338	+	nucleus,plasma membrane	cytosol,endoplasmic reticulum,golgi,plastid,nucleus,mitochondrion,cytoskeleton,extracellular	2241	27	27	15	74.3	74.3	40.2	42.795	0	323.31	52742000000	20	1136	2071400000	98530000	26785000	89614000	34267000	111330000	35197000	125780000	29867000	115720000	10458000	121530000	10533000	58015000	16792000	95109000	14843000	118900000	20095000	143600000
ATCG00790.1 | Symbols:RPL16 | ribosomal protein L16 | ribosomal protein L16 | ChrC:81189-82652 REVERSE LENGTH=135	ATCG00790.1;AT2G28815.1	ATCG00790.1	2	1.0652	3.06559	22.6383	22.4758	22.8367	22.9603	23.9897	23.7473	23.7729	23.6619	+	plastid	mitochondrion,plastid,extracellular	4685	7	7	7	48.1	48.1	48.1	15.294	0	118.56	20968000000	5	426	2016800000	79463000	30435000	87823000	24178000	111170000	26929000	102410000	29895000	100070000	14752000	118740000	12274000	66541000	13660000	127840000	15314000	111600000	17116000	108590000
AT1G66240.1 | Symbols:ATX1,ATATX1 | homolog of anti-oxidant 1 | homolog of anti-oxidant 1 | Chr1:24686445-24687327 REVERSE LENGTH=106	AT1G66240.1	AT1G66240.1	1	1.06465	2.03651	20.7777	20.5829	20.5961	21.2559	22.0663	22.0799	21.8933	21.4317	-	cytosol	cytosol,endoplasmic reticulum,golgi,plastid,nucleus,mitochondrion,extracellular	928	5	5	1	49.1	49.1	12.3	11.43	0	92.123	6240200000	6	189	1009400000	46756000	8962700	48130000	7422400	44498000	8075000	54651000	8875800	63104000	6912600	91016000	5777000	24758000	4765000	58633000	5424300	46117000	6192700	64392000
AT4G18480.1 | Symbols:CHL11,CH-42,LOST1,CH42,CHLI-1,CHLI1 | low temperature with open-stomata 1,CHLORINA 42 | P-loop containing nucleoside triphosphate hydrolases superfamily protein | Chr4:10201897-10203361 REVERSE LENGTH=424	AT4G18480.1	AT4G18480.1	1	1.06167	2.90537	20.0103	20.1658	19.9765	20.2194	20.9534	21.0556	21.5404	21.0692	+	plastid	mitochondrion,plastid,nucleus	3133	27	27	15	67	67	33.5	46.269	0	323.31	58687000000	21	670	1635900000	89810000	1174600	73866000	996140	100940000	1954000	125670000	1636900	105720000	660320	101160000	603200	55949000	1740000	83429000	447320	83153000	397890	124280000
AT5G06530.3 | Symbols:AtABCG22,ABCG22 | Arabidopsis thaliana ATP-binding cassette G22,ATP-binding cassette G22 | ABC-2 type transporter family protein | Chr5:1990334-1994605 REVERSE LENGTH=691;AT5G06530.2 | Symbols:AtABCG22,ABCG22 | Arabidopsis thaliana	AT5G06530.3;AT5G06530.2;AT5G06530.1;AT5G06530.4	AT5G06530.3;AT5G06530.2;AT5G06530.1;AT5G06530.4	4	1.04907	3.68346	19.2961	19.6373	19.3262	18.8828	20.4457	20.5235	20.2519	20.1177	+	plasma membrane	cytosol,plastid,nucleus,peroxisome,mitochondrion,extracellular,plasma membrane;\mitochondrion,plastid,nucleus,plasma membrane,peroxisome\""	3685	5	5	5	8.8	8.8	8.8	75.869	0	11.586	628980000	32	100	19656000	771570	856740	657520	685310	490630	726780	1053900	800240	864920	497910	538350	312870	339790	229870	884660	352740	850020	470700	927540
AT1G74070.2 | Symbols:no symbol available | no full name available | Cyclophilin-like peptidyl-prolyl cis-trans isomerase family protein | Chr1:27851940-27852861 REVERSE LENGTH=280;AT1G74070.1 | Symbols:no symbol available | no full name available | Cyc	AT1G74070.2;AT1G74070.1	AT1G74070.2;AT1G74070.1	2	1.04696	3.84866	19.8919	20.1994	19.7962	20.1296	20.9838	21.1988	21.0042	21.0182	+	plastid	cytosol,mitochondrion,nucleus,plastid	1057	10	10	10	38.6	38.6	38.6	30.374	0	323.31	5559200000	16	184	340790000	15725000	3087900	14916000	3351800	12989000	3225600	21314000	3584900	15832000	3373300	25201000	3195500	9949500	2572800	24837000	3316700	17226000	1971200	26355000
AT1G06410.3 | Symbols:ATTPSA,TPS7,ATTPS7 | TREHALOSE -6-PHOSPHATASE SYNTHASE S7,trehalose-phosphatase/synthase 7 | trehalose-phosphatase/synthase 7 | Chr1:1955413-1958153 FORWARD LENGTH=851;AT1G06410.2 | Symbols:ATTPSA,TPS7,ATTPS7 | TREHALOSE -6-PHOSPHA	AT1G06410.3;AT1G06410.2;AT1G06410.1;AT2G18700.1	AT1G06410.3;AT1G06410.2;AT1G06410.1	4	1.0448	3.58228	19.0004	18.8028	18.9429	19.0229	20.0074	20.0617	20.0465	19.8326	+	cytosol	cytosol,vacuole,plastid,nucleus,peroxisome,mitochondrion,plasma membrane	104	15	15	14	21.4	21.4	20.4	96.687	0	41.36	1240300000	46	159	24317000	1420600	709780	1060600	757860	1073400	558400	1313400	705140	1717600	21395	2090200	75475	563710	72364	1398900	76032	844810	110970	1202900
AT5G13650.1 | Symbols:SVR3 | SUPPRESSOR OF VARIEGATION 3 | elongation factor family protein | Chr5:4397821-4402364 FORWARD LENGTH=675;AT5G13650.2 | Symbols:SVR3 | SUPPRESSOR OF VARIEGATION 3 | elongation factor family protein | Chr5:4397821-4402364 FOR	AT5G13650.1;AT5G13650.2	AT5G13650.1;AT5G13650.2	2	1.04255	3.0219	20.2629	20.2375	20.2314	20.3861	20.8956	21.483	21.5253	21.3842	+	plastid	cytosol,mitochondrion,nucleus,plastid	3824	24	24	24	45.3	45.3	45.3	74.314	0	323.31	11870000000	34	580	270580000	9325700	1533800	7076100	2574500	17230000	3046800	17612000	2810200	19923000	431450	11524000	128830	6951300	772240	8821200	921300	14927000	927890	22947000
AT5G44340.1 | Symbols:TUB4 | tubulin beta chain 4 | tubulin beta chain 4 | Chr5:17859442-17860994 REVERSE LENGTH=444	AT5G44340.1	AT5G44340.1	1	1.02942	3.47643	23.0555	22.9941	22.9666	23.1342	23.9241	24.3189	23.9566	24.0687	+	cytosol	cytosol,endoplasmic reticulum,golgi,nucleus,mitochondrion,extracellular,plasma membrane	4226	28	11	5	74.8	43.5	20.7	49.823	0	323.31	17807000000	20	679	708490000	27369000	17052000	30505000	17260000	32265000	16525000	34271000	20671000	27316000	5865100	35984000	4215900	19622000	5176100	35241000	6461500	35616000	9259500	42148000
AT3G10060.1 | Symbols:no symbol available | no full name available | FKBP-like peptidyl-prolyl cis-trans isomerase family protein | Chr3:3102291-3103801 FORWARD LENGTH=230	AT3G10060.1	AT3G10060.1	1	1.01519	1.69104	19.2288	19.491	18.9681	19.3546	NA	20.5407	20.5385	19.7802	-	plastid	mitochondrion,plastid,vacuole,nucleus,extracellular	2077	10	10	10	48.7	48.7	48.7	24.504	0	323.31	21357000000	13	248	1488700000	85623000	97157	90841000	912650	84681000	1034200	103510000	1109000	91485000	521990	117710000	247990	51534000	788970	87692000	33764	92455000	552190	132410000
AT5G10470.1 | Symbols:KCA1,KAC1 | kinesin like protein for actin based chloroplast movement 1,KINESIN CDKA;1 ASSOCIATED 1 | kinesin like protein for actin based chloroplast movement 1 | Chr5:3290121-3297248 REVERSE LENGTH=1273;AT5G10470.2 | Symbols:KCA1	AT5G10470.1;AT5G10470.2	AT5G10470.1;AT5G10470.2	2	1.0102	1.27797	19.1494	18.4037	17.2825	18.8542	19.5936	19.2128	19.7159	19.2082	-	cytosol	cytosol,plastid,nucleus	3751	29	29	24	29.6	29.6	26	141.03	0	323.31	7158900000	63	541	100880000	5739400	154580	4397200	92252	5918600	136900	7135300	224450	5670200	87937	9602800	67582	2954900	151010	6610500	75425	6010700	88106	8734300
AT2G28000.1 | Symbols:CH-CPN60A,SLP,Cpn60alpha1,CPN60A | SCHLEPPERLESS,CHLOROPLAST CHAPERONIN 60ALPHA,chaperonin-60alpha1,chaperonin-60alpha | chaperonin-60alpha | Chr2:11926603-11929184 FORWARD LENGTH=586	AT2G28000.1	AT2G28000.1	1	1.00962	3.24523	23.4377	23.5267	23.48	23.7207	24.5071	24.7887	24.5059	24.402	+	plastid	cytosol,mitochondrion,plastid	1499	42	41	40	82.1	80.9	79.7	62.071	0	323.31	251270000000	31	2592	6617500000	319510000	38969000	301980000	41949000	415330000	39400000	375520000	44012000	373110000	9562100	436980000	8434600	211140000	13436000	359140000	11513000	365090000	25783000	446020000
AT5G43470.4 | Symbols:HRT,RPP8,RCY1 | RECOGNITION OF PERONOSPORA PARASITICA 8,RESISTANT TO CMV(Y) 1,HYPERSENSITIVE RESPONSE TO TCV | Disease resistance protein (CC-NBS-LRR class) family | Chr5:17463130-17466658 REVERSE LENGTH=908;AT5G43470.3 | Symbols:H	AT5G43470.4;AT5G43470.3;AT5G43470.2;AT5G43470.1	AT5G43470.4;AT5G43470.3;AT5G43470.2;AT5G43470.1	4	1.00894	2.19236	20.6499	20.2673	19.6832	20.4253	21.0011	21.5966	21.1684	21.2953	-	cytosol	cytosol,mitochondrion,nucleus	4210	19	19	6	20.8	20.8	6.6	104.68	0	121.34	1506100000	50	135	23364000	826350	502980	970950	592850	1003900	655530	3465800	1015800	816960	157680	1646500	144600	173080	94911	1006400	189500	857080	343580	1306000
AT2G36880.2 | Symbols:MAT3 | methionine adenosyltransferase 3 | methionine adenosyltransferase 3 | Chr2:15479721-15480893 REVERSE LENGTH=390;AT2G36880.1 | Symbols:MAT3 | methionine adenosyltransferase 3 | methionine adenosyltransferase 3 | Chr2:1547972	AT2G36880.2;AT2G36880.1	AT2G36880.2;AT2G36880.1	2	1.00456	2.27544	22.9649	22.9626	23.2667	23.5937	24.1221	24.4149	24.3517	23.9175	-	cytosol	cytosol,endoplasmic reticulum,golgi,plastid,nucleus,mitochondrion,cytoskeleton,extracellular	1664	25	16	14	68.7	40.8	36.2	42.497	0	259.1	20077000000	20	597	623660000	26757000	8510800	30145000	10646000	31701000	10518000	38365000	9548100	37482000	2124600	38893000	3588100	16076000	5255100	26688000	5894400	35241000	5505500	40380000
AT5G43940.1 | Symbols:ADH2,HOT5,ATGSNOR1,PAR2,GSNOR | PARAQUAT RESISTANT 2,S-NITROSOGLUTATHIONE REDUCTASE,ALCOHOL DEHYDROGENASE 2,sensitive to hot temperatures 5 | GroES-like zinc-binding dehydrogenase family protein | Chr5:17684265-17686379 FORWARD LENG	AT5G43940.1;AT5G43940.2	AT5G43940.1;AT5G43940.2	2	1.0016	3.5284	20.7836	21.2873	21.1024	20.7116	22.0306	22.1443	22.1352	21.5811	+	cytosol	cytosol,endoplasmic reticulum,golgi,plastid,nucleus,mitochondrion,extracellular	4216	18	18	18	48.3	48.3	48.3	40.698	0	323.31	25288000000	20	490	659960000	30589000	2023000	32633000	2308700	35333000	1873300	41259000	1410700	34558000	558660	63893000	1083100	23337000	940940	45823000	1047400	38323000	498800	43945000
AT4G18760.1 | Symbols:RLP51,AtRLP51,SNC2 | suppressor of npr1-1, constitutive 2,receptor like protein 51 | receptor like protein 51 | Chr4:10308163-10309458 REVERSE LENGTH=431	AT4G18760.1	AT4G18760.1	1	0.99744	1.81156	19.726	19.7556	19.5289	19.9811	20.1416	NA	20.855	21.2316	-	plasma membrane	cytosol,endoplasmic reticulum,golgi,plastid,nucleus,extracellular,plasma membrane	3135	4	4	4	13.7	13.7	13.7	46.07	0	19.091	507750000	18	50	28208000	1860600	606590	695470	280970	1247000	897970	2063500	852570	908310	297800	1117900	266950	346180	188810	2590900	114250	1433600	253830	1788700
AT3G14067.1 | Symbols:SASP | Senescence-Associated Subtilisin Protease | Subtilase family protein | Chr3:4658421-4660754 REVERSE LENGTH=777	AT3G14067.1	AT3G14067.1	1	0.98762	2.25799	21.7532	21.8923	21.9006	21.8445	22.7598	23.515	22.741	22.3253	-	vacuole	plastid,endoplasmic reticulum,golgi,vacuole,mitochondrion,extracellular,plasma membrane	2167	14	14	14	28.4	28.4	28.4	81.816	0	323.31	16130000000	27	686	348820000	13233000	4629100	17226000	6891300	14987000	4088600	19431000	3647000	15265000	2787800	20389000	4613700	8628900	2745400	17369000	4307100	17710000	3880700	29641000
AT2G04842.2 | Symbols:EMB2761 | EMBRYO DEFECTIVE 2761 | threonyl-tRNA synthetase%2C putative / threonine-tRNA ligase | Chr2:1698466-1701271 REVERSE LENGTH=650;AT2G04842.1 | Symbols:EMB2761 | EMBRYO DEFECTIVE 2761 | threonyl-tRNA synthetase%2C putative /	AT2G04842.2;AT2G04842.1	AT2G04842.2;AT2G04842.1	2	0.978958	3.08022	21.3925	21.2823	21.5402	21.5927	22.4143	22.5742	22.492	22.2431	-	mitochondrion,plastid	cytosol,mitochondrion,plastid	1247	22	22	22	35.7	35.7	35.7	74.784	0	261.81	7865100000	36	432	191270000	8888700	3308700	6400800	3538700	15437000	3531400	9830000	3952000	8347200	722820	11634000	412260	3716400	701000	10688000	916280	8251600	1232700	17422000
AT2G45770.1 | Symbols:CPFTSY,FRD4 | FERRIC CHELATE REDUCTASE DEFECTIVE 4 | signal recognition particle receptor protein%2C chloroplast (FTSY) | Chr2:18851248-18853402 FORWARD LENGTH=366	AT2G45770.1	AT2G45770.1	1	0.977769	0.903533	15.8704	18.6794	19.0224	18.6019	18.8011	19.0512	19.2218	19.0111	-	plastid	cytosol,plastid	1844	13	13	13	47	47	47	39.679	0	205.7	3633400000	21	177	106990000	5130800	78895	4580800	157400	5540300	235330	6898400	339040	5979800	122320	10400000	165570	4142100	56084	7088400	150390	5466700	105490	9537800
AT2G18020.1 | Symbols:EMB2296 | embryo defective 2296 | Ribosomal protein L2 family | Chr2:7837151-7838160 FORWARD LENGTH=258	AT2G18020.1;AT3G51190.1	AT2G18020.1	2	0.950809	3.97081	19.6635	19.8446	20.0379	19.9227	20.5676	20.8796	20.9688	20.856	-	cytosol	cytosol,mitochondrion,nucleus,extracellular,plastid	1318	9	9	2	34.1	34.1	11.6	27.859	0	69.407	16429000000	14	315	952040000	43543000	1034900	57865000	1903400	56559000	1398600	64310000	1324300	60303000	1142700	88962000	1558900	46460000	2236900	70581000	755540	64151000	1689200	90410000
AT3G14210.1 | Symbols:ESM1 | epithiospecifier modifier 1 | GDSL-like lipase/acylhydrolase superfamily protein | Chr3:4729886-4731562 FORWARD LENGTH=392	AT3G14210.1	AT3G14210.1	1	0.949484	3.67322	21.7604	21.9218	21.557	21.2135	22.5542	22.8258	22.66	22.2107	-	plastid	plastid,extracellular,endoplasmic reticulum,golgi	2170	18	18	6	54.6	54.6	18.6	44.06	0	323.31	185310000000	18	1052	7164800000	353650000	11692000	368880000	13086000	392650000	12382000	406290000	11277000	484520000	3503400	685760000	4416800	249030000	8167500	543720000	4797200	410630000	3924200	437280000
AT3G44110.1 | Symbols:ATJ3,ATJ,J3 | DNAJ homologue 3 | DNAJ homologue 3 | Chr3:15869115-15871059 REVERSE LENGTH=420;AT3G44110.2 | Symbols:ATJ3,ATJ,J3 | DNAJ homologue 3 | DNAJ homologue 3 | Chr3:15869179-15871059 REVERSE LENGTH=343	AT3G44110.1;AT3G44110.2	AT3G44110.1;AT3G44110.2	2	0.936848	3.25751	22.2881	22.0241	22.318	22.1848	23.0904	23.2638	23.1066	23.1016	-	cytosol;nucleus	cytosol,mitochondrion,nucleus	2475	19	19	8	46.9	46.9	27.6	46.444	0	219.97	13524000000	19	666	431710000	16541000	8513300	19980000	10577000	19051000	9553500	23105000	11826000	20169000	2963500	31635000	3492600	8852300	3093000	19470000	3957800	18442000	5211000	22559000
ATCG01110.1 | Symbols:NDHH | NAD(P)H dehydrogenase subunit H | NAD(P)H dehydrogenase subunit H | ChrC:122011-123192 REVERSE LENGTH=393	ATCG01110.1	ATCG01110.1	1	0.930327	3.64902	22.1703	22.1859	22.065	22.0746	22.9814	23.2792	23.0357	22.9209	-	plastid	cytosol,mitochondrion,nucleus,plastid	4700	18	18	18	50.6	50.6	50.6	45.502	0	323.31	19419000000	22	701	505470000	18797000	7736600	17587000	8138800	24531000	7590600	24721000	8370800	25004000	2677600	33357000	2778800	12434000	2788300	28564000	2892700	27112000	3906600	26218000
AT1G75990.1 | Symbols:no symbol available | no full name available | PAM domain (PCI/PINT associated module) protein | Chr1:28524623-28526718 REVERSE LENGTH=487	AT1G75990.1	AT1G75990.1	1	0.926425	3.03232	19.9094	19.74	19.8595	20.0755	21.1423	20.6961	20.7564	20.6953	-	cytosol,nucleus	cytosol,mitochondrion,nucleus	1095	15	4	4	36.3	12.1	12.1	55.591	0	19.112	266860000	32	36	6477900	182420	220690	185540	211570	134330	292260	241730	309050	497930	116300	560890	134990	173580	89432	192150	147660	197900	182470	360390
AT3G23990.1 | Symbols:HSP60,HSP60-3B | heat shock protein 60,HEAT SHOCK PROTEIN 60-3B | heat shock protein 60 | Chr3:8669013-8672278 FORWARD LENGTH=577	AT3G23990.1	AT3G23990.1	1	0.924412	3.02498	23.5907	23.3264	23.262	23.3109	24.2096	24.5626	24.1886	24.2269	-	mitochondrion	cytosol,mitochondrion	2356	39	39	23	68.8	68.8	46.3	61.28	0	323.31	45904000000	35	1170	1157500000	55862000	6786600	57326000	8185600	58265000	6965200	70954000	8468700	56006000	745020	90090000	1302900	36535000	2702600	68980000	620240	63166000	3715500	71617000
ATCG00420.1 | Symbols:NDHJ | NADH dehydrogenase subunit J | NADH dehydrogenase subunit J | ChrC:48677-49153 REVERSE LENGTH=158	ATCG00420.1	ATCG00420.1	1	0.914917	2.62913	22.155	22.1484	22.1346	21.9779	22.7175	23.4078	22.8336	23.1167	-	plastid	cytosol,endoplasmic reticulum,golgi,plastid,mitochondrion,extracellular,plasma membrane	4661	9	9	9	66.5	66.5	66.5	18.558	0	34.209	3712200000	10	155	315650000	14986000	4396500	13554000	5572800	11428000	5286800	17806000	7000400	13070000	2248600	15712000	2653500	7895400	2084700	17756000	2606500	17562000	2922900	15377000
AT2G43550.1 | Symbols:no symbol available | no full name available | scorpion toxin-like knottin superfamily protein | Chr2:18073305-18073651 FORWARD LENGTH=89	AT2G43550.1	AT2G43550.1	1	0.910988	0.672348	17.2118	20.1487	20.3001	20.3656	20.473	20.0737	20.3756	20.7479	-	extracellular	cytosol,endoplasmic reticulum,golgi,vacuole,nucleus,mitochondrion,extracellular	1790	2	2	2	29.2	29.2	29.2	10.192	0.00024894	4.5951	471790000	4	19	117950000	4183000	4969200	5885900	1929100	5449300	3510700	5318500	4469100	3010300	2791500	3730900	1276700	4820300	1946000	4044800	1931300	5022700	2290200	6982600
AT2G27020.1 | Symbols:PAG1 | 20S proteasome alpha subunit G1 | 20S proteasome alpha subunit G1 | Chr2:11528515-11530858 REVERSE LENGTH=249;AT2G27020.2 | Symbols:PAG1 | 20S proteasome alpha subunit G1 | 20S proteasome alpha subunit G1 | Chr2:11528515-11	AT2G27020.1;AT2G27020.2	AT2G27020.1;AT2G27020.2	2	0.910978	0.455869	16.306	20.3858	20.8511	20.4938	20.5161	20.0994	20.7233	20.3419	-	cytosol,nucleus	cytosol,mitochondrion,cytoskeleton,nucleus,plastid	1485	13	13	13	57.8	57.8	57.8	27.377	0	273.05	7608000000	16	238	451510000	21022000	1130400	24705000	899530	20587000	1204500	28237000	970160	25874000	265040	45003000	430250	14106000	583590	28472000	561180	25186000	403210	27469000
AT5G66470.2 | Symbols:Era-1 | | GTP-binding protein Era-like protein | Chr5:26541986-26544302 REVERSE LENGTH=427;AT5G66470.1 | Symbols:Era-1 | | GTP-binding protein Era-like protein | Chr5:26541986-26544302 REVERSE LENGTH=427	AT5G66470.2;AT5G66470.1	AT5G66470.2;AT5G66470.1	2	0.910925	3.87132	19.8009	19.8252	19.8624	19.6765	20.6603	20.811	20.8015	20.5359	-	plastid	cytosol,mitochondrion,nucleus,plastid	4625	9	9	9	22.7	22.7	22.7	48.931	0	24.98	1820300000	26	146	55010000	3091900	835250	1782000	961650	4649900	1175800	4264200	1356500	2135500	126690	3330300	33765	1034600	208100	1698300	259270	1508100	298940	1077300
AT1G02500.2 | Symbols:METK1,SAM-1,AtSAM1,SAM1,MAT1 | S-adenosylmethionine synthetase 1,S-ADENOSYLMETHIONINE SYNTHETASE-1 | S-adenosylmethionine synthetase 1 | Chr1:519037-520218 FORWARD LENGTH=393;AT1G02500.1 | Symbols:METK1,SAM-1,AtSAM1,SAM1,MAT1 | S-a	AT1G02500.2;AT1G02500.1	AT1G02500.2;AT1G02500.1	2	0.906766	2.07551	21.0029	21.2879	21.441	21.9973	21.9105	22.6006	22.6276	22.2174	-	cytosol	cytosol,endoplasmic reticulum,golgi,plastid,nucleus,mitochondrion,extracellular	34	21	9	6	60.1	27.7	14.8	43.158	0	142.62	7059500000	20	206	265520000	10190000	1850400	15297000	2885000	15583000	3310400	18949000	3017200	13370000	713900	17799000	703060	7586200	1831800	16714000	1537500	13366000	935210	14355000
AT3G63260.1 | Symbols:ATMRK1 | | Protein kinase superfamily protein | Chr3:23373090-23374747 REVERSE LENGTH=391;AT3G63260.2 | Symbols:ATMRK1 | | Protein kinase superfamily protein | Chr3:23373327-23374747 REVERSE LENGTH=344	AT3G63260.1;AT3G63260.2	AT3G63260.1;AT3G63260.2	2	0.905521	2.42952	21.3612	21.5075	21.4131	21.7962	22.1676	22.0884	22.8723	22.5719	-	cytosol;plasma membrane	cytosol,mitochondrion,cytoskeleton,nucleus	2843	11	11	10	34.8	34.8	32.7	42.582	0	22.46	1458900000	23	91	61090000	2076700	1882600	1782600	1913000	2708100	4454300	2773200	3039200	2726000	29569	5191200	354250	1670000	788550	2063800	1082400	2194500	825410	2385200
AT3G17020.1 | Symbols:no symbol available | no full name available | Adenine nucleotide alpha hydrolases-like superfamily protein | Chr3:5802728-5804063 REVERSE LENGTH=163;AT3G17020.2 | Symbols:no symbol available | no full name available | Adenine nucl	AT3G17020.1;AT3G17020.2	AT3G17020.1;AT3G17020.2	2	0.901361	3.1875	20.7912	20.8925	20.608	20.7888	21.6988	21.9828	21.607	21.3974	-	cytosol,plasma membrane	cytosol,mitochondrion,nucleus,plastid,peroxisome	2236	6	6	6	41.1	41.1	41.1	17.775	0	87.819	4752300000	8	148	193560000	9519300	1882000	10433000	1896200	9134900	1068500	10767000	1404800	10172000	409870	18478000	703560	3487800	468540	10698000	805800	12025000	199080	10345000
AT5G23540.1 | Symbols:no symbol available | no full name available | Mov34/MPN/PAD-1 family protein | Chr5:7937772-7939339 FORWARD LENGTH=308;AT5G23540.2 | Symbols:no symbol available | no full name available | Mov34/MPN/PAD-1 family protein | Chr5:793	AT5G23540.1;AT5G23540.2	AT5G23540.1;AT5G23540.2	2	0.897343	3.38853	21.7498	21.5169	21.7093	21.3725	22.4548	22.5749	22.5211	22.387	-	cytosol,nucleus;cytosol	cytosol,endoplasmic reticulum,golgi,nucleus,mitochondrion,extracellular;\cytosol,mitochondrion,nucleus,extracellular\""	4020	8	8	8	33.4	33.4	33.4	34.353	0	105.95	4955600000	13	312	361480000	13199000	6366900	17912000	8017300	14782000	7069500	18996000	8998800	13186000	1723300	28268000	2006000	10738000	2455200	20153000	2062800	18724000	2871100	18597000
AT3G06050.1 | Symbols:PRXIIF,ATPRXIIF | peroxiredoxin IIF,PEROXIREDOXIN IIF | peroxiredoxin IIF | Chr3:1826311-1827809 REVERSE LENGTH=201	AT3G06050.1;AT3G06050.2	AT3G06050.1	2	0.896543	2.20503	18.892	19.2797	19.1974	19.5264	20.2157	20.0926	20.3313	19.842	-	mitochondrion	cytosol,mitochondrion,nucleus,plastid	1995	8	8	8	45.8	45.8	45.8	21.445	0	133.79	5471300000	12	249	446870000	21515000	1725100	26883000	1489500	32338000	2309100	24808000	1521900	25270000	1287600	35154000	1127900	15720000	1582900	20950000	1188600	26907000	847690	34859000
AT1G57860.1 | Symbols:no symbol available | no full name available | Translation protein SH3-like family protein | Chr1:21430034-21430827 REVERSE LENGTH=164;AT1G57660.1 | Symbols:no symbol available | no full name available | Translation protein SH3-lik	AT1G57860.1;AT1G57660.1	AT1G57860.1;AT1G57660.1	2	0.883534	2.33082	20.5179	20.7759	20.3381	20.5332	21.7019	21.0799	21.4253	21.492	-	cytosol	cytosol,mitochondrion,plastid	817	8	8	1	42.7	42.7	5.5	18.709	0	78.636	12826000000	8	205	1319100000	71722000	2282900	92121000	1499400	82070000	3161400	91344000	3191000	90393000	2529600	123580000	1720800	64418000	2418800	86635000	1292900	97820000	2959600	107470000
AT5G04130.1 | Symbols:GYRB2 | DNA GYRASE B2 | DNA GYRASE B2 | Chr5:1122084-1128031 REVERSE LENGTH=732;AT5G04130.3 | Symbols:GYRB2 | DNA GYRASE B2 | DNA GYRASE B2 | Chr5:1123729-1128031 REVERSE LENGTH=519;AT5G04130.2 | Symbols:GYRB2 | DNA GYRASE B2 | D	AT5G04130.1;AT5G04130.3;AT5G04130.2	AT5G04130.1;AT5G04130.3;AT5G04130.2	3	0.883077	3.07399	19.716	19.5669	19.6974	19.7614	20.8182	20.5083	20.6157	20.3318	-	mitochondrion	cytosol,mitochondrion,nucleus,plastid	3640	8	8	2	11.5	11.5	4	81.052	0	20.444	507550000	37	79	12096000	456660	385490	277080	334570	515170	333380	395110	554220	315420	84857	549180	147160	242120	106410	444480	195150	475170	313050	505700
AT1G32500.1 | Symbols:ATNAP6,ABCI7,NAP6 | ATP-binding cassette I7,non-intrinsic ABC protein 6 | non-intrinsic ABC protein 6 | Chr1:11750091-11751994 REVERSE LENGTH=475	AT1G32500.1	AT1G32500.1	1	0.870752	3.5411	19.7993	19.9799	19.9911	19.788	20.7164	20.8755	20.9685	20.4809	-	plastid	cytosol,mitochondrion,plastid	580	16	16	16	33.9	33.9	33.9	52.824	0	88.142	5317800000	21	274	228040000	11535000	2002400	12116000	1794900	12972000	3136900	14177000	2221900	14075000	322130	16546000	238380	7868300	357060	15410000	471340	13210000	889890	14510000
AT2G05920.1 | Symbols:SBT1.8 | subtilase 1.8 | Subtilase family protein | Chr2:2269831-2272207 REVERSE LENGTH=754	AT2G05920.1	AT2G05920.1	1	0.867038	1.2885	19.6581	19.2302	18.2259	19.9591	20.101	20.351	20.1141	19.9753	-	extracellular	plastid,endoplasmic reticulum,golgi,vacuole,mitochondrion,extracellular,plasma membrane	1258	19	18	18	38.2	38.2	38.2	80.014	0	112.73	2450000000	32	187	35216000	1514800	310980	2307000	247010	2017400	167970	2821100	124270	2201900	237130	3870800	149550	910080	121490	1456700	145900	2083600	124700	2853200
AT1G50480.1 | Symbols:THFS | 10-formyltetrahydrofolate synthetase | 10-formyltetrahydrofolate synthetase | Chr1:18702064-18704687 FORWARD LENGTH=634	AT1G50480.1;AT2G12280.1	AT1G50480.1	2	0.856496	3.70799	21.1421	21.3017	21.4799	21.3741	22.0996	22.09	22.2924	22.2417	-	cytosol	cytosol,mitochondrion,nucleus,plastid	708	28	28	28	52.4	52.4	52.4	67.801	0	323.31	18727000000	28	597	501500000	22862000	4150400	27753000	3561400	23593000	4486100	30679000	5290600	24611000	434090	42405000	1626400	16838000	1808500	35770000	1511200	29514000	787000	31358000
AT1G06680.1 | Symbols:OE23,PSII-P,PSBP-1,OEE2 | OXYGEN-EVOLVING ENHANCER PROTEIN 2,PHOTOSYSTEM II SUBUNIT P,photosystem II subunit P-1,OXYGEN EVOLVING COMPLEX SUBUNIT 23 KDA | photosystem II subunit P-1 | Chr1:2047940-2049186 FORWARD LENGTH=263;AT1G06680	AT1G06680.1;AT1G06680.2;AT2G30790.1	AT1G06680.1;AT1G06680.2	3	0.853543	1.48405	23.5545	23.8444	22.9562	23.4765	24.0642	24.5389	24.8252	23.8174	-	extracellular;plastid	cytosol,mitochondrion,nucleus,plastid;\mitochondrion,plastid,extracellular,endoplasmic reticulum,golgi\""	112	14	14	14	62	62	62	28.095	0	323.31	137680000000	14	913	7146900000	369650000	17265000	317380000	21520000	403430000	29307000	394570000	21996000	422850000	11950000	599070000	10981000	225230000	31332000	308130000	11881000	418320000	13980000	605190000
AT5G05780.1 | Symbols:ATHMOV34,RPN8A,AE3 | ASYMMETRIC LEAVES ENHANCER 3,RP non-ATPase subunit 8A | RP non-ATPase subunit 8A | Chr5:1735862-1738176 FORWARD LENGTH=308;AT5G05780.2 | Symbols:ATHMOV34,RPN8A,AE3 | ASYMMETRIC LEAVES ENHANCER 3,RP non-ATPase s	AT5G05780.1;AT5G05780.2;AT3G11270.1;AT3G11270.2	AT5G05780.1;AT5G05780.2;AT3G11270.1;AT3G11270.2	4	0.849902	2.9805	21.4187	21.2399	20.8024	20.7536	21.9681	22.036	21.8226	21.7875	-	cytosol,nucleus;nucleus	cytosol,mitochondrion,nucleus,extracellular;\cytosol,mitochondrion,nucleus,extracellular,endoplasmic reticulum\""	3669	10	10	10	32.1	32.1	32.1	34.728	0	58.65	4059400000	16	117	225590000	11226000	2296600	7529100	1981200	12594000	2187800	15497000	2139500	13346000	444770	17490000	380390	7251300	519000	15440000	721320	13066000	1014400	11840000
AT4G01850.2 | Symbols:AtSAM2,SAM-2,MAT2,SAM2 | S-adenosylmethionine synthetase 2,S-ADENOSYLMETHIONINE SYNTHETASE 2 | S-adenosylmethionine synthetase 2 | Chr4:796298-797479 REVERSE LENGTH=393;AT4G01850.1 | Symbols:AtSAM2,SAM-2,MAT2,SAM2 | S-adenosylmethi	AT4G01850.2;AT4G01850.1	AT4G01850.2;AT4G01850.1	2	0.848126	2.1046	20.1749	20.3256	20.4755	20.9108	21.3754	21.3512	21.44	21.1127	-	cytosol;nucleus	cytosol,endoplasmic reticulum,golgi,plastid,nucleus,mitochondrion,cytoskeleton,extracellular	2882	20	6	6	60.1	17.6	17.6	43.255	0	168.84	3725700000	18	132	168330000	10337000	701490	6663400	634770	9048500	762810	9600600	748010	12431000	263840	12315000	221860	5530900	346950	7862500	255370	12180000	323560	13174000
AT1G30230.1 | Symbols:EF1Bb,eEF-1Bb1 | eukaryotic elongation factor 1B beta 1,elongation factor 1B beta | translation elongation factor EF1B/ribosomal protein S6 family protein | Chr1:10639286-10640515 FORWARD LENGTH=231;AT1G30230.2 | Symbols:EF1Bb,eEF	AT1G30230.1;AT1G30230.2	AT1G30230.1;AT1G30230.2	2	0.837222	1.6087	20.5899	20.802	20.259	21.1428	21.421	21.4544	21.9315	21.3358	-	cytosol	cytosol,mitochondrion,cytoskeleton,nucleus,extracellular;\cytosol,nucleus,peroxisome,mitochondrion,cytoskeleton,extracellular\""	537	17	17	12	72.7	72.7	58.9	25.132	0	323.31	32727000000	11	331	2226700000	135040000	1858200	132030000	2064900	140320000	2662800	158560000	2373900	130220000	1058500	195650000	618630	83003000	807130	110080000	105510	137550000	767040	140660000
AT2G32730.1 | Symbols:no symbol available | no full name available | 26S proteasome regulatory complex%2C non-ATPase subcomplex%2C Rpn2/Psmd1 subunit | Chr2:13880189-13885464 FORWARD LENGTH=1004	AT2G32730.1	AT2G32730.1	1	0.836401	2.70038	21.8278	21.5362	21.6995	21.6883	22.502	22.7803	22.3272	22.488	-	cytosol,nucleus	cytosol,endoplasmic reticulum,golgi,plastid,nucleus,mitochondrion,extracellular	1581	26	26	13	29.5	29.5	15.5	108.98	0	226.77	8132500000	38	534	148080000	5279900	2723900	6063900	2663600	6293600	2630500	7707900	4255800	6938500	892680	11304000	466170	4409900	901380	6956400	416730	7636200	1467300	8677600
AT1G71500.1 | Symbols:PSB33 | PhotoSystem B protein 33 | Rieske (2Fe-2S) domain-containing protein | Chr1:26936084-26937331 FORWARD LENGTH=287	AT1G71500.1	AT1G71500.1	1	0.833417	3.46524	23.5774	23.5702	23.5469	23.4805	24.33	24.5621	24.2726	24.3439	-	plastid	mitochondrion,plastid	1012	15	15	15	58.2	58.2	58.2	31.727	0	323.31	34689000000	18	838	1831500000	74808000	44404000	68190000	47979000	79573000	38915000	75919000	51124000	77070000	18326000	117300000	17107000	41232000	19707000	82476000	23437000	77035000	25517000	86575000
AT3G61820.1 | Symbols:no symbol available | no full name available | Eukaryotic aspartyl protease family protein | Chr3:22880074-22881525 REVERSE LENGTH=483	AT3G61820.1	AT3G61820.1	1	0.82095	2.71394	21.3343	20.8838	21.1436	21.2032	21.9735	22.0727	21.741	22.0614	-	extracellular	plastid,endoplasmic reticulum,golgi,vacuole,nucleus,mitochondrion,extracellular,plasma membrane	2811	12	12	11	29.8	29.8	28.2	51.461	0	74.75	4629700000	21	269	169110000	7251900	4312900	11663000	3197700	8765100	2820200	7455000	4218400	6213200	1702300	8734500	1283100	5736800	1076500	7805300	967550	9972400	2378700	13612000
AT5G25460.1 | Symbols:DGR2 | DUF642 L-GalL responsive gene 2 | transmembrane protein%2C putative (Protein of unknown function%2C DUF642) | Chr5:8863430-8865394 FORWARD LENGTH=369	AT5G25460.1	AT5G25460.1	1	0.81635	3.27626	19.6478	19.9075	19.9183	19.9511	20.6647	20.5731	20.7628	20.6894	-	extracellular	cytosol,endoplasmic reticulum,golgi,plastid,mitochondrion,extracellular	4050	16	16	10	43.4	43.4	24.9	39.978	0	114.97	12480000000	16	282	728440000	42163000	1189500	39421000	937570	49705000	1686100	56199000	1868300	31517000	878210	49385000	115640	26602000	774500	42017000	150820	55534000	378430	72808000
AT1G02280.2 | Symbols:TOC33,PPI1,ATTOC33 | PLASTID PROTEIN IMPORT 1,translocon at the outer envelope membrane of chloroplasts 33 | translocon at the outer envelope membrane of chloroplasts 33 | Chr1:448665-450246 REVERSE LENGTH=297;AT1G02280.1 | Symbols	AT1G02280.2;AT1G02280.1	AT1G02280.2;AT1G02280.1	2	0.8079	2.40435	19.0494	18.4673	19.0327	18.9569	19.7049	19.7219	19.8839	19.4272	-	cytosol;plastid	cytosol,mitochondrion,nucleus,plastid	31	7	7	7	27.6	27.6	27.6	32.925	0	14.742	1527900000	15	99	101860000	3432400	902780	3474500	874230	3048100	820680	3502500	578460	7219800	199190	24092000	48887	1199300	84465	4988700	0	3752000	360240	6100200
AT3G23810.1 | Symbols:ATSAHH2,SAHH2 | S-ADENOSYL-L-HOMOCYSTEINE (SAH) HYDROLASE 2,S-adenosyl-l-homocysteine (SAH) hydrolase 2 | S-adenosyl-l-homocysteine (SAH) hydrolase 2 | Chr3:8588013-8589671 REVERSE LENGTH=485	AT3G23810.1	AT3G23810.1	1	0.804492	2.72976	21.3298	22.0364	21.8989	21.8592	22.5218	22.6979	22.6005	22.522	-	cytosol	cytosol,vacuole,plastid,nucleus,peroxisome,mitochondrion	2352	31	9	9	79	33.4	33.4	53.159	0	323.31	12326000000	23	287	288490000	19622000	2211200	10932000	1599000	16700000	2531800	19336000	2102200	24657000	591490	23354000	303810	3142400	889640	11973000	527250	20829000	807850	22011000
AT3G53990.1 | Symbols:AtUSP | Universal stress protein | Adenine nucleotide alpha hydrolases-like superfamily protein | Chr3:19989658-19991019 REVERSE LENGTH=160;AT3G53990.2 | Symbols:AtUSP | Universal stress protein | Adenine nucleotide alpha hydrolase	AT3G53990.1;AT3G53990.2	AT3G53990.1;AT3G53990.2	2	0.797238	0.5584	20.6511	20.264	20.3091	17.2548	20.4821	20.3677	20.3456	20.4725	-	cytosol,plasma membrane;cytosol	cytosol,endoplasmic reticulum,golgi,nucleus,mitochondrion,extracellular;\cytosol,endoplasmic reticulum,golgi,plastid,nucleus,mitochondrion,extracellular,plasma membrane\""	2655	11	11	11	56.9	56.9	56.9	17.793	0	89.942	8385300000	11	217	331620000	13920000	487710	12876000	670450	19113000	583220	22345000	518100	19032000	712740	32948000	509280	7485800	300340	21642000	427830	21047000	744380	24758000
AT3G22235.2 | Symbols:no symbol available | no full name available | cysteine-rich TM module stress tolerance protein | Chr3:7854696-7855614 REVERSE LENGTH=71;AT3G22235.1 | Symbols:no symbol available | no full name available | cysteine-rich TM module s	AT3G22235.2;AT3G22235.1;AT3G22231.1	AT3G22235.2;AT3G22235.1;AT3G22231.1	3	0.79515	1.76039	19.6865	19.501	19.6104	19.0618	19.9503	20.6129	20.0572	20.4199	-	cytosol,nucleus;\cytosol,plasma membrane\""	cytosol,endoplasmic reticulum,golgi,plastid,mitochondrion,extracellular,plasma membrane;\cytosol,endoplasmic reticulum,golgi,plastid,nucleus,mitochondrion,extracellular,plasma membrane\""	2331	2	2	2	52.1	52.1	52.1	7.3171	0	38.917	641940000	4	91	160480000	5374100	2479400	10098000	3866000	6267800	2508700	6988500	3702000	5885600	2131000	19701000	3533900	5458500	3131300	12592000	4014300	7948800	1496500	7751800
AT3G21200.1 | Symbols:GluTRBP,PGR7,GBP | proton gradient regulation 7,GluTR binding protein | proton gradient regulation 7 | Chr3:7436091-7437845 FORWARD LENGTH=317	AT3G21200.1	AT3G21200.1	1	0.790083	1.42484	19.5009	19.2463	19.572	19.6694	20.3391	20.6815	20.5953	19.5331	-	plastid	cytosol,mitochondrion,nucleus,plastid	2313	5	5	5	24	24	24	35.463	0	46.23	869290000	17	59	29553000	1336700	491470	1172100	415740	1627500	519360	1985900	39538	3067600	102820	1130500	26753	1221000	83955	1473400	172370	1872800	295310	1986300
AT2G42530.1 | Symbols:COR15B | cold regulated 15b | cold regulated 15b | Chr2:17709191-17709873 REVERSE LENGTH=141	AT2G42530.1	AT2G42530.1	1	0.789315	2.29344	22.2971	21.7751	22.0211	22.1698	22.5641	22.8247	22.9321	23.0996	-	plastid	cytosol,mitochondrion,vacuole,nucleus,plastid	1769	9	9	6	43.3	43.3	31.9	14.961	0	166.81	13391000000	10	327	1231000000	12354000	9627200	38642000	11914000	139770000	13521000	18292000	18875000	18607000	11992000	8207500	6325800	17430000	12138000	18526000	15514000	9627100	11077000	412000000
AT2G22250.1 | Symbols:AAT,MEE17,ATAAT | aspartate aminotransferase,MATERNAL EFFECT EMBRYO ARREST 17,ASPARTATE AMINOTRANSFERASE | aspartate aminotransferase | Chr2:9458011-9460028 REVERSE LENGTH=428;AT2G22250.3 | Symbols:AAT,MEE17,ATAAT | aspartate amino	AT2G22250.1;AT2G22250.3;AT2G22250.2	AT2G22250.1;AT2G22250.3;AT2G22250.2	3	0.787193	2.57357	21.0525	20.755	20.9543	20.9114	21.7138	21.874	21.4195	21.8147	-	plastid	cytosol,mitochondrion,nucleus,plastid;\cytosol,plastid,nucleus\""	1399	12	12	12	35.7	35.7	35.7	46.038	0	32.756	3009900000	19	203	142090000	7010100	3019400	8674600	2831900	7740500	1699400	7236900	2723900	6321600	951000	9111600	323280	4821400	657800	9134500	583270	6935800	950940	8798000
AT2G24180.1 | Symbols:CYP71B6 | cytochrome p450 71b6 | cytochrome p450 71b6 | Chr2:10281890-10283589 FORWARD LENGTH=503	AT2G24180.1	AT2G24180.1	1	0.778615	0.880956	18.9327	19.4148	17.1308	19.3889	19.865	19.5488	19.3365	19.2314	-	endoplasmic reticulum	cytosol,endoplasmic reticulum,golgi,plastid,mitochondrion,extracellular	1428	8	8	8	17.3	17.3	17.3	57.008	0	14.018	455570000	28	30	8582100	906150	267690	760340	271780	560590	214790	553400	249120	456070	38889	1089200	164330	593810	121180	723260	112760	764300	175270	142000
AT2G32080.2 | Symbols:PUR ALPHA-1 | purin-rich alpha 1 | purin-rich alpha 1 | Chr2:13642716-13644036 REVERSE LENGTH=295;AT2G32080.1 | Symbols:PUR ALPHA-1 | purin-rich alpha 1 | purin-rich alpha 1 | Chr2:13642716-13644036 REVERSE LENGTH=296	AT2G32080.2;AT2G32080.1	AT2G32080.2;AT2G32080.1	2	0.775093	2.63988	22.0691	21.7627	21.8922	21.9371	22.6733	22.9263	22.6056	22.5562	-	cytosol,nucleus;nucleus	cytosol,plastid,nucleus,mitochondrion,cytoskeleton,extracellular	1566	15	15	15	49.5	49.5	49.5	32.101	0	124.11	6284100000	16	386	362910000	16162000	5256800	15913000	6290800	14889000	5602000	16984000	5720700	14364000	2701500	27216000	3776900	11911000	2595600	22401000	2830800	19001000	4206900	20473000
AT4G18100.1 | Symbols:no symbol available | no full name available | Ribosomal protein L32e | Chr4:10035715-10036475 REVERSE LENGTH=133	AT4G18100.1	AT4G18100.1	1	0.773607	2.17065	19.8727	19.9149	19.3792	19.6032	20.1342	20.7683	20.5484	20.4135	-	cytosol	cytosol,mitochondrion,plastid	3128	6	6	1	31.6	31.6	8.3	15.503	0	68.834	8304300000	6	211	965400000	46731000	1145100	55916000	1699300	58803000	1083900	49666000	1463700	66833000	1395100	123900000	1450000	43128000	2423400	63673000	889720	61831000	1441800	64421000
AT5G10360.1 | Symbols:RPS6B,EMB3010 | Ribosomal protein small subunit 6b,embryo defective 3010 | Ribosomal protein S6e | Chr5:3258734-3260142 REVERSE LENGTH=249;AT5G10360.2 | Symbols:RPS6B,EMB3010 | Ribosomal protein small subunit 6b,embryo defective 30	AT5G10360.1;AT5G10360.2	AT5G10360.1;AT5G10360.2	2	0.773493	3.43474	21.6508	21.4367	21.4742	21.458	22.3193	22.1627	22.2939	22.3378	-	cytosol	cytosol,mitochondrion,nucleus,plastid	3749	14	14	7	48.2	48.2	22.1	28.162	0	323.31	28559000000	10	574	2320900000	99011000	10258000	123020000	8651300	127270000	12096000	124360000	14833000	163010000	7091900	190030000	8583600	105530000	10175000	156340000	7569000	149250000	7320100	154820000
ATCG01090.1 | Symbols:NDHI | | NADPH dehydrogenase | ChrC:119244-119762 REVERSE LENGTH=172	ATCG01090.1	ATCG01090.1	1	0.761463	3.276	21.2149	21.0702	21.3362	21.1436	22.0669	21.9055	21.9179	21.9204	-	plastid	plastid,endoplasmic reticulum,golgi,nucleus,mitochondrion,extracellular,plasma membrane	4698	8	8	8	51.7	51.7	51.7	20.086	0	65.817	4562900000	10	307	442340000	18257000	12390000	14849000	9557700	18871000	11028000	20186000	14247000	22231000	3431700	27140000	3174800	9141900	4621000	15539000	5844700	19325000	5559500	21449000
AT1G56070.3 | Symbols:LOS1 | LOW EXPRESSION OF OSMOTICALLY RESPONSIVE GENES 1 | Ribosomal protein S5/Elongation factor G/III/V family protein | Chr1:20968245-20971077 REVERSE LENGTH=843;AT1G56070.2 | Symbols:LOS1 | LOW EXPRESSION OF OSMOTICALLY RESPONSI	AT1G56070.3;AT1G56070.2;AT1G56070.1	AT1G56070.3;AT1G56070.2;AT1G56070.1	3	0.759608	3.21354	24.0699	24.1874	24.0165	24.0465	24.8022	24.9103	24.969	24.6772	-	cytosol	cytosol,mitochondrion	806	54	54	33	63.6	63.6	38.2	93.89	0	323.31	224540000000	44	2218	3274300000	160790000	8986300	169970000	7830300	166260000	9276500	191080000	10447000	186750000	5100300	254520000	4600600	103890000	5507400	195960000	5257700	202130000	5977600	235870000
AT4G28740.1 | Symbols:no symbol available | no full name available | LOW PSII ACCUMULATION-like protein | Chr4:14201051-14202542 FORWARD LENGTH=347	AT4G28740.1	AT4G28740.1	1	0.759023	0.733823	19.7587	19.8818	19.8541	17.5139	20.2776	19.7718	19.9448	20.0503	-	plastid	cytosol,mitochondrion,nucleus,plastid,peroxisome	3322	5	5	5	15.6	15.6	15.6	38.887	0	11.381	946000000	16	54	51921000	2452800	921390	2057900	496830	2127800	505630	1606900	874590	2155500	296790	3571700	851040	1200900	475930	2216800	421530	2925800	446880	2533100
AT4G16720.1 | Symbols:no symbol available | no full name available | Ribosomal protein L23/L15e family protein | Chr4:9400156-9401315 REVERSE LENGTH=204;AT4G17390.1 | Symbols:no symbol available | no full name available | Ribosomal protein L23/L15e fami	AT4G16720.1;AT4G17390.1	AT4G16720.1;AT4G17390.1	2	0.75872	2.58285	19.6673	19.5428	20.043	20.0095	20.512	20.5257	20.8798	20.3799	-	cytosol	cytosol,mitochondrion,nucleus,extracellular,plastid	3095	11	11	11	45.6	45.6	45.6	24.239	0	177.28	24893000000	9	231	2110000000	44461000	462100	50928000	414590	46095000	883330	63950000	776210	72727000	312310	656360000	199270	27834000	176480	57017000	628400	67352000	103860	63199000
AT5G54540.1 | Symbols:no symbol available | no full name available | Uncharacterized conserved protein (UCP012943) | Chr5:22156604-22157857 FORWARD LENGTH=297	AT5G54540.1	AT5G54540.1	1	0.758179	1.38363	22.7527	23.1452	22.8806	21.8509	22.9713	23.7768	23.3519	23.5622	-	plastid	cytosol,mitochondrion,nucleus,plastid	4399	1	1	1	5.4	5.4	5.4	31.866	0.0014065	3.5098	1681300000	18	34	16553000	0	651440	0	1056500	0	914750	0	1011700	0	1184700	0	674210	0	1233900	0	1021800	0	881300	0
AT5G09810.1 | Symbols:AtACT7,ACT7 | actin 7 | actin 7 | Chr5:3052809-3054220 FORWARD LENGTH=377	AT5G09810.1	AT5G09810.1	1	0.757992	2.66929	24.1197	23.745	23.9984	23.9854	24.7471	24.8723	24.5999	24.6611	-	cytosol	cytosol,mitochondrion,cytoskeleton,nucleus	3740	23	13	6	74.8	52.3	24.4	41.735	0	323.31	30367000000	21	674	730920000	29557000	15172000	32394000	16623000	29379000	13579000	36786000	19621000	31394000	6227100	53236000	5423700	14555000	6601700	38032000	6181800	34788000	7496100	46636000
AT1G04530.1 | Symbols:TPR4 | tetratricopeptide repeat 4 | Tetratricopeptide repeat (TPR)-like superfamily protein | Chr1:1234456-1235895 REVERSE LENGTH=310	AT1G04530.1	AT1G04530.1	1	0.757653	2.45066	20.3932	20.2798	20.543	20.392	21.1741	21.4151	20.9572	21.0923	-	cytosol	cytosol,endoplasmic reticulum,golgi,nucleus,mitochondrion,cytoskeleton,extracellular	72	12	12	12	42.6	42.6	42.6	34.553	0	169.59	3161000000	21	246	149770000	6263800	3068300	6139800	3437900	5196500	2594500	5937100	4022200	7986400	926810	14996000	1608100	2794600	1027300	7054500	1485400	6357400	2143100	6087900
AT4G15550.1 | Symbols:IAGLU | indole-3-acetate beta-D-glucosyltransferase | indole-3-acetate beta-D-glucosyltransferase | Chr4:8877877-8879301 REVERSE LENGTH=474	AT4G15550.1	AT4G15550.1	1	0.756076	2.99402	18.9288	18.9656	19.5332	19.1941	19.8142	19.7644	20.0247	20.0426	-	plastid	cytosol,mitochondrion,plastid,plasma membrane,golgi	3071	10	10	9	21.9	21.9	19.8	53.866	0	23.885	1920100000	24	144	37083000	1989100	306300	2073900	392310	2218500	714040	2553500	803730	1739400	28971	1661100	35645	1447700	30856	2144800	92466	2682600	69617	3364800
AT2G39770.3 | Symbols:CYT1,EMB101,GMP1,VTC1,SOZ1 | GDP-MANNOSE PYROPHOSPHORYLASE 1,CYTOKINESIS DEFECTIVE 1,SENSITIVE TO OZONE 1,EMBRYO DEFECTIVE 101,VITAMIN C DEFECTIVE 1 | Glucose-1-phosphate adenylyltransferase family protein | Chr2:16589401-16590741 F	AT2G39770.3;AT2G39770.2;AT2G39770.1;AT3G55590.1	AT2G39770.3;AT2G39770.2;AT2G39770.1;AT3G55590.1	4	0.75561	3.15721	20.572	20.2448	20.5576	20.731	21.3881	21.1467	21.3038	21.2892	-	extracellular,golgi;cytosol	cytosol,endoplasmic reticulum,golgi,plastid,mitochondrion,extracellular	1722	14	14	14	45.4	45.4	45.4	39.577	0	218.94	6517500000	16	361	265340000	11245000	3859700	12427000	3420900	12825000	3905400	16832000	5272800	12210000	901950	20873000	605160	7222400	891780	14752000	1094500	17849000	1737400	16512000
AT1G58290.1 | Symbols:HEMA1,GluTR,AtHEMA1 | glutamyl-tRNA reductase,Arabidopsis thaliana hemA 1 | Glutamyl-tRNA reductase family protein | Chr1:21624028-21626051 REVERSE LENGTH=543	AT1G58290.1	AT1G58290.1	1	0.743664	2.74116	20.7573	20.871	21.0147	21.0423	21.695	21.411	21.9545	21.5996	-	plastid	cytosol,mitochondrion,plastid	823	8	8	2	15.5	15.5	4.2	59.515	0	36.864	1545200000	30	173	44250000	1779800	1102400	1543800	374520	2446300	1811500	2794000	1971700	2145000	384860	1924000	42632	1003700	316580	1629500	110930	1822300	295330	2998100
AT3G49010.4 | Symbols:BBC1,RSU2,ATBBC1 | 40S RIBOSOMAL PROTEIN,breast basic conserved 1 | breast basic conserved 1 | Chr3:18166971-18168047 REVERSE LENGTH=204;AT3G49010.7 | Symbols:BBC1,RSU2,ATBBC1 | 40S RIBOSOMAL PROTEIN,breast basic conserved 1 | brea	AT3G49010.4;AT3G49010.7;AT3G49010.6;AT3G49010.3;AT3G49010.2;AT3G49010.1;AT3G49010.5;AT3G48960.1	AT3G49010.4;AT3G49010.7;AT3G49010.6;AT3G49010.3;AT3G49010.2;AT3G49010.1;AT3G49010.5	8	0.742817	2.46571	20.4808	20.5316	20.4938	20.419	20.8439	21.5677	21.3505	21.1344	-	cytosol	cytosol,mitochondrion,nucleus,plastid	2561	11	11	6	49.5	49.5	27.9	23.539	0	323.31	15869000000	10	263	1055700000	51048000	1559600	48824000	2793500	58879000	2768800	66877000	2972400	66879000	1892600	121620000	2507900	36200000	2823500	76703000	1268900	71501000	3132900	77333000
AT1G77590.1 | Symbols:LACS9 | long chain acyl-CoA synthetase 9 | long chain acyl-CoA synthetase 9 | Chr1:29148501-29151776 REVERSE LENGTH=691;AT1G77590.2 | Symbols:LACS9 | long chain acyl-CoA synthetase 9 | long chain acyl-CoA synthetase 9 | Chr1:29148	AT1G77590.1;AT1G77590.2	AT1G77590.1;AT1G77590.2	2	0.739049	2.65321	20.6535	20.6703	20.5155	20.6481	21.2844	21.6312	21.4297	21.0983	-	plastid	cytosol,endoplasmic reticulum,golgi,plastid,peroxisome,extracellular	1125	20	20	18	35.2	35.2	32.3	76.175	0	83.357	3902400000	29	362	111550000	3722400	1908100	5726500	2542200	3212300	2347400	4376600	2254100	4625900	601430	5622800	501710	4003200	602980	9613100	786840	4060600	952730	3778200
AT4G23180.1 | Symbols:CRK10,RLK4 | cysteine-rich RLK (RECEPTOR-like protein kinase) 10 | cysteine-rich RLK (RECEPTOR-like protein kinase) 10 | Chr4:12138171-12140780 FORWARD LENGTH=669;AT4G23180.3 | Symbols:CRK10,RLK4 | cysteine-rich RLK (RECEPTOR-like	AT4G23180.1;AT4G23180.3;AT4G23180.2;AT4G11530.1;AT4G11460.1;AT4G11480.4;AT4G23150.1;AT4G11480.1;AT4G11480.3;AT4G11480.2;AT1G70740.2;AT4G23190.3;AT4G23190.4;AT4G23300.1;AT4G38830.1;AT4G23190.1;AT4G23190.2;AT1G70740.1	AT4G23180.1;AT4G23180.3;AT4G23180.2	18	0.737288	3.16037	18.3679	18.5285	18.5777	18.1588	19.1873	19.3972	19.1436	18.8541	-	plasma membrane	plastid,endoplasmic reticulum,golgi,vacuole,nucleus,mitochondrion,extracellular,plasma membrane	3204	9	9	6	13.9	13.9	9.1	74.282	0	15.582	1032700000	38	70	22187000	1988900	265850	1778900	233050	1129000	140170	1075400	189090	1001000	119240	3152400	218310	717120	142700	1186500	259930	1188100	220140	1235600
AT3G03250.1 | Symbols:AtUGP1,UGP,UGP1 | UDP-glucose pyrophosphorylase,UDP-GLUCOSE PYROPHOSPHORYLASE 1 | UDP-GLUCOSE PYROPHOSPHORYLASE 1 | Chr3:749761-754014 REVERSE LENGTH=469;AT3G03250.3 | Symbols:AtUGP1,UGP,UGP1 | UDP-glucose pyrophosphorylase,UDP-GLU	AT3G03250.1;AT3G03250.3;AT3G03250.2	AT3G03250.1;AT3G03250.3;AT3G03250.2	3	0.731603	1.9969	19.5335	19.5971	19.4608	18.8959	19.9315	19.9829	20.4402	20.0591	-	cytosol	cytosol,endoplasmic reticulum,golgi,nucleus,mitochondrion,extracellular	1950	26	26	12	64	64	29.2	51.738	0	323.31	47860000000	28	760	1528300000	84422000	565420	106600000	369180	88509000	1237700	105010000	1103800	72329000	21226	100020000	23549	54484000	287360	90171000	121850	98336000	5199.6	120420000
AT2G27600.1 | Symbols:ATSKD1,SKD1,VPS4 | SUPPRESSOR OF K+ TRANSPORT GROWTH DEFECT1,VACUOLAR PROTEIN SORTING 4 | AAA-type ATPase family protein | Chr2:11781226-11783730 FORWARD LENGTH=435	AT2G27600.1	AT2G27600.1	1	0.730684	2.54706	19.3706	19.273	19.1846	19.1073	19.9333	20.253	19.641	20.0309	-	cytosol	cytosol,mitochondrion,nucleus	1491	14	14	14	40.2	40.2	40.2	48.592	0	30.811	1637000000	28	106	45567000	2152400	983250	2257800	1093300	2042600	631800	2491700	1155600	1557100	183170	3156300	305810	1129600	282150	3140300	344160	2721200	281970	2582700
AT4G10790.1 | Symbols:no symbol available | no full name available | UBX domain-containing protein | Chr4:6640752-6643035 REVERSE LENGTH=480	AT4G10790.1	AT4G10790.1	1	0.729509	3.10375	21.1477	21.1272	21.3211	21.3407	21.7346	22.0478	21.9844	22.0879	-	cytosol	cytosol,endoplasmic reticulum,golgi,plastid,nucleus,mitochondrion,extracellular	2981	10	10	10	23.3	23.3	23.3	52.802	0	38.544	1909900000	20	232	78773000	1714000	2203100	1807100	3960400	1823200	3460100	2684100	3854200	1960300	2134400	4142900	3091900	1243500	1255000	3391600	3999600	1860400	2353600	1826600
AT4G25960.1 | Symbols:ABCB2,PGP2 | ATP-binding cassette B2,P-glycoprotein 2 | P-glycoprotein 2 | Chr4:13177438-13183425 FORWARD LENGTH=1273	AT4G25960.1;AT1G10680.2;AT1G10680.1	AT4G25960.1	3	0.727495	1.82158	19.1591	18.8574	19.2532	19.1832	20.2612	NA	19.8372	19.6796	-	plasma membrane	plastid,endoplasmic reticulum,golgi,mitochondrion,extracellular,plasma membrane	3262	8	8	8	9	9	9	139.91	0	112.48	332460000	57	59	4660900	189750	174670	167680	84268	247490	65908	197330	97567	409260	0	178770	0	68631	11248	187070	0	193690	32150	418540
AT1G11860.1 | Symbols:no symbol available | no full name available | Glycine cleavage T-protein family | Chr1:4001801-4003245 FORWARD LENGTH=408;AT1G11860.2 | Symbols:no symbol available | no full name available | Glycine cleavage T-protein family | Ch	AT1G11860.1;AT1G11860.2;AT1G11860.3	AT1G11860.1;AT1G11860.2;AT1G11860.3	3	0.727203	1.89666	31.7303	32.3807	32.1318	31.9324	33.0547	32.6965	32.7247	32.6081	-	mitochondrion	cytosol,mitochondrion,plastid	225	24	24	24	58.3	58.3	58.3	44.444	0	323.31	590320000000	22	1105	25354000000	285310000	1387600000	290950000	899420000	308210000	1456800000	331380000	1562800000	309730000	1535000000	415980000	229920000	174510000	1829400000	361650000	723350000	307180000	1616500000	391590000
AT5G20280.1 | Symbols:SPS1F,ATSPS1F,SPSA1 | sucrose phosphate synthase 1F,sucrose-phosphate synthase A1 | sucrose phosphate synthase 1F | Chr5:6844994-6849997 REVERSE LENGTH=1043	AT5G20280.1;AT1G04920.1	AT5G20280.1	2	0.726304	2.15633	20.2687	20.5802	20.1566	20.6221	20.8554	21.2015	21.399	21.077	-	cytosol	cytosol,mitochondrion,vacuole,nucleus,plastid	3966	23	23	20	25.7	25.7	23.3	117.32	0	189.58	5097900000	46	278	101820000	4312400	600400	6524700	558560	5165000	755630	6052100	791860	6929600	153310	9565500	290150	3159500	315700	7005400	212630	6503100	178280	7731000
AT3G49910.1 | Symbols:no symbol available | no full name available | Translation protein SH3-like family protein | Chr3:18504311-18504751 FORWARD LENGTH=146	AT3G49910.1	AT3G49910.1	1	0.722639	3.10261	20.5421	20.4055	20.5283	20.3538	21.3106	20.9382	21.2526	21.2189	-	cytosol	cytosol,mitochondrion,nucleus,plastid	2571	10	10	8	47.9	47.9	42.5	16.944	0	171.89	9988400000	6	247	1247100000	59053000	3408200	74022000	2631700	77307000	4162800	79115000	4096600	89961000	4305800	117570000	3958300	36192000	5754900	80744000	3657100	82302000	4908500	94368000
AT5G60390.3 | Symbols:EF1alpha | | GTP binding Elongation factor Tu family protein | Chr5:24289226-24290675 FORWARD LENGTH=449;AT5G60390.2 | Symbols:EF1alpha | | GTP binding Elongation factor Tu family protein | Chr5:24289226-24290675 FORWARD LENGTH=	AT5G60390.3;AT5G60390.2;AT5G60390.1;AT1G07940.4;AT1G07940.3;AT1G07940.2;AT1G07940.1;AT1G07930.1;AT1G07920.1;AT1G07930.2	AT5G60390.3;AT5G60390.2;AT5G60390.1;AT1G07940.4;AT1G07940.3;AT1G07940.2;AT1G07940.1;AT1G07930.1;AT1G07920.1;AT1G07930.2	10	0.721981	2.88707	27.3666	27.1341	27.3411	27.3901	27.9719	28.1207	28.0472	27.9801	-	cytosol	cytosol,endoplasmic reticulum,golgi,vacuole,nucleus,mitochondrion,extracellular;\cytosol,mitochondrion,vacuole,nucleus\""	138	27	27	27	58.6	58.6	58.6	49.502	0	323.31	510380000000	25	2464	12838000000	533540000	253850000	535730000	245890000	520570000	264150000	613540000	325610000	530220000	216800000	835990000	165730000	366040000	174640000	579140000	189450000	609110000	135820000	672320000
AT4G21280.1 | Symbols:PSBQ-1,PSBQA,PSBQ | photosystem II subunit QA,PHOTOSYSTEM II SUBUNIT Q-1,PHOTOSYSTEM II SUBUNIT Q | photosystem II subunit QA | Chr4:11334446-11335587 FORWARD LENGTH=223;AT4G21280.2 | Symbols:PSBQ-1,PSBQA,PSBQ | photosystem II subu	AT4G21280.1;AT4G21280.2	AT4G21280.1;AT4G21280.2	2	0.716664	1.81618	23.1187	23.2235	23.0428	23.3653	23.7582	24.194	24.1752	23.4895	-	plastid	mitochondrion,plastid,nucleus	3175	14	14	12	49.3	49.3	44.8	23.795	0	323.31	147700000000	11	1131	9487900000	462730000	42347000	479390000	57207000	577620000	61662000	461850000	47786000	413870000	31506000	640680000	31086000	302500000	62177000	408460000	32344000	539910000	39374000	924280000
AT3G04400.2 | Symbols:emb2171 | embryo defective 2171 | Ribosomal protein L14p/L23e family protein | Chr3:1167611-1168308 FORWARD LENGTH=125;AT2G33370.2 | Symbols:no symbol available | no full name available | Ribosomal protein L14p/L23e family protein	AT3G04400.2;AT2G33370.2;AT3G04400.1;AT2G33370.1;AT1G04480.1	AT3G04400.2;AT2G33370.2;AT3G04400.1;AT2G33370.1;AT1G04480.1	5	0.708043	3.45645	22.3366	22.3771	22.2665	22.2334	23.0435	23.0701	22.9573	22.9748	-	cytosol,nucleus;cytosol	cytosol,mitochondrion,nucleus,plastid	70	9	9	9	72.8	72.8	72.8	13.406	0	150.58	14482000000	8	390	1691400000	79885000	15278000	100550000	14144000	92268000	15280000	82354000	18829000	94857000	13929000	152090000	17799000	80093000	19964000	87389000	15516000	115110000	17062000	120720000
AT1G09130.1 | Symbols:no symbol available | no full name available | ATP-dependent caseinolytic (Clp) protease/crotonase family protein | Chr1:2940063-2942217 REVERSE LENGTH=330;AT1G09130.2 | Symbols:no symbol available | no full name available | ATP-de	AT1G09130.1;AT1G09130.2;AT1G09130.3	AT1G09130.1;AT1G09130.2;AT1G09130.3	3	0.706625	3.07709	22.9495	22.7793	22.9317	22.7868	23.5912	23.5537	23.4843	23.6446	-	plastid	cytosol,mitochondrion,nucleus,plastid;\mitochondrion,plastid,nucleus\""	168	13	13	13	47.9	47.9	47.9	36.307	0	142.86	13199000000	19	464	633520000	23092000	15609000	20080000	13444000	28609000	14970000	24505000	20156000	26857000	6001100	41929000	6242500	18340000	5938900	31955000	6209400	27594000	8978200	27453000
AT3G02360.2 | Symbols:PGD2 | 6-phosphogluconate dehydrogenase 2 | 6-phosphogluconate dehydrogenase family protein | Chr3:482498-483958 FORWARD LENGTH=486;AT3G02360.1 | Symbols:PGD2 | 6-phosphogluconate dehydrogenase 2 | 6-phosphogluconate dehydrogenase	AT3G02360.2;AT3G02360.1	AT3G02360.2;AT3G02360.1	2	0.702104	2.47803	22.1839	22.2836	22.7913	22.504	23.1453	22.9838	23.1397	23.3024	-	peroxisome	cytosol,endoplasmic reticulum,golgi,plastid,peroxisome,mitochondrion,extracellular	1927	22	22	19	51.2	51.2	45.3	53.577	0	267.67	15393000000	27	361	518220000	26782000	4646300	30824000	3279300	33260000	3715000	32008000	4148500	27697000	542020	49112000	1452100	18562000	1005400	27514000	1220300	29432000	1124100	35971000
AT4G16990.12 | Symbols:RLM3 | RESISTANCE TO LEPTOSPHAERIA MACULANS 3 | disease resistance protein (TIR-NBS class) | Chr4:9560155-9565225 FORWARD LENGTH=801;AT4G16990.7 | Symbols:RLM3 | RESISTANCE TO LEPTOSPHAERIA MACULANS 3 | disease resistance protein	AT4G16990.12;AT4G16990.7;AT4G16990.13;AT4G16990.2;AT4G16990.10;AT4G16990.17;AT4G16990.9;AT4G16990.11;AT4G16990.8;AT4G16990.6;AT4G16990.1;AT4G16990.14;AT4G16990.15;AT4G16990.19;AT4G16990.4;AT4G16990.3;AT4G16990.5;AT4G16990.18;AT4G16990.16	AT4G16990.12;AT4G16990.7;AT4G16990.13;AT4G16990.2;AT4G16990.10;AT4G16990.17;AT4G16990.9;AT4G16990.11;AT4G16990.8;AT4G16990.6;AT4G16990.1	19	0.698673	3.24729	20.5163	20.8268	20.8873	20.8062	21.3518	21.4709	21.5511	21.4575	-	nucleus	cytosol,mitochondrion,nucleus	3102	17	17	17	21.8	21.8	21.8	91.661	0	30.405	2726800000	47	172	53402000	2681800	937530	3189000	938980	2314100	1013100	3231900	1312000	2760000	299310	4641100	377130	1128300	238970	1873800	405040	2473900	634450	1946400
AT1G76010.2 | Symbols:no symbol available | no full name available | Alba DNA/RNA-binding protein | Chr1:28528505-28530488 REVERSE LENGTH=350;AT1G76010.1 | Symbols:no symbol available | no full name available | Alba DNA/RNA-binding protein | Chr1:28528	AT1G76010.2;AT1G76010.1	AT1G76010.2;AT1G76010.1	2	0.697949	2.72589	21.6259	21.3509	21.4359	21.489	22.2168	22.3546	22.0315	22.0906	-	nucleus	cytosol,mitochondrion,nucleus	1096	9	9	9	34	34	34	37.382	0	26.416	3121300000	20	178	148960000	4874800	1767200	5995100	1789700	5400000	2413600	7693100	2850600	8169000	1603800	16525000	1482500	2383000	1505800	7735200	1978100	4907500	2274400	8178100
AT3G15730.1 | Symbols:PLD,PLDALPHA1 | phospholipase D alpha 1 | phospholipase D alpha 1 | Chr3:5330835-5333474 FORWARD LENGTH=810	AT3G15730.1;AT5G25370.4;AT5G25370.3;AT5G25370.2;AT5G25370.1	AT3G15730.1	5	0.696723	2.14717	19.2741	19.188	19.2264	19.3709	19.987	20.3281	19.8244	19.7068	-	cytosol	cytosol,endoplasmic reticulum,golgi,vacuole,nucleus,mitochondrion,extracellular	2202	23	23	18	37.9	37.9	29.9	91.847	0	323.31	12801000000	44	447	187720000	8296900	377530	13697000	698490	8679600	396660	10513000	183110	13500000	100700	25471000	397020	7112500	158860	8671900	81496	13564000	130840	17389000
AT4G14040.1 | Symbols:EDA38,SBP2 | selenium-binding protein 2,EMBRYO SAC DEVELOPMENT ARREST 38 | selenium-binding protein 2 | Chr4:8100691-8102828 REVERSE LENGTH=487	AT4G14040.1;AT3G23800.2;AT3G23800.1	AT4G14040.1	3	0.694421	2.02246	19.2113	19.5499	19.4894	19.8162	20.4198	20.0688	20.1754	20.1806	-	cytosol	cytosol,mitochondrion,nucleus,plastid	3038	18	10	10	49.5	31.4	31.4	53.937	0	323.31	5235000000	27	222	189430000	9648800	966770	9280500	825670	7986500	805960	9968900	1040000	9357900	27696	9006500	101930	6005100	153160	11107000	127660	14399000	166890	21249000
AT5G35970.1 | Symbols:no symbol available | no full name available | P-loop containing nucleoside triphosphate hydrolases superfamily protein | Chr5:14119060-14123078 REVERSE LENGTH=961	AT5G35970.1	AT5G35970.1	1	0.692949	2.43902	19.6197	19.1867	19.6356	19.6287	20.0929	20.256	20.2016	20.2921	-	plastid	cytosol,mitochondrion,nucleus,plastid	4112	21	21	21	28.8	28.8	28.8	105.05	0	143.26	3487400000	46	297	57385000	1093300	313610	5251300	241390	2062300	278620	2076200	838490	4752000	43305	3359400	59084	3310800	52094	3036800	145950	6688300	116720	3346400
AT5G45775.1 | Symbols:no symbol available | no full name available | Ribosomal L5P family protein | Chr5:18565281-18566377 REVERSE LENGTH=172;AT5G45775.2 | Symbols:no symbol available | no full name available | Ribosomal L5P family protein | Chr5:18565	AT5G45775.1;AT5G45775.2;AT4G18730.1;AT3G58700.1;AT2G42740.1	AT5G45775.1;AT5G45775.2;AT4G18730.1;AT3G58700.1;AT2G42740.1	5	0.687141	3.35474	21.3817	21.3131	21.2604	21.2672	22.0841	21.9685	22.0077	21.9107	-	cytosol	cytosol,endoplasmic reticulum,golgi,plastid,nucleus,mitochondrion,extracellular;\cytosol,mitochondrion,nucleus,plastid\""	1775	8	8	8	47.7	47.7	47.7	19.775	0	161.45	10911000000	7	221	1425100000	59868000	6152500	85419000	5405500	77477000	5591600	76417000	6611300	56521000	5366400	138980000	6039300	69941000	7950900	95235000	5332300	92575000	5892200	109900000
AT4G05180.2 | Symbols:PSBQ-2,PSBQ,PSII-Q | photosystem II subunit Q-2,PHOTOSYSTEM II SUBUNIT Q | photosystem II subunit Q-2 | Chr4:2672093-2673170 REVERSE LENGTH=230;AT4G05180.1 | Symbols:PSBQ-2,PSBQ,PSII-Q | photosystem II subunit Q-2,PHOTOSYSTEM II SU	AT4G05180.2;AT4G05180.1	AT4G05180.2;AT4G05180.1	2	0.684303	1.97688	22.5052	22.5654	22.6461	22.7859	23.1346	23.5382	23.6032	22.9638	-	plastid	cytosol,mitochondrion,nucleus,plastid	2938	12	10	10	47	42.2	42.2	24.643	0	323.31	148320000000	14	722	7862700000	432630000	18920000	433860000	24573000	470760000	26210000	458620000	18780000	417970000	13556000	689760000	10272000	302840000	25190000	580070000	10330000	488330000	15991000	546080000
AT4G39520.1 | Symbols:Drg1-1 | | GTP-binding protein-like protein | Chr4:18371329-18374000 REVERSE LENGTH=369	AT4G39520.1	AT4G39520.1	1	0.680477	1.31623	18.191	18.9569	19.4255	19.0855	19.6183	19.9024	19.6329	19.2272	-	cytosol	cytosol,mitochondrion,nucleus	3572	8	8	8	25.5	25.5	25.5	41.143	0	29.246	1770800000	24	174	73783000	3261500	523660	4063800	366890	3212800	354080	4162400	466200	4385400	113590	6028200	114070	1599500	268720	3347600	0	3784600	237400	6525900
AT4G18240.1 | Symbols:SS4,ATSS4,SSIV | ARABIDOPSIS THALIANA STARCH SYNTHASE 4,starch synthase 4,STARCH SYNTHASE 4 | starch synthase 4 | Chr4:10082221-10087044 FORWARD LENGTH=1040	AT4G18240.1	AT4G18240.1	1	0.680428	2.79965	19.1373	18.9478	18.9407	19.043	19.8177	19.8553	19.6039	19.5136	-	plastid	cytosol,endoplasmic reticulum,golgi,plastid,nucleus,mitochondrion,extracellular	3129	12	12	12	13.4	13.4	13.4	117.75	0	75.733	1399600000	49	106	25394000	1299700	188200	1138900	374200	1368000	137340	1692600	188970	1577300	0	2069300	0	674060	70938	1667400	32920	1354500	51084	1367200
AT5G20010.1 | Symbols:RAN-1,ATRAN1,RAN1 | RAS-RELATED NUCLEAR PROTEIN,ARABIDOPSIS THALIANA RAS-RELATED NUCLEAR PROTEIN,RAS-related nuclear protein-1 | RAS-related nuclear protein-1 | Chr5:6760364-6761747 FORWARD LENGTH=221;AT5G55190.1 | Symbols:ATRAN3,R	AT5G20010.1;AT5G55190.1;AT5G20020.1;AT5G55080.1	AT5G20010.1;AT5G55190.1;AT5G20020.1	4	0.680105	2.32276	22.5204	22.5643	22.7717	22.5073	23.5656	23.1342	23.1512	23.2332	-	cytosol;nucleus	cytosol,endoplasmic reticulum,golgi,nucleus,mitochondrion,extracellular	3957	11	11	11	56.6	56.6	56.6	25.276	0	121.37	27493000000	13	414	2045800000	122710000	12292000	130610000	11258000	108700000	9879200	122210000	16231000	114350000	3635600	146870000	9143600	72700000	8018600	112730000	5071200	127670000	5879500	157030000
AT1G51500.1 | Symbols:WBC12,ATWBC12,CER5,AtABCG12,ABCG12,D3 | ATP-binding cassette G12,ECERIFERUM 5,ARABIDOPSIS THALIANA WHITE-BROWN COMPLEX 12,WHITE-BROWN COMPLEX 12 | ABC-2 type transporter family protein | Chr1:19097967-19100972 REVERSE LENGTH=687;AT3	AT1G51500.1;AT3G21090.1	AT1G51500.1;AT3G21090.1	2	0.679388	2.81493	19.3807	19.4789	19.4997	19.6607	20.3209	20.0943	20.0956	20.2268	-	plasma membrane	cytosol,nucleus,peroxisome,mitochondrion,extracellular,plasma membrane	719	5	5	5	9.2	9.2	9.2	76.45	0	9.2068	358420000	34	45	10542000	184470	557730	347570	381740	478080	520460	553890	617200	1013300	251110	339150	100900	178880	82692	286900	134320	587830	239020	511490
AT1G62750.1 | Symbols:ATSCO1/CPEF-G,ATSCO1,SCO1 | SNOWY COTYLEDON 1 | Translation elongation factor EFG/EF2 protein | Chr1:23233622-23236321 REVERSE LENGTH=783	AT1G62750.1	AT1G62750.1	1	0.674462	2.76003	21.7936	22.0421	22.0665	22.0805	22.5725	22.4686	22.9086	22.7308	-	plastid	cytosol,mitochondrion,nucleus,plastid	867	43	43	43	68.2	68.2	68.2	86.057	0	323.31	102410000000	43	1580	1874200000	86061000	4439200	76296000	3747400	87064000	5527700	115310000	5600200	102960000	1013900	119790000	1800900	54670000	2790500	121890000	1765900	113860000	2133200	155840000
AT4G22570.2 | Symbols:APT3 | adenine phosphoribosyl transferase 3 | adenine phosphoribosyl transferase 3 | Chr4:11882835-11885250 REVERSE LENGTH=105;AT4G22570.1 | Symbols:APT3 | adenine phosphoribosyl transferase 3 | adenine phosphoribosyl transferase 3	AT4G22570.2;AT4G22570.1;AT4G12440.4;AT4G12440.1;AT4G12440.3;AT4G12440.2	AT4G22570.2;AT4G22570.1	6	0.670303	3.29492	20.1284	20.0494	19.9591	20.2285	20.7401	20.7686	20.6681	20.8698	-	cytosol	cytosol,mitochondrion,nucleus,plastid	3194	6	6	6	64.8	64.8	64.8	11.772	0	16.843	3978900000	6	123	655710000	39616000	2306700	39394000	2147700	24916000	2037200	51789000	3345400	12462000	577580	13793000	738210	28091000	843580	37182000	904760	70408000	1797300	85649000
AT2G45960.2 | Symbols:TMP-A,ATHH2,PIP1;2,PIP1B | TRANSMEMBRANE PROTEIN A,plasma membrane intrinsic protein 1B,NAMED PLASMA MEMBRANE INTRINSIC PROTEIN 1;2 | plasma membrane intrinsic protein 1B | Chr2:18910450-18911579 FORWARD LENGTH=274;AT2G45960.1 | Sy	AT2G45960.2;AT2G45960.1;AT2G45960.3	AT2G45960.2;AT2G45960.1;AT2G45960.3	3	0.666989	3.20593	23.3975	23.453	23.4361	23.2597	24.1676	24.0567	24.0444	23.9456	-	plasma membrane	cytosol,endoplasmic reticulum,golgi,plastid,nucleus,peroxisome,mitochondrion,extracellular,plasma membrane	1848	12	12	3	41.2	41.2	12	29.132	0	255.07	22414000000	8	394	2268400000	119320000	20791000	133820000	19809000	126580000	23924000	147630000	27589000	75494000	20962000	80233000	12584000	51821000	11650000	142200000	18461000	140780000	22231000	191540000
AT3G26650.1 | Symbols:GAPA,GAPA-1 | glyceraldehyde 3-phosphate dehydrogenase A subunit,GLYCERALDEHYDE 3-PHOSPHATE DEHYDROGENASE A SUBUNIT 1 | glyceraldehyde 3-phosphate dehydrogenase A subunit | Chr3:9795226-9796848 FORWARD LENGTH=396	AT3G26650.1	AT3G26650.1	1	0.665303	2.38195	25.1491	25.2888	25.6062	25.615	26.1453	26.0214	26.1358	26.0178	-	plastid	cytosol,mitochondrion,plastid	2409	32	11	11	75.5	41.2	41.2	42.489	0	323.31	197460000000	25	872	4436500000	201640000	43790000	217540000	35913000	247420000	46340000	245110000	51590000	263140000	19542000	336310000	27319000	134300000	30644000	284570000	33583000	243410000	24084000	289720000
AT5G51720.1 | Symbols:NEET,At-NEET | NEET group protein | 2 iron%2C 2 sulfur cluster binding protein | Chr5:21009645-21010227 FORWARD LENGTH=108	AT5G51720.1	AT5G51720.1	1	0.663422	1.69438	20.6099	19.9538	19.6877	20.3361	20.6186	20.7452	20.6877	21.1897	-	plastid	cytosol,endoplasmic reticulum,golgi,plastid,mitochondrion,extracellular	4348	2	2	2	22.2	22.2	22.2	11.626	0	23.43	579600000	7	90	82800000	1415500	2728100	2104700	2528100	2263300	2709800	2553800	4502500	2493700	1640400	4700800	2364700	4507700	3619600	6669600	3316800	1814800	2801200	3667900
AT2G41475.1 | Symbols:ATS3A | Embryo-specific protein 3A ( | Embryo-specific protein 3%2C (ATS3) | Chr2:17295259-17296329 REVERSE LENGTH=179	AT2G41475.1	AT2G41475.1	1	0.660552	1.84535	20.6256	20.6088	20.7619	20.7484	20.9854	21.8488	21.2547	21.298	-	extracellular	plastid,endoplasmic reticulum,golgi,nucleus,extracellular,plasma membrane	1752	3	3	3	15.1	15.1	15.1	19.949	0	4.6722	284910000	13	23	21916000	520070	473610	701000	948330	694930	817300	755530	698910	485300	649720	0	362560	449830	260430	657790	556780	862710	505310	1223100
AT5G45620.1 | Symbols:no symbol available | no full name available | Proteasome component (PCI) domain protein | Chr5:18501590-18503868 FORWARD LENGTH=386;AT5G45620.2 | Symbols:no symbol available | no full name available | Proteasome component (PCI) do	AT5G45620.1;AT5G45620.2	AT5G45620.1;AT5G45620.2	2	0.656114	2.73113	20.844	20.8419	20.3706	20.6449	21.2639	21.4672	21.118	21.4768	-	cytosol,nucleus;cytosol	cytosol,mitochondrion,nucleus,peroxisome	4243	9	5	5	24.6	14.8	14.8	44.167	0	42.728	2424600000	21	167	106820000	3244100	2015500	6267500	2256500	3245000	1757300	5864800	2682400	4437400	686630	9656700	619370	1991600	682280	5810800	973170	5533000	1304500	6216500
AT3G01180.1 | Symbols:AtSS2,SS2 | starch synthase 2 | starch synthase 2 | Chr3:62456-65678 REVERSE LENGTH=792	AT3G01180.1	AT3G01180.1	1	0.654075	2.0206	18.8582	19.1032	19.2384	19.1334	19.2261	20.2312	19.9051	19.5871	-	plastid	cytosol,mitochondrion,plastid	1896	8	8	8	13.4	13.4	13.4	87.592	0	62.338	696950000	42	64	4799600	257920	13812	206630	131140	282990	56343	251320	16036	430160	33890	232810	29747	155420	59198	213130	81673	254260	95682	345630
AT5G14670.3 | Symbols:ATARFA1B,ARFA1B | ADP-ribosylation factor A1B | ADP-ribosylation factor A1B | Chr5:4729319-4730672 FORWARD LENGTH=181;AT5G14670.2 | Symbols:ATARFA1B,ARFA1B | ADP-ribosylation factor A1B | ADP-ribosylation factor A1B | Chr5:4729319	AT5G14670.3;AT5G14670.2;AT1G10630.1;AT3G62290.3;AT3G62290.2;AT3G62290.1;AT2G47170.3;AT2G47170.2;AT2G47170.1;AT1G70490.7;AT1G70490.6;AT1G70490.5;AT1G70490.4;AT1G70490.3;AT1G70490.2;AT1G70490.1;AT1G23490.1;AT1G10630.2;AT5G14670.1	AT5G14670.3;AT5G14670.2;AT1G10630.1;AT3G62290.3;AT3G62290.2;AT3G62290.1;AT2G47170.3;AT2G47170.2;AT2G47170.1;AT1G70490.7;AT1G70490.6;AT1G70490.5;AT1G70490.4;AT1G70490.3;AT1G70490.2;AT1G70490.1;AT1G23490.1;AT1G10630.2;AT5G14670.1	19	0.652016	2.40809	24.3973	24.1663	24.2753	24.4321	24.9528	25.1849	24.7954	24.9459	-	cytosol;golgi;plasma membrane	cytosol,endoplasmic reticulum,golgi,plastid,peroxisome,mitochondrion;\cytosol,endoplasmic reticulum,golgi,plastid,peroxisome,mitochondrion,extracellular\";\"cytosol,mitochondrion,peroxisome,endoplasmic reticulum,golgi\";\"cytosol,mitochondrion,plastid,endoplasmic reticulum,golgi\""	202	10	10	10	58.6	58.6	58.6	20.693	0	323.31	40671000000	10	800	3268700000	131590000	56457000	140630000	62371000	121270000	56722000	160660000	82409000	161790000	37976000	289290000	33881000	53094000	37011000	124250000	41727000	157550000	45801000	178410000
AT2G30860.1 | Symbols:GSTF9,ATGSTF9,ATGSTF7,GLUTTR | glutathione S-transferase PHI 9 | glutathione S-transferase PHI 9 | Chr2:13139132-13140057 FORWARD LENGTH=215;AT2G30860.2 | Symbols:GSTF9,ATGSTF9,ATGSTF7,GLUTTR | glutathione S-transferase PHI 9 | glu	AT2G30860.1;AT2G30860.2	AT2G30860.1;AT2G30860.2	2	0.636862	1.84132	21.504	21.5597	21.5985	21.8485	22.3581	22.4714	22.2932	21.9354	-	cytosol	cytosol,endoplasmic reticulum,golgi,plastid,mitochondrion,extracellular	1543	11	9	9	56.7	51.6	51.6	24.146	0	295.9	47801000000	8	439	4500100000	216970000	8019200	308250000	7866900	209180000	8260700	255280000	8350500	243300000	3649600	481430000	5701400	147870000	5745600	271930000	6775400	305840000	5147500	316030000
AT1G49750.1 | Symbols:no symbol available | no full name available | Leucine-rich repeat (LRR) family protein | Chr1:18411177-18412779 REVERSE LENGTH=494	AT1G49750.1	AT1G49750.1	1	0.633765	3.11794	21.5112	21.5047	21.515	21.4794	22.2137	22.1871	22.0513	22.0932	-	extracellular	endoplasmic reticulum,golgi,vacuole,nucleus,extracellular,plasma membrane	694	15	15	15	32.8	32.8	32.8	54.407	0	145.65	16931000000	20	328	827610000	45379000	4245900	53383000	4025000	43884000	3542000	57853000	5275800	44257000	1508200	71880000	2122700	28540000	2068300	40754000	1493000	50916000	2960500	69639000
AT3G62120.3 | Symbols:ProRS-Cyt,AtProRS-Cyt | prolyl-tRNA synthetase cytosolic | Class II aaRS and biotin synthetases superfamily protein | Chr3:23001227-23003849 REVERSE LENGTH=517;AT3G62120.2 | Symbols:ProRS-Cyt,AtProRS-Cyt | prolyl-tRNA synthetase cy	AT3G62120.3;AT3G62120.2;AT3G62120.1	AT3G62120.3;AT3G62120.2;AT3G62120.1	3	0.63034	1.50238	20.732	20.477	20.4892	21.0725	21.2461	21.7108	21.2042	21.1309	-	cytosol	cytosol,mitochondrion,nucleus	2817	23	23	23	49.3	49.3	49.3	59.173	0	323.31	12247000000	33	597	274460000	12607000	1439200	12421000	2173400	14007000	1709200	17257000	1891000	15935000	703090	17124000	624030	8475000	840540	15376000	961860	17659000	1359000	22793000
AT5G19780.1 | Symbols:TUA5 | tubulin alpha-5 | tubulin alpha-5 | Chr5:6687212-6688926 FORWARD LENGTH=450;AT5G19770.1 | Symbols:TUA3 | tubulin alpha-3 | tubulin alpha-3 | Chr5:6682761-6684474 REVERSE LENGTH=450	AT5G19780.1;AT5G19770.1	AT5G19780.1;AT5G19770.1	2	0.628376	2.64705	23.4009	23.277	23.079	23.3439	23.8453	24.0915	23.8252	23.8523	-	cytosol	cytosol,endoplasmic reticulum,golgi,vacuole,nucleus,mitochondrion,extracellular	3948	25	11	9	60.7	32.9	24.4	49.654	0	323.31	14247000000	20	509	217370000	8372700	3619800	7131400	3438700	9825800	3377900	10464000	4461600	12664000	844030	13727000	1714900	4728900	1355000	7679100	1394900	9056000	1599900	14021000
AT2G34480.1 | Symbols:no symbol available | no full name available | Ribosomal protein L18ae/LX family protein | Chr2:14532916-14534161 REVERSE LENGTH=178;AT2G34480.2 | Symbols:no symbol available | no full name available | Ribosomal protein L18ae/LX fa	AT2G34480.1;AT2G34480.2	AT2G34480.1;AT2G34480.2	2	0.62674	1.7113	22.8809	22.0855	22.4444	22.7317	23.0495	23.1294	23.3367	23.1338	-	cytosol	cytosol,mitochondrion,plastid	1612	14	14	3	57.3	57.3	12.9	21.307	0	111.71	11315000000	8	218	1315600000	53290000	4758000	70121000	5334100	74061000	5372100	83470000	9426600	89118000	5138300	113100000	1548500	57568000	2793000	84240000	1317100	94146000	3940400	100140000
AT3G18780.2 | Symbols:LSR2,ACT2,ENL2,DER1,FIZ2 | FRIZZY AND KINKED SHOOTS 2,LIGHT STRESS-REGULATED 2,DEFORMED ROOT HAIRS 1,actin 2,ENHANCER OF LRX1 2 | actin 2 | Chr3:6475535-6476832 FORWARD LENGTH=377;AT3G18780.3 | Symbols:LSR2,ACT2,ENL2,DER1,FIZ2 | FR	AT3G18780.2;AT3G18780.3;AT3G18780.1	AT3G18780.2;AT3G18780.3;AT3G18780.1	3	0.624619	2.57186	26.2216	26.0269	26.0991	26.0495	26.6534	26.9091	26.6355	26.6978	-	cytosol	cytosol,mitochondrion,cytoskeleton,nucleus	2268	24	24	1	75.1	75.1	5	41.876	0	323.31	170420000000	21	1879	7196800000	270960000	133710000	304320000	156940000	309090000	136900000	342330000	169860000	305590000	51228000	435260000	70242000	182300000	63357000	408810000	70169000	351420000	100420000	387180000
AT4G37800.1 | Symbols:XTH7 | xyloglucan endotransglucosylase/hydrolase 7 | xyloglucan endotransglucosylase/hydrolase 7 | Chr4:17775703-17777372 REVERSE LENGTH=293	AT4G37800.1	AT4G37800.1	1	0.621733	1.87633	20.6743	20.4473	20.202	20.8266	21.4197	20.6463	21.2405	21.3306	-	extracellular	cytosol,endoplasmic reticulum,golgi,vacuole,plastid,mitochondrion,extracellular	3528	10	10	9	51.2	51.2	48.5	33.681	0	53.871	5743400000	16	226	324530000	18219000	3435500	20247000	1357700	20581000	2698400	21401000	3885700	18022000	2322300	18231000	1699100	11554000	1893400	16503000	1487600	23528000	1782400	31449000
AT1G53280.1 | Symbols:AtDJ1B,DJ-1b,DJ1B | DJ-1 homolog B | Class I glutamine amidotransferase-like superfamily protein | Chr1:19864942-19867341 REVERSE LENGTH=438;AT1G53280.2 | Symbols:AtDJ1B,DJ-1b,DJ1B | DJ-1 homolog B | Class I glutamine amidotransfer	AT1G53280.1;AT1G53280.2	AT1G53280.1;AT1G53280.2	2	0.620561	1.92352	20.1739	19.7872	19.9562	20.1457	20.6303	20.6986	20.8543	20.362	-	plastid	cytosol,mitochondrion,plastid	757	8	8	8	29	29	29	46.99	0	323.31	3877100000	19	211	143040000	7324100	1712500	1739600	1747200	7324100	1517000	8179600	1754500	9856100	907630	5649800	886620	2401900	753670	8465700	717550	7970800	1116800	11908000
AT4G00100.1 | Symbols:RPS13,RPS13A,PFL2,ATRPS13A | ribosomal protein S13A,POINTED FIRST LEAF 2 | ribosomal protein S13A | Chr4:37172-38123 FORWARD LENGTH=151	AT4G00100.1	AT4G00100.1	1	0.617637	2.98403	22.403	22.3774	22.2759	22.2835	23.013	23.0682	22.9641	22.7651	-	cytosol	cytosol,mitochondrion,nucleus,plastid	2851	11	11	1	57.6	57.6	7.9	17.085	0	143.77	15284000000	8	326	1643100000	81527000	8210900	98625000	8384300	86466000	8992000	98486000	10332000	79309000	6886300	127810000	8437200	70888000	9895700	96722000	8243300	114350000	11688000	112240000
AT1G64900.1 | Symbols:CYP89A2,CYP89 | cytochrome P450, family 89, subfamily A, polypeptide 2 | cytochrome P450%2C family 89%2C subfamily A%2C polypeptide 2 | Chr1:24113283-24114803 FORWARD LENGTH=506	AT1G64900.1	AT1G64900.1	1	0.616453	1.26125	19.958	18.3471	19.6443	18.5826	19.8842	19.182	20.0658	19.8658	-	endoplasmic reticulum	cytosol,endoplasmic reticulum,golgi,plastid,mitochondrion,extracellular,plasma membrane	902	3	3	3	6.1	6.1	6.1	58.604	0	5.6752	347340000	29	83	11977000	533930	202100	466000	153280	654800	217200	681130	331710	722710	119470	504690	110070	340820	135080	872490	224110	493020	206370	596510
AT3G12110.1 | Symbols:ACT11 | actin-11 | actin-11 | Chr3:3858116-3859609 FORWARD LENGTH=377	AT3G12110.1;AT2G42170.4;AT2G42170.2;AT2G42170.3;AT2G42170.1	AT3G12110.1	5	0.614479	2.00534	20.4781	20.0315	20.198	20.3287	20.9774	20.8098	21.148	20.559	-	cytosol	cytosol,mitochondrion,cytoskeleton,nucleus	2129	21	4	2	63.1	15.9	6.9	41.674	0	78.011	743400000	20	78	33675000	726840	729690	541450	609820	1604200	883720	753940	878030	2035400	348430	3616000	211580	0	233880	909840	318340	1548100	532730	1909200
AT5G65720.1 | Symbols:NFS1,ATNFS1,NIFS1,ATNIFS1 | NITROGEN FIXATION S HOMOLOG 1,nitrogen fixation S (NIFS)-like 1,ARABIDOPSIS THALIANA NITROGEN FIXATION S (NIFS)-LIKE 1 | nitrogen fixation S (NIFS)-like 1 | Chr5:26296349-26297710 FORWARD LENGTH=453;AT5G6	AT5G65720.1;AT5G65720.3;AT5G65720.2	AT5G65720.1;AT5G65720.3;AT5G65720.2	3	0.612302	2.31839	20.3888	20.3435	20.5715	20.4384	21.0297	21.2662	20.9187	20.9769	-	mitochondrion	cytosol,mitochondrion,nucleus,extracellular;\cytosol,mitochondrion,nucleus,extracellular,peroxisome\""	4608	12	12	12	30.5	30.5	30.5	50.295	0	43.507	1415300000	27	152	31100000	439380	759840	1360000	813240	1248200	834180	1368600	727490	1870200	117900	2266200	181800	975790	77735	1478300	336740	1471200	582130	1969000
AT3G08740.1 | Symbols:no symbol available | no full name available | elongation factor P (EF-P) family protein | Chr3:2654788-2656154 REVERSE LENGTH=236	AT3G08740.1	AT3G08740.1	1	0.611959	1.86544	19.6198	19.689	19.0567	19.6464	20.051	20.334	20.1474	19.9274	-	plastid	cytosol,mitochondrion,plastid	2046	14	14	14	58.5	58.5	58.5	26.228	0	323.31	26674000000	15	460	1531100000	79673000	1109800	94721000	1093100	84396000	1389800	94841000	908860	87948000	579350	112920000	485510	50261000	1063200	63934000	346690	106940000	559600	147990000
AT3G58140.1 | Symbols:no symbol available | no full name available | phenylalanyl-tRNA synthetase class IIc family protein | Chr3:21529988-21532386 REVERSE LENGTH=429	AT3G58140.1	AT3G58140.1	1	0.611126	2.61168	21.2999	21.291	21.313	21.286	21.8395	22.0266	22.0862	21.682	-	plastid	cytosol,mitochondrion,extracellular,plasma membrane,plastid	2743	17	17	17	37.1	37.1	37.1	49.251	0	323.31	15409000000	28	538	438820000	20787000	1034000	21137000	1843900	23390000	3313900	30214000	2362200	24450000	420250	33599000	368280	13173000	658150	24267000	1517700	30499000	1194200	31120000
AT4G13940.1 | Symbols:MEE58,SAHH1,EMB1395,HOG1,SAH1,ATSAHH1 | EMBRYO DEFECTIVE 1395,HOMOLOGY-DEPENDENT GENE SILENCING 1,MATERNAL EFFECT EMBRYO ARREST 58,S-ADENOSYL-L-HOMOCYSTEIN HYDROLASE 1 | S-adenosyl-L-homocysteine hydrolase | Chr4:8054931-8056676 FOR	AT4G13940.1;AT4G13940.3;AT4G13940.2;AT4G13940.4	AT4G13940.1;AT4G13940.3;AT4G13940.2;AT4G13940.4	4	0.606027	2.59917	23.0427	23.1046	23.3832	23.3561	23.8974	23.6064	23.9856	23.8213	-	cytosol	cytosol,endoplasmic reticulum,golgi,vacuole,plastid,nucleus,peroxisome,mitochondrion,extracellular;\cytosol,mitochondrion,nucleus,plastid\";\"cytosol,vacuole,nucleus,peroxisome,mitochondrion,cytoskeleton\";\"cytosol,vacuole,plastid,nucleus,peroxisome,mitochondrion\""	3035	37	37	15	81.6	81.6	39.8	53.378	0	323.31	118230000000	25	1809	3592200000	178460000	29017000	178390000	20492000	211120000	32210000	217860000	34944000	221740000	8912400	259790000	8757900	93233000	10098000	188200000	8720600	203310000	12670000	239310000
AT1G02780.1 | Symbols:emb2386 | embryo defective 2386 | Ribosomal protein L19e family protein | Chr1:608120-609391 REVERSE LENGTH=214	AT1G02780.1	AT1G02780.1	1	0.603642	2.12892	21.0076	20.982	20.7272	20.9704	21.6658	21.2071	21.6217	21.6072	-	cytosol	cytosol,mitochondrion,vacuole,nucleus,plastid	36	4	4	2	28	28	20.1	24.606	0	72.618	8694800000	6	165	1182700000	60009000	2956500	72219000	3348300	61965000	3339000	74130000	3772200	87380000	3255900	117200000	4370800	48308000	4778000	73137000	3127200	75937000	3890700	78250000
AT1G78570.1 | Symbols:RHM1,ATRHM1,ROL1 | REPRESSOR OF LRX1 1,rhamnose biosynthesis 1,ARABIDOPSIS THALIANA RHAMNOSE BIOSYNTHESIS 1 | rhamnose biosynthesis 1 | Chr1:29550110-29552207 FORWARD LENGTH=669	AT1G78570.1	AT1G78570.1	1	0.603427	2.99144	21.9348	21.6956	21.9317	21.9087	22.5151	22.4241	22.4884	22.4567	-	cytosol	cytosol,endoplasmic reticulum,golgi,plastid,peroxisome,mitochondrion,extracellular	1141	23	23	14	36.9	36.9	22.6	75.371	0	103.72	10700000000	38	507	208900000	9131300	3190400	10711000	2648400	10103000	3201900	12262000	4280000	10522000	1699800	13767000	942310	5875200	1031700	10617000	964480	13420000	2287700	16641000
AT4G01100.1 | Symbols:ADNT1 | adenine nucleotide transporter 1 | adenine nucleotide transporter 1 | Chr4:477411-479590 FORWARD LENGTH=352;AT4G01100.2 | Symbols:ADNT1 | adenine nucleotide transporter 1 | adenine nucleotide transporter 1 | Chr4:477411-47	AT4G01100.1;AT4G01100.2;AT4G01100.3;AT4G26180.2;AT1G14560.2;AT4G26180.1;AT1G14560.1	AT4G01100.1;AT4G01100.2;AT4G01100.3	7	0.598784	3.00909	20.5139	20.4753	20.4433	20.4705	21.0087	21.1417	21.0817	21.0661	-	cytosol;mitochondrion	cytosol,endoplasmic reticulum,golgi,nucleus,peroxisome,mitochondrion,extracellular;\cytosol,mitochondrion,nucleus,plasma membrane\""	2869	10	10	10	28.1	28.1	28.1	38.325	0	54.84	1569600000	24	168	46230000	1300600	1251300	2056400	1169900	1647500	1178800	1915700	1498000	2289600	690020	3066100	499590	1241000	686950	1417200	734380	1857000	944590	2710300
AT4G14960.2 | Symbols:TUA6 | Tubulin alpha-6 | Tubulin/FtsZ family protein | Chr4:8548769-8550319 REVERSE LENGTH=450;AT4G14960.1 | Symbols:TUA6 | Tubulin alpha-6 | Tubulin/FtsZ family protein | Chr4:8548753-8550319 REVERSE LENGTH=427	AT4G14960.2;AT4G14960.1	AT4G14960.2;AT4G14960.1	2	0.598412	3.04389	25.8457	25.7865	25.7521	25.8428	26.3723	26.4683	26.3407	26.4394	-	cytosol	cytosol,mitochondrion,vacuole,nucleus;\cytosol,vacuole,plastid,nucleus,mitochondrion,plasma membrane\""	3059	25	25	1	64.9	64.9	3.1	49.537	0	323.31	116730000000	21	1323	4786400000	175860000	104410000	185810000	105130000	173110000	100090000	224730000	118630000	263330000	45492000	261120000	39759000	108230000	44186000	238110000	57872000	234950000	58046000	302600000
AT4G02520.1 | Symbols:ATGSTF2,GSTF2,ATPM24.1,GST2,ATPM24 | glutathione S-transferase PHI 2 | glutathione S-transferase PHI 2 | Chr4:1110673-1111531 REVERSE LENGTH=212	AT4G02520.1	AT4G02520.1	1	0.5973	1.54068	24.8184	25.0022	25.3217	25.2109	25.6498	26.0973	25.6514	25.3438	-	cytosol	cytosol,endoplasmic reticulum,golgi,plastid,nucleus,mitochondrion,extracellular	2899	14	12	5	72.2	67.9	35.8	24.128	0	323.31	103340000000	12	703	7575700000	319780000	39741000	586130000	54565000	266940000	40069000	331490000	49600000	280540000	14351000	1463100000	48851000	233920000	34478000	511630000	33618000	435280000	27948000	381970000
AT1G05140.1 | Symbols:no symbol available | no full name available | Peptidase M50 family protein | Chr1:1482681-1484006 FORWARD LENGTH=441	AT1G05140.1	AT1G05140.1	1	0.592647	2.1818	18.5231	18.4494	18.4361	18.4807	19.1659	NA	18.9166	19.1353	-	plastid	mitochondrion,plastid,extracellular,plasma membrane	86	8	6	6	25.4	20.6	20.6	47.774	0	13.066	259660000	17	35	9557300	155040	416040	0	177210	179530	240660	456180	520970	285130	65555	471170	139380	0	121770	165770	113630	339000	194380	189420
AT5G65010.2 | Symbols:ASN2 | asparagine synthetase 2 | asparagine synthetase 2 | Chr5:25969224-25972278 FORWARD LENGTH=579;AT5G65010.1 | Symbols:ASN2 | asparagine synthetase 2 | asparagine synthetase 2 | Chr5:25969224-25972278 FORWARD LENGTH=578	AT5G65010.2;AT5G65010.1;AT3G47340.4	AT5G65010.2;AT5G65010.1	3	0.592016	3.01882	20.4598	20.5152	20.6985	20.4303	21.0576	21.0371	21.2689	21.1083	-	cytosol	cytosol,endoplasmic reticulum,golgi,plastid,mitochondrion,extracellular	4597	15	15	10	33.9	33.9	24.5	65.157	0	258.47	10879000000	24	339	329090000	13811000	829020	11365000	708690	16793000	1201600	17594000	1071400	17739000	197660	23054000	269500	8768500	462540	19358000	356400	20083000	440590	19150000
AT1G29150.2 | Symbols:RPN6,ATS9 | non-ATPase subunit 9,REGULATORY PARTICLE NON-ATPASE 6 | non-ATPase subunit 9 | Chr1:10181240-10182499 FORWARD LENGTH=419;AT1G29150.1 | Symbols:RPN6,ATS9 | non-ATPase subunit 9,REGULATORY PARTICLE NON-ATPASE 6 | non-ATPa	AT1G29150.2;AT1G29150.1	AT1G29150.2;AT1G29150.1	2	0.590468	1.55654	22.6511	22.2312	22.3412	22.539	22.8826	23.4427	22.8731	22.9259	-	cytosol,nucleus	cytosol,mitochondrion,nucleus,plastid	516	22	22	22	66.8	66.8	66.8	46.749	0	202.31	7328800000	23	343	283250000	10260000	4904700	10709000	5376600	13381000	4233100	14457000	7652900	13946000	513670	25390000	199240	6903600	2002500	14128000	892220	12761000	1892300	16916000
AT5G19510.1 | Symbols:no symbol available | no full name available | Translation elongation factor EF1B/ribosomal protein S6 family protein | Chr5:6581854-6583137 REVERSE LENGTH=224	AT5G19510.1	AT5G19510.1	1	0.587706	2.22556	20.3349	20.5534	20.2529	20.3546	20.9127	20.9279	21.1859	20.8202	-	cytosol	cytosol,mitochondrion,nucleus,extracellular	3943	13	10	9	69.2	61.6	55.4	24.201	0	147.71	14869000000	10	304	947990000	51721000	2715300	67433000	2185200	62778000	3793700	58565000	3113600	58339000	1238700	56161000	1050500	26719000	1556800	35099000	1260000	49956000	1195600	87862000
AT3G45780.2 | Symbols:RPT1,PHOT1,JK224,NPH1 | NONPHOTOTROPIC HYPOCOTYL 1,phototropin 1,ROOT PHOTOTROPISM 1 | phototropin 1 | Chr3:16818557-16823960 FORWARD LENGTH=996;AT3G45780.1 | Symbols:RPT1,PHOT1,JK224,NPH1 | NONPHOTOTROPIC HYPOCOTYL 1,phototropin 1	AT3G45780.2;AT3G45780.1	AT3G45780.2;AT3G45780.1	2	0.584961	1.35836	19.5268	19.2744	19.3467	19.3393	NA	19.4538	20.3198	19.9418	-	cytosol,nucleus;plasma membrane	cytosol,mitochondrion,nucleus,plasma membrane,plastid	2498	30	27	27	31.6	27.9	27.9	111.69	0	98.446	6008500000	54	336	97484000	6066500	171110	4682300	167840	5078700	370840	6020600	644860	7033700	89750	6052200	49686	2961500	97224	5240700	154970	6355700	30037	8580600
AT1G48830.2 | Symbols:no symbol available | no full name available | Ribosomal protein S7e family protein | Chr1:18059854-18060935 REVERSE LENGTH=191;AT1G48830.1 | Symbols:no symbol available | no full name available | Ribosomal protein S7e family prote	AT1G48830.2;AT1G48830.1	AT1G48830.2;AT1G48830.1	2	0.584646	3.00251	20.6893	20.5668	20.594	20.6634	21.2825	21.065	21.2422	21.2624	-	cytosol	cytosol,endoplasmic reticulum,golgi,plastid,nucleus,mitochondrion,extracellular	676	7	7	7	45	45	45	21.922	0	323.31	6144800000	8	186	486850000	21087000	5151500	23433000	3495900	28079000	5386900	29283000	7055200	31265000	3993000	45413000	4483800	14628000	4515200	24283000	3318400	26746000	4273700	28176000
AT4G25630.1 | Symbols:ATFIB2,FIB2 | fibrillarin 2 | fibrillarin 2 | Chr4:13074239-13076205 FORWARD LENGTH=320;AT5G52470.1 | Symbols:ATFIB1,FBR1,FIB1,SKIP7,ATFBR1 | fibrillarin 1,FIBRILLARIN 1,SKP1/ASK1-INTERACTING PROTEIN | fibrillarin 1 | Chr5:2129429	AT4G25630.1;AT5G52470.1;AT5G52470.2	AT4G25630.1;AT5G52470.1;AT5G52470.2	3	0.581201	2.8632	20.8124	20.6356	20.8573	20.7935	21.4544	21.3095	21.3089	21.3508	-	nucleus	cytosol,mitochondrion,nucleus,extracellular,plastid;\cytosol,mitochondrion,nucleus,plastid\""	3256	13	13	12	33.4	33.4	30	33.653	0	53.614	2738500000	18	258	114810000	4734400	3311700	2919600	3026600	5158500	3560500	4525800	3805000	3153600	1256200	4409200	1577500	2941900	1686600	5181200	1884400	4647800	1701500	6091700
AT1G17840.1 | Symbols:COF1,WBC11,DSO,ATWBC11,AtABCG11,ABCG11 | ARABIDOPSIS THALIANA WHITE-BROWN COMPLEX HOMOLOG PROTEIN 11,CUTICULAR DEFECT AND ORGAN FUSION 1,ATP-binding cassette G11,DESPERADO,white-brown complex homolog protein 11 | white-brown complex-	AT1G17840.1	AT1G17840.1	1	0.579755	1.89451	20.1104	19.9539	20.072	20.1626	20.5844	21.0005	20.3898	20.6432	-	plasma membrane	cytosol,nucleus,peroxisome,mitochondrion,extracellular,plasma membrane	343	7	7	7	12.1	12.1	12.1	78.412	0	26.974	478280000	33	63	12090000	349220	401120	345450	355960	464980	416110	697260	618250	264820	231690	378840	99269	80048	110580	386710	204260	250530	422340	834560
AT1G14810.1 | Symbols:no symbol available | no full name available | semialdehyde dehydrogenase family protein | Chr1:5102684-5104633 REVERSE LENGTH=375;AT1G14810.2 | Symbols:no symbol available | no full name available | semialdehyde dehydrogenase fami	AT1G14810.1;AT1G14810.2	AT1G14810.1;AT1G14810.2	2	0.575679	2.47289	21.7726	21.7601	22.1293	22.2189	22.5218	22.4304	22.6826	22.5489	-	plastid	cytosol,mitochondrion,plastid	288	16	16	16	39.5	39.5	39.5	40.745	0	323.31	17901000000	16	610	695410000	29704000	8198400	31019000	6675400	24134000	8739800	30222000	9507400	32046000	3119600	51224000	1942400	21416000	2935400	30338000	2784500	32847000	3099200	36771000
AT1G63940.1 | Symbols:MDAR6 | monodehydroascorbate reductase 6 | monodehydroascorbate reductase 6 | Chr1:23730206-23733534 FORWARD LENGTH=486;AT1G63940.2 | Symbols:MDAR6 | monodehydroascorbate reductase 6 | monodehydroascorbate reductase 6 | Chr1:23730	AT1G63940.1;AT1G63940.2;AT1G63940.4;AT1G63940.3	AT1G63940.1;AT1G63940.2;AT1G63940.4;AT1G63940.3	4	0.571383	1.25325	18.7489	19.9282	19.1458	19.1981	19.9298	19.8739	19.9465	19.5563	-	mitochondrion;plastid	cytosol,mitochondrion,plastid;\cytosol,mitochondrion,plastid,peroxisome\""	880	23	23	23	62.1	62.1	62.1	52.501	0	323.31	46542000000	30	790	1319900000	70740000	670850	69851000	490010	70881000	791130	85117000	750350	79501000	34004	117260000	44280	48655000	122470	93285000	47221	85074000	29488	96116000
AT3G56240.1 | Symbols:CCH | copper chaperone | copper chaperone | Chr3:20863460-20864402 REVERSE LENGTH=121;AT3G56240.3 | Symbols:CCH | copper chaperone | copper chaperone | Chr3:20863460-20864402 REVERSE LENGTH=121;AT3G56240.2 | Symbols:CCH | copper	AT3G56240.1;AT3G56240.3;AT3G56240.2	AT3G56240.1;AT3G56240.3;AT3G56240.2	3	0.571236	2.03546	21.2382	21.1403	21.4653	21.7019	22.0686	21.8425	22.0304	21.8892	-	cytosol	cytosol,endoplasmic reticulum,golgi,plastid,nucleus,mitochondrion,extracellular	2708	11	11	11	76	76	76	12.971	0	87.798	9323100000	7	273	1086600000	55105000	6794900	45195000	3923000	58346000	6291600	83145000	7425700	49226000	4354800	74472000	4195400	22414000	2297100	47679000	4597200	57027000	5434000	83183000
AT2G45470.1 | Symbols:AGP8,FLA8 | ARABINOGALACTAN PROTEIN 8,FASCICLIN-like arabinogalactan protein 8 | FASCICLIN-like arabinogalactan protein 8 | Chr2:18742797-18744059 REVERSE LENGTH=420	AT2G45470.1	AT2G45470.1	1	0.569492	1.99191	21.7108	22.0859	21.6661	21.9888	22.3435	22.3991	22.6146	22.3724	-	extracellular,plasma membrane	plastid,endoplasmic reticulum,golgi,vacuole,mitochondrion,cytoskeleton,extracellular,plasma membrane	1839	16	16	13	46.4	46.4	42.9	43.074	0	323.31	45055000000	15	350	2328800000	98044000	1034300	99347000	950130	94332000	1406600	114410000	1395300	106140000	183310	98788000	443510	104090000	635270	109570000	529880	265950000	607510	151470000
AT1G51805.1 | Symbols:no symbol available | no full name available | Leucine-rich repeat protein kinase family protein | Chr1:19221187-19225590 REVERSE LENGTH=884;AT1G51805.2 | Symbols:no symbol available | no full name available | Leucine-rich repeat p	AT1G51805.1;AT1G51805.2;AT1G51820.2;AT1G51820.1;AT2G28960.2;AT5G16900.3;AT1G51890.1;AT1G51880.1;AT3G21340.1;AT5G16900.1;AT1G51870.2;AT2G04300.1;AT1G51870.1;AT1G51880.2;AT1G51890.4;AT1G51810.1;AT1G51880.3;AT1G51890.5;AT1G51890.2;AT5G16900.4;AT1G51890.3;AT1G51800.1;AT1G51860.2;AT2G28960.1;AT2G04300.2;AT5G59680.1;AT3G46340.1;AT5G59650.2;AT2G28990.2;AT5G59650.1;AT2G19210.1;AT1G05700.2;AT3G46400.1;AT1…	AT1G51805.1;AT1G51805.2	52	0.567843	1.89222	19.9146	19.7112	19.9584	19.8911	20.4835	20.7001	20.2029	20.3602	-	plasma membrane	cytosol,endoplasmic reticulum,golgi,vacuole,plastid,nucleus,extracellular,plasma membrane	730	17	17	14	24	24	21.2	98.075	0	65.004	2021500000	44	152	24446000	1188600	548920	972220	473300	600200	276410	1322900	438760	1140400	229830	1865500	349730	329400	306340	1176200	305230	1480800	296040	1548100
AT1G52360.3 | Symbols:no symbol available | no full name available | Coatomer%2C beta subunit | Chr1:19499282-19505718 FORWARD LENGTH=922;AT1G52360.4 | Symbols:no symbol available | no full name available | Coatomer%2C beta subunit | Chr1:19499282-19	AT1G52360.3;AT1G52360.4;AT1G52360.1;AT1G52360.2	AT1G52360.3;AT1G52360.4;AT1G52360.1;AT1G52360.2	4	0.567781	1.85248	21.2952	20.705	20.9819	21.0433	21.6149	21.7448	21.4718	21.465	-	cytosol,plasma membrane;cytosol	cytosol,endoplasmic reticulum,golgi,nucleus,mitochondrion,extracellular;\cytosol,endoplasmic reticulum,golgi,plastid,nucleus,mitochondrion,extracellular\""	739	23	23	6	27.1	27.1	8	104.22	0	96.165	6762500000	48	507	111550000	5264700	1960900	5967000	1793500	6002300	1692700	6563500	2314900	5329300	538730	10098000	820740	2899600	671540	5273500	909800	5912200	1234600	5195800
AT1G20440.1 | Symbols:AtCOR47,RD17,COR47 | cold-regulated 47 | cold-regulated 47 | Chr1:7084722-7085664 REVERSE LENGTH=265	AT1G20440.1	AT1G20440.1	1	0.564669	2.58052	21.1806	20.8278	21.1669	21.11	21.593	21.3527	21.9416	21.6567	-	nucleus	cytosol,mitochondrion,nucleus,extracellular,plastid	388	18	18	17	67.5	67.5	64.5	29.896	0	323.31	40810000000	13	448	1045200000	62455000	2140000	70317000	1985400	42095000	2149400	86234000	2424000	72189000	1431300	70443000	2169200	35958000	1437100	37032000	1351600	71389000	1232500	103500000
AT3G04920.2 | Symbols:no symbol available | no full name available | Ribosomal protein S24e family protein | Chr3:1360989-1361719 FORWARD LENGTH=112;AT3G04920.1 | Symbols:no symbol available | no full name available | Ribosomal protein S24e family prote	AT3G04920.2;AT3G04920.1	AT3G04920.2;AT3G04920.1	2	0.562446	2.65872	20.2196	20.0022	20.3693	20.1658	20.863	20.3663	20.9769	20.8005	-	cytosol	cytosol,mitochondrion,nucleus,plastid	1975	4	4	3	35.7	35.7	25.9	12.909	0	29.317	6925100000	5	163	1100200000	56333000	3768800	69377000	1522500	74179000	4335500	73623000	4834600	73901000	982830	102400000	1220000	39791000	1114200	75430000	430640	76975000	1096700	83362000
ATCG00380.1 | Symbols:RPS4 | chloroplast ribosomal protein S4 | chloroplast ribosomal protein S4 | ChrC:45223-45828 REVERSE LENGTH=201	ATCG00380.1	ATCG00380.1	1	0.560072	2.48741	22.8002	22.7554	22.3908	22.6646	23.3449	23.0826	23.0834	23.3404	-	plastid	mitochondrion,plastid,nucleus	4660	11	11	11	62.7	62.7	62.7	23.24	0	323.31	20303000000	8	471	2412200000	122070000	13945000	118730000	12833000	142090000	12876000	141510000	20299000	124060000	7826900	149140000	6674800	75791000	11817000	155720000	12189000	148030000	8333600	169250000
AT5G06320.1 | Symbols:NHL3 | NDR1/HIN1-like 3 | NDR1/HIN1-like 3 | Chr5:1931016-1931711 REVERSE LENGTH=231	AT5G06320.1	AT5G06320.1	1	0.558699	1.30182	20.7471	20.4097	20.579	20.6546	21.2697	21.6858	20.8404	20.8294	-	plasma membrane	cytosol,endoplasmic reticulum,golgi,plastid,nucleus,mitochondrion,extracellular,plasma membrane	3682	7	7	7	33.3	33.3	33.3	25.947	0	94.224	3096600000	12	268	224760000	8048300	3869200	11355000	4241500	6288600	2420800	7695900	3400700	8255900	2138400	50372000	6579600	2525600	2057100	6038700	2417700	7921300	3344900	11638000
AT4G29220.1 | Symbols:PFK1 | phosphofructokinase 1 | phosphofructokinase 1 | Chr4:14403621-14406071 REVERSE LENGTH=473	AT4G29220.1	AT4G29220.1	1	0.555542	2.03473	18.9288	19.4582	19.4077	18.7633	19.835	19.7808	19.7834	19.381	-	cytosol	cytosol,mitochondrion,nucleus	3333	12	12	8	25.4	25.4	17.3	51.991	0	95.889	2560500000	25	173	97017000	4118900	507850	5504400	490390	6107600	433030	5880700	396180	5154900	129610	9361900	91936	3755000	135720	6072500	235740	4890300	170100	7209100
AT2G47470.1 | Symbols:UNE5,MEE30,ATPDI11,PDI11,ATPDIL2-1 | PROTEIN DISULFIDE ISOMERASE 11,PDI-LIKE 2-1,ARABIDOPSIS THALIANA PROTEIN DISULFIDE ISOMERASE 11,UNFERTILIZED EMBRYO SAC 5,MATERNAL EFFECT EMBRYO ARREST 30 | thioredoxin family protein | Chr2:1948	AT2G47470.1;AT2G47470.3;AT2G47470.4;AT2G47470.2	AT2G47470.1;AT2G47470.3;AT2G47470.4;AT2G47470.2	4	0.554109	1.37574	19.6822	19.9032	19.5456	20.1032	20.1533	20.8959	20.3619	20.0395	-	endoplasmic reticulum	cytosol,extracellular,endoplasmic reticulum,golgi	1876	14	13	13	42.1	40.2	40.2	39.496	0	206.41	17076000000	20	388	690770000	34817000	855780	39696000	1012700	38055000	673500	40427000	745710	35630000	538440	86082000	1229600	24605000	719610	45569000	651230	39745000	1034900	59010000
AT1G02150.1 | Symbols:no symbol available | no full name available | Tetratricopeptide repeat (TPR)-like superfamily protein | Chr1:408779-410433 FORWARD LENGTH=524	AT1G02150.1	AT1G02150.1	1	0.554061	1.88713	21.2805	21.2205	20.9033	21.1042	21.425	21.9426	21.7354	21.6219	-	plastid	cytosol,mitochondrion,plastid	30	16	16	16	35.7	35.7	35.7	59.882	0	169.33	3279500000	31	271	89786000	3681000	1809800	2243400	1920400	3514000	2616400	3971600	2778500	3714100	665710	3543900	424940	1809400	701140	3419700	651840	4897900	1235300	4157000
AT4G37200.1 | Symbols:HCF164 | HIGH CHLOROPHYLL FLUORESCENCE 164 | Thioredoxin superfamily protein | Chr4:17509836-17511230 REVERSE LENGTH=261	AT4G37200.1	AT4G37200.1	1	0.549106	2.08057	21.2171	20.7676	20.9911	21.1138	21.5239	21.6202	21.6446	21.4974	-	plastid	cytosol,mitochondrion,nucleus,plastid	3519	8	8	8	36.4	36.4	36.4	28.745	0	97.114	2819000000	17	208	144580000	5357900	2230400	5364300	1606900	7390000	2028600	8897300	2461300	6754900	1335200	8745000	756520	2375300	884300	7908900	1189700	7207900	1631600	8997400
AT3G01780.1 | Symbols:TPLATE | | ARM repeat superfamily protein | Chr3:279171-283399 FORWARD LENGTH=1176;AT3G01780.2 | Symbols:TPLATE | | ARM repeat superfamily protein | Chr3:279171-282353 FORWARD LENGTH=848	AT3G01780.1;AT3G01780.2	AT3G01780.1;AT3G01780.2	2	0.54345	0.305647	18.5668	17.7662	20.9348	21.2946	NA	20.2305	20.2437	21.1518	-	cytosol	cytosol,endoplasmic reticulum,golgi,plastid,nucleus,mitochondrion,extracellular	1914	9	9	9	9.4	9.4	9.4	130.91	0	39.853	358520000	63	70	5690700	247740	22291	432560	33626	239110	29611	370880	303780	346170	0	940140	27605	30940	12416	116290	19251	360310	7342.8	255680
AT4G34090.2 | Symbols:no symbol available | no full name available | cyclin delta-3 | Chr4:16328520-16330110 REVERSE LENGTH=235;AT4G34090.1 | Symbols:no symbol available | no full name available | cyclin delta-3 | Chr4:16328051-16330110 REVERSE LENGTH=	AT4G34090.2;AT4G34090.1;AT4G34090.3	AT4G34090.2;AT4G34090.1;AT4G34090.3	3	0.542751	2.48231	20.039	19.9758	20.0136	20.1535	20.3804	20.6974	20.5958	20.6793	-	plastid	cytosol,endoplasmic reticulum,golgi,plastid,mitochondrion,extracellular;\cytosol,mitochondrion,plastid\""	3441	12	12	12	47.7	47.7	47.7	26.322	0	323.31	6150900000	17	251	323740000	18552000	1389300	18961000	1567600	17530000	1377400	21097000	1780400	18789000	177340	24003000	433410	9056900	606310	20102000	782600	21740000	1042800	24404000
AT4G27520.1 | Symbols:ENODL2,AtENODL2 | early nodulin-like protein 2 | early nodulin-like protein 2 | Chr4:13750668-13751819 REVERSE LENGTH=349	AT4G27520.1	AT4G27520.1	1	0.542533	1.0275	19.5709	20.3398	19.4051	19.593	19.9519	20.1021	20.6238	20.401	-	plasma membrane	plastid,endoplasmic reticulum,golgi,vacuole,nucleus,extracellular,plasma membrane	3298	10	10	10	26.6	26.6	26.6	35.064	0	289.58	18468000000	14	280	839330000	44965000	575070	61493000	635750	64234000	1245100	70644000	1106000	34850000	390970	9861000	476800	17351000	649540	9472400	453980	52558000	306220	116390000
AT1G27450.4 | Symbols:APT1,ATAPT1 | ARABIDOPSIS THALIANA ADENINE PHOSPHORIBOSYLTRANSFERASE 1,adenine phosphoribosyl transferase 1 | adenine phosphoribosyl transferase 1 | Chr1:9532421-9533807 FORWARD LENGTH=183;AT1G27450.2 | Symbols:APT1,ATAPT1 | ARABID	AT1G27450.4;AT1G27450.2	AT1G27450.4;AT1G27450.2	2	0.536126	1.66514	20.5249	20.6158	20.3861	20.8012	21.1693	21.5908	20.7293	20.983	-	cytosol	cytosol,mitochondrion,nucleus,plastid	493	9	9	1	68.9	68.9	4.9	19.739	0	323.31	7171000000	10	274	571250000	32955000	1851700	33008000	3438200	29414000	1313700	34468000	2235800	33389000	513110	45997000	846400	16288000	684490	34767000	881470	33482000	1888700	42196000
AT1G55670.1 | Symbols:PSAG | photosystem I subunit G | photosystem I subunit G | Chr1:20802874-20803356 REVERSE LENGTH=160	AT1G55670.1	AT1G55670.1	1	0.535944	1.94607	26.0884	25.8748	25.9783	25.9105	26.6176	26.7995	26.3055	26.2731	-	plastid	mitochondrion,plastid,extracellular	800	5	5	5	21.9	21.9	21.9	17.085	0	25.325	45824000000	9	333	4919300000	182710000	132050000	205600000	137120000	174360000	110920000	184880000	131610000	205730000	91457000	256930000	91656000	138720000	93900000	169650000	82447000	235870000	124060000	349610000
AT3G53420.2 | Symbols:PIP2;1,AtPIP2;1,PIP2A,PIP2 | PLASMA MEMBRANE INTRINSIC PROTEIN 2,PLASMA MEMBRANE INTRINSIC PROTEIN 2;1,plasma membrane intrinsic protein 2A | plasma membrane intrinsic protein 2A | Chr3:19803906-19805454 REVERSE LENGTH=287;AT3G53420	AT3G53420.2;AT3G53420.1	AT3G53420.2;AT3G53420.1	2	0.531909	2.37632	23.7342	23.7533	23.5207	23.5228	24.4079	24.0393	24.146	24.0653	-	plasma membrane	cytosol,endoplasmic reticulum,golgi,plastid,nucleus,mitochondrion,extracellular,plasma membrane	2639	8	8	5	39.7	39.7	24.7	30.474	0	164.15	9754500000	7	333	1238200000	69742000	31317000	66011000	25651000	27527000	28414000	76580000	36485000	92388000	25631000	43014000	14337000	28067000	9871200	28600000	12244000	36433000	20078000	30605000
AT2G39010.1 | Symbols:PIP2E,PIP2;6 | plasma membrane intrinsic protein 2E,PLASMA MEMBRANE INTRINSIC PROTEIN 2;6 | plasma membrane intrinsic protein 2E | Chr2:16291564-16293746 FORWARD LENGTH=289;AT2G39010.2 | Symbols:PIP2E,PIP2;6 | plasma membrane intri	AT2G39010.1;AT2G39010.2	AT2G39010.1;AT2G39010.2	2	0.530738	2.88572	20.8589	20.7116	20.7739	20.8182	21.3951	21.2793	21.3061	21.305	-	plasma membrane	cytosol,endoplasmic reticulum,golgi,plastid,nucleus,mitochondrion,extracellular,plasma membrane	1711	5	5	5	15.2	15.2	15.2	31.05	0	65.563	2249400000	8	126	154730000	7668900	3588100	3420900	3249400	2581800	4009800	5149400	4966200	7108200	3080600	7624300	823480	1207500	632510	5475500	1870800	6771500	2471200	4525500
AT3G47470.1 | Symbols:LHCA4,CAB4 | light-harvesting chlorophyll-protein complex I subunit A4 | light-harvesting chlorophyll-protein complex I subunit A4 | Chr3:17493622-17494773 REVERSE LENGTH=251	AT3G47470.1	AT3G47470.1	1	0.530649	1.49287	26.0627	26.2881	26.2976	26.3544	26.7566	27.2985	26.5958	26.4744	-	plastid	cytosol,mitochondrion,plasma membrane,plastid	2526	8	8	8	53.8	53.8	53.8	27.733	0	323.31	78640000000	11	624	5882100000	212910000	136310000	260050000	170270000	162550000	112010000	177940000	134070000	326290000	61820000	476580000	77838000	130810000	66137000	133990000	42853000	305680000	102510000	483720000
AT1G74880.1 | Symbols:NDH-O,NdhO | NAD(P)H:plastoquinone dehydrogenase complex subunit O,NADH dehydrogenase-like complex ) | NAD(P)H:plastoquinone dehydrogenase complex subunit O | Chr1:28130112-28131020 REVERSE LENGTH=158	AT1G74880.1	AT1G74880.1	1	0.529279	2.82157	23.7074	24.0836	23.7299	23.9323	24.2628	24.6523	24.2828	24.3723	-	plastid	mitochondrion,plastid,nucleus	1073	6	6	6	32.3	32.3	32.3	17.657	0	80.29	9370800000	7	201	1107100000	43977000	18468000	39539000	10778000	53167000	25451000	60614000	20118000	46748000	7594700	43767000	8812000	30466000	11615000	73253000	13619000	66576000	14105000	47246000
AT1G61520.2 | Symbols:LHCA3 | photosystem I light harvesting complex gene 3 | PSI type III chlorophyll a/b-binding protein | Chr1:22700493-22701149 FORWARD LENGTH=218;AT1G61520.3 | Symbols:LHCA3 | photosystem I light harvesting complex gene 3 | PSI type	AT1G61520.2;AT1G61520.3;AT1G61520.1	AT1G61520.2;AT1G61520.3;AT1G61520.1	3	0.526499	2.00682	26.0178	25.9474	26.069	26.2102	26.6516	26.7665	26.4763	26.456	-	cytosol;plastid	cytosol,plastid,nucleus,mitochondrion,extracellular,plasma membrane;\mitochondrion,plastid,plasma membrane\""	850	7	7	7	34.4	34.4	34.4	23.746	0	323.31	150830000000	5	825	22219000000	753770000	512350000	1198400000	528890000	752260000	407560000	864140000	520670000	779340000	248830000	1467100000	218110000	606630000	218600000	993350000	207800000	1230000000	296450000	1671800000
AT2G33450.1 | Symbols:PRPL28 | plastid ribosomal protein L28 | Ribosomal L28 family | Chr2:14173620-14174380 FORWARD LENGTH=143	AT2G33450.1	AT2G33450.1	1	0.524293	1.21415	22.4807	21.8712	22.2239	21.8464	22.4493	22.1096	23.253	22.7075	-	plastid	mitochondrion,plastid	1594	11	11	11	33.6	33.6	33.6	16.033	0	118.14	4714900000	9	112	447660000	19544000	5549200	19369000	4220600	27258000	7229300	25530000	8637500	20801000	4785100	21949000	917010	12607000	4110300	29076000	2071300	26964000	4777000	26616000
AT3G02560.3 | Symbols:no symbol available | no full name available | Ribosomal protein S7e family protein | Chr3:542341-543168 FORWARD LENGTH=191;AT3G02560.2 | Symbols:no symbol available | no full name available | Ribosomal protein S7e family protein |	AT3G02560.3;AT3G02560.2;AT3G02560.1	AT3G02560.3;AT3G02560.2;AT3G02560.1	3	0.522264	2.55341	20.9342	20.8173	20.8709	20.8551	21.6133	21.3836	21.314	21.2557	-	cytosol	cytosol,endoplasmic reticulum,golgi,plastid,nucleus,mitochondrion,extracellular	1933	11	11	7	50.3	50.3	40.3	22.196	0	323.31	10002000000	8	272	815150000	40013000	3343000	43394000	2685100	56584000	3771300	54737000	3873500	43126000	3096700	56336000	3989300	35826000	3990400	50743000	3788400	57262000	3361900	51926000
AT1G20200.1 | Symbols:HAP15,EMB2719 | HAPLESS 15,EMBRYO DEFECTIVE 2719 | PAM domain (PCI/PINT associated module) protein | Chr1:7001409-7004154 REVERSE LENGTH=488	AT1G20200.1	AT1G20200.1	1	0.522092	2.33729	21.4826	21.3426	21.3869	21.3244	21.9271	22.0379	21.7029	21.9571	-	cytosol,nucleus	cytosol,mitochondrion,nucleus	381	21	21	10	46.5	46.5	24	55.582	0	155.21	7072800000	33	411	187660000	7177200	3244900	7770600	3483200	10428000	2880400	10507000	4435200	8115000	913330	12658000	1149200	6245600	1063600	8224600	1579500	8433200	1894100	9648800
AT2G01250.1 | Symbols:no symbol available | no full name available | Ribosomal protein L30/L7 family protein | Chr2:132943-134264 REVERSE LENGTH=242;AT2G01250.2 | Symbols:no symbol available | no full name available | Ribosomal protein L30/L7 family pro	AT2G01250.1;AT2G01250.2	AT2G01250.1;AT2G01250.2	2	0.515629	2.29684	21.4502	21.2653	21.2078	21.4535	21.9529	21.7964	21.9396	21.7504	-	cytosol	cytosol,mitochondrion,nucleus,plastid	1199	15	15	7	51.2	51.2	26.9	28.171	0	323.31	25077000000	14	489	1577000000	72987000	4382600	90569000	3793900	92351000	4549600	87034000	5233400	109330000	3339800	164660000	4460400	65140000	3821500	96638000	3296800	104590000	3951300	127500000
AT5G05010.2 | Symbols:no symbol available | no full name available | clathrin adaptor complexes medium subunit family protein | Chr5:1477137-1479872 FORWARD LENGTH=527;AT5G05010.1 | Symbols:no symbol available | no full name available | clathrin adaptor	AT5G05010.2;AT5G05010.1	AT5G05010.2;AT5G05010.1	2	0.513865	2.60632	21.057	20.8471	21.1321	21.0455	21.5868	21.4939	21.5224	21.5341	-	cytosol	cytosol,endoplasmic reticulum,golgi,plastid,nucleus,mitochondrion,extracellular	3658	20	20	20	49	49	49	57.718	0	323.31	11424000000	23	505	267090000	12190000	2871200	17728000	1953500	11300000	3099300	12453000	3847100	12529000	769690	26755000	1243100	6881100	1188100	12823000	1011800	13218000	1643200	20787000
AT1G78830.1 | Symbols:no symbol available | no full name available | Curculin-like (mannose-binding) lectin family protein | Chr1:29637141-29638508 REVERSE LENGTH=455	AT1G78830.1	AT1G78830.1	1	0.51132	2.06545	19.6416	19.7626	19.1901	19.4441	20.1229	NA	19.7376	19.9493	-	extracellular	cytosol,plasma membrane,extracellular,endoplasmic reticulum,golgi	1147	16	16	10	47.3	47.3	31	50.342	0	323.31	14522000000	26	421	379380000	19574000	273990	22501000	19475	21160000	113320	24131000	265030	16140000	27602	25341000	118130	10903000	126900	22154000	157450	29305000	57304	37191000
AT3G56650.1 | Symbols:PPD6 | PsbP-domain protein 6 | thylakoid lumenal protein (Mog1/PsbP/DUF1795-like photosystem II reaction center PsbP family protein) | Chr3:20984807-20985913 FORWARD LENGTH=262	AT3G56650.1	AT3G56650.1	1	0.510418	1.64591	20.9433	21.1948	21.0226	21.1859	21.766	21.4368	21.7964	21.3891	-	plastid	mitochondrion,plastid,nucleus,plasma membrane	2716	14	14	14	63.7	63.7	63.7	28.63	0	323.31	16886000000	18	421	582060000	27944000	1505700	33172000	1009300	34714000	1778600	32736000	1789100	30200000	1178800	45757000	1213600	16219000	967340	37483000	438240	35255000	1177900	60270000
AT2G41790.1 | Symbols:no symbol available | no full name available | Insulinase (Peptidase family M16) family protein | Chr2:17429453-17436110 REVERSE LENGTH=970	AT2G41790.1	AT2G41790.1	1	0.510021	2.15758	19.2697	19.5931	19.5549	19.5104	20.0596	20.1278	19.9207	19.8601	-	peroxisome	cytosol,mitochondrion,peroxisome,nucleus,golgi	1758	22	22	20	23.7	23.7	22	110.99	0	82.727	3912000000	45	295	62709000	3039400	287310	3416200	344960	5181900	265170	3347400	390240	3254100	12025	7816600	22807	1696600	83753	3542900	38985	3789100	59301	4077200
AT3G09630.1 | Symbols:SAC56 | Suppressor of Acaulis 56 | Ribosomal protein L4/L1 family | Chr3:2953813-2955444 FORWARD LENGTH=406;AT3G09630.2 | Symbols:SAC56 | Suppressor of Acaulis 56 | Ribosomal protein L4/L1 family | Chr3:2953813-2955444 FORWARD LEN	AT3G09630.1;AT3G09630.2	AT3G09630.1;AT3G09630.2	2	0.509248	2.20661	21.3742	21.2657	21.2004	21.284	21.7053	21.6575	21.9635	21.835	-	cytosol	cytosol,mitochondrion,nucleus,extracellular,plastid	2066	21	21	10	47.3	47.3	18	44.702	0	323.31	33291000000	19	729	1279300000	61829000	3769800	68523000	2956100	70241000	5482300	72262000	5053200	95592000	4491300	146340000	4789600	49422000	5536600	84688000	3883700	77070000	4362700	88671000
AT4G19210.1 | Symbols:ABCE2,ATRLI2,RLI2 | ATP-binding cassette E2,ARABIDOPSIS THALIANA RNASE L INHIBITOR PROTEIN 2,RNAse l inhibitor protein 2 | RNAse l inhibitor protein 2 | Chr4:10501906-10504776 FORWARD LENGTH=605	AT4G19210.1;AT3G13640.1	AT4G19210.1	2	0.508092	1.14373	19.4913	19.3504	19.9023	19.8727	20.1368	20.5254	19.9154	20.0716	-	cytosol	cytosol,mitochondrion,nucleus,plastid	3146	18	18	18	35.5	35.5	35.5	68.389	0	124.09	4267600000	29	231	82502000	2206800	639800	4240400	592690	2714300	512540	4481300	626310	6896000	241950	6967500	168120	1915600	189140	5552400	117350	3607100	373310	4361900
AT2G47650.1 | Symbols:UXS4 | UDP-xylose synthase 4 | UDP-xylose synthase 4 | Chr2:19538751-19541364 REVERSE LENGTH=443;AT2G47650.2 | Symbols:UXS4 | UDP-xylose synthase 4 | UDP-xylose synthase 4 | Chr2:19538751-19541364 REVERSE LENGTH=449	AT2G47650.1;AT2G47650.2	AT2G47650.1;AT2G47650.2	2	0.505703	1.82111	19.0816	18.9203	19.1202	19.0259	19.7432	19.4565	19.2206	19.7504	-	vacuole,golgi;cytosol	cytosol,endoplasmic reticulum,golgi,plastid,nucleus,mitochondrion,extracellular	1880	5	4	1	11.7	9.9	2.5	49.945	0	8.7323	330740000	27	42	12250000	511340	322520	528860	275660	596100	282160	612510	414500	459550	32549	1347600	89583	86913	161820	643590	55595	685720	224260	1167300
AT5G15200.1 | Symbols:no symbol available | no full name available | Ribosomal protein S4 | Chr5:4935124-4936334 REVERSE LENGTH=198;AT5G15200.2 | Symbols:no symbol available | no full name available | Ribosomal protein S4 | Chr5:4935602-4936334 REVERSE	AT5G15200.1;AT5G15200.2	AT5G15200.1;AT5G15200.2	2	0.499539	1.29227	22.5715	22.8851	22.741	22.9131	23.4695	22.8041	23.5267	23.3086	-	cytosol	cytosol,mitochondrion,cytoskeleton,nucleus,plastid;\cytosol,mitochondrion,nucleus,extracellular\""	3856	15	15	7	52	52	32.8	23.036	0	167.53	25923000000	11	418	2124400000	101610000	8692700	124490000	6094300	125830000	12144000	130980000	17804000	137250000	8320200	165220000	5655000	83661000	7365900	121400000	5912600	121860000	12087000	151560000
AT5G60540.1 | Symbols:PDX2,EMB2407,ATPDX2 | PYRIDOXINE BIOSYNTHESIS 2,pyridoxine biosynthesis 2,EMBRYO DEFECTIVE 2407 | pyridoxine biosynthesis 2 | Chr5:24336874-24338647 REVERSE LENGTH=255	AT5G60540.1	AT5G60540.1	1	0.499235	1.78598	19.9217	19.7852	20.0011	19.6225	20.4823	20.0906	20.2555	20.4993	-	cytosol	cytosol,endoplasmic reticulum,golgi,plastid,nucleus,mitochondrion,extracellular	4508	10	10	10	72.9	72.9	72.9	27.438	0	123.98	1431500000	14	104	24935000	1510000	407840	1071100	319260	725150	395050	1061300	405040	1464500	61216	680930	0	596500	0	2938600	40741	1437900	146710	427770
AT5G08570.3 | Symbols:no symbol available | no full name available | Pyruvate kinase family protein | Chr5:2778433-2780300 FORWARD LENGTH=510;AT5G08570.2 | Symbols:no symbol available | no full name available | Pyruvate kinase family protein | Chr5:277	AT5G08570.3;AT5G08570.2;AT5G08570.1;AT3G25960.1;AT3G04050.1;AT3G55650.1	AT5G08570.3;AT5G08570.2;AT5G08570.1	6	0.498466	2.52296	19.8131	19.7976	19.8214	19.815	20.1876	20.3875	20.42	20.2459	-	cytosol	cytosol,mitochondrion,nucleus,plastid	3722	16	16	6	32.4	32.4	14.3	54.976	0	129.86	5663900000	29	241	185510000	9362300	557930	10561000	516310	10877000	716690	13030000	896320	9893000	241590	13430000	293280	5378300	340450	10975000	274380	10990000	55616	13432000
AT1G14320.1 | Symbols:RPL10A,SAC52,RPL10 | SUPPRESSOR OF ACAULIS 52,ribosomal protein L10,ribosomal protein L10 A | Ribosomal protein L16p/L10e family protein | Chr1:4888270-4889408 FORWARD LENGTH=220	AT1G14320.1;AT1G14320.2	AT1G14320.1	2	0.495061	1.79942	22.6385	22.0714	22.2215	22.1384	22.9486	22.3594	23.1102	22.6319	-	cytosol	cytosol,endoplasmic reticulum,plastid,nucleus,peroxisome,mitochondrion	277	11	11	2	41.8	41.8	4.5	24.917	0	75.606	12647000000	11	302	1141100000	54681000	4412600	68236000	3752700	70338000	5309400	71952000	3391500	74502000	2228000	93726000	4549400	58289000	4027000	73049000	4424300	84415000	3709000	86608000
AT4G27090.1 | Symbols:no symbol available | no full name available | Ribosomal protein L14 | Chr4:13594104-13595187 REVERSE LENGTH=134	AT4G27090.1	AT4G27090.1	1	0.4899	2.2146	21.4581	21.5296	21.1037	21.3521	21.8764	22.1972	21.7	21.6296	-	cytosol	cytosol,mitochondrion,nucleus,plastid	3289	14	14	8	61.2	61.2	33.6	15.505	0	218.19	15557000000	6	372	1847300000	92519000	2999700	101800000	3263500	112730000	4559200	108660000	7171500	103200000	7248100	203840000	10214000	56455000	11328000	113770000	8926500	118200000	6732000	136250000
AT5G47190.1 | Symbols:no symbol available | no full name available | Ribosomal protein L19 family protein | Chr5:19164432-19166064 REVERSE LENGTH=229	AT5G47190.1	AT5G47190.1	1	0.483701	2.33875	21.8548	22.1487	22.1145	21.8014	22.5208	22.4852	22.5251	22.323	-	plastid	mitochondrion,plastid	4270	9	5	5	39.3	28.4	28.4	25.468	0	323.31	10403000000	11	195	330340000	13043000	2440300	12241000	1773800	17029000	2341100	19151000	2768100	20534000	958990	33712000	1389200	9299700	1441400	22212000	1808000	15608000	1258200	17776000
AT1G33590.1 | Symbols:no symbol available | no full name available | Leucine-rich repeat (LRR) family protein | Chr1:12177788-12179221 FORWARD LENGTH=477;AT1G33590.3 | Symbols:no symbol available | no full name available | Leucine-rich repeat (LRR) fami	AT1G33590.1;AT1G33590.3;AT1G33590.2;AT1G33612.1	AT1G33590.1;AT1G33590.3;AT1G33590.2	4	0.483521	2.60704	19.5641	19.418	19.6132	19.3802	20.1024	19.9738	20.0143	19.819	-	extracellular	plastid,plasma membrane,extracellular,endoplasmic reticulum,golgi	589	21	21	21	57.9	57.9	57.9	51.741	0	323.31	23351000000	27	447	701010000	38059000	542760	56538000	535240	40936000	607180	44511000	473480	33275000	250960	46700000	675230	27247000	359030	50991000	227330	55871000	228470	82146000
AT2G33040.1 | Symbols:ATP3 | gamma subunit of Mt ATP synthase | gamma subunit of Mt ATP synthase | Chr2:14018978-14021047 REVERSE LENGTH=325	AT2G33040.1	AT2G33040.1	1	0.483142	2.10022	24.8124	24.7237	24.674	24.4876	25.1774	25.3191	24.9488	25.1849	-	mitochondrion	mitochondrion,plastid	1585	17	17	17	57.5	57.5	57.5	35.448	0	323.31	18910000000	19	676	808290000	30333000	18883000	31284000	21797000	28103000	18283000	30048000	25002000	40954000	7033400	53910000	8998700	12875000	10674000	39630000	9871100	28261000	14791000	52519000
AT1G74640.1 | Symbols:no symbol available | no full name available | alpha/beta-Hydrolases superfamily protein | Chr1:28032849-28034659 FORWARD LENGTH=370	AT1G74640.1	AT1G74640.1	1	0.480972	0.18044	19.6627	19.7261	15.3647	19.8207	NA	18.9229	18.5874	18.8441	-	plastid	mitochondrion,plastid,vacuole	1068	10	10	10	37.3	37.3	37.3	41.058	0	55.876	557080000	18	49	19214000	617910	0	977320	231820	489800	122050	1345600	273740	885560	0	2466600	48241	903710	0	1098900	0	1168700	25918	1123100
AT1G72750.1 | Symbols:ATTIM23-2,TIM23-2 | translocase inner membrane subunit 23-2 | translocase inner membrane subunit 23-2 | Chr1:27383577-27384143 FORWARD LENGTH=188	AT1G72750.1	AT1G72750.1	1	0.478326	1.92118	19.2357	19.1581	19.1275	19.1981	19.4934	19.9666	19.5326	19.6401	-	mitochondrion	cytosol,plastid,nucleus,mitochondrion,extracellular,plasma membrane	1035	3	3	3	20.7	20.7	20.7	19.878	0	36.333	505920000	8	89	63240000	2693000	1137600	2717600	1425300	2310600	1157400	3374400	1430900	3221700	298600	5729200	729800	1615900	424490	2428900	587170	3263700	652130	3557700
AT1G04410.1 | Symbols:c-NAD-MDH1 | cytosolic-NAD-dependent malate dehydrogenase 1 | Lactate/malate dehydrogenase family protein | Chr1:1189418-1191267 REVERSE LENGTH=332	AT1G04410.1;AT5G56720.1	AT1G04410.1	2	0.476414	1.21878	21.513	21.7938	21.4321	21.5718	21.985	21.7371	22.4714	22.0229	-	plasma membrane	cytosol,endoplasmic reticulum,golgi,plastid,peroxisome,mitochondrion,extracellular	67	24	24	11	69	69	39.8	35.571	0	323.31	144230000000	18	885	6408600000	318480000	2869000	390150000	2389700	375770000	5523900	423040000	4831600	300790000	1487900	510740000	2304300	243610000	2312800	404440000	2228200	420650000	2251000	529030000
AT4G24820.2 | Symbols:no symbol available | no full name available | 26S proteasome regulatory subunit Rpn7 | Chr4:12790471-12792599 REVERSE LENGTH=387;AT4G24820.1 | Symbols:no symbol available | no full name available | 26S proteasome regulatory subuni	AT4G24820.2;AT4G24820.1	AT4G24820.2;AT4G24820.1	2	0.476072	2.28015	21.9805	21.9258	21.9251	21.838	22.3861	22.602	22.2518	22.3339	-	cytosol,nucleus;cytosol	cytosol,mitochondrion,nucleus	3242	16	16	16	49.4	49.4	49.4	44.282	0	323.31	7325500000	20	468	320990000	12514000	5647200	17098000	5985200	14243000	5685900	15040000	7577300	16318000	1602900	26570000	1830100	8171600	2036100	13034000	2414400	14778000	2921900	16197000
AT3G02530.1 | Symbols:no symbol available | no full name available | TCP-1/cpn60 chaperonin family protein | Chr3:528806-532457 REVERSE LENGTH=535	AT3G02530.1	AT3G02530.1	1	0.474277	2.51287	24.3115	24.095	24.298	24.4042	24.7509	24.6922	24.78	24.7827	-	cytosol	cytosol,endoplasmic reticulum,golgi,nucleus,mitochondrion,extracellular	1931	22	22	7	44.9	44.9	14.2	58.949	0	216.01	10310000000	29	461	315900000	13531000	4433400	12858000	4364200	13187000	6172600	16093000	6429400	14304000	1281800	21231000	985560	7321100	5134900	15887000	2696100	14431000	4380300	17804000
AT1G79850.1 | Symbols:RPS17,PDE347,CS17,PRPS17 | PIGMENT DEFECTIVE 347,PLASTID RIBOSOMAL SMALL SUBUNIT PROTEIN 17,ribosomal protein S17 | ribosomal protein S17 | Chr1:30041473-30041922 REVERSE LENGTH=149	AT1G79850.1	AT1G79850.1	1	0.472773	1.74318	21.5333	21.3505	20.9834	21.2205	21.8379	21.6922	21.8652	21.5835	-	plastid	mitochondrion,plastid	1173	7	7	7	38.9	38.9	38.9	16.282	0	17.286	10616000000	9	165	1153400000	55248000	4574800	45650000	4382600	67115000	5883700	68434000	3967600	65219000	6433800	77584000	5159500	46574000	6501500	87488000	5910500	62583000	6013900	49504000
AT1G67430.1 | Symbols:no symbol available | no full name available | Ribosomal protein L22p/L17e family protein | Chr1:25262209-25263627 FORWARD LENGTH=175;AT1G67430.2 | Symbols:no symbol available | no full name available | Ribosomal protein L22p/L17e	AT1G67430.1;AT1G67430.2	AT1G67430.1;AT1G67430.2	2	0.471712	1.12322	22.6079	22.3719	21.7806	22.1833	22.5941	22.811	22.92	22.5054	-	cytosol,nucleus;cytosol	cytosol,mitochondrion,nucleus,plastid	952	11	11	1	56	56	5.7	19.854	0	90.806	14360000000	10	284	1374100000	68158000	4830300	83444000	5906700	69877000	6332500	78779000	6240400	72360000	5720500	115360000	4180200	54154000	5136100	91399000	2951200	96859000	4460500	133340000
AT5G02960.1 | Symbols:no symbol available | no full name available | Ribosomal protein S12/S23 family protein | Chr5:693280-694396 REVERSE LENGTH=142;AT3G09680.1 | Symbols:no symbol available | no full name available | Ribosomal protein S12/S23 family p	AT5G02960.1;AT3G09680.1	AT5G02960.1;AT3G09680.1	2	0.470603	1.24399	20.471	20.4999	21.1446	20.7465	21.3942	20.936	21.0427	21.3714	-	cytosol	cytosol,mitochondrion,nucleus,plastid	3617	6	6	6	45.8	45.8	45.8	15.735	0	44.15	3446000000	6	70	526090000	26931000	2204300	28758000	2370100	41278000	2998600	46130000	3112400	25143000	1785100	38955000	1688100	20780000	2098000	25386000	1686900	44609000	1655000	44388000
AT2G45710.1 | Symbols:no symbol available | no full name available | Zinc-binding ribosomal protein family protein | Chr2:18831243-18831999 FORWARD LENGTH=84;AT3G61110.1 | Symbols:RS27A,ARS27A | ribosomal protein S27 | ribosomal protein S27 | Chr3:2261	AT2G45710.1;AT3G61110.1;AT3G61111.2;AT3G61111.1	AT2G45710.1;AT3G61110.1	4	0.470522	2.29988	21.6116	21.6096	21.7837	21.6667	22.1802	21.8802	22.2557	22.2376	-	cytosol	cytosol,mitochondrion,nucleus,extracellular,plastid	1842	5	5	3	47.6	47.6	31	9.405	0	128.27	9700200000	3	238	2666700000	122870000	20944000	140170000	15741000	152960000	18706000	165060000	24355000	158090000	12140000	203640000	4303500	82301000	8034900	146490000	8920800	161740000	12190000	162030000
AT1G49970.1 | Symbols:CLPR1,SVR2,NCLPP5 | NUCLEAR CLPP 5,CLP protease proteolytic subunit 1,SUPPRESSOR OF VARIEGATION 2 | CLP protease proteolytic subunit 1 | Chr1:18501936-18504462 REVERSE LENGTH=387	AT1G49970.1	AT1G49970.1	1	0.467567	2.55983	22.1025	22.0216	22.2514	22.1634	22.4663	22.5146	22.7423	22.6859	-	plastid	cytosol,mitochondrion,nucleus,plastid	697	11	11	11	31.3	31.3	31.3	42.627	0	198.35	10257000000	24	315	390790000	15756000	5033800	15473000	3925500	20622000	5481300	22999000	6383000	19765000	2238600	28501000	2166300	10570000	2328300	24332000	2214400	18138000	3903800	24073000
AT5G65220.1 | Symbols:no symbol available | no full name available | Ribosomal L29 family protein | Chr5:26061301-26062506 FORWARD LENGTH=173	AT5G65220.1	AT5G65220.1	1	0.459788	2.12736	21.4705	21.6684	21.5672	21.5054	21.8898	21.9673	22.2691	21.9245	-	plastid	mitochondrion,plastid,nucleus	4599	7	7	7	36.4	36.4	36.4	19.377	0	323.31	16939000000	8	415	937460000	35273000	5006500	25295000	4583800	39359000	6108800	39689000	6729000	62961000	3994100	76500000	2959900	18520000	5272800	63313000	3828200	39664000	4544300	34994000
AT5G46800.3 | Symbols:BOU | A BOUT DE SOUFFLE | Mitochondrial substrate carrier family protein | Chr5:18988779-18989810 REVERSE LENGTH=300;AT5G46800.2 | Symbols:BOU | A BOUT DE SOUFFLE | Mitochondrial substrate carrier family protein | Chr5:18988779-18	AT5G46800.3;AT5G46800.2;AT5G46800.1	AT5G46800.3;AT5G46800.2;AT5G46800.1	3	0.454304	2.57073	23.0876	22.8489	22.877	22.8378	23.5035	23.312	23.2988	23.3542	-	mitochondrion	cytosol,mitochondrion,nucleus,peroxisome	4263	14	14	14	50	50	50	31.022	0	229.1	10674000000	14	439	680070000	24593000	10612000	25194000	13450000	33065000	14376000	31313000	17308000	26210000	9746700	38593000	7295400	16803000	8108700	35239000	9147100	29968000	13687000	34455000
AT1G64520.1 | Symbols:RPN12a | regulatory particle non-ATPase 12A | regulatory particle non-ATPase 12A | Chr1:23956459-23958120 FORWARD LENGTH=267	AT1G64520.1;AT5G42040.1	AT1G64520.1	2	0.450056	1.59959	21.5331	21.2226	21.2169	21.4808	21.7448	22.0987	21.5758	21.8343	-	cytosol,nucleus	cytosol,mitochondrion,nucleus	891	15	15	15	69.3	69.3	69.3	30.706	0	310.55	5524800000	15	343	315010000	12711000	7659100	13217000	8266300	11997000	5490700	13712000	8886600	11974000	521070	22158000	834070	7517000	1573900	15149000	1789600	13967000	2378900	19207000
AT1G43170.9 | Symbols:emb2207,RP1,ARP1,RPL3A | embryo defective 2207,ribosomal protein 1 | ribosomal protein 1 | Chr1:16266992-16268631 FORWARD LENGTH=389;AT1G43170.8 | Symbols:emb2207,RP1,ARP1,RPL3A | embryo defective 2207,ribosomal protein 1 | ribosom	AT1G43170.9;AT1G43170.8;AT1G43170.7;AT1G43170.6;AT1G43170.5;AT1G43170.3;AT1G43170.2;AT1G43170.1;AT1G43170.4	AT1G43170.9;AT1G43170.8;AT1G43170.7;AT1G43170.6;AT1G43170.5;AT1G43170.3;AT1G43170.2;AT1G43170.1;AT1G43170.4	9	0.450008	1.81223	20.7651	20.2371	20.4215	20.3432	20.9225	20.8928	21.0493	20.7024	-	cytosol,nucleus;cytosol	cytosol,mitochondrion,nucleus,plastid;\cytosol,mitochondrion,plastid\""	628	24	24	17	49.4	49.4	37.3	44.559	0	84.83	34932000000	25	617	1269900000	51416000	2008400	71410000	1890400	74393000	2531700	70042000	2175700	101040000	1581800	127250000	1462300	50829000	1494500	82955000	916310	87322000	1859900	108220000
AT1G30380.1 | Symbols:PSAK | photosystem I subunit K | photosystem I subunit K | Chr1:10722325-10723013 FORWARD LENGTH=130	AT1G30380.1	AT1G30380.1	1	0.446623	1.06974	23.832	23.6697	24.3345	23.769	24.6513	24.0346	24.1346	24.5712	-	plastid	mitochondrion,plastid,plasma membrane	539	2	2	2	7.7	7.7	7.7	13.206	0	9.7008	21806000000	5	109	3831000000	170140000	31609000	184420000	25464000	187170000	27912000	204960000	38452000	208680000	22677000	369890000	18384000	97964000	23443000	226010000	25346000	225510000	31156000	270260000
AT5G52960.1 | Symbols:no symbol available | no full name available | tRNA dimethylallyltransferase | Chr5:21477250-21478269 FORWARD LENGTH=170	AT5G52960.1	AT5G52960.1	1	0.440937	1.12429	21.8619	21.7455	22.1598	22.3349	22.6839	22.5485	22.3841	22.2494	-	plastid	cytosol,mitochondrion,nucleus,plastid	4372	3	3	3	20.6	20.6	20.6	19.163	0	26.652	906070000	12	62	75506000	1114300	3944300	1717200	3148000	1863600	3288300	864180	3369800	1340700	2878100	1219900	3035400	458030	2846400	1201600	2961300	1213000	4064800	3911600
AT5G42080.3 | Symbols:DRP1A,ADL1A,DL1,AG68,RSW9,ADL1 | RADIAL SWELLING 9,DYNAMIN-RELATED PROTEIN 1A,dynamin-like protein | dynamin-like protein | Chr5:16820661-16824536 REVERSE LENGTH=604;AT5G42080.4 | Symbols:DRP1A,ADL1A,DL1,AG68,RSW9,ADL1 | RADIAL SWE	AT5G42080.3;AT5G42080.4;AT5G42080.1;AT5G42080.2	AT5G42080.3;AT5G42080.4;AT5G42080.1;AT5G42080.2	4	0.440712	0.851556	19.1524	19.1997	19.6764	18.218	19.4514	19.2194	NA	19.2214	-	cytosol	cytosol,endoplasmic reticulum,golgi,nucleus,mitochondrion,extracellular;\cytosol,endoplasmic reticulum,golgi,plastid,nucleus,mitochondrion,extracellular\""	4179	21	21	20	36.8	36.8	35.6	67.51	0	55.615	2255300000	41	183	47425000	1722400	91655	2690100	88485	2420400	102100	3481200	90476	2487500	24314	5547400	117130	1743600	106950	3086500	19392	2869200	92765	3507700
AT1G13440.1 | Symbols:GAPC2,GAPC-2 | glyceraldehyde-3-phosphate dehydrogenase C2,GLYCERALDEHYDE-3-PHOSPHATE DEHYDROGENASE C-2 | glyceraldehyde-3-phosphate dehydrogenase C2 | Chr1:4608465-4610494 REVERSE LENGTH=338;AT1G13440.2 | Symbols:GAPC2,GAPC-2 | gl	AT1G13440.1;AT1G13440.2	AT1G13440.1;AT1G13440.2	2	0.439681	1.53824	26.6479	26.7273	26.9887	26.9661	27.5228	26.9821	27.2179	27.3659	-	cytosol	cytosol,endoplasmic reticulum,golgi,plastid,nucleus,mitochondrion,extracellular	261	30	30	3	82	82	10.4	36.913	0	323.31	469900000000	21	2522	18045000000	777550000	292230000	762280000	178250000	785220000	259960000	978620000	352660000	792020000	126060000	1461200000	99840000	491490000	114600000	1009300000	115250000	1101400000	158180000	1119000000
AT1G33140.1 | Symbols:PGY2 | PIGGYBACK2 | Ribosomal protein L6 family | Chr1:12023360-12024502 FORWARD LENGTH=194;AT1G33120.1 | Symbols:no symbol available | no full name available | Ribosomal protein L6 family | Chr1:12010986-12012223 FORWARD LENGTH=1	AT1G33140.1;AT1G33120.1	AT1G33140.1;AT1G33120.1	2	0.43945	2.34555	23.2288	23.2866	23.2826	23.2361	23.6849	23.6851	23.6161	23.806	-	cytosol	cytosol,mitochondrion,nucleus	587	16	16	11	68	68	54.1	22.017	0	323.31	31685000000	10	1001	2290300000	87463000	36490000	105970000	30160000	93713000	35535000	102110000	48231000	143610000	27635000	190730000	28649000	62306000	29396000	105610000	29846000	114300000	34731000	121940000
AT5G07090.3 | Symbols:no symbol available | no full name available | Ribosomal protein S4 (RPS4A) family protein | Chr5:2202783-2203805 FORWARD LENGTH=244;AT5G07090.2 | Symbols:no symbol available | no full name available | Ribosomal protein S4 (RPS4A)	AT5G07090.3;AT5G07090.2;AT2G17360.1;AT5G07090.1;AT2G17360.2	AT5G07090.3;AT5G07090.2;AT2G17360.1;AT5G07090.1;AT2G17360.2	5	0.43552	1.49802	23.9873	23.9872	24.3395	24.1804	24.8186	24.0721	24.7143	24.6315	-	cytosol	cytosol,mitochondrion,nucleus,plasma membrane,plastid;\cytosol,mitochondrion,nucleus,plastid\""	1304	23	23	3	66	66	8.2	27.707	0	106.73	39221000000	16	732	2167000000	102920000	18246000	127740000	7599800	115730000	17209000	123730000	21689000	141430000	9536800	194880000	9816300	75668000	11963000	128900000	8142100	133310000	10055000	146060000
AT5G56500.2 | Symbols:Cpn60beta3 | chaperonin-60beta3 | TCP-1/cpn60 chaperonin family protein | Chr5:22874058-22876966 FORWARD LENGTH=597;AT5G56500.1 | Symbols:Cpn60beta3 | chaperonin-60beta3 | TCP-1/cpn60 chaperonin family protein | Chr5:22874058-2287	AT5G56500.2;AT5G56500.1	AT5G56500.2;AT5G56500.1	2	0.433102	1.62373	16.4265	18.4149	18.2622	18.451	NA	18.9892	18.7042	18.734	-	plastid	mitochondrion,plastid	4430	29	8	8	54.8	21.9	21.9	63.324	0	42.058	1201500000	36	122	25075000	1212600	23530	1373000	228000	1252700	74297	1299300	55922	1675000	0	1326200	0	254380	0	1034500	0	1132800	17713	1718200
AT3G15980.1 | Symbols:no symbol available | no full name available | Coatomer%2C beta subunit | Chr3:5411699-5418313 REVERSE LENGTH=909;AT3G15980.7 | Symbols:no symbol available | no full name available | Coatomer%2C beta subunit | Chr3:5411699-54183	AT3G15980.1;AT3G15980.7;AT3G15980.6;AT3G15980.4;AT3G15980.3;AT3G15980.2;AT3G15980.5	AT3G15980.1;AT3G15980.7;AT3G15980.6;AT3G15980.4;AT3G15980.3;AT3G15980.2;AT3G15980.5	7	0.428083	1.16833	19.2276	18.7902	19.2808	19.3836	19.6702	19.7262	19.2047	19.7935	-	cytosol	cytosol,endoplasmic reticulum,golgi,nucleus,mitochondrion,extracellular	2208	20	3	3	23.1	3.7	3.7	102.48	0	10.577	665770000	45	90	14795000	671240	172420	959630	183820	707620	119190	874470	196260	696320	15636	1834400	14658	386890	35066	788450	57235	724230	77815	810150
AT5G27850.1 | Symbols:no symbol available | no full name available | Ribosomal protein L18e/L15 superfamily protein | Chr5:9873169-9874297 FORWARD LENGTH=187;AT5G27850.2 | Symbols:no symbol available | no full name available | Ribosomal protein L18e/L15	AT5G27850.1;AT5G27850.2	AT5G27850.1;AT5G27850.2	2	0.42602	1.72783	23.6619	23.3909	23.4102	23.194	23.7574	23.841	23.9183	23.8443	-	cytosol	cytosol,mitochondrion,nucleus,plasma membrane,plastid	4082	10	10	3	45.5	45.5	12.3	20.967	0	201.75	18124000000	10	365	1721900000	66810000	9705200	90684000	11967000	81519000	13539000	90121000	15223000	110770000	10472000	156530000	12003000	89599000	11490000	106860000	8977100	105120000	10957000	124840000
AT5G51070.1 | Symbols:SAG15,ERD1,CLPD | EARLY RESPONSIVE TO DEHYDRATION 1,SENESCENCE ASSOCIATED GENE 15 | Clp ATPase | Chr5:20764479-20768481 FORWARD LENGTH=945	AT5G51070.1	AT5G51070.1	1	0.424456	1.04774	19.4011	19.3592	19.6022	19.3557	NA	20.2062	19.7496	19.6346	-	plastid	cytosol,mitochondrion,nucleus,plastid	4338	19	18	18	24.8	23.6	23.6	103.23	0	323.31	1775000000	50	173	26476000	931070	121050	2167800	282690	1349800	93510	1556100	199140	1165000	8512.5	3018100	11558	819930	20381	2056700	54159	1215300	63418	1417200
AT1G76180.2 | Symbols:ERD14 | EARLY RESPONSE TO DEHYDRATION 14 | Dehydrin family protein | Chr1:28587013-28587657 REVERSE LENGTH=185;AT1G76180.1 | Symbols:ERD14 | EARLY RESPONSE TO DEHYDRATION 14 | Dehydrin family protein | Chr1:28587013-28587657 REVER	AT1G76180.2;AT1G76180.1	AT1G76180.2;AT1G76180.1	2	0.422022	1.98089	20.8307	21.3681	21.1902	21.3459	21.4795	21.6718	21.4663	21.8053	-	cytosol,plastid,peroxisome;nucleus	cytosol,mitochondrion,nucleus,plastid	1105	16	15	15	66.5	62.2	62.2	20.786	0	233.89	29003000000	11	389	1215200000	54528000	1348400	59652000	1262900	50640000	1775700	79396000	2594300	96225000	1580500	123080000	1668300	38953000	1992300	89596000	2115200	70061000	1756200	72086000
AT5G48880.1 | Symbols:PKT2,PKT1,KAT5 | 3-KETO-ACYL-COENZYME A THIOLASE 5,peroxisomal 3-keto-acyl-CoA thiolase 2,PEROXISOMAL-3-KETO-ACYL-COA THIOLASE 1 | peroxisomal 3-keto-acyl-CoA thiolase 2 | Chr5:19814576-19816775 REVERSE LENGTH=414;AT5G48880.4 | Sym	AT5G48880.1;AT5G48880.4;AT5G48880.3;AT5G48880.2	AT5G48880.1;AT5G48880.4;AT5G48880.3;AT5G48880.2	4	0.420616	1.53485	21.2402	21.1977	21.2598	21.5952	21.7188	21.8746	21.7685	21.6135	-	peroxisome	cytosol,endoplasmic reticulum,golgi,peroxisome,mitochondrion,extracellular;\cytosol,mitochondrion,plastid,peroxisome\""	4307	13	13	12	44.7	44.7	42.5	43.172	0	152.91	7379000000	22	382	223680000	10990000	1955800	11201000	2110600	11197000	2162900	13348000	2352900	12235000	354400	8790100	182950	6459000	1190700	17968000	1275000	16212000	515670	19165000
AT2G31610.1 | Symbols:no symbol available | no full name available | Ribosomal protein S3 family protein | Chr2:13450384-13451669 FORWARD LENGTH=250	AT2G31610.1	AT2G31610.1	1	0.41926	2.215	23.064	22.9541	23.122	22.9915	23.5328	23.2284	23.5179	23.5296	-	cytosol	cytosol,mitochondrion,nucleus	1555	19	19	3	78.8	78.8	23.6	27.519	0	284.36	35661000000	16	814	1795200000	64570000	27255000	80339000	19734000	69722000	27525000	65780000	37143000	103710000	15416000	148640000	16753000	58118000	16065000	68773000	16130000	97087000	20963000	106640000
AT3G53870.1 | Symbols:no symbol available | no full name available | Ribosomal protein S3 family protein | Chr3:19951547-19952782 FORWARD LENGTH=249	AT3G53870.1	AT3G53870.1	1	0.418813	1.69869	21.9158	21.7705	22.0466	21.7185	22.3881	22.0793	22.2187	22.4407	-	cytosol	cytosol,mitochondrion,nucleus	2651	18	3	3	63.9	11.6	11.6	27.349	0	30.578	1803000000	16	78	69245000	2674800	1891700	3572400	1382800	2291300	1714900	2009600	2344200	2691600	875520	6690000	1245900	1988600	1181200	2072000	907920	2660600	1459500	2088700
AT4G33350.1 | Symbols:AtTic22-IV,Tic22-IV | translocon at the inner envelope membrane of chloroplasts 22-IV | Tic22-like family protein | Chr4:16064638-16066715 REVERSE LENGTH=268;AT4G33350.2 | Symbols:AtTic22-IV,Tic22-IV | translocon at the inner envel	AT4G33350.1;AT4G33350.2	AT4G33350.1;AT4G33350.2	2	0.418464	0.50348	19.9323	18.0102	20.2109	19.844	19.863	19.7607	19.9501	20.0974	-	plastid	cytosol,mitochondrion,nucleus,plastid;\mitochondrion,plastid,nucleus,plasma membrane\""	3424	10	10	10	41.4	41.4	41.4	30.105	0	58.617	4119400000	16	162	250710000	11614000	693550	12126000	298700	14135000	652440	14079000	1105200	13459000	235890	21046000	470760	9323200	564360	16456000	610170	16832000	184440	20772000
AT1G62020.1 | Symbols:no symbol available | no full name available | Coatomer%2C alpha subunit | Chr1:22919814-22923728 FORWARD LENGTH=1216	AT1G62020.1	AT1G62020.1	1	0.416327	2.22858	20.8405	20.7084	20.683	20.9248	21.2481	21.2708	21.0688	21.2344	-	cytosol	cytosol,endoplasmic reticulum,golgi,plastid,nucleus,mitochondrion,extracellular	855	41	15	15	37.6	15.5	15.5	136.56	0	156.94	3010700000	69	285	41485000	1511900	961140	1780200	828650	2195800	718070	2248500	1003100	2377800	268980	3273500	244150	992260	292210	1860700	304560	1443900	668300	2846400
AT5G08690.1 | Symbols:no symbol available | no full name available | ATP synthase alpha/beta family protein | Chr5:2825739-2828352 FORWARD LENGTH=556;AT5G08670.1 | Symbols:no symbol available | no full name available | ATP synthase alpha/beta family pro	AT5G08690.1;AT5G08670.1;AT5G08680.1	AT5G08690.1;AT5G08670.1;AT5G08680.1	3	0.413045	1.10066	23.3483	23.1419	22.4975	22.8975	23.3133	23.586	23.4725	23.1655	-	mitochondrion	cytosol,mitochondrion,plastid	3728	36	35	35	72.7	70.7	70.7	59.712	0	323.31	173450000000	30	2301	4421800000	190170000	19967000	215070000	21451000	210260000	22421000	236210000	22055000	262510000	20623000	413190000	14060000	133750000	11260000	252730000	16200000	234410000	21536000	303300000
AT4G35100.2 | Symbols:PIP3A,SIMIP,PIP3,PIP2;7 | plasma membrane intrinsic protein 3,PLASMA MEMBRANE INTRINSIC PROTEIN 3A,PLASMA MEMBRANE INTRINSIC PROTEIN 2;7 | plasma membrane intrinsic protein 3 | Chr4:16708672-16709958 FORWARD LENGTH=280;AT4G35100.1	AT4G35100.2;AT4G35100.1	AT4G35100.2;AT4G35100.1	2	0.412416	1.95172	22.2985	22.0001	22.1863	22.2276	22.8639	22.5363	22.527	22.4349	-	plasma membrane	cytosol,endoplasmic reticulum,golgi,nucleus,mitochondrion,extracellular,plasma membrane	3477	5	5	4	26.4	26.4	22.1	29.742	0	227.38	4639000000	8	285	516390000	21939000	15040000	13746000	8045300	21444000	12730000	20681000	12521000	39419000	8696500	32715000	2441900	5296200	1945500	17112000	6385700	24814000	6595600	21997000
AT3G11730.1 | Symbols:ATRABD1,ATFP8,RABD1 | ARABIDOPSIS THALIANA RAB GTPASE HOMOLOG D1,RAB GTPASE HOMOLOG D1 | Ras-related small GTP-binding family protein | Chr3:3709490-3711397 REVERSE LENGTH=205	AT3G11730.1	AT3G11730.1	1	0.411809	1.45215	22.0492	21.9858	22.1812	21.9668	22.6618	22.5898	22.1615	22.417	-	cytosol,golgi	cytosol,endoplasmic reticulum,golgi,nucleus,mitochondrion,extracellular	2114	7	6	6	43.4	39.5	39.5	22.724	0	51.809	1250800000	16	120	74962000	2878300	438400	2494000	430570	2167000	317730	3666000	499270	2697900	210780	5514900	229220	2263300	307520	4566500	141660	3556500	320960	5632300
AT5G08650.1 | Symbols:no symbol available | no full name available | Small GTP-binding protein | Chr5:2806533-2813220 REVERSE LENGTH=681;AT5G08650.2 | Symbols:no symbol available | no full name available | Small GTP-binding protein | Chr5:2807257-28132	AT5G08650.1;AT5G08650.2	AT5G08650.1;AT5G08650.2	2	0.407707	1.67363	19.1983	19.0442	18.867	18.8734	19.4954	19.1773	19.4743	19.4666	-	plastid	cytosol,mitochondrion,nucleus,plastid	3727	20	20	20	31.7	31.7	31.7	75.436	0	323.31	3853300000	33	304	97723000	4394400	239690	3698300	170190	6681400	243700	5553800	327360	5614900	0	8683500	45879	2434800	128650	5451800	52669	5487700	119630	7836000
AT5G13430.1 | Symbols:no symbol available | no full name available | Ubiquinol-cytochrome C reductase iron-sulfur subunit | Chr5:4305414-4307399 REVERSE LENGTH=272;AT5G13440.1 | Symbols:no symbol available | no full name available | Ubiquinol-cytochrome	AT5G13430.1;AT5G13440.1	AT5G13430.1;AT5G13440.1	2	0.404621	2.14931	23.0692	22.962	23.0449	22.8091	23.4184	23.3744	23.3419	23.3689	-	mitochondrion	mitochondrion,plastid,extracellular	3816	7	7	7	21	21	21	29.607	0	299.45	9343600000	14	308	158340000	2767300	2518900	6462200	1950400	6819900	1757700	4198800	2437200	8309400	1046500	13968000	1405300	5235300	1059700	9295500	1194200	8679300	1735500	8766300
AT5G45950.1 | Symbols:no symbol available | no full name available | GDSL-like Lipase/Acylhydrolase superfamily protein | Chr5:18634155-18636512 FORWARD LENGTH=357	AT5G45950.1	AT5G45950.1	1	0.403203	1.64674	19.8732	19.3692	19.568	19.6239	20.2476	NA	19.8959	20.1312	-	extracellular	plastid,plasma membrane,extracellular,endoplasmic reticulum,golgi	4247	8	8	8	28.6	28.6	28.6	39.854	0	23.777	1024100000	14	86	66302000	3173700	340680	4680000	39296	3501400	124340	4697800	144830	4037300	42375	4498400	27401	2325700	186540	3551400	49803	5284700	352600	6638100
AT3G52230.1 | Symbols:no symbol available | no full name available | hypothetical protein | Chr3:19371325-19372397 FORWARD LENGTH=145	AT3G52230.1	AT3G52230.1	1	0.402614	2.08542	20.8648	20.6805	20.7764	20.7273	21.142	21.2553	21.1212	21.1408	-	plastid	cytosol,mitochondrion,nucleus,plastid	2614	5	5	5	33.8	33.8	33.8	16.124	0	258.04	3916500000	9	244	369960000	15879000	3587600	19411000	3773300	17243000	3440400	20507000	4373700	22155000	3143300	25213000	5841200	11019000	4606000	15435000	4021800	20055000	4896100	23439000
AT3G48750.1 | Symbols:CDC2AAT,CDKA;1,CDK2,CDC2,CDKA1,CDC2A | cell division control 2 | cell division control 2 | Chr3:18072238-18074296 FORWARD LENGTH=294	AT3G48750.1;AT5G40540.3;AT5G01850.2;AT5G10270.1;AT5G64960.2;AT5G66710.1;AT1G73690.1;AT1G18040.1;AT3G50720.1;AT3G27560.1;AT5G40540.2;AT5G40540.1;AT1G66750.1;AT5G50180.1;AT5G01850.1;AT5G40540.4;AT5G64960.1	AT3G48750.1	17	0.400927	0.836592	20.6685	20.6935	21.0487	20.6642	21.0436	21.8374	20.886	20.9117	-	cytosol	cytosol,mitochondrion,nucleus	2554	13	13	12	43.2	43.2	40.5	34.03	0	25.548	1970600000	19	132	78344000	3969600	1371300	3716800	2183800	3341900	1066900	3277900	1351200	3933300	169520	6417400	194430	1774400	360130	3246500	915670	3773100	947470	3001000
AT3G07110.1 | Symbols:no symbol available | no full name available | Ribosomal protein L13 family protein | Chr3:2252092-2253332 FORWARD LENGTH=206;AT3G07110.2 | Symbols:no symbol available | no full name available | Ribosomal protein L13 family protein	AT3G07110.1;AT3G07110.2	AT3G07110.1;AT3G07110.2	2	0.395905	1.7698	19.5291	19.0861	19.5642	19.4899	19.8938	19.7693	19.8365	19.7534	-	cytosol	cytosol,mitochondrion,nucleus,plastid	2020	9	6	4	40.8	24.8	18.4	23.466	0	46.959	4578500000	11	138	416230000	16491000	1206000	30519000	548180	23802000	900010	26111000	970400	33102000	559490	43360000	529990	16754000	829350	23466000	689620	30236000	821160	28537000
AT1G79550.2 | Symbols:PGK | phosphoglycerate kinase | phosphoglycerate kinase | Chr1:29924347-29926295 REVERSE LENGTH=401;AT1G79550.1 | Symbols:PGK | phosphoglycerate kinase | phosphoglycerate kinase | Chr1:29924347-29926295 REVERSE LENGTH=401	AT1G79550.2;AT1G79550.1	AT1G79550.2;AT1G79550.1	2	0.394079	1.43625	21.3346	21.6793	21.8202	21.9129	21.9959	22.0916	22.3251	21.9108	-	cytosol	cytosol,mitochondrion,nucleus,plastid	1164	29	23	23	76.8	66.8	66.8	42.131	0	323.31	47957000000	25	717	1492000000	84206000	2087000	88334000	1205900	89458000	3589800	100630000	2472800	77196000	245980	116590000	560950	45571000	2253900	92500000	647660	94321000	547240	116610000
AT4G04040.1 | Symbols:MEE51 | maternal effect embryo arrest 51 | Phosphofructokinase family protein | Chr4:1939250-1942765 FORWARD LENGTH=569	AT4G04040.1	AT4G04040.1	1	0.391258	1.67401	19.8824	19.9033	20.0013	20.2858	20.4974	20.2891	20.4654	20.386	-	cytosol	cytosol,mitochondrion,nucleus,extracellular,plastid	2920	19	19	13	47.6	47.6	35.5	62.741	0	158.27	4330100000	29	274	109120000	6316600	690330	5859200	462950	7195400	676980	8145100	673980	5296000	77770	7600100	182950	3553400	246340	4677200	281670	6821600	113500	6502200
AT4G19006.1 | Symbols:no symbol available | no full name available | Proteasome component (PCI) domain protein | Chr4:10409349-10411347 REVERSE LENGTH=386;AT4G19006.2 | Symbols:no symbol available | no full name available | Proteasome component (PCI) do	AT4G19006.1;AT4G19006.2	AT4G19006.1;AT4G19006.2	2	0.391245	1.57991	20.8804	20.7608	20.7597	20.8699	21.1151	21.5087	21.0215	21.1904	-	cytosol,nucleus	cytosol,mitochondrion,nucleus	3142	10	10	6	30.1	30.1	20.2	44.02	0	37.596	3529400000	21	205	150420000	5655700	3234100	6239100	3346700	5938400	2423300	6296000	3421300	5917200	669560	11548000	938760	3466200	699900	6344800	973420	8397900	1114300	6610900
AT1G54520.1 | Symbols:no symbol available | no full name available | myelin-associated oligodendrocyte basic protein | Chr1:20363565-20365874 FORWARD LENGTH=391	AT1G54520.1	AT1G54520.1	1	0.389785	2.2742	20.4686	20.4297	20.2135	20.2895	20.8276	20.7711	20.6054	20.7563	-	plastid	mitochondrion,plastid,nucleus,plasma membrane	784	13	13	13	40.4	40.4	40.4	42.843	0	202.87	2327200000	19	231	89959000	4173500	1368100	3642400	858390	4109500	937300	4077200	1544600	6026600	536800	6502800	407900	1780600	551560	6214900	571120	4393900	740110	6362900
AT1G09310.1 | Symbols:no symbol available | no full name available | plant/protein (Protein of unknown function%2C DUF538) | Chr1:3009109-3009648 FORWARD LENGTH=179	AT1G09310.1	AT1G09310.1	1	0.389651	1.15059	20.3591	20.7375	20.499	20.5564	20.515	20.9385	21.4472	20.8099	-	cytosol	cytosol,mitochondrion,nucleus,plastid	173	14	14	13	65.4	65.4	65.4	19.947	0	323.31	91927000000	10	584	6224600000	275580000	2365900	288880000	3043900	304680000	5644300	434740000	4520300	384990000	1564500	341890000	90250	159210000	3393500	285270000	1487400	404260000	2086500	572850000
AT3G16640.1 | Symbols:AtTCTP2,TCTP | translationally controlled tumor protein | translationally controlled tumor protein | Chr3:5669709-5670729 REVERSE LENGTH=168	AT3G16640.1	AT3G16640.1	1	0.388832	2.15659	21.703	21.4956	21.4776	21.4342	22.0702	21.7679	21.9707	21.857	-	cytosol	cytosol,endoplasmic reticulum,golgi,nucleus,mitochondrion,extracellular	2228	11	11	11	70.8	70.8	70.8	18.91	0	323.31	70574000000	9	469	6273400000	352320000	5187100	342850000	5135900	376190000	6556400	439850000	5653600	369660000	2436100	499610000	2052700	194700000	3499500	337470000	2434200	409210000	2830600	546530000
AT3G11510.1 | Symbols:no symbol available | no full name available | Ribosomal protein S11 family protein | Chr3:3623757-3624866 REVERSE LENGTH=150	AT3G11510.1	AT3G11510.1	1	0.387781	1.45705	23.4684	23.257	23.6704	23.366	23.8746	23.525	23.7925	24.1208	-	cytosol	cytosol,mitochondrion,nucleus,plastid	2109	11	11	1	49.3	49.3	7.3	16.273	0	204.75	29028000000	6	615	3301100000	147300000	32608000	153190000	27401000	179540000	32746000	185880000	43979000	183690000	41222000	273380000	33540000	113280000	34221000	194500000	37878000	167410000	22279000	202410000
AT1G13930.3 | Symbols:no symbol available | no full name available | oleosin-B3-like protein | Chr1:4761091-4761558 FORWARD LENGTH=155;AT1G13930.2 | Symbols:no symbol available | no full name available | oleosin-B3-like protein | Chr1:4761091-4761558 F	AT1G13930.3;AT1G13930.2;AT1G13930.1	AT1G13930.3;AT1G13930.2;AT1G13930.1	3	0.384247	1.20744	22.0921	21.7854	21.9564	22.1092	22.1954	22.4287	22.6789	22.177	-	nucleus;plastid	cytosol,mitochondrion,nucleus,plastid	269	12	12	11	82.6	82.6	82.6	16.163	0	263.88	8783000000	9	305	707820000	10033000	6309700	25491000	7422500	74867000	9625900	13056000	8290400	16171000	4852900	7221300	4390800	28838000	8369200	26936000	5760700	8072600	8065000	149350000
AT5G09900.1 | Symbols:EMB2107,MSA,RPN5A | MARIPOSA,EMBRYO DEFECTIVE 2107,REGULATORY PARTICLE NON-ATPASE SUBUNIT 5A | 26S proteasome regulatory subunit%2C putative (RPN5) | Chr5:3089462-3092434 REVERSE LENGTH=442;AT5G09900.2 | Symbols:EMB2107,MSA,RPN5A	AT5G09900.1;AT5G09900.2;AT5G09900.3;AT5G64760.3;AT5G64760.2;AT5G64760.1	AT5G09900.1;AT5G09900.2;AT5G09900.3	6	0.383848	1.26127	21.9534	21.6243	21.8414	21.9167	22.2851	22.4799	22.08	22.0262	-	cytosol,nucleus;cytosol;nucleus	cytosol,mitochondrion,nucleus	3742	23	23	23	54.8	54.8	54.8	50.837	0	234.52	9778300000	26	413	353700000	13823000	5636800	14823000	5525400	17528000	5038400	18163000	6342300	19000000	1334000	30171000	1321500	8594900	1416100	20223000	1822500	17920000	2915600	19198000
AT5G16130.1 | Symbols:no symbol available | no full name available | Ribosomal protein S7e family protein | Chr5:5268984-5269912 FORWARD LENGTH=190	AT5G16130.1	AT5G16130.1	1	0.379126	1.1199	21.3966	21.3798	21.5027	21.4086	21.3015	21.9566	21.7788	22.1673	-	cytosol	cytosol,mitochondrion,nucleus,plastid	3875	11	7	7	53.7	43.2	43.2	22.06	0	125.47	6333000000	8	250	683070000	24566000	3390800	18709000	3977800	41200000	4295100	27539000	6490000	47066000	4211000	71429000	3083500	26767000	4149200	37125000	2923700	44188000	3743200	40514000
AT3G18490.1 | Symbols:ASPG1 | ASPARTIC PROTEASE IN GUARD CELL 1 | Eukaryotic aspartyl protease family protein | Chr3:6349090-6350592 REVERSE LENGTH=500	AT3G18490.1	AT3G18490.1	1	0.378724	1.67753	21.2594	20.9929	21.0676	21.3271	21.8348	21.4616	21.436	21.4296	-	extracellular	plastid,endoplasmic reticulum,golgi,vacuole,nucleus,mitochondrion,extracellular,plasma membrane	2265	9	9	9	23.6	23.6	23.6	53.233	0	152.57	4778100000	23	129	171700000	9374600	2224800	14413000	1285700	8850300	1346000	9102500	1376700	5784400	703160	15602000	962260	5565300	477880	9342600	379630	11557000	669250	15635000
AT5G55610.1 | Symbols:no symbol available | no full name available | isopentenyl-diphosphate delta-isomerase | Chr5:22525981-22527858 FORWARD LENGTH=329;AT5G55610.2 | Symbols:no symbol available | no full name available | isopentenyl-diphosphate delta-i	AT5G55610.1;AT5G55610.2	AT5G55610.1;AT5G55610.2	2	0.378103	1.2518	20.8111	20.5915	20.7812	20.1433	21.0232	20.9998	20.855	20.9616	-	plastid	cytosol,endoplasmic reticulum,golgi,plastid,nucleus,mitochondrion,extracellular;\plastid,endoplasmic reticulum,golgi,nucleus,mitochondrion,extracellular,plasma membrane\""	4417	9	9	9	26.7	26.7	26.7	36.055	0	29.84	1953500000	24	133	80317000	2584600	1400800	3849800	1431700	3928000	1263500	4246800	1846600	3632300	881010	7259300	892140	1649300	831430	3719000	980630	3422500	1283100	3992600
AT2G44120.1 | Symbols:no symbol available | no full name available | Ribosomal protein L30/L7 family protein | Chr2:18249227-18250402 REVERSE LENGTH=242;AT2G44120.2 | Symbols:no symbol available | no full name available | Ribosomal protein L30/L7 family	AT2G44120.1;AT2G44120.2	AT2G44120.1;AT2G44120.2	2	0.377754	1.03189	20.5298	19.9601	19.977	19.6824	20.7328	20.2346	20.035	20.6581	-	cytosol	cytosol,mitochondrion,nucleus,plastid	1813	14	6	3	46.7	22.3	12.8	27.939	0	84.662	4131100000	14	119	214300000	9989600	581140	13393000	152090	13973000	103790	12352000	665740	17150000	52523	24307000	72015	8589300	0	11303000	20437	11673000	484980	14781000
AT2G34560.1 | Symbols:AtCCP1,CCP1 | conserved in ciliated species and in the land plants 1 | P-loop containing nucleoside triphosphate hydrolases superfamily protein | Chr2:14560266-14562695 FORWARD LENGTH=384;AT2G34560.2 | Symbols:AtCCP1,CCP1 | conserv	AT2G34560.1;AT2G34560.2	AT2G34560.1;AT2G34560.2	2	0.377108	1.48207	19.6983	19.7177	19.6471	19.6026	19.9263	19.846	20.1053	20.2965	-	cytosol	cytosol,mitochondrion,nucleus,peroxisome	1614	8	8	8	20.3	20.3	20.3	42.872	0	26.508	1195400000	23	103	30099000	1754800	321990	338520	245990	2050700	488330	2628400	451400	1681200	60807	215460	0	968660	57854	955440	217120	2155800	99103	2526400
ATCG00120.1 | Symbols:ATPA | ATP synthase subunit alpha | ATP synthase subunit alpha | ChrC:9938-11461 REVERSE LENGTH=507	ATCG00120.1	ATCG00120.1	1	0.375547	1.95963	28.8091	28.6478	28.5998	28.4615	29.1128	28.959	28.9171	29.0315	-	plastid	cytosol,mitochondrion,nucleus,plastid	4646	30	30	29	59	59	57.6	55.328	0	323.31	1809800000000	20	4014	69711000000	2780200000	1175800000	2546700000	934340000	3005800000	1060200000	3317500000	1374200000	3082900000	564400000	4332500000	594610000	2166500000	593690000	4294100000	780830000	3351700000	804990000	3719400000
AT2G05220.2 | Symbols:no symbol available | no full name available | Ribosomal S17 family protein | Chr2:1894757-1895179 REVERSE LENGTH=140;AT2G05220.1 | Symbols:no symbol available | no full name available | Ribosomal S17 family protein | Chr2:1894757	AT2G05220.2;AT2G05220.1;AT3G10610.1;AT2G04390.1	AT2G05220.2;AT2G05220.1;AT3G10610.1;AT2G04390.1	4	0.37535	2.0555	22.1539	22.1733	22.3103	22.3449	22.4733	22.4432	22.7137	22.8536	-	cytosol	cytosol,mitochondrion,nucleus,plastid	1250	10	10	2	64.3	64.3	27.1	15.951	0	55.862	13316000000	4	240	1988700000	81459000	13818000	155020000	7620500	139390000	14357000	119060000	18498000	118390000	8356700	160190000	17475000	80307000	18845000	104380000	11276000	131190000	16678000	141670000
AT3G29360.2 | Symbols:UGD2 | UDP-glucose dehydrogenase 2 | UDP-glucose 6-dehydrogenase family protein | Chr3:11267375-11268817 REVERSE LENGTH=480;AT3G29360.1 | Symbols:UGD2 | UDP-glucose dehydrogenase 2 | UDP-glucose 6-dehydrogenase family protein | Ch	AT3G29360.2;AT3G29360.1;AT1G26570.1;AT3G01010.1	AT3G29360.2;AT3G29360.1	4	0.374282	1.68778	20.719	20.4436	20.6292	20.753	21.1225	20.5347	21.1556	21.2292	-	extracellular	cytosol,endoplasmic reticulum,golgi,vacuole,plastid,nucleus,peroxisome,extracellular	2461	21	21	8	46.2	46.2	19.4	53.172	0	323.31	19089000000	29	559	639520000	35348000	2037000	37163000	954860	42399000	1820100	46827000	2599500	35974000	547900	45002000	272890	23375000	405590	34035000	325030	44660000	596740	61528000
AT3G14310.1 | Symbols:OZS2,ATPME3,PME3 | pectin methylesterase 3,OVERLY ZINC SENSITIVE 2 | pectin methylesterase 3 | Chr3:4772214-4775095 REVERSE LENGTH=592	AT3G14310.1;AT1G53830.1	AT3G14310.1	2	0.373589	0.863651	20.3285	20.4676	19.9086	20.3189	20.5454	20.5748	21.0079	20.3899	-	extracellular	cytosol,endoplasmic reticulum,golgi,vacuole,plastid,nucleus,mitochondrion,extracellular,plasma membrane	2173	20	20	20	37.5	37.5	37.5	64.255	0	323.31	49089000000	30	613	1344000000	77271000	960670	67766000	793900	70024000	1389300	106680000	1091700	84849000	681770	118060000	1175600	34824000	1185000	82046000	507420	96308000	795830	111690000
AT5G42390.1 | Symbols:SPP | stromal processing peptidase | Insulinase (Peptidase family M16) family protein | Chr5:16945308-16952647 FORWARD LENGTH=1265;AT5G42390.2 | Symbols:SPP | stromal processing peptidase | Insulinase (Peptidase family M16) family	AT5G42390.1;AT5G42390.2	AT5G42390.1;AT5G42390.2	2	0.371757	1.42776	20.6852	20.7883	20.7162	20.7351	21.0475	21.0105	21.4597	20.8941	-	plastid	cytosol,mitochondrion,nucleus,plastid	4188	28	28	28	24.6	24.6	24.6	140.61	0	294.15	6578100000	66	245	86800000	4333100	718650	4047900	601830	5407200	690080	5240000	395720	4329800	69034	5155800	146670	2846900	184230	4259000	141830	5035200	260710	5612200
AT4G18030.1 | Symbols:no symbol available | no full name available | S-adenosyl-L-methionine-dependent methyltransferases superfamily protein | Chr4:10012850-10015267 REVERSE LENGTH=621	AT4G18030.1	AT4G18030.1	1	0.369057	0.910266	20.4411	20.1032	20.0223	20.4913	20.8822	20.8015	NA	20.459	-	golgi	cytosol,endoplasmic reticulum,golgi,plastid,nucleus,mitochondrion,extracellular,plasma membrane	3125	12	12	12	24.2	24.2	24.2	70.337	0	30.79	877130000	37	68	20329000	218800	274900	880590	337260	567590	325420	957580	194670	1151200	189690	1496400	554380	363890	392320	802980	371860	1599800	476350	1249700
AT5G12470.1 | Symbols:RER4 | RETICULATA-RELATED 4 | UvrABC system C protein%2C putative (DUF3411) | Chr5:4044950-4047290 REVERSE LENGTH=386	AT5G12470.1	AT5G12470.1	1	0.366775	1.92732	23.0727	22.9943	22.8792	22.807	23.4203	23.3644	23.0979	23.3377	-	plastid	cytosol,plastid,plasma membrane	3801	14	14	14	40.9	40.9	40.9	41.323	0	87.31	14134000000	17	377	724750000	25932000	14432000	29245000	11907000	31602000	10957000	34621000	19788000	30035000	10024000	47161000	10062000	16001000	10695000	38404000	12747000	30580000	12635000	31880000
AT3G02260.2 | Symbols:CRM1,ASA1,BIG,DOC1,TIR3,UMB1,LPR1 | BIG,LOW PHOSPHATE-RESISTANT ROOT 1,DARK OVER-EXPRESSION OF CAB 1,TRANSPORT INHIBITOR RESPONSE 3,UMBRELLA 1,CORYMBOSA1,ATTENUATED SHADE AVOIDANCE 1 | auxin transport protein (BIG) | Chr3:431152-448	AT3G02260.2;AT3G02260.3;AT3G02260.4;AT3G02260.1	AT3G02260.2;AT3G02260.3;AT3G02260.4;AT3G02260.1	4	0.365933	0.937413	19.2227	18.6447	18.8795	19.0481	19.2097	19.6284	19.0287	19.3918	-	nucleus	cytosol,mitochondrion,nucleus	1925	15	15	15	3.5	3.5	3.5	565.6	0	23.264	757650000	258	85	2688500	54909	25171	156410	35228	108030	22074	170090	53803	181260	9479.9	324650	10447	95419	4658	187190	28159	62950	24066	146630
AT3G53430.1 | Symbols:no symbol available | no full name available | Ribosomal protein L11 family protein | Chr3:19809895-19810395 REVERSE LENGTH=166	AT3G53430.1	AT3G53430.1	1	0.365912	1.55935	21.8143	21.8689	22.1793	22.0661	22.5076	22.1381	22.4572	22.2894	-	cytosol	cytosol,endoplasmic reticulum,golgi,nucleus,mitochondrion,extracellular	2640	9	9	1	62	62	9.6	17.97	0	249.02	22630000000	9	250	2480900000	125090000	7732000	144040000	6684000	152850000	10750000	153680000	10884000	170340000	6106400	236320000	4870300	123090000	9401500	167570000	5925400	157400000	6419000	172370000
AT5G36230.1 | Symbols:no symbol available | no full name available | ARM repeat superfamily protein | Chr5:14273519-14276773 FORWARD LENGTH=411;AT5G36230.2 | Symbols:no symbol available | no full name available | ARM repeat superfamily protein | Chr5:1	AT5G36230.1;AT5G36230.2	AT5G36230.1;AT5G36230.2	2	0.365513	1.84574	20.3469	20.211	20.5233	20.3249	20.6342	20.7373	20.726	20.7706	-	cytosol	cytosol,mitochondrion,nucleus,plastid	4117	14	14	8	35	35	22.4	47.215	0	323.31	2342300000	24	183	89566000	3847200	1495900	5279600	1497300	3961200	1345800	4677300	2023000	6443000	570840	7569700	440630	1680100	695110	4114100	802030	3430900	822030	5153200
AT2G46280.2 | Symbols:TIF3I1,TRIP-1,TRIP1 | TGF-beta receptor interacting protein 1 | TGF-beta receptor interacting protein 1 | Chr2:19003656-19005393 REVERSE LENGTH=328;AT2G46280.1 | Symbols:TIF3I1,TRIP-1,TRIP1 | TGF-beta receptor interacting protein 1	AT2G46280.2;AT2G46280.1;AT2G46280.3;AT2G46290.1	AT2G46280.2;AT2G46280.1;AT2G46280.3	4	0.363834	1.06867	21.6845	21.2479	21.4974	21.2996	21.6865	21.9657	21.5781	21.9544	-	cytosol	cytosol,endoplasmic reticulum,golgi,plastid,nucleus,mitochondrion,extracellular,plasma membrane	1856	9	9	9	33.8	33.8	33.8	36.388	0	27.548	2207600000	17	159	110510000	4038300	744370	3830500	1376000	6705900	3397100	5303300	1754300	6311800	71788	7344900	393320	2717800	936690	6302700	893910	5244900	292430	5678000
AT3G25520.1 | Symbols:RPL5A,ATL5,PGY3,OLI5 | ribosomal protein L5,RIBOSOMAL PROTEIN L5 A,PIGGYBACK3,OLIGOCELLULA 5 | ribosomal protein L5 | Chr3:9269573-9271327 REVERSE LENGTH=301;AT3G25520.3 | Symbols:RPL5A,ATL5,PGY3,OLI5 | ribosomal protein L5,RIBOSOM	AT3G25520.1;AT3G25520.3;AT3G25520.2	AT3G25520.1;AT3G25520.3;AT3G25520.2	3	0.363539	1.21231	22.0984	22.0482	21.7886	21.8028	22.0151	22.7155	22.2765	22.1851	-	cytosol	cytosol,mitochondrion,nucleus,endoplasmic reticulum;\cytosol,mitochondrion,nucleus,plastid\""	2376	14	14	4	45.5	45.5	4.7	34.358	0	323.31	23857000000	10	373	1684000000	67946000	3827600	95749000	6318200	82418000	5708900	83215000	6812600	119270000	4678500	148750000	5261600	71227000	5556700	126130000	5062800	112640000	5804000	121500000
AT1G56190.2 | Symbols:no symbol available | no full name available | Phosphoglycerate kinase family protein | Chr1:21028622-21030454 FORWARD LENGTH=405;AT1G56190.1 | Symbols:no symbol available | no full name available | Phosphoglycerate kinase family p	AT1G56190.2;AT1G56190.1	AT1G56190.2;AT1G56190.1	2	0.362958	1.84427	21.4527	21.6085	21.7967	21.8353	21.8961	22.037	22.2303	21.9815	-	cytosol;plastid	cytosol,mitochondrion,nucleus,plastid;\cytosol,mitochondrion,plastid\""	808	34	14	13	87.2	50.9	50.9	42.615	0	323.31	61604000000	26	586	2096100000	106480000	1975000	96791000	2216600	119120000	3361200	121850000	2608800	114820000	674130	177650000	1372400	70808000	2010400	150380000	1736600	123360000	1204000	149790000
AT2G47710.1 | Symbols:no symbol available | no full name available | Adenine nucleotide alpha hydrolases-like superfamily protein | Chr2:19555045-19555956 REVERSE LENGTH=162	AT2G47710.1	AT2G47710.1	1	0.360921	1.23558	20.4152	20.4241	20.2209	20.0855	20.5862	20.6917	21.0413	20.2703	-	cytosol	cytosol,mitochondrion,nucleus	1881	3	3	3	32.7	32.7	32.7	17.301	0	49.684	2610100000	9	94	196080000	11902000	796120	12601000	467090	11889000	345170	15220000	340550	8682900	351700	13828000	365980	7204400	0	13900000	273740	12802000	347740	13756000
AT5G25980.2 | Symbols:BGLU37,TGG2 | BETA GLUCOSIDASE 37,glucoside glucohydrolase 2 | glucoside glucohydrolase 2 | Chr5:9072730-9075477 FORWARD LENGTH=547;AT5G25980.3 | Symbols:BGLU37,TGG2 | BETA GLUCOSIDASE 37,glucoside glucohydrolase 2 | glucoside gluc	AT5G25980.2;AT5G25980.3;AT5G25980.1	AT5G25980.2;AT5G25980.3;AT5G25980.1	3	0.36088	0.94399	22.3353	22.8992	22.3598	22.8343	23.066	23.0119	23.0721	22.7222	-	vacuole	cytosol,endoplasmic reticulum,golgi,vacuole,plastid,extracellular	4056	26	26	22	52.8	52.8	45.7	62.731	0	323.31	194990000000	28	1282	5939900000	320200000	5071700	341710000	4711400	316300000	6192600	393670000	5508500	395210000	3151800	516980000	7204300	204800000	5315000	412950000	3320500	444920000	3340800	546820000
AT1G48630.1 | Symbols:RACK1B,RACK1B_AT | receptor for activated C kinase 1B | receptor for activated C kinase 1B | Chr1:17981977-17983268 REVERSE LENGTH=326	AT1G48630.1	AT1G48630.1	1	0.35995	1.02387	21.1617	21.5619	21.9586	21.9006	21.9663	22.1102	22.0993	21.8467	-	cytosol	cytosol,endoplasmic reticulum,golgi,vacuole,plastid,nucleus,peroxisome,mitochondrion,extracellular	674	17	11	3	42.9	28.8	6.7	35.8	0	38.528	3828500000	20	157	175850000	7218600	2183600	6056900	2251800	9081700	2766200	8214900	2571300	8641900	464010	12592000	933750	4595900	1565100	7194400	1183500	9909700	1594400	9109800
AT2G34470.1 | Symbols:UREG,PSKF109 | urease accessory protein G | urease accessory protein G | Chr2:14530900-14532411 REVERSE LENGTH=275;AT2G34470.2 | Symbols:UREG,PSKF109 | urease accessory protein G | urease accessory protein G | Chr2:14530900-145324	AT2G34470.1;AT2G34470.2	AT2G34470.1;AT2G34470.2	2	0.358086	1.56482	21.7082	21.6431	21.6327	21.5512	21.981	22.3025	21.8101	21.874	-	cytosol	cytosol,plastid,nucleus,mitochondrion,cytoskeleton,extracellular	1611	11	11	11	46.2	46.2	46.2	30.082	0	115.24	1983000000	17	138	98352000	3820900	2036700	4050000	2152000	3649300	1773000	4428100	2521500	4379100	920360	6841500	957420	2243000	1024800	4537300	1271400	4854000	1532200	4624800
AT1G35680.1 | Symbols:RPL21C | chloroplast ribosomal protein L21 | Ribosomal protein L21 | Chr1:13208777-13210246 FORWARD LENGTH=220	AT1G35680.1	AT1G35680.1	1	0.357525	2.06592	20.9772	21.1082	20.9933	20.8226	21.2747	21.4165	21.3519	21.2883	-	plastid	mitochondrion,plastid,nucleus	613	9	9	9	55.5	55.5	55.5	24.038	0	323.31	13215000000	13	229	874550000	42162000	3011100	25344000	2839100	49460000	3165300	50419000	3879600	53506000	841210	69178000	1488800	27728000	2002900	55669000	692400	45952000	2118400	48056000
AT5G26742.2 | Symbols:AtRH3,RH3,emb1138 | embryo defective 1138 | DEAD box RNA helicase (RH3) | Chr5:9285540-9288871 REVERSE LENGTH=748;AT5G26742.1 | Symbols:AtRH3,RH3,emb1138 | embryo defective 1138 | DEAD box RNA helicase (RH3) | Chr5:9285540-9288871	AT5G26742.2;AT5G26742.1;AT5G26742.3	AT5G26742.2;AT5G26742.1;AT5G26742.3	3	0.356726	2.16333	21.2149	21.0313	21.3764	21.2338	21.6145	21.3906	21.6966	21.5817	-	nucleus;plastid	cytosol,endoplasmic reticulum,golgi,plastid,nucleus,mitochondrion,extracellular;\cytosol,mitochondrion,nucleus,plastid\""	4063	28	28	28	36.9	36.9	36.9	81.155	0	323.31	11775000000	37	661	289030000	14048000	2940000	10672000	2041100	17551000	3502200	16304000	3960800	16556000	1123200	17043000	809640	8598700	1319500	14410000	1072000	17664000	1608300	24175000
AT5G17170.1 | Symbols:ENH1 | enhancer of sos3-1 | rubredoxin family protein | Chr5:5649335-5650975 FORWARD LENGTH=271;AT5G17170.2 | Symbols:ENH1 | enhancer of sos3-1 | rubredoxin family protein | Chr5:5649335-5650835 FORWARD LENGTH=224	AT5G17170.1;AT5G17170.2	AT5G17170.1;AT5G17170.2	2	0.355309	1.96937	22.9594	22.8336	22.7763	22.8131	23.3886	23.2731	23.1103	23.0315	-	plastid	mitochondrion,plastid	3908	14	14	14	59	59	59	28.458	0	323.31	11139000000	15	387	395590000	18543000	7526300	14821000	6886500	17012000	8185700	15838000	8741000	17847000	5707000	22635000	4511100	12227000	5329700	16095000	4644400	17145000	6120000	21756000
AT3G08510.4 | Symbols:ATPLC2,PLC2 | phospholipase C 2 | phospholipase C 2 | Chr3:2582626-2585556 REVERSE LENGTH=552;AT3G08510.3 | Symbols:ATPLC2,PLC2 | phospholipase C 2 | phospholipase C 2 | Chr3:2582626-2585556 REVERSE LENGTH=552;AT3G08510.2 | Symbo	AT3G08510.4;AT3G08510.3;AT3G08510.2;AT3G08510.1	AT3G08510.4;AT3G08510.3;AT3G08510.2;AT3G08510.1	4	0.354002	2.07475	20.9941	20.9299	20.8809	20.9136	21.2907	21.2747	21.2039	21.3652	-	mitochondrion;plasma membrane	cytosol,mitochondrion,nucleus,plasma membrane;\cytosol,mitochondrion,plasma membrane,plastid\""	2039	20	20	16	40.9	40.9	32.8	62.477	0	149.57	4026900000	29	240	109160000	4906300	2481400	5647700	1922400	4594600	1966600	5731500	3048700	5667500	1653100	6832400	1462300	1762100	1482000	4163300	1796300	3794600	1593700	3774400
AT3G61440.1 | Symbols:ATCYSC1,ARATH;BSAS3;1,CYSC1 | CYSTEINE SYNTHASE C1,BETA-SUBSTITUTED ALA SYNTHASE 3;1,cysteine synthase C1 | cysteine synthase C1 | Chr3:22735885-22737792 FORWARD LENGTH=368;AT3G61440.4 | Symbols:ATCYSC1,ARATH;BSAS3;1,CYSC1 | CYSTEI	AT3G61440.1;AT3G61440.4;AT3G61440.2;AT3G61440.3	AT3G61440.1;AT3G61440.4;AT3G61440.2	4	0.350879	1.0669	23.3041	23.7204	23.9308	23.8169	24.0435	24.2711	24.0909	23.7702	-	cytosol;mitochondrion	cytosol,mitochondrion,nucleus,plastid;\mitochondrion,plastid\""	2806	17	17	17	51.1	51.1	51.1	39.927	0	323.31	34564000000	18	729	1388800000	62657000	6601800	71688000	7208700	68075000	6123100	78710000	7186900	68835000	623000	121740000	3310100	48499000	3265700	98907000	3651300	82225000	2267900	104760000
AT1G64770.1 | Symbols:NDF2,PnsB2,NDH45 | NAD(P)H DEHYDROGENASE SUBUNIT 45,NDH-dependent cyclic electron flow 1,Photosynthetic NDH subcomplex B 2 | NDH-dependent cyclic electron flow 1 | Chr1:24057549-24059415 FORWARD LENGTH=348;AT1G64770.2 | Symbols:ND	AT1G64770.1;AT1G64770.2;AT1G64770.3	AT1G64770.1;AT1G64770.2;AT1G64770.3	3	0.350174	1.54222	21.8142	21.5076	21.5742	21.6665	22.1737	22.1441	21.8137	21.8316	-	plastid	cytosol,mitochondrion,nucleus,plastid;\cytosol,mitochondrion,nucleus,plastid,golgi\";\"plastid,endoplasmic reticulum,golgi,nucleus,mitochondrion,extracellular\""	899	16	16	16	51.4	51.4	51.4	38.005	0	228.64	5009300000	18	278	229590000	8589700	1344600	9938100	1730100	10579000	2191700	10227000	2397600	14616000	929370	18514000	561350	5018900	692510	8779400	694350	12081000	1074200	19662000
AT1G42970.1 | Symbols:GAPB | glyceraldehyde-3-phosphate dehydrogenase B subunit | glyceraldehyde-3-phosphate dehydrogenase B subunit | Chr1:16127552-16129584 FORWARD LENGTH=447	AT1G42970.1	AT1G42970.1	1	0.344686	1.92682	27.5111	27.5601	27.7945	27.5907	27.9459	27.9166	27.9961	27.9766	-	plastid	cytosol,mitochondrion,plastid	627	32	27	27	75.6	67.6	67.6	47.659	0	323.31	446160000000	28	2509	13105000000	505180000	221690000	501310000	193340000	570330000	196100000	606200000	266650000	628730000	100810000	755300000	129030000	352210000	142230000	707710000	165750000	563250000	136240000	711550000
AT4G29130.1 | Symbols:GIN2,HXK1,ATHXK1 | GLUCOSE INSENSITIVE 2,hexokinase 1,ARABIDOPSIS THALIANA HEXOKINASE 1 | hexokinase 1 | Chr4:14352338-14354865 REVERSE LENGTH=496	AT4G29130.1;AT1G47840.2;AT1G47840.1	AT4G29130.1	3	0.342732	2.08799	21.224	21.0521	21.0215	20.9821	21.5126	21.4219	21.3854	21.3307	-	mitochondrion	cytosol,endoplasmic reticulum,golgi,plastid,mitochondrion,extracellular	3331	16	16	11	40.3	40.3	30.4	53.706	0	188.16	3954300000	22	375	152000000	7658500	2191300	7930300	2078100	6567600	2248900	8093000	2753000	5470600	818580	9862000	1426200	3786700	889660	7206500	1066300	8683500	1869300	14798000
AT1G12900.4 | Symbols:GAPA-2 | glyceraldehyde 3-phosphate dehydrogenase A subunit 2 | glyceraldehyde 3-phosphate dehydrogenase A subunit 2 | Chr1:4392634-4393850 REVERSE LENGTH=350;AT1G12900.3 | Symbols:GAPA-2 | glyceraldehyde 3-phosphate dehydrogenase	AT1G12900.4;AT1G12900.3;AT1G12900.1;AT1G12900.5	AT1G12900.4;AT1G12900.3;AT1G12900.1;AT1G12900.5	4	0.339015	1.68143	27.4786	27.5939	28.0046	27.7282	27.9712	28.0063	28.1285	28.0554	-	cytosol;plastid	cytosol,mitochondrion,nucleus,plastid;\cytosol,mitochondrion,plastid\""	248	33	33	8	75.7	75.7	22	37.667	0	323.31	717050000000	19	2582	30578000000	1425600000	344170000	1406200000	310940000	1578800000	383970000	1667900000	468130000	1532300000	145460000	2006600000	182480000	740220000	215460000	1834600000	252820000	1689600000	181160000	2029800000
atp1arabC |;ATMG01190.1 | Symbols:ATP1 | ATP synthase subunit 1 | ATP synthase subunit 1 | ChrM:302166-303689 REVERSE LENGTH=507	atp1arabC;ATMG01190.1	atp1arabC;ATMG01190.1	2	0.338888	1.92844	27.0804	26.9437	27.0055	27.0021	27.3297	27.4079	27.3042	27.3454	-	mitochondrion	cytosol,mitochondrion,nucleus	4703	30	29	5	60.7	59.4	9.3	55.045	0	323.31	196590000000	27	2008	5948600000	187790000	89489000	197420000	81362000	286560000	88997000	297890000	113070000	262380000	49933000	417330000	53656000	193450000	49870000	321170000	59808000	285100000	68956000	326910000
AT5G50850.1 | Symbols:MAB1 | MACCI-BOU | Transketolase family protein | Chr5:20689671-20692976 FORWARD LENGTH=363	AT5G50850.1	AT5G50850.1	1	0.337755	0.974783	22.1132	22.3702	22.6988	22.4084	22.8594	22.8148	22.5335	22.734	-	mitochondrion	mitochondrion,plastid	4332	12	12	12	46.8	46.8	46.8	39.175	0	323.31	23060000000	16	556	1346900000	57358000	8193800	72838000	7087600	63777000	9205100	76720000	8419900	65880000	696070	111980000	3568000	44262000	2333600	90750000	2111200	73737000	3026200	88276000
AT5G22800.1 | Symbols:EMB263,EMB1030,EMB86 | EMBRYO DEFECTIVE 263,EMBRYO DEFECTIVE 1030,EMBRYO DEFECTIVE 86 | Alanyl-tRNA synthetase%2C class IIc | Chr5:7616221-7619961 REVERSE LENGTH=978;AT5G22800.2 | Symbols:EMB263,EMB1030,EMB86 | EMBRYO DEFECTIVE 263	AT5G22800.1;AT5G22800.2	AT5G22800.1;AT5G22800.2	2	0.335947	0.674301	22.2945	22.4563	22.386	22.1852	22.9885	21.9916	22.7898	22.8959	-	plastid	cytosol,mitochondrion,nucleus,plastid	4007	48	48	48	56.1	56.1	56.1	107.83	0	323.31	20860000000	64	1033	283020000	13625000	2976600	12918000	541590	15931000	1572100	16669000	1870900	16549000	309210	18931000	651720	9439200	418800	18150000	445490	16458000	545840	21871000
AT3G24830.1 | Symbols:no symbol available | no full name available | Ribosomal protein L13 family protein | Chr3:9064613-9065871 FORWARD LENGTH=206	AT3G24830.1	AT3G24830.1	1	0.334752	0.762512	20.2119	20.2431	19.812	19.7715	20.1724	20.23	20.199	20.776	-	cytosol	cytosol,mitochondrion,nucleus,plastid	2370	14	14	6	53.4	53.4	24.8	23.459	0	32.358	13883000000	11	209	1215300000	55362000	964440	77618000	1333900	77728000	1409500	74497000	1300300	91392000	776330	108220000	366780	54478000	1118600	90420000	531130	82954000	724860	97127000
AT4G34740.1 | Symbols:DOV1,ASE2,ATPURF2,ATASE2,CIA1 | CHLOROPLAST IMPORT APPARATUS 1,DIFFERENTIAL DEVELOPMENT OF VASCULAR ASSOCIATED CELLS,GLN phosphoribosyl pyrophosphate amidotransferase 2 | GLN phosphoribosyl pyrophosphate amidotransferase 2 | Chr4:16	AT4G34740.1;AT2G16570.1	AT4G34740.1;AT2G16570.1	2	0.331836	1.19158	19.6513	19.2767	19.6171	19.5495	19.8203	20.0403	19.8262	19.7351	-	plastid	cytosol,mitochondrion,extracellular,plastid;\cytosol,mitochondrion,plastid\""	3468	10	10	10	20.9	20.9	20.9	61.03	0	151.33	3427300000	28	201	112290000	5475700	376780	6494200	312070	6739800	364110	6797500	414220	5959800	138350	8386700	102600	4101100	119520	7618600	138090	8157200	180470	9617600
AT2G43950.1 | Symbols:ATOEP37,OEP37 | chloroplast outer envelope protein 37,ARABIDOPSIS CHLOROPLAST OUTER ENVELOPE PROTEIN 37 | chloroplast outer envelope protein 37 | Chr2:18200553-18202644 REVERSE LENGTH=343;AT2G43950.2 | Symbols:ATOEP37,OEP37 | chlor	AT2G43950.1;AT2G43950.2	AT2G43950.1;AT2G43950.2	2	0.330576	1.54428	20.4043	20.347	20.1914	20.1981	20.6817	20.5017	20.4919	20.7877	-	plastid	cytosol,mitochondrion,nucleus,plastid	1806	9	9	9	32.1	32.1	32.1	38.835	0	22.29	840560000	17	70	43356000	1743700	1235900	1129900	1113800	1354900	848110	2194400	1881000	1513300	786030	4235400	593290	273150	531530	387690	322520	1639700	1087300	987230
AT2G39730.1 | Symbols:RCA | rubisco activase | rubisco activase | Chr2:16570951-16573345 REVERSE LENGTH=474;AT2G39730.3 | Symbols:RCA | rubisco activase | rubisco activase | Chr2:16571174-16573345 REVERSE LENGTH=441	AT2G39730.1;AT2G39730.3	AT2G39730.1;AT2G39730.3	2	0.328516	1.93957	29.9987	29.984	30.0081	29.9773	30.3339	30.2925	30.2572	30.3986	-	plastid	cytosol,mitochondrion,plastid	1720	42	42	2	80	80	7.6	51.981	0	323.31	2399400000000	21	7854	65513000000	2380000000	1288100000	2319100000	1369700000	2428300000	1668000000	2882000000	1978100000	2792900000	784270000	3470400000	529710000	1884700000	814100000	3206600000	885110000	2750100000	1081000000	3105600000
AT3G14840.2 | Symbols:LIK1 | LysM RLK1-interacting kinase 1 | Leucine-rich repeat transmembrane protein kinase | Chr3:4988271-4993891 FORWARD LENGTH=1020	AT3G14840.2;AT3G14840.1;AT1G53420.1	AT3G14840.2	3	0.328397	0.790513	19.6033	19.3073	19.7848	19.6357	20.1192	20.1939	19.6757	19.6559	-	plasma membrane	cytosol,endoplasmic reticulum,golgi,vacuole,nucleus,mitochondrion,extracellular,plasma membrane	2180	15	15	14	18.4	18.4	17.3	112.28	0	61.699	1409400000	52	147	20523000	485140	417830	1099500	472690	584010	196970	819060	433010	604190	56778	3186500	402730	333900	232540	1480500	310950	858010	322500	583220
AT1G07890.8 | Symbols:MEE6,ATAPX01,ATAPX1,CS1,APX1 | ascorbate peroxidase 1,maternal effect embryo arrest 6 | ascorbate peroxidase 1 | Chr1:2438005-2439435 FORWARD LENGTH=250;AT1G07890.7 | Symbols:MEE6,ATAPX01,ATAPX1,CS1,APX1 | ascorbate peroxidase 1,ma	AT1G07890.8;AT1G07890.7;AT1G07890.5;AT1G07890.4;AT1G07890.3;AT1G07890.2;AT1G07890.1;AT1G07890.6	AT1G07890.8;AT1G07890.7;AT1G07890.5;AT1G07890.4;AT1G07890.3;AT1G07890.2;AT1G07890.1;AT1G07890.6	8	0.326806	0.935591	21.7023	21.904	21.6341	21.9223	22.3067	22.3107	22.1621	21.6906	-	cytosol	cytosol,mitochondrion,nucleus,plastid,peroxisome	137	19	19	18	82	82	76.8	27.561	0	323.31	102120000000	14	765	3793900000	206090000	1167500	259240000	1789400	204250000	2180100	228580000	1536700	217350000	1695500	355640000	1862400	140640000	1526700	242100000	1244400	244610000	1437600	313490000
AT4G13500.1 | Symbols:no symbol available | no full name available | transmembrane protein | Chr4:7856987-7857874 REVERSE LENGTH=125	AT4G13500.1	AT4G13500.1	1	0.326706	1.31105	23.5836	23.218	23.3546	23.2971	23.5581	23.5727	23.8731	23.7562	-	plastid	mitochondrion,plastid,nucleus,extracellular	3023	5	5	1	51.2	51.2	11.2	13.817	0	57.242	9516700000	5	164	1338500000	67131000	6587600	96233000	5826800	95961000	7855300	94197000	8346600	31955000	7741300	35052000	6599500	57947000	6806600	131590000	5620300	83986000	7384900	101300000
AT3G44890.1 | Symbols:RPL9 | ribosomal protein L9 | ribosomal protein L9 | Chr3:16386505-16387963 FORWARD LENGTH=197	AT3G44890.1	AT3G44890.1	1	0.324333	1.0151	21.5557	21.5315	21.0987	21.1555	21.6072	21.5353	21.7329	21.7634	-	plastid	mitochondrion,plastid,nucleus	2487	13	13	13	55.3	55.3	55.3	22.134	0	323.31	40238000000	11	476	3013900000	120090000	5971900	126320000	5858400	185170000	5758700	164330000	8020600	182040000	6805100	208370000	5892000	95680000	7615300	171090000	8581900	161990000	6014400	209730000
AT3G47070.1 | Symbols:no symbol available | no full name available | thylakoid soluble phosphoprotein | Chr3:17337205-17337507 REVERSE LENGTH=100	AT3G47070.1	AT3G47070.1	1	0.324196	1.65234	23.1564	22.9669	23.08	23.2163	23.3643	23.2943	23.6125	23.4453	-	plastid	cytosol,endoplasmic reticulum,golgi,plastid,nucleus,mitochondrion,extracellular,plasma membrane	2521	6	6	6	48	48	48	10.53	0	267.52	21220000000	8	326	2317500000	81640000	14659000	89390000	14853000	171690000	16122000	94723000	19925000	94760000	12213000	171520000	9064100	93215000	15396000	172060000	13259000	100490000	14555000	148920000
AT5G20720.4 | Symbols:ATCPN21,CPN20,CPN21,CHCPN10,CPN10 | chaperonin 20,CHLOROPLAST CHAPERONIN 10 | chaperonin 20 | Chr5:7015015-7016354 FORWARD LENGTH=253;AT5G20720.3 | Symbols:ATCPN21,CPN20,CPN21,CHCPN10,CPN10 | chaperonin 20,CHLOROPLAST CHAPERONIN 10	AT5G20720.4;AT5G20720.3;AT5G20720.2;AT5G20720.1	AT5G20720.4;AT5G20720.3;AT5G20720.2;AT5G20720.1	4	0.322973	0.703414	21.9246	22.207	21.5862	21.8086	21.9697	22.2102	22.6619	21.9765	-	plastid	mitochondrion,plastid	3977	16	16	16	62.5	62.5	62.5	26.802	0	323.31	114290000000	15	762	5355400000	285730000	4543200	240350000	5094100	284890000	7829200	301810000	6704800	321250000	2966500	404980000	2631700	190070000	5513500	283110000	3028400	302960000	4092800	348860000
AT2G32920.1 | Symbols:PDIL2-3,PDI9,ATPDIL2-3,ATPDI9 | ARABIDOPSIS THALIANA PROTEIN DISULFIDE ISOMERASE 9,PDI-like 2-3,PROTEIN DISULFIDE ISOMERASE 9 | PDI-like 2-3 | Chr2:13962502-13965406 REVERSE LENGTH=440	AT2G32920.1	AT2G32920.1	1	0.322917	0.809757	20.1757	19.9783	20.0978	20.4749	20.5155	20.8292	20.4234	20.2503	-	endoplasmic reticulum	cytosol,endoplasmic reticulum,golgi,plastid,mitochondrion,extracellular	1584	10	10	10	32	32	32	47.754	0	76.233	2967100000	18	150	133940000	7375000	722750	8041200	1070400	6765400	1204300	8446800	1017200	5549300	383710	12911000	1245400	4138100	718440	8359200	842730	9071100	923940	9370100
AT1G68830.1 | Symbols:STN7 | STT7 homolog STN7 | Serine/Threonine kinase domain protein | Chr1:25872654-25875473 REVERSE LENGTH=562	AT1G68830.1	AT1G68830.1	1	0.321303	1.39195	21.5693	21.5908	21.6656	21.3274	21.9483	21.7963	21.7714	21.9222	-	plastid	mitochondrion,plastid,plasma membrane	970	13	13	13	24.2	24.2	24.2	63.251	0	84.949	3523300000	26	264	103550000	4819200	1866400	4407800	884200	3356500	1240300	5418000	2155800	4239700	651010	9996100	669130	2852100	676970	6782900	924780	5105800	1372000	4987300
AT2G20270.1 | Symbols:no symbol available | no full name available | Thioredoxin superfamily protein | Chr2:8738001-8739617 REVERSE LENGTH=179;AT2G20270.2 | Symbols:no symbol available | no full name available | Thioredoxin superfamily protein | Chr2:8	AT2G20270.1;AT2G20270.2	AT2G20270.1;AT2G20270.2	2	0.320502	0.860275	20.6245	20.6987	20.4606	20.9985	20.8905	21.3882	21.0184	20.7673	-	plastid	cytosol,mitochondrion,nucleus,plasma membrane,plastid;\cytosol,vacuole,plastid,mitochondrion,extracellular,plasma membrane\""	1350	5	5	5	43.6	43.6	43.6	19.125	0	273.28	2354600000	9	129	139730000	5157900	3476800	5918500	4079000	4962900	3694100	5168100	3230200	3701100	2403600	6619100	2266200	3914300	2360100	4900900	2242800	4864600	3348400	8222700
AT2G34420.1 | Symbols:LHCB1.5,LHB1B2 | PHOTOSYSTEM II LIGHT HARVESTING COMPLEX GENE 1.5,photosystem II light harvesting complex gene B1B2 | photosystem II light harvesting complex protein B1B2 | Chr2:14522716-14523513 REVERSE LENGTH=265	AT2G34420.1	AT2G34420.1	1	0.319308	0.734796	27.4386	27.2318	27.4956	27.2807	28.0595	28.0521	27.305	27.3073	-	plastid	cytosol,mitochondrion,plastid	1608	11	11	1	83.4	83.4	4.2	28.054	0	323.31	240170000000	8	917	19413000000	741720000	393770000	987710000	450400000	506940000	340350000	470180000	419440000	603370000	218060000	1260700000	287350000	328280000	218390000	451520000	156890000	941570000	479680000	1775900000
AT5G47030.1 | Symbols:no symbol available | no full name available | ATPase%2C F1 complex%2C delta/epsilon subunit | Chr5:19090384-19092034 FORWARD LENGTH=203	AT5G47030.1	AT5G47030.1	1	0.318993	0.837916	22.6448	22.4778	22.1224	22.2169	22.3666	23.0567	22.7547	22.5599	-	mitochondrion	mitochondrion,plastid,nucleus	4266	7	7	7	44.3	44.3	44.3	21.547	0	35.464	3225800000	10	140	281790000	9336200	5375600	7292600	6358300	10182000	6758600	12872000	7477700	9742500	5531200	13064000	4268800	7915600	4516200	12556000	4997600	11006000	6372300	12680000
AT3G54470.1 | Symbols:no symbol available | no full name available | uridine 5-monophosphate synthase / UMP synthase (PYRE-F) (UMPS) | Chr3:20168285-20170245 REVERSE LENGTH=476	AT3G54470.1;AT1G12775.1	AT3G54470.1	2	0.318286	1.12821	18.8883	18.9474	19.1407	18.92	19.634	19.1353	19.23	19.1703	-	cytosol	cytosol,endoplasmic reticulum,golgi,plastid,mitochondrion,extracellular	2667	19	19	19	49.4	49.4	49.4	51.85	0	323.31	4142700000	23	222	158940000	10728000	371490	7889500	239010	9204500	346010	8332300	471710	10943000	97515	13229000	63297	4538700	73096	8454800	119520	10190000	131600	12451000
AT3G09200.1 | Symbols:no symbol available | no full name available | Ribosomal protein L10 family protein | Chr3:2823364-2825020 REVERSE LENGTH=320;AT3G09200.2 | Symbols:no symbol available | no full name available | Ribosomal protein L10 family protein	AT3G09200.1;AT3G09200.2;AT2G40010.1	AT3G09200.1;AT3G09200.2;AT2G40010.1	3	0.315526	1.14514	20.846	21.0133	21.1777	20.8288	21.3701	21.219	21.144	21.3948	-	cytosol	cytosol,endoplasmic reticulum,golgi,plastid,nucleus,mitochondrion,extracellular;\cytosol,mitochondrion,nucleus\""	2055	11	11	2	59.4	59.4	12.5	34.133	0	323.31	26007000000	9	314	2293200000	125280000	2167100	162620000	2407700	140410000	2361700	154320000	3010300	153020000	1794200	209270000	2097000	108600000	2846700	160730000	1492100	173110000	1781800	178830000
AT5G67500.3 | Symbols:VDAC2,ATVDAC2 | ARABIDOPSIS THALIANA VOLTAGE DEPENDENT ANION CHANNEL 2,voltage dependent anion channel 2 | voltage dependent anion channel 2 | Chr5:26935223-26937123 FORWARD LENGTH=276;AT5G67500.2 | Symbols:VDAC2,ATVDAC2 | ARABIDOP	AT5G67500.3;AT5G67500.2;AT5G67500.1	AT5G67500.3;AT5G67500.2;AT5G67500.1	3	0.310856	0.894705	20.0471	19.8752	20.2302	19.8953	20.3898	20.6933	20.1682	20.0401	-	mitochondrion	cytosol,endoplasmic reticulum,golgi,nucleus,mitochondrion,extracellular;\cytosol,mitochondrion,nucleus,extracellular\""	4640	12	12	12	50.4	50.4	50.4	29.594	0	84.72	2601900000	17	166	131640000	7082700	926110	8257100	908390	5189500	710740	5916000	525230	4107300	522020	13874000	859870	3289200	503730	4236300	238090	7370700	1002500	12444000
AT5G42570.1 | Symbols:no symbol available | no full name available | B-cell receptor-associated 31-like protein | Chr5:17021459-17022497 REVERSE LENGTH=218	AT5G42570.1	AT5G42570.1	1	0.308405	1.25837	20.2282	19.9506	20.0625	19.6457	20.3184	20.1282	20.3982	20.2759	-	endoplasmic reticulum	cytosol,endoplasmic reticulum,golgi,plastid,mitochondrion,extracellular,plasma membrane	4190	6	6	6	25.7	25.7	25.7	24.564	0	19.331	1114100000	12	90	81974000	2875800	1104200	3169200	570370	2881600	1052000	3670700	450910	2920800	227150	8294400	486850	1939000	625160	4579900	412870	4177400	782990	3354600
AT2G21170.1 | Symbols:TIM,PDTPI | triosephosphate isomerase,PLASTID ISOFORM TRIOSE PHOSPHATE ISOMERASE | triosephosphate isomerase | Chr2:9071047-9073106 REVERSE LENGTH=315;AT2G21170.3 | Symbols:TIM,PDTPI | triosephosphate isomerase,PLASTID ISOFORM TRIO	AT2G21170.1;AT2G21170.3;AT2G21170.2	AT2G21170.1;AT2G21170.3;AT2G21170.2	3	0.305498	0.578628	19.6836	20.0807	19.6455	19.8612	19.8864	19.7883	20.7346	20.0836	-	plastid	cytosol,mitochondrion,plastid	1375	19	19	18	68.9	68.9	66.3	33.345	0	323.31	56974000000	17	624	2799900000	151600000	1253200	147290000	994530	162250000	2367100	187110000	1850500	175410000	269530	211170000	405140	76054000	850910	164610000	546820	184960000	527400	213060000
AT2G23670.1 | Symbols:YCF37 | homolog of Synechocystis YCF37 | homolog of Synechocystis YCF37 | Chr2:10063307-10063810 REVERSE LENGTH=167	AT2G23670.1	AT2G23670.1	1	0.304167	1.50398	22.6185	22.5222	22.4674	22.3772	22.8543	22.6482	22.8163	22.8832	-	plastid	mitochondrion,plastid,cytoskeleton,nucleus	1421	4	4	4	15.6	15.6	15.6	17.078	0	171.18	9827300000	9	186	878740000	42547000	9250900	38299000	7647600	64528000	9598200	48827000	12359000	25170000	7087500	38377000	4786200	20773000	7921500	49063000	8431200	37094000	8850000	88256000
AT1G59610.1 | Symbols:DL3,DRP2B,ADL3,CF1 | Dynamin related protein 2B,dynamin-like 3 | dynamin-like 3 | Chr1:21893413-21900780 FORWARD LENGTH=920	AT1G59610.1	AT1G59610.1	1	0.303708	0.689581	18.4918	18.4903	19.392	18.8418	19.2521	NA	19.3856	18.999	-	plasma membrane	cytosol,mitochondrion,nucleus,plastid	827	24	24	12	32.6	32.6	17.9	100.23	0	109.64	2592300000	56	208	43710000	1335000	80004	2971700	64367	2271600	133950	1998700	82581	2033900	12841	5957000	103080	1283300	102110	3111500	37445	2711600	22136	3381600
AT1G24510.1 | Symbols:no symbol available | no full name available | TCP-1/cpn60 chaperonin family protein | Chr1:8685504-8688101 REVERSE LENGTH=535;AT1G24510.2 | Symbols:no symbol available | no full name available | TCP-1/cpn60 chaperonin family prote	AT1G24510.1;AT1G24510.2;AT1G24510.3;AT1G67760.1	AT1G24510.1;AT1G24510.2;AT1G24510.3	4	0.295084	1.36046	19.6752	19.7562	19.5677	19.7006	19.8791	19.8268	20.0118	20.1623	-	cytosol	cytosol,endoplasmic reticulum,golgi,nucleus,mitochondrion,extracellular;\cytosol,mitochondrion,nucleus,golgi\""	464	19	19	19	42.2	42.2	42.2	59.384	0	253.47	7156800000	30	253	172980000	7690800	536720	8623000	685880	8470900	713920	10746000	809910	10228000	133570	15857000	169050	4740000	412690	9660600	172500	9980500	284090	12117000
ATCG00500.1 | Symbols:ACCD | acetyl-CoA carboxylase carboxyl transferase subunit beta | acetyl-CoA carboxylase carboxyl transferase subunit beta | ChrC:57075-58541 FORWARD LENGTH=488	ATCG00500.1	ATCG00500.1	1	0.294332	1.81527	22.168	22.2106	22.2814	22.0994	22.4192	22.5739	22.5553	22.3883	-	plastid	cytosol,mitochondrion,nucleus,plasma membrane,plastid	4666	25	25	25	45.3	45.3	45.3	55.609	0	174.72	11561000000	25	419	412960000	16393000	6538300	14233000	5401200	19093000	6770700	21531000	7023400	21539000	2201700	27553000	2224000	11740000	2043200	20210000	3569500	21769000	4799300	21952000
AT5G03880.1 | Symbols:no symbol available | no full name available | Thioredoxin family protein | Chr5:1038674-1041453 REVERSE LENGTH=339	AT5G03880.1	AT5G03880.1	1	0.293171	1.68677	22.7361	22.7427	22.66	22.6265	22.9986	23.1606	22.8505	22.9284	-	plastid	mitochondrion,plastid,nucleus	3636	12	12	12	54	54	54	37.04	0	316.96	12325000000	16	340	378960000	20197000	3854800	13523000	3420100	21483000	3437700	17221000	4894700	25142000	2471700	22996000	1107700	12792000	3196700	25893000	3163300	13657000	3074400	28911000
AT1G79560.1 | Symbols:EMB1047,FTSH12,EMB36,EMB156 | FTSH protease 12,EMBRYO DEFECTIVE 36,EMBRYO DEFECTIVE 156,EMBRYO DEFECTIVE 1047 | FTSH protease 12 | Chr1:29926976-29932308 FORWARD LENGTH=1008;AT1G79560.2 | Symbols:EMB1047,FTSH12,EMB36,EMB156 | FTSH	AT1G79560.1;AT1G79560.2;AT1G79560.3	AT1G79560.1;AT1G79560.2;AT1G79560.3	3	0.29302	1.4983	19.7854	19.6849	19.5116	19.8368	20.1099	19.8873	20.0013	19.9922	-	plastid	cytosol,mitochondrion,nucleus,plastid	1165	23	23	23	27.5	27.5	27.5	115.1	0	48.845	1303000000	53	138	20261000	587550	198290	571470	172130	1124500	303520	1027300	223500	1488000	113600	951610	32742	241970	89424	1193200	86303	716210	97062	894310
AT3G22230.1 | Symbols:no symbol available | no full name available | Ribosomal L27e protein family | Chr3:7844136-7844543 REVERSE LENGTH=135	AT3G22230.1;AT2G32220.1	AT3G22230.1	2	0.29235	0.784514	19.6486	19.9526	19.6811	18.946	19.7484	19.7736	20.2471	19.6285	-	cytosol	cytosol,mitochondrion,plasma membrane,plastid	2330	6	6	3	34.1	34.1	14.1	15.614	0	14.894	6390600000	6	174	897870000	52318000	993840	66388000	1146700	61203000	1953100	60879000	1581900	60229000	999690	70221000	742000	51249000	1429700	74170000	848770	66654000	1123100	52647000
AT4G12980.1 | Symbols:no symbol available | no full name available | Auxin-responsive family protein | Chr4:7589670-7591074 REVERSE LENGTH=394	AT4G12980.1	AT4G12980.1	1	0.291759	0.997476	19.0773	18.9722	18.6437	18.9315	19.1448	19.2375	19.3726	19.0367	-	plasma membrane	plastid,endoplasmic reticulum,golgi,mitochondrion,extracellular,plasma membrane	3013	3	3	3	8.9	8.9	8.9	42.228	0	13.083	278340000	16	82	17396000	512100	276460	663690	250260	846400	238570	684110	463530	1769000	186930	617290	69297	373920	151800	673840	258770	1013700	314900	715540
AT4G23630.2 | Symbols:BTI1,RTNLB1 | VIRB2-interacting protein 1,Reticulan like protein B1 | VIRB2-interacting protein 1 | Chr4:12318070-12319574 FORWARD LENGTH=275;AT4G23630.1 | Symbols:BTI1,RTNLB1 | VIRB2-interacting protein 1,Reticulan like protein B1	AT4G23630.2;AT4G23630.1	AT4G23630.2;AT4G23630.1	2	0.290298	0.594647	20.2563	20.0674	20.4563	19.5986	20.235	20.793	20.1637	20.348	-	plasma membrane	cytosol,endoplasmic reticulum,golgi,plastid,nucleus,extracellular,plasma membrane	3212	6	6	3	20.4	20.4	12.4	30.528	0	14.567	1767500000	8	83	152930000	5696800	956690	5963400	995600	8896900	1480300	8126300	2182800	13005000	533060	14874000	2752900	5134400	932950	12459000	1332300	6413000	1050100	9179100
AT5G21274.1 | Symbols:ACAM-6,CAM6 | calmodulin 6 | calmodulin 6 | Chr5:7214740-7215950 REVERSE LENGTH=149;AT3G56800.1 | Symbols:ACAM-3,CAM3 | CALMODULIN 3,calmodulin 3 | calmodulin 3 | Chr3:21034981-21035920 REVERSE LENGTH=149;AT3G43810.1 | Symbols:ZB	AT5G21274.1;AT3G56800.1;AT3G43810.1;AT2G41110.1;AT2G27030.1;AT2G27030.3;AT3G43810.2;AT2G41110.2;AT3G43810.4;AT3G43810.3	AT5G21274.1;AT3G56800.1;AT3G43810.1;AT2G41110.1;AT2G27030.1;AT2G27030.3;AT3G43810.2;AT2G41110.2	10	0.28999	0.762179	21.1345	20.9596	20.8036	20.881	21.024	21.2379	21.6613	21.0155	-	cytosol,plasma membrane;cytosol;plasma membrane	cytosol,endoplasmic reticulum,golgi,vacuole,nucleus,mitochondrion,extracellular,plasma membrane;\cytosol,mitochondrion,nucleus,plasma membrane\";\"cytosol,mitochondrion,nucleus,plasma membrane,endoplasmic reticulum\";\"cytosol,mitochondrion,vacuole,nucleus,plasma membrane\""	3989	10	10	3	82.6	82.6	40.9	16.833	0	265.38	5876800000	9	249	640290000	8143400	5939500	25828000	6676100	57428000	8684800	11820000	7646500	17782000	3680900	12219000	4993600	17951000	6390600	14170000	4301000	7953000	4588400	93761000
AT5G67360.1 | Symbols:ARA12,SBT1.7 | Subtilisin-like Serine protease 1.7 | Subtilase family protein | Chr5:26872192-26874465 REVERSE LENGTH=757	AT5G67360.1	AT5G67360.1	1	0.289926	0.745032	20.5511	20.4931	21.1691	20.3323	21.288	20.9192	20.8997	20.5984	-	extracellular	plastid,endoplasmic reticulum,golgi,mitochondrion,extracellular,plasma membrane	4636	19	19	18	44.3	44.3	42.8	79.414	0	323.31	7911300000	30	372	211360000	12094000	854170	14891000	731780	9648600	623630	12019000	698370	11898000	506300	15949000	935030	6635700	714370	11632000	898820	14665000	382360	18548000
AT4G31490.3 | Symbols:no symbol available | no full name available | Coatomer%2C beta subunit | Chr4:15269460-15272693 FORWARD LENGTH=948;AT4G31490.2 | Symbols:no symbol available | no full name available | Coatomer%2C beta subunit | Chr4:15269460-1527	AT4G31490.3;AT4G31490.2;AT4G31490.1	AT4G31490.3;AT4G31490.2;AT4G31490.1	3	0.286936	1.1157	25.4259	25.2274	25.4701	25.4321	25.6461	25.8756	25.5215	25.66	-	cytosol	cytosol,mitochondrion,nucleus,golgi	3387	35	35	3	40.3	40.3	4.5	106.08	0	323.31	15154000000	42	642	227870000	7576300	5478300	8754000	6326400	8450200	5773000	10003000	5395400	10512000	3442400	16768000	2654800	3929100	4102600	9414600	4443300	9771100	4009700	10140000
AT3G15360.1 | Symbols:ATM4,TRX-M4,ATHM4 | ARABIDOPSIS THIOREDOXIN M-TYPE 4,thioredoxin M-type 4 | thioredoxin M-type 4 | Chr3:5188448-5189457 FORWARD LENGTH=193	AT3G15360.1	AT3G15360.1	1	0.285899	0.666551	22.9456	23.2338	23.2552	23.6574	23.7426	23.3947	23.7318	23.3665	-	plastid	mitochondrion,plastid,nucleus	2195	6	6	6	32.6	32.6	32.6	21.172	0	252.75	9238700000	9	294	892950000	20478000	19369000	25921000	15273000	51179000	24273000	27043000	19997000	28075000	17596000	26848000	15920000	26789000	16794000	28197000	13049000	25380000	18365000	105430000
AT1G73990.1 | Symbols:SPPA1,SPPA | signal peptide peptidase | signal peptide peptidase | Chr1:27824465-27828807 FORWARD LENGTH=677;AT1G73990.2 | Symbols:SPPA1,SPPA | signal peptide peptidase | signal peptide peptidase | Chr1:27824465-27828380 FORWARD L	AT1G73990.1;AT1G73990.2	AT1G73990.1;AT1G73990.2	2	0.285545	0.605124	19.6041	19.1879	19.3351	19.7294	20.21	19.9755	19.4176	19.3956	-	plastid	cytosol,mitochondrion,plastid	1052	10	10	10	20.2	20.2	20.2	75.094	0	36.317	1992300000	37	124	38240000	1773000	509500	2493200	242410	1845500	270770	2108500	317400	2086700	59468	2579400	143170	929910	96636	1556600	44682	1791600	160530	2829900
AT3G54890.4 | Symbols:LHCA1 | photosystem I light harvesting complex gene 1 | chlorophyll a-b binding protein 6 | Chr3:20339881-20340922 REVERSE LENGTH=213;AT3G54890.1 | Symbols:LHCA1 | photosystem I light harvesting complex gene 1 | chlorophyll a-b bin	AT3G54890.4;AT3G54890.1;AT3G54890.3;AT3G54890.2	AT3G54890.4;AT3G54890.1;AT3G54890.3;AT3G54890.2	4	0.282172	1.0001	24.8151	25.0485	24.8674	24.8562	25.1076	25.735	24.9578	24.9155	-	plastid	cytosol,mitochondrion,plasma membrane,plastid;\cytosol,mitochondrion,plastid\";\"mitochondrion,plastid,extracellular,plasma membrane\";\"mitochondrion,plastid,plasma membrane\""	2675	5	5	5	33.8	33.8	33.8	23.262	0	323.31	68409000000	8	413	2677700000	98575000	28595000	130440000	34872000	112630000	23260000	87372000	32215000	161720000	15361000	346130000	16045000	71860000	10221000	86791000	12478000	133410000	26762000	285630000
AT3G11710.1 | Symbols:ATKRS-1 | lysyl-tRNA synthetase 1 | lysyl-tRNA synthetase 1 | Chr3:3702359-3705613 REVERSE LENGTH=626	AT3G11710.1	AT3G11710.1	1	0.282152	0.782839	20.2299	19.9135	20.2669	20.3826	20.6605	20.6714	20.283	20.3066	-	cytosol	cytosol,mitochondrion,nucleus,plastid	2113	26	26	26	46.3	46.3	46.3	70.887	0	252.88	11481000000	33	525	213900000	9370200	972560	8990500	675980	10376000	765760	15181000	1036400	17209000	199360	25093000	280610	5524100	315640	11018000	294080	10045000	442490	13008000
AT1G62180.1 | Symbols:APSR,PRH43,PRH,ATAPR2,APR2 | ADENOSINE-5-PHOSPHOSULFATE REDUCTASE,3-PHOSPHOADENOSINE-5-PHOSPHOSULFATE (PAPS) REDUCTASE HOMOLOG 43,5adenylylphosphosulfate reductase 2 | 5adenylylphosphosulfate reductase 2 | Chr1:22975794-2297746	AT1G62180.1;AT1G62180.2	AT1G62180.1;AT1G62180.2	2	0.281101	0.759915	19.6507	19.6603	19.1894	19.5328	19.8709	19.4214	19.8831	19.9822	-	plastid	cytosol,mitochondrion,plastid	857	14	14	11	37.7	37.7	30.8	50.655	0	323.31	4825400000	27	272	130050000	5389900	242400	2599000	151820	5892000	391870	10415000	381280	10101000	219800	5125100	0	2867700	147840	7276800	126330	9078300	262100	10843000
AT5G51545.1 | Symbols:LPA2 | low psii accumulation2 | low psii accumulation2 | Chr5:20936434-20937243 FORWARD LENGTH=185	AT5G51545.1	AT5G51545.1	1	0.277712	0.218906	21.4008	18.4655	21.4653	21.399	20.9079	20.5972	21.2799	21.0564	-	plastid	mitochondrion,plastid,nucleus	4345	5	5	5	37.8	37.8	37.8	20.213	0	116.98	1936800000	7	120	266790000	14954000	1284600	9093300	1243000	10471000	2865800	14861000	1630200	15422000	2595500	23601000	1645500	9231400	1555700	23037000	2526800	10814000	1857900	14204000
AT2G43030.1 | Symbols:no symbol available | no full name available | Ribosomal protein L3 family protein | Chr2:17894898-17895713 FORWARD LENGTH=271	AT2G43030.1	AT2G43030.1	1	0.276534	1.26149	22.3557	22.397	22.4844	22.6363	22.6683	22.7779	22.9037	22.6296	-	plastid	cytosol,mitochondrion,plasma membrane,plastid	1781	15	15	15	50.6	50.6	50.6	29.363	0	323.31	45080000000	17	509	2357100000	108410000	5925200	101170000	5618900	131680000	8414500	140820000	8653400	117060000	3708100	161360000	2983000	75579000	4898700	159120000	3085200	128300000	5419100	135630000
AT3G52180.1 | Symbols:ATPTPKIS1,SEX4,ATSEX4,DSP4 | STARCH-EXCESS 4,DUAL-SPECIFICITY PROTEIN PHOSPHATASE 4 | dual specificity protein phosphatase (DsPTP1) family protein | Chr3:19349884-19353459 REVERSE LENGTH=379;AT3G52180.4 | Symbols:ATPTPKIS1,SEX4,AT	AT3G52180.1;AT3G52180.4;AT3G52180.3;AT3G52180.2	AT3G52180.1;AT3G52180.4;AT3G52180.3;AT3G52180.2	4	0.275966	0.781982	19.5878	19.6777	19.6085	19.7211	20.062	20.3751	19.6621	19.5998	-	plastid	cytosol,mitochondrion,nucleus,plasma membrane,plastid;\mitochondrion,plastid,nucleus,plasma membrane\""	2612	18	18	18	44.3	44.3	44.3	42.625	0	303.87	8248000000	26	301	265030000	12335000	593820	16031000	697090	16057000	432820	17362000	416320	15326000	56689	22108000	167870	8843200	466180	16789000	394960	13642000	166620	17357000
AT3G59970.3 | Symbols:MTHFR1 | methylenetetrahydrofolate reductase 1 | methylenetetrahydrofolate reductase 1 | Chr3:22151303-22154323 FORWARD LENGTH=592;AT3G59970.2 | Symbols:MTHFR1 | methylenetetrahydrofolate reductase 1 | methylenetetrahydrofolate red	AT3G59970.3;AT3G59970.2;AT3G59970.1	AT3G59970.3;AT3G59970.2;AT3G59970.1	3	0.275392	1.51263	20.2566	20.0096	20.224	19.9988	20.4233	20.1924	20.633	20.3419	-	cytosol	cytosol,endoplasmic reticulum,golgi,plastid,nucleus,mitochondrion,cytoskeleton,extracellular;\cytosol,endoplasmic reticulum,golgi,plastid,nucleus,mitochondrion,extracellular\""	2770	34	34	27	59.3	59.3	49.2	66.288	0	323.31	43811000000	33	920	1095200000	50743000	1424900	55932000	815690	58145000	1594000	68296000	1581800	67469000	445790	83804000	271490	31467000	856940	61955000	504360	67578000	727580	90456000
AT5G48790.1 | Symbols:no symbol available | no full name available | LOW PSII ACCUMULATION protein (DUF1995) | Chr5:19780010-19781977 REVERSE LENGTH=316;AT5G48790.3 | Symbols:no symbol available | no full name available | LOW PSII ACCUMULATION protein (	AT5G48790.1;AT5G48790.3;AT5G48790.2	AT5G48790.1;AT5G48790.3;AT5G48790.2	3	0.273164	1.56131	21.1755	21.1442	21.1927	21.0509	21.3535	21.4301	21.4124	21.46	-	plastid	cytosol,mitochondrion,plastid	4303	14	14	14	48.1	48.1	48.1	35.86	0	176.2	3422800000	15	250	146170000	4416500	2727400	6275700	3020700	4119900	3166600	4123800	3883100	6748300	1740900	9572300	1705400	2815500	1844900	5955800	1929400	3569500	2036300	4956800
AT4G34980.1 | Symbols:SLP2 | subtilisin-like serine protease 2 | subtilisin-like serine protease 2 | Chr4:16656929-16659223 REVERSE LENGTH=764	AT4G34980.1	AT4G34980.1	1	0.26975	1.51021	23.1156	22.8512	22.7803	23.0404	23.2584	23.2477	23.0996	23.261	-	extracellular	cytosol,endoplasmic reticulum,golgi,vacuole,plastid,mitochondrion,extracellular,plasma membrane	3474	28	28	28	52.1	52.1	52.1	81.045	0	323.31	11695000000	36	762	224460000	886330	10678000	1562800	9221300	853880	9745700	894510	12821000	1216200	11539000	2599200	16742000	623190	13073000	1601900	16570000	1107600	11434000	1765600
AT1G03680.1 | Symbols:ATHM1,TRX-M1,ATM1,THM1 | thioredoxin M-type 1,THIOREDOXIN M-TYPE 1,ARABIDOPSIS THIOREDOXIN M-TYPE 1 | thioredoxin M-type 1 | Chr1:916990-917865 REVERSE LENGTH=179	AT1G03680.1	AT1G03680.1	1	0.264178	0.762642	22.3963	22.4426	22.1455	22.1497	22.5936	22.2469	22.8255	22.5249	-	plastid	mitochondrion,plastid,extracellular	54	6	6	6	43.6	43.6	43.6	19.664	0	183.35	4267100000	11	190	387330000	9142600	11320000	11404000	8382800	15187000	15198000	13034000	14582000	11095000	7625500	10764000	8822700	14370000	9013800	13358000	8391200	12312000	6777900	28876000
AT4G33010.1 | Symbols:GLDP1,AtGLDP1 | glycine decarboxylase P-protein 1 | glycine decarboxylase P-protein 1 | Chr4:15926852-15931150 REVERSE LENGTH=1037;AT4G33010.2 | Symbols:GLDP1,AtGLDP1 | glycine decarboxylase P-protein 1 | glycine decarboxylase P-pr	AT4G33010.1;AT4G33010.2	AT4G33010.1;AT4G33010.2	2	0.259818	0.548129	20.8985	21.5367	20.9568	21.0393	21.3429	21.1646	21.7773	21.1858	-	mitochondrion	cytosol,mitochondrion,vacuole,plastid	3416	45	45	25	56.9	56.9	37.7	112.92	0	323.31	192530000000	44	1470	2928700000	151570000	2032200	150540000	1744900	172610000	3024700	190240000	2386700	171240000	609190	226420000	615720	107250000	1763500	211480000	928720	178710000	780490	225590000
ATCG00750.1 | Symbols:RPS11 | ribosomal protein S11 | ribosomal protein S11 | ChrC:78960-79376 REVERSE LENGTH=138	ATCG00750.1	ATCG00750.1	1	0.259329	1.10448	21.6635	21.789	21.7912	21.6011	22.0307	21.7782	21.9819	22.0914	-	plastid	cytosol,mitochondrion,nucleus,plastid	4682	6	6	6	34.8	34.8	34.8	15.023	0	141.05	9969600000	6	303	1375900000	62462000	9815700	67989000	6599000	96346000	8319700	83352000	12152000	54765000	3859800	47149000	4967400	55188000	5376000	90296000	7546100	80693000	5317300	77603000
AT2G02050.1 | Symbols:no symbol available | no full name available | NADH-ubiquinone oxidoreductase B18 subunit | Chr2:490024-490335 FORWARD LENGTH=103	AT2G02050.1	AT2G02050.1	1	0.258768	0.824888	20.7042	20.5594	20.1244	20.564	20.9071	20.8882	20.7693	20.4224	-	mitochondrion	cytosol,mitochondrion,nucleus	1216	6	6	6	61.2	61.2	61.2	11.74	0	17.279	626940000	7	61	63325000	0	3458700	0	4900500	287940	2878200	132380	4682100	0	4517700	283240	3766200	90311	775810	226200	679770	0	3353100	0
AT3G06580.1 | Symbols:GAL1,GALK | GALACTOSE KINASE 1 | Mevalonate/galactokinase family protein | Chr3:2049141-2051867 REVERSE LENGTH=496	AT3G06580.1	AT3G06580.1	1	0.258289	1.4405	18.7562	19.1126	19.2922	19.1909	19.1524	19.2512	19.5918	19.3897	-	cytosol	cytosol,endoplasmic reticulum,golgi,plastid,nucleus,peroxisome,mitochondrion,extracellular	2003	14	14	14	38.7	38.7	38.7	54.34	0	239.63	4175400000	24	217	122710000	5468200	308800	7368000	392370	6617500	375910	7824900	458080	5456400	39147	10676000	183240	4041300	156540	8106400	71311	8970100	251950	9934800
AT1G75690.1 | Symbols:LQY1 | LOW QUANTUM YIELD OF PHOTOSYSTEM II 1 | DnaJ/Hsp40 cysteine-rich domain superfamily protein | Chr1:28422273-28423170 REVERSE LENGTH=154	AT1G75690.1	AT1G75690.1	1	0.257935	1.35986	21.7377	21.4003	21.2545	21.5064	21.8392	21.7448	21.6528	21.6938	-	plastid	mitochondrion,plastid,nucleus,extracellular,golgi	1090	3	3	3	39.6	39.6	39.6	16.334	0	30.025	555030000	6	72	8205400	537070	232880	506800	3817600	0	191100	778710	167850	435870	2467600	559460	2760900	466030	4014100	545150	3989000	435310	4705600	1167700
ATCG00770.1 | Symbols:RPS8 | ribosomal protein S8 | ribosomal protein S8 | ChrC:80068-80472 REVERSE LENGTH=134	ATCG00770.1	ATCG00770.1	1	0.256795	1.07265	24.5181	24.4531	24.3617	24.3267	24.8409	24.3774	24.7265	24.7419	-	plastid	cytosol,mitochondrion,nucleus,plastid	4683	9	9	9	59	59	59	15.479	0	167.75	26838000000	7	475	3217900000	120760000	72073000	104540000	54191000	137290000	72147000	141400000	78315000	148270000	62484000	161790000	55939000	70276000	54562000	138070000	62352000	142360000	49374000	187330000
AT2G21390.1 | Symbols:no symbol available | no full name available | Coatomer%2C alpha subunit | Chr2:9152428-9156577 FORWARD LENGTH=1218	AT2G21390.1	AT2G21390.1	1	0.256267	1.24254	21.9963	21.7919	21.9113	21.9637	22.1456	22.2914	22.0406	22.2107	-	cytosol	cytosol,endoplasmic reticulum,golgi,plastid,nucleus,mitochondrion,extracellular,plasma membrane	1383	46	46	20	46.2	46.2	24.1	136.47	0	323.31	18552000000	70	1303	226330000	8460900	4519200	10160000	4642600	17220000	3972200	9583700	5701600	9716700	2088000	15684000	2068900	4854100	2012700	8788600	2358600	10468000	3494400	10886000
AT1G09640.1 | Symbols:no symbol available | no full name available | Translation elongation factor EF1B%2C gamma chain | Chr1:3120162-3122152 FORWARD LENGTH=414	AT1G09640.1;AT1G09640.2	AT1G09640.1	2	0.255129	1.25049	20.9301	20.9412	20.7995	20.7056	21.0408	21.0563	21.2261	21.0737	-	cytosol	cytosol,endoplasmic reticulum,golgi,nucleus,mitochondrion,extracellular	182	23	12	12	50.2	24.9	24.9	46.66	0	323.31	23493000000	17	474	801090000	43821000	765870	41533000	1011600	42148000	1609900	52530000	1529100	44824000	587290	66455000	653010	28041000	712420	49960000	657280	50635000	714470	57233000
AT3G15660.2 | Symbols:GRXS15,ATGRX4,GRX4 | glutaredoxin S15,A. THALIANA GLUTAREDOXIN 4,glutaredoxin 4 | glutaredoxin 4 | Chr3:5308134-5309383 REVERSE LENGTH=169;AT3G15660.1 | Symbols:GRXS15,ATGRX4,GRX4 | glutaredoxin S15,A. THALIANA GLUTAREDOXIN 4,gluta	AT3G15660.2;AT3G15660.1	AT3G15660.2;AT3G15660.1	2	0.253802	0.528615	19.3053	18.9461	19.4885	19.5584	19.7152	19.8411	19.4435	19.3138	-	mitochondrion	cytosol,mitochondrion,nucleus,plastid	2200	3	3	3	21.9	21.9	21.9	18.734	0	6.4684	413110000	13	46	31778000	1354000	330640	1400700	741580	1589900	453060	1557900	442010	339450	163300	3533000	82077	1294500	614240	1746900	201170	1665500	194260	3151000
AT2G32480.1 | Symbols:ARASP | ARABIDOPSIS SERIN PROTEASE | chloroplastic membrane metallo proteases | Chr2:13788679-13790022 REVERSE LENGTH=447;AT2G32480.2 | Symbols:ARASP | ARABIDOPSIS SERIN PROTEASE | chloroplastic membrane metallo proteases | Chr2:1	AT2G32480.1;AT2G32480.2	AT2G32480.1;AT2G32480.2	2	0.253348	1.12566	20.2731	20.187	20.1596	20.0862	20.3642	20.2625	20.5251	20.5675	-	plastid	cytosol,mitochondrion,nucleus,plasma membrane,plastid;\mitochondrion,plastid,nucleus,extracellular,plasma membrane\""	1574	8	8	6	24.2	24.2	19.5	48.726	0	42.198	1177400000	18	159	56578000	2564900	483180	2096900	227220	2436300	1004500	3002400	1024100	2714600	488440	3731200	484120	1633700	518340	2993000	809570	3521900	634360	2650000
AT1G55490.5 | Symbols:Cpn60beta1,LEN1,CPN60B | chaperonin-60beta1,LESION INITIATION 1,chaperonin 60 beta | chaperonin 60 beta | Chr1:20715717-20718673 REVERSE LENGTH=600;AT1G55490.4 | Symbols:Cpn60beta1,LEN1,CPN60B | chaperonin-60beta1,LESION INITIATION	AT1G55490.5;AT1G55490.4;AT1G55490.3;AT1G55490.2;AT1G55490.1	AT1G55490.5;AT1G55490.4;AT1G55490.3;AT1G55490.2;AT1G55490.1	5	0.252703	1.276	24.7906	24.8221	25.0529	25.0026	25.0616	25.2802	25.1489	25.1883	-	plastid	mitochondrion,plastid	799	50	50	12	75.5	75.5	21.3	63.808	0	323.31	375400000000	36	2934	8935800000	414430000	63967000	382450000	71290000	517960000	71782000	546250000	87038000	471890000	13805000	506700000	13787000	248840000	24155000	489110000	17619000	440980000	46244000	577420000
AT1G13110.1 | Symbols:CYP71B7 | cytochrome P450, family 71 subfamily B, polypeptide 7 | cytochrome P450%2C family 71 subfamily B%2C polypeptide 7 | Chr1:4467272-4468857 FORWARD LENGTH=504	AT1G13110.1;AT1G13100.1	AT1G13110.1	2	0.252123	0.853789	21.7195	21.3369	21.7207	21.5896	21.985	21.9171	21.5724	21.9006	-	mitochondrion	cytosol,endoplasmic reticulum,golgi,plastid,mitochondrion,extracellular,plasma membrane	255	13	13	9	27.4	27.4	18.5	57.208	0	81.728	3794100000	29	268	109370000	3830000	1937000	5729400	1982700	4279400	1468800	5347300	2544900	4280000	1626200	9266500	2452100	2553900	1462900	5911400	1057000	6171600	2273400	6939600
AT4G16143.2 | Symbols:IMPA-2 | importin alpha isoform 2 | importin alpha isoform 2 | Chr4:9134450-9137134 REVERSE LENGTH=535;AT4G16143.1 | Symbols:IMPA-2 | importin alpha isoform 2 | importin alpha isoform 2 | Chr4:9134450-9137134 REVERSE LENGTH=535	AT4G16143.2;AT4G16143.1	AT4G16143.2;AT4G16143.1	2	0.251129	0.460527	18.9855	19.5906	19.5161	19.7461	19.7709	NA	19.6868	19.5435	-	cytosol;nucleus	cytosol,mitochondrion,nucleus	3080	20	20	12	48.8	48.8	36.8	58.906	0	323.31	7848700000	25	332	190250000	10663000	185760	9414400	150880	10884000	299460	12008000	178570	12528000	48998	18328000	75254	3660300	39725	12507000	53707	11113000	37994	13052000
AT1G78630.1 | Symbols:emb1473 | embryo defective 1473 | Ribosomal protein L13 family protein | Chr1:29575997-29577406 FORWARD LENGTH=241	AT1G78630.1	AT1G78630.1	1	0.25062	1.3016	19.9202	19.8867	20.0192	19.6634	20.078	20.3096	20.1296	19.9748	-	plastid	mitochondrion,plastid	1143	13	13	13	51.5	51.5	51.5	26.788	0	323.31	4874000000	14	176	175300000	5820500	565180	6668200	536880	6772800	745940	6292100	1071400	14211000	88290	22636000	186520	2808100	131760	6070600	310270	6250000	460640	7825900
AT2G47730.2 | Symbols:GST6,GSTF8,ATGSTF8,ATGSTF5 | glutathione S-transferase phi 8,Arabidopsis thaliana glutathione S-transferase phi 8,GLUTATHIONE S-TRANSFERASE (CLASS PHI) 5 | glutathione S-transferase phi 8 | Chr2:19558213-19559266 FORWARD LENGTH=263;	AT2G47730.2;AT2G47730.1	AT2G47730.2;AT2G47730.1	2	0.24695	0.716914	23.3707	23.5378	23.8355	23.5063	23.7587	24.1395	23.5913	23.7486	-	plastid	cytosol,mitochondrion,plastid	1882	13	12	12	53.6	50.6	50.6	29.231	0	323.31	31178000000	14	736	1769900000	86060000	19472000	122670000	25081000	75893000	14894000	82917000	22318000	89360000	5265600	216850000	19334000	38727000	14761000	95095000	12669000	100030000	12599000	110530000
AT1G30400.2 | Symbols:MRP1,EST1,ABCC1,ATABCC1,ATMRP1 | ARABIDOPSIS THALIANA MULTIDRUG RESISTANCE-ASSOCIATED PROTEIN 1,ATP-binding cassette C1,Arabidopsis thaliana ATP-binding cassette C1,multidrug resistance-associated protein 1 | multidrug resistance-ass	AT1G30400.2;AT1G30400.1;AT2G34660.2;AT2G34660.1;AT2G34660.3;AT1G30410.3;AT1G30410.5;AT1G30410.6;AT1G30410.4;AT1G30410.2;AT1G30410.1	AT1G30400.2;AT1G30400.1	11	0.246309	0.527925	18.4902	18.4038	18.2347	18.0726	18.3532	NA	18.4175	18.7657	-	vacuole,plasma membrane;vacuole	cytosol,endoplasmic reticulum,golgi,vacuole,nucleus,peroxisome,mitochondrion,extracellular,plasma membrane	540	9	9	9	7.7	7.7	7.7	181.92	0	27.138	260090000	76	55	3383700	168000	67439	242240	24809	184490	56031	305180	120910	110310	10449	258610	15877	83342	0	152880	18871	167840	37620	217220
AT5G20290.1 | Symbols:no symbol available | no full name available | Ribosomal protein S8e family protein | Chr5:6851695-6853012 REVERSE LENGTH=222	AT5G20290.1;AT5G59240.1	AT5G20290.1	2	0.245345	0.714984	19.8214	20.3833	19.7776	19.8678	20.1713	20.2457	20.4675	19.9469	-	cytosol,nucleus	mitochondrion,plastid,nucleus	3967	15	15	15	59	59	59	24.993	0	323.31	24496000000	9	405	1693300000	79031000	608040	98375000	709900	89224000	703950	103320000	1231700	134470000	342080	209140000	360600	58034000	254290	109000000	633700	108000000	931030	122860000
AT3G54210.1 | Symbols:no symbol available | no full name available | Ribosomal protein L17 family protein | Chr3:20067672-20068385 REVERSE LENGTH=211	AT3G54210.1	AT3G54210.1	1	0.241733	1.20957	22.8738	23.2248	23.0309	23.1324	23.1104	23.6393	23.312	23.1671	-	plastid	cytosol,mitochondrion,nucleus,plastid	2663	6	6	6	24.6	24.6	24.6	23.481	0	31.907	15845000000	9	202	1086300000	51540000	2741100	47817000	1262400	57173000	2353200	68064000	2539200	57660000	1724700	76840000	1891400	37069000	1551900	68810000	1537800	62572000	2306700	65949000
AT1G45201.3 | Symbols:TLL1,ATTLL1 | ARABIDOPSIS THALIANA TRIACYLGLYCEROL LIPASE-LIKE 1,triacylglycerol lipase-like 1 | triacylglycerol lipase-like 1 | Chr1:17123814-17128462 FORWARD LENGTH=504;AT1G45201.1 | Symbols:TLL1,ATTLL1 | ARABIDOPSIS THALIANA TRI	AT1G45201.3;AT1G45201.1;AT1G45201.2	AT1G45201.3;AT1G45201.1;AT1G45201.2	3	0.241729	1.08679	21.791	21.6849	22.0055	21.9369	22.2975	21.8753	22.0394	22.173	-	extracellular,plasma membrane;plasma membrane	cytosol,endoplasmic reticulum,golgi,plastid,mitochondrion,extracellular,plasma membrane	645	16	16	16	33.5	33.5	33.5	57.715	0	147.1	7634300000	28	418	265430000	11580000	4511100	11569000	3577800	13296000	4329400	14649000	6078900	11823000	2872700	14382000	1772900	6255500	2083500	13419000	2756700	13541000	4121600	16000000
AT1G12840.1 | Symbols:DET3,ATVHA-C | ARABIDOPSIS THALIANA VACUOLAR ATP SYNTHASE SUBUNIT C,DE-ETIOLATED 3 | vacuolar ATP synthase subunit C (VATC) / V-ATPase C subunit / vacuolar proton pump C subunit (DET3) | Chr1:4375584-4378220 FORWARD LENGTH=375	AT1G12840.1	AT1G12840.1	1	0.239586	0.741175	20.9693	21.2597	20.0921	19.9879	21.1449	21.0548	20.5691	20.4984	-	vacuole,golgi	cytosol,vacuole,plastid,nucleus,mitochondrion,extracellular	247	22	22	22	61.9	61.9	61.9	42.619	0	323.31	24723000000	26	463	823070000	40951000	1047900	40245000	1338000	38471000	1382300	48138000	1182300	35097000	958620	80489000	876860	25817000	893300	45624000	652450	44572000	1146900	83255000
AT3G12780.1 | Symbols:PGK1 | phosphoglycerate kinase 1 | phosphoglycerate kinase 1 | Chr3:4061127-4063140 REVERSE LENGTH=481	AT3G12780.1	AT3G12780.1	1	0.237452	1.12213	24.4596	24.6676	24.7851	24.7643	24.8462	24.9403	25.0957	24.7442	-	plastid	cytosol,mitochondrion,plastid	2138	39	39	17	76.7	76.7	45.7	50.111	0	323.31	1136400000000	33	3481	29737000000	1504700000	41486000	1478800000	42446000	1728900000	56682000	2016200000	53053000	1746300000	11795000	2161300000	20720000	980110000	42384000	2008700000	34423000	1904200000	22281000	2356700000
AT5G65620.1 | Symbols:OOP,TOP1 | thimet metalloendopeptidase 1,organellar oligopeptidase | Zincin-like metalloproteases family protein | Chr5:26221951-26225784 FORWARD LENGTH=791;AT5G65620.2 | Symbols:OOP,TOP1 | thimet metalloendopeptidase 1,organellar	AT5G65620.1;AT5G65620.2	AT5G65620.1;AT5G65620.2	2	0.237247	0.855629	21.1871	21.4186	21.7302	21.2949	21.5569	21.7792	21.5559	21.6878	-	plastid	mitochondrion,plastid,nucleus	4605	31	31	16	45.8	45.8	25.8	88.756	0	323.31	30406000000	45	591	423010000	19286000	808990	24081000	581710	24201000	741850	28141000	851140	26514000	54623	38958000	170620	13859000	340560	28786000	256450	26333000	309930	35078000
AT5G49760.1 | Symbols:no symbol available | no full name available | Leucine-rich repeat protein kinase family protein | Chr5:20216679-20221052 FORWARD LENGTH=953	AT5G49760.1;AT1G79620.2;AT5G49780.1;AT5G49780.3;AT1G79620.1;AT5G49780.2;AT1G79620.5;AT5G15730.1;AT5G15730.3;AT5G15730.2;AT1G79620.3;AT2G39360.1;AT5G54380.1	AT5G49760.1	13	0.235635	1.13984	19.5405	19.2119	19.3675	19.5103	19.6674	19.6979	19.5602	19.6471	-	plasma membrane	cytosol,endoplasmic reticulum,golgi,vacuole,nucleus,extracellular,plasma membrane	4318	23	23	19	27.5	27.5	22	104.71	0	86.285	2995200000	44	184	64573000	3302200	355800	4731600	383630	3525000	179440	4073600	543570	2749600	182750	7420400	281040	1955100	192700	4179200	282110	3810700	350330	4094200
AT2G19730.3 | Symbols:no symbol available | no full name available | Ribosomal L28e protein family | Chr2:8511752-8512995 FORWARD LENGTH=143;AT2G19730.2 | Symbols:no symbol available | no full name available | Ribosomal L28e protein family | Chr2:85117	AT2G19730.3;AT2G19730.2;AT2G19730.1	AT2G19730.3;AT2G19730.2;AT2G19730.1	3	0.235306	1.19183	22.4382	22.4617	22.4765	22.4479	22.6461	22.8781	22.7448	22.4965	-	cytosol	cytosol,mitochondrion,nucleus,extracellular,plastid	1336	8	8	7	48.3	48.3	39.2	15.895	0	226.69	12911000000	7	228	1197000000	38077000	7285700	48929000	10045000	58548000	9601700	60569000	9714800	113950000	4343600	123010000	8413500	29139000	7916900	47745000	7695700	68214000	8702900	61931000
AT1G09750.1 | Symbols:no symbol available | no full name available | Eukaryotic aspartyl protease family protein | Chr1:3157541-3158960 FORWARD LENGTH=449	AT1G09750.1	AT1G09750.1	1	0.233617	0.778089	22.1042	21.6801	21.5925	21.5991	21.9266	21.8747	22.0091	22.1	-	extracellular	plastid,endoplasmic reticulum,golgi,vacuole,nucleus,mitochondrion,extracellular,plasma membrane	184	12	12	12	28.1	28.1	28.1	47.661	0	323.31	27964000000	15	472	732420000	41741000	2489400	51463000	1842900	43827000	2219100	56017000	3220500	40723000	1529100	45294000	1420700	28559000	1472800	37402000	1414300	51820000	1486500	73766000
AT2G28900.1 | Symbols:OEP16,OEP16-1,ATOEP16-L,ATOEP16-1 | outer plastid envelope protein 16-1,OUTER PLASTID ENVELOPE PROTEIN 16-L,outer envelope protein 16 | outer plastid envelope protein 16-1 | Chr2:12414423-12415459 REVERSE LENGTH=148	AT2G28900.1	AT2G28900.1	1	0.233261	1.33453	22.8516	22.6835	22.7823	22.5954	23.1732	23.0025	22.9078	22.7624	-	plastid	cytosol,plastid,nucleus,mitochondrion,extracellular,plasma membrane	1508	7	7	7	55.4	55.4	55.4	15.482	0	97.191	8433200000	8	161	970200000	41418000	8367700	51247000	8098100	47394000	7845700	52375000	8745700	43504000	12210000	48465000	11560000	24760000	9758600	43449000	9069500	52337000	15818000	63623000
AT1G63000.1 | Symbols:NRS/ER,UER1 | UDP-4-KETO-6-DEOXY-D-GLUCOSE-3,5-EPIMERASE-4-REDUCTASE 1,nucleotide-rhamnose synthase/epimerase-reductase | nucleotide-rhamnose synthase/epimerase-reductase | Chr1:23342510-23343859 FORWARD LENGTH=301	AT1G63000.1	AT1G63000.1	1	0.232182	1.00376	21.5028	21.5826	21.4583	21.922	21.8337	21.6897	21.9335	21.9375	-	cytosol	cytosol,endoplasmic reticulum,golgi,plastid,nucleus,mitochondrion,extracellular,plasma membrane	870	14	12	12	44.9	37.5	37.5	33.597	0	69.274	4940900000	19	196	209330000	10442000	1859900	11880000	1663700	11918000	2321600	12273000	3105700	9102000	1789700	16250000	923540	6174500	644610	11179000	1479400	11372000	1169000	13987000
AT2G44650.1 | Symbols:CHL-CPN10,CPN10 | CHLOROPLAST CHAPERONIN 10,chloroplast chaperonin 10 | chloroplast chaperonin 10 | Chr2:18419521-18420510 REVERSE LENGTH=139	AT2G44650.1	AT2G44650.1	1	0.231555	0.901156	19.7247	20.121	19.619	19.6974	19.8049	20.1427	20.1891	19.9516	-	plastid	cytosol,mitochondrion,plastid	1824	6	6	5	43.2	43.2	36.7	15.049	0	195.5	7084100000	8	112	406090000	19007000	626150	15235000	203130	24886000	224440	24910000	131050	31028000	397930	25220000	605260	11271000	445770	22430000	220610	19682000	621750	20844000
AT1G53240.1 | Symbols:mMDH1 | mitochondrial malate dehydrogenase 1 | Lactate/malate dehydrogenase family protein | Chr1:19854966-19856802 REVERSE LENGTH=341	AT1G53240.1	AT1G53240.1	1	0.2314	0.380978	20.5892	21.0541	20.1096	20.4241	20.2762	20.9512	21.2112	20.664	-	mitochondrion	mitochondrion,plastid,plasma membrane	756	16	14	8	57.5	54	28.4	35.804	0	323.31	89851000000	15	604	4306400000	214930000	734780	232490000	1379300	195220000	2894100	251980000	1665500	245960000	97832	311280000	501620	159280000	1485200	309520000	302650	272690000	501600	380540000
AT2G21660.1 | Symbols:GRP7,CCR2,GR-RBP7,ATGRP7,RBGA3 | RNA-binding glycine-rich protein A3,GLYCINE RICH PROTEIN 7,cold, circadian rhythm, and rna binding 2,GLYCINE-RICH RNA-BINDING PROTEIN 7 | cold%2C circadian rhythm%2C and rna binding 2 | Chr2:926547	AT2G21660.1;AT2G21660.2	AT2G21660.1;AT2G21660.2	2	0.231241	0.543693	21.6894	21.6854	21.3864	21.9891	21.6934	21.9614	22.218	21.8025	-	cytosol,nucleus;nucleus	cytosol,endoplasmic reticulum,golgi,plastid,nucleus,mitochondrion,extracellular	1391	13	13	11	80.7	80.7	74.4	16.89	0	323.31	38999000000	12	616	2938600000	145620000	7028600	162990000	7303200	220180000	9453800	178750000	6223000	170000000	5405600	150730000	3529800	105160000	5752300	161360000	1890000	170250000	6651800	251970000
AT4G26530.3 | Symbols:FBA5,AtFBA5 | fructose-bisphosphate aldolase 5 | Aldolase superfamily protein | Chr4:13391566-13392937 FORWARD LENGTH=358;AT4G26530.2 | Symbols:FBA5,AtFBA5 | fructose-bisphosphate aldolase 5 | Aldolase superfamily protein | Chr4:1	AT4G26530.3;AT4G26530.2;AT4G26530.1	AT4G26530.3;AT4G26530.2;AT4G26530.1	3	0.230793	0.491977	20.842	21.1456	21.2629	21.3931	21.6149	20.8235	21.7383	21.3901	-	cytosol;plastid	cytosol,endoplasmic reticulum,golgi,plastid,mitochondrion,extracellular	3273	24	20	20	84.9	78.8	78.8	38.293	0	323.31	49697000000	20	569	1678200000	89240000	1962500	91042000	1592800	102550000	2414100	115290000	2612500	107490000	1341800	119130000	374080	61123000	1178900	128070000	570480	101770000	721990	132580000
AT4G35830.1 | Symbols:ACO1 | aconitase 1 | aconitase 1 | Chr4:16973007-16977949 REVERSE LENGTH=898;AT4G35830.2 | Symbols:ACO1 | aconitase 1 | aconitase 1 | Chr4:16973007-16977278 REVERSE LENGTH=795	AT4G35830.1;AT4G35830.2	AT4G35830.1;AT4G35830.2	2	0.230762	0.753891	21.3239	21.6012	21.3888	21.7571	21.785	21.5884	21.922	21.6988	-	cytosol,mitochondrion	cytosol,mitochondrion,nucleus	3493	41	41	28	50.2	50.2	35.7	98.151	0	323.31	51581000000	42	985	939610000	44206000	874670	53146000	744760	49946000	955240	52178000	1206700	52836000	398760	79609000	429970	34526000	636850	62598000	429060	63421000	479460	74277000
AT2G34430.1 | Symbols:LHCB1.4,LHB1B1 | light-harvesting chlorophyll-protein complex II subunit B1,LIGHT-HARVESTING CHLOROPHYLL-PROTEIN COMPLEX II SUBUNIT B1 | light-harvesting chlorophyll-protein complex II subunit B1 | Chr2:14524818-14525618 FORWARD LEN	AT2G34430.1	AT2G34430.1	1	0.228533	0.3696	24.1952	23.3782	23.4555	23.2264	23.9819	24.5453	23.4456	23.1968	-	plastid	cytosol,mitochondrion,plastid	1609	11	2	2	80.8	6.4	6.4	28.17	0	12.87	6833500000	8	70	85689000	3714200	1065600	4614200	1642700	2277100	970400	2099700	464520	2019100	441630	6665400	1491900	902960	1168000	1582700	642240	4592000	2370300	9908800
AT5G09660.2 | Symbols:PMDH2 | peroxisomal NAD-malate dehydrogenase 2 | peroxisomal NAD-malate dehydrogenase 2 | Chr5:2993645-2995169 REVERSE LENGTH=333;AT5G09660.1 | Symbols:PMDH2 | peroxisomal NAD-malate dehydrogenase 2 | peroxisomal NAD-malate dehydro	AT5G09660.2;AT5G09660.1;AT5G09660.5;AT5G09660.3;AT5G09660.4	AT5G09660.2;AT5G09660.1;AT5G09660.5;AT5G09660.3;AT5G09660.4	5	0.22847	0.961486	22.3687	22.613	22.4558	22.2997	22.5835	22.5921	22.9672	22.5083	-	cytosol,plastid;peroxisome	cytosol,endoplasmic reticulum,golgi,plastid,nucleus,peroxisome,mitochondrion,extracellular;\cytosol,endoplasmic reticulum,golgi,plastid,peroxisome,mitochondrion,extracellular,plasma membrane\";\"cytosol,mitochondrion,nucleus,plastid,peroxisome\";\"cytosol,mitochondrion,plastid,plasma membrane,peroxisome\""	3738	20	20	19	86.2	86.2	82.6	34.975	0	323.31	155680000000	17	836	7097400000	369070000	3548900	378080000	3731300	402310000	6134700	460990000	4878200	412630000	1945600	475470000	2326800	248660000	5674000	579990000	2600800	514810000	2530000	609290000
AT1G20620.1 | Symbols:SEN2,ATCAT3,CAT3 | SENESCENCE 2,catalase 3 | catalase 3 | Chr1:7143142-7146193 FORWARD LENGTH=492;AT1G20620.5 | Symbols:SEN2,ATCAT3,CAT3 | SENESCENCE 2,catalase 3 | catalase 3 | Chr1:7143142-7146193 FORWARD LENGTH=485;AT1G20620.6	AT1G20620.1;AT1G20620.5;AT1G20620.6;AT1G20620.2;AT1G20620.4;AT1G20620.7	AT1G20620.1;AT1G20620.5;AT1G20620.6;AT1G20620.2;AT1G20620.4;AT1G20620.7	6	0.227901	0.480128	23.4919	23.9682	24.2483	24.1501	24.3408	24.3537	24.17	23.9056	-	peroxisome	cytosol,endoplasmic reticulum,golgi,plastid,nucleus,peroxisome,mitochondrion,extracellular;\cytosol,mitochondrion,nucleus,peroxisome\""	394	27	27	21	63	63	49.2	56.695	0	323.31	155490000000	25	1405	4662400000	224800000	11619000	260900000	13363000	224130000	12970000	261260000	12104000	316350000	5611600	483190000	13180000	161650000	11018000	350610000	8528800	288680000	6880100	345310000
AT5G49810.1 | Symbols:MMT | methionine S-methyltransferase | methionine S-methyltransferase | Chr5:20239418-20246046 FORWARD LENGTH=1071	AT5G49810.1	AT5G49810.1	1	0.227834	1.19604	19.1217	19.0018	19.2408	18.9418	19.4488	19.2627	19.2659	19.2401	-	cytosol	cytosol,endoplasmic reticulum,golgi,nucleus,mitochondrion,extracellular,plasma membrane	4320	19	19	19	20.3	20.3	20.3	118.71	0	57.411	2388100000	50	183	43107000	2232200	236970	2418100	277440	1636900	206820	1821100	296110	2554200	0	6249300	0	1035900	10759	2295100	0	2786200	40256	2725000
AT5G35530.1 | Symbols:no symbol available | no full name available | Ribosomal protein S3 family protein | Chr5:13710355-13712192 REVERSE LENGTH=248	AT5G35530.1	AT5G35530.1	1	0.226696	0.556056	20.5136	20.3279	20.3872	20.5702	20.6187	20.0282	21.0691	20.9897	-	cytosol	cytosol,mitochondrion,nucleus	4106	19	5	5	79.4	29.4	29.4	27.458	0	50.02	1955400000	16	113	24473000	593780	824390	1242100	300210	436650	783980	658920	1042600	1265300	259000	3242300	315200	285440	427430	505130	310430	704000	599200	829570
AT4G02580.1 | Symbols:no symbol available | no full name available | NADH-ubiquinone oxidoreductase 24 kDa subunit | Chr4:1134586-1136906 FORWARD LENGTH=255	AT4G02580.1	AT4G02580.1	1	0.220392	1.32223	21.6377	21.7152	21.4933	21.8031	21.7567	22.0237	21.7208	22.0296	-	mitochondrion	cytosol,mitochondrion,extracellular,plastid	2902	9	9	9	46.7	46.7	46.7	28.388	0	54.383	4030800000	13	188	173180000	7143700	2034100	7240500	1897900	6800200	1479600	10377000	1779200	8358100	1621500	11007000	945310	5149700	1392100	11009000	1994200	10939000	1948600	8457100
AT1G35720.1 | Symbols:ANNAT1,ATOXY5,OXY5,ANN1,AtANN1 | annexin 1 | annexin 1 | Chr1:13225304-13226939 FORWARD LENGTH=317	AT1G35720.1	AT1G35720.1	1	0.220235	0.476549	19.3111	19.5013	19.3273	19.3015	18.9897	19.5491	20.1323	19.6509	-	peroxisome	cytosol,endoplasmic reticulum,golgi,vacuole,nucleus,mitochondrion,extracellular	614	22	22	22	66.6	66.6	66.6	36.203	0	323.31	27050000000	21	487	1181400000	66714000	361480	74035000	424640	64695000	543780	75165000	592570	77443000	24510	105980000	41622	41382000	511420	87606000	93239	79982000	46324	92957000
AT4G16450.2 | Symbols:no symbol available | no full name available | NADH-ubiquinone oxidoreductase | Chr4:9280132-9280541 FORWARD LENGTH=106;AT4G16450.1 | Symbols:no symbol available | no full name available | NADH-ubiquinone oxidoreductase | Chr4:928	AT4G16450.2;AT4G16450.1	AT4G16450.2;AT4G16450.1	2	0.214958	1.32808	21.0685	20.7359	20.8576	20.9117	21.2204	20.914	21.1364	21.1628	-	cytosol,extracellular;mitochondrion	cytosol,golgi,plastid,nucleus,mitochondrion,extracellular,plasma membrane	3089	5	5	5	49.1	49.1	49.1	11.345	0	89.475	3753500000	6	160	462000000	22273000	3888000	22263000	2805600	23064000	3747900	28072000	4457700	23709000	3366600	37331000	2513400	16536000	2232200	29139000	2406800	17866000	4426200	27340000
AT3G63460.1 | Symbols:SEC31B | | transducin family protein / WD-40 repeat family protein | Chr3:23431009-23437241 REVERSE LENGTH=1104;AT3G63460.3 | Symbols:SEC31B | | transducin family protein / WD-40 repeat family protein | Chr3:23431009-23437241 RE	AT3G63460.1;AT3G63460.3;AT3G63460.2	AT3G63460.1;AT3G63460.3;AT3G63460.2	3	0.214816	1.2797	21.2617	21.0706	21.204	21.1721	21.3944	21.3272	21.3664	21.4797	-	cytosol,nucleus;nucleus	cytosol,endoplasmic reticulum,golgi,plastid,nucleus,mitochondrion,extracellular	2845	33	33	32	36.1	36.1	35.4	119.87	0	290.49	11469000000	47	716	205660000	8372700	2626700	9981900	2000600	9322100	2538100	10005000	3501500	9575500	1045300	16541000	1289900	6122900	1404300	11568000	1472600	10686000	1845500	12197000
AT1G22450.1 | Symbols:ATCOX6B2,COX6B | cytochrome C oxidase 6B,CYTOCHROME C OXIDASE 6B2 | cytochrome C oxidase 6B | Chr1:7925447-7926918 FORWARD LENGTH=191	AT1G22450.1;AT5G57815.1;AT4G28060.1	AT1G22450.1	3	0.214001	0.735046	19.9365	20.4215	20.5374	20.0649	20.3826	20.4995	20.6553	NA	-	mitochondrion	cytosol,mitochondrion,nucleus,extracellular,plastid	428	10	10	10	47.1	47.1	47.1	21.195	0	211.4	4173100000	8	131	316480000	12172000	606630	40169000	889180	36789000	1485000	14682000	587420	7062600	293190	877780	339440	2665900	64028	480250	0	11913000	1078500	66892000
AT3G63490.1 | Symbols:EMB3126,PRPL1 | plastid ribosomal protein L1,EMBRYO DEFECTIVE 3126 | Ribosomal protein L1p/L10e family | Chr3:23444269-23446020 FORWARD LENGTH=346;AT3G63490.2 | Symbols:EMB3126,PRPL1 | plastid ribosomal protein L1,EMBRYO DEFECTIVE	AT3G63490.1;AT3G63490.2	AT3G63490.1;AT3G63490.2	2	0.213509	0.739425	21.4776	21.9488	21.7355	21.882	22.0036	21.8765	22.1115	21.9064	-	plastid	cytosol,mitochondrion,endoplasmic reticulum,plastid;\cytosol,mitochondrion,nucleus,plastid\""	2846	19	19	19	51.7	51.7	51.7	37.632	0	323.31	59088000000	17	744	2644700000	114840000	3726600	122350000	3435200	151410000	5302100	148800000	5077800	160760000	1474900	203300000	1959700	84519000	2317100	189000000	1817000	139470000	1578300	167820000
AT1G71220.1 | Symbols:EBS1,UGGT,PSL2 | UDP-GLUCOSE:GLYCOPROTEIN GLUCOSYLTRANSFERASE,PRIORITY IN SWEET LIFE 2,EMS-mutagenized bri1 suppressor 1 | EMS-MUTAGENIZED BRI1 SUPPRESSOR 1 | Chr1:26841664-26851730 FORWARD LENGTH=1613;AT1G71220.2 | Symbols:EBS1,UG	AT1G71220.1;AT1G71220.2;AT1G71220.3	AT1G71220.1;AT1G71220.2;AT1G71220.3	3	0.212623	0.720153	19.1275	18.824	18.9065	19.1191	19.2937	19.4562	18.8723	19.2054	-	endoplasmic reticulum	cytosol,endoplasmic reticulum,golgi,plastid,nucleus,mitochondrion,extracellular,plasma membrane	1009	26	26	26	18.5	18.5	18.5	181.8	0	101.46	3000600000	84	230	32246000	1768600	182820	2101000	133030	1817100	121940	1735300	159640	1748900	0	3867200	45670	1093500	49071	2193100	82559	1932000	2417.2	2192900
AT4G23400.1 | Symbols:PIP1D,PIP1;5 | plasma membrane intrinsic protein 1;5 | plasma membrane intrinsic protein 1%3B5 | Chr4:12220792-12222155 FORWARD LENGTH=287	AT4G23400.1	AT4G23400.1	1	0.211414	0.777521	20.9623	21.1305	21.1996	21.1106	21.5602	21.1584	21.342	21.1881	-	plasma membrane	cytosol,endoplasmic reticulum,golgi,plastid,nucleus,mitochondrion,extracellular,plasma membrane	3208	9	8	8	19.9	16.4	16.4	30.646	0	110.46	3951600000	9	148	237810000	11293000	3820300	11152000	2434100	9819800	2915000	7856400	4105400	13062000	2599300	14635000	1210700	3242000	971380	10126000	2168100	11638000	2814800	15472000
AT3G16290.1 | Symbols:EMB2083 | embryo defective 2083 | AAA-type ATPase family protein | Chr3:5521187-5524995 REVERSE LENGTH=876	AT3G16290.1	AT3G16290.1	1	0.208641	1.19973	19.7092	19.5889	19.5426	19.4814	19.8084	19.7752	19.8793	19.6937	-	plastid	cytosol,mitochondrion,nucleus,plasma membrane,plastid	2219	10	10	10	15.1	15.1	15.1	99.863	0	106.25	802760000	46	120	12514000	359350	316180	356580	222040	423790	338700	318000	464970	811680	211870	546220	133460	195890	103030	443370	166970	438210	226300	222830
ATCG01310.1 | Symbols:RPL2.2 | ribosomal protein L2 | ribosomal protein L2 | ChrC:152806-154312 FORWARD LENGTH=274;ATCG00830.1 | Symbols:RPL2.1 | ribosomal protein L2 | ribosomal protein L2 | ChrC:84337-85843 REVERSE LENGTH=274	ATCG01310.1;ATCG00830.1	ATCG01310.1;ATCG00830.1	2	0.20777	1.0106	23.0473	22.8872	22.8492	22.898	23.1082	22.9664	23.1478	23.2904	-	plastid	cytosol,mitochondrion,nucleus,extracellular,plastid	4689	14	14	14	57.7	57.7	57.7	29.864	0	323.31	24537000000	14	372	1517300000	68772000	10513000	66333000	9327100	77064000	11202000	88917000	17141000	83307000	7967800	100190000	5463500	53441000	9461000	96066000	11311000	77702000	8851500	86672000
AT5G01530.1 | Symbols:LHCB4.1 | light harvesting complex photosystem II | light harvesting complex photosystem II | Chr5:209084-210243 FORWARD LENGTH=290	AT5G01530.1	AT5G01530.1	1	0.207563	0.733339	26.2182	26.0222	26.2449	26.2895	26.7226	26.2692	26.4852	26.1281	-	plastid	cytosol,mitochondrion,extracellular,plastid	3592	14	7	7	62.4	32.8	32.8	31.139	0	323.31	103300000000	15	557	6792600000	381700000	93458000	366510000	71970000	365560000	82340000	322500000	87283000	239570000	49135000	441140000	57280000	214330000	59850000	206460000	40536000	349060000	72152000	585350000
AT5G12370.3 | Symbols:SEC10 | exocyst complex component sec10 | exocyst complex component sec10 | Chr5:4003002-4008445 REVERSE LENGTH=820;AT5G12370.2 | Symbols:SEC10 | exocyst complex component sec10 | exocyst complex component sec10 | Chr5:4003002-400	AT5G12370.3;AT5G12370.2;AT5G12370.1	AT5G12370.3;AT5G12370.2;AT5G12370.1	3	0.205857	0.58994	20.7569	20.8478	20.7656	20.7744	20.8948	21.5699	20.7459	20.7575	-	cytosol;plasma membrane	cytosol,mitochondrion,nucleus,plastid	3799	17	17	17	23.5	23.5	23.5	89.036	0	44.104	2318800000	51	113	39828000	1055300	578280	1472500	100970	875440	518240	1069400	193730	2834000	74452	3391700	106160	1729800	56637	1150300	90541	2899200	119200	1130800
AT1G76030.1 | Symbols:AtVAB1,VAB1 | V-ATPase B subunit 1 | ATPase%2C V1 complex%2C subunit B protein | Chr1:28534134-28536916 FORWARD LENGTH=486	AT1G76030.1	AT1G76030.1	1	0.2033	1.19055	22.3714	22.2255	22.1597	22.1914	22.4762	22.5422	22.3784	22.3643	-	vacuole,golgi	cytosol,mitochondrion,vacuole,nucleus,plasma membrane	1098	33	33	1	78.2	78.2	3.9	54.107	0	323.31	57381000000	24	1355	2048000000	96371000	12985000	101800000	11236000	97732000	11277000	118690000	14602000	85648000	7014100	166020000	7260500	69222000	5971900	112770000	6046800	104920000	10346000	147040000
AT5G43750.1 | Symbols:NDH18,PnsB5 | Photosynthetic NDH subcomplex B 5,NAD(P)H dehydrogenase 18 | NAD(P)H dehydrogenase 18 | Chr5:17580100-17581145 REVERSE LENGTH=212	AT5G43750.1	AT5G43750.1	1	0.20289	0.725317	20.4717	20.2807	20.1405	20.0899	20.5301	20.4236	20.5478	NA	-	plastid	cytosol,mitochondrion,plastid	4212	3	3	3	20.8	20.8	20.8	23.746	0	29.07	1001100000	6	71	144840000	7141800	1515600	6110400	1606200	4615700	1956700	5873000	1292200	11362000	1094400	9316900	979450	1612300	990080	4567800	953080	7923900	1274400	12260000
AT4G35860.1 | Symbols:ATRABB1B,ATGB2,ATRAB2C,GB2 | GTP-binding 2 | GTP-binding 2 | Chr4:16987118-16988839 REVERSE LENGTH=211;AT4G35860.2 | Symbols:ATRABB1B,ATGB2,ATRAB2C,GB2 | GTP-binding 2 | GTP-binding 2 | Chr4:16987118-16988587 REVERSE LENGTH=165	AT4G35860.1;AT4G35860.2	AT4G35860.1;AT4G35860.2	2	0.202591	0.806608	20.5146	20.1338	20.4146	20.1602	20.5505	20.6489	20.4312	20.403	-	cytosol,golgi;cytosol	cytosol,endoplasmic reticulum,golgi,nucleus,mitochondrion,extracellular,plasma membrane;\cytosol,mitochondrion,nucleus,endoplasmic reticulum,golgi\""	3495	9	4	4	49.8	25.1	25.1	23.175	0	105.23	1102200000	15	104	60921000	3435400	1196000	2989900	1297100	1216300	1047400	2716800	1263900	2646400	864150	6061400	842660	1642500	507210	2646100	517560	2789900	1110600	2353800
AT1G72370.2 | Symbols:RPSAA,AP40,RP40,P40 | 40s ribosomal protein SA | 40s ribosomal protein SA | Chr1:27243148-27244842 REVERSE LENGTH=294;AT1G72370.1 | Symbols:RPSAA,AP40,RP40,P40 | 40s ribosomal protein SA | 40s ribosomal protein SA | Chr1:27243148-	AT1G72370.2;AT1G72370.1;AT3G04770.2;AT3G04770.1	AT1G72370.2;AT1G72370.1	4	0.201098	0.653817	22.4674	22.4336	22.7204	22.6057	23.0193	22.259	22.8598	22.8933	-	cytosol	cytosol,endoplasmic reticulum,golgi,plastid,nucleus,mitochondrion,extracellular	1027	13	13	13	47.3	47.3	47.3	31.981	0	323.31	38313000000	14	768	2005000000	97681000	16812000	105720000	9371800	104180000	14333000	118080000	18358000	118280000	5596700	180840000	6506100	70704000	7415100	105450000	6282000	100020000	8421200	122960000
AT5G18380.2 | Symbols:no symbol available | no full name available | Ribosomal protein S5 domain 2-like superfamily protein | Chr5:6090128-6090693 REVERSE LENGTH=144;AT5G18380.1 | Symbols:no symbol available | no full name available | Ribosomal protein	AT5G18380.2;AT5G18380.1;AT5G18380.3;AT3G04230.1	AT5G18380.2;AT5G18380.1;AT5G18380.3	4	0.199937	0.811357	23.3691	23.514	23.6731	23.2496	23.6112	23.5147	23.7302	23.7494	-	cytosol,mitochondrion;cytosol	cytosol,mitochondrion,extracellular,plasma membrane,plastid;\cytosol,plastid,nucleus,mitochondrion,extracellular,plasma membrane\""	3926	9	9	1	63.9	63.9	6.9	16.544	0	76.325	16729000000	10	358	1665700000	67019000	22810000	81003000	20068000	71518000	25899000	85018000	31607000	77209000	16203000	127520000	17220000	53039000	14023000	74412000	13907000	86542000	15411000	105260000
AT1G50250.1 | Symbols:FTSH1 | FTSH protease 1 | FTSH protease 1 | Chr1:18614398-18616930 REVERSE LENGTH=716	AT1G50250.1	AT1G50250.1	1	0.19981	1.03923	21.7232	21.3593	21.7036	21.4348	21.954	21.4633	21.786	21.8167	-	plastid	cytosol,mitochondrion,plastid	701	35	10	10	58.9	16.9	16.9	76.758	0	251.47	6436400000	33	364	135220000	4876100	1689500	9002400	952720	5248400	1407600	10100000	1752500	5544500	790710	14153000	688350	2597700	717620	4687500	985070	6340100	1327000	9346200
AT1G73110.1 | Symbols:no symbol available | no full name available | P-loop containing nucleoside triphosphate hydrolases superfamily protein | Chr1:27494344-27496844 REVERSE LENGTH=432;AT1G73110.2 | Symbols:no symbol available | no full name available	AT1G73110.1;AT1G73110.2	AT1G73110.1;AT1G73110.2	2	0.199678	1.08707	20.6835	20.544	20.637	20.4735	20.8153	20.8059	20.7073	20.8081	-	plastid	mitochondrion,plastid,nucleus	1041	21	21	21	64.8	64.8	64.8	48.325	0	323.31	5551900000	27	558	157760000	6723300	3025100	5316100	2252400	6053600	2720400	7870100	3732800	6219400	802150	9227100	633490	3508300	696800	9858200	1044700	7242900	1460100	8567600
AT5G64580.1 | Symbols:EMB3144 | EMBRYO DEFECTIVE 3144 | AAA-type ATPase family protein | Chr5:25817391-25821465 REVERSE LENGTH=855	AT5G64580.1	AT5G64580.1	1	0.197839	0.637904	19.1779	19.3195	19.3975	19.5295	19.351	19.899	19.6028	19.363	-	plastid	cytosol,mitochondrion,nucleus,plasma membrane,plastid	4592	14	14	14	22.3	22.3	22.3	96.853	0	66.816	751360000	48	91	14733000	667900	245550	391000	237400	738520	233060	702730	269550	1384600	55919	1130100	16604	116100	21690	526870	72530	763840	66970	660110
AT1G19580.1 | Symbols:GAMMA CA1 | gamma carbonic anhydrase 1 | gamma carbonic anhydrase 1 | Chr1:6774937-6777092 FORWARD LENGTH=275	AT1G19580.1;AT1G19580.2	AT1G19580.1	2	0.197277	1.246	20.2086	20.1488	20.3132	19.9307	20.3474	20.3604	20.5171	20.1655	-	mitochondrion	cytosol,mitochondrion,plastid	368	7	5	5	33.8	26.9	26.9	29.971	0	18.988	1415000000	12	111	109820000	5674700	1640100	1852200	915160	4183700	1463600	7428000	1333600	5460400	692170	10665000	1290600	3688200	981870	4426700	1224700	6255600	1130400	5879600
AT2G06850.1 | Symbols:EXT,XTH4,EXGT-A1 | ENDOXYLOGLUCAN TRANSFERASE,endoxyloglucan transferase A1,xyloglucan endotransglucosylase/hydrolase 4 | xyloglucan endotransglucosylase/hydrolase 4 | Chr2:2763619-2765490 FORWARD LENGTH=296;AT2G06850.2 | Symbols:E	AT2G06850.1;AT2G06850.2;AT5G13870.3;AT5G13870.2;AT5G13870.1	AT2G06850.1;AT2G06850.2	5	0.195862	0.760871	20.4594	20.8474	20.6967	20.7439	20.9058	20.7558	21.023	20.8462	-	extracellular	cytosol,endoplasmic reticulum,golgi,vacuole,plastid,extracellular	1262	14	14	14	47.3	47.3	47.3	34.291	0	137.06	11066000000	17	354	642610000	33171000	2600800	32793000	1841300	35029000	2562000	40249000	2977400	42209000	1953600	39355000	1335300	21967000	1396600	31467000	1124200	44078000	1628600	48528000
AT2G26250.1 | Symbols:FDH,KCS10 | FIDDLEHEAD,3-ketoacyl-CoA synthase 10 | 3-ketoacyl-CoA synthase 10 | Chr2:11170799-11173059 REVERSE LENGTH=550	AT2G26250.1	AT2G26250.1	1	0.19537	0.659957	20.0973	19.5811	20.0072	19.9694	20.5155	19.5228	19.9597	20.4385	-	plasma membrane,endoplasmic reticulum	cytosol,endoplasmic reticulum,golgi,plastid,nucleus,mitochondrion,extracellular,plasma membrane	1463	12	12	12	25.3	25.3	25.3	61.96	0	166	2119500000	29	243	59378000	1675400	904790	2155600	235540	2259700	680720	2704400	1091100	3784100	490630	5715100	233760	1032100	348850	1430200	272050	3263800	784010	3575500
AT4G17560.1 | Symbols:no symbol available | no full name available | Ribosomal protein L19 family protein | Chr4:9780343-9781752 FORWARD LENGTH=225	AT4G17560.1	AT4G17560.1	1	0.194031	0.81657	23.4264	23.204	23.1153	23.3101	23.3769	23.3732	23.5808	23.5009	-	plastid	mitochondrion,plastid	3116	10	10	6	38.2	38.2	27.1	25.518	0	323.31	13323000000	12	249	809890000	26730000	6089100	24560000	7790300	36713000	9842800	41387000	12636000	37978000	8826600	62124000	9291200	15102000	17018000	39492000	9917300	34320000	11740000	37957000
AT5G61410.2 | Symbols:EMB2728,RPE | D-ribulose-5-phosphate-3-epimerase,EMBRYO DEFECTIVE 2728 | D-ribulose-5-phosphate-3-epimerase | Chr5:24684085-24685836 REVERSE LENGTH=281;AT5G61410.1 | Symbols:EMB2728,RPE | D-ribulose-5-phosphate-3-epimerase,EMBRYO D	AT5G61410.2;AT5G61410.1	AT5G61410.2;AT5G61410.1	2	0.193291	0.442101	22.2659	22.4449	22.498	22.1382	23.1108	22.4183	22.3874	22.2037	-	plastid	mitochondrion,plastid	4522	4	4	4	21.7	21.7	21.7	30.008	0	323.31	33312000000	10	297	3190600000	190110000	5452600	186830000	5241000	178760000	4290400	237680000	5482300	141440000	3217500	210580000	2090600	131500000	3270400	242800000	3606700	221610000	3983600	238420000
AT3G24430.1 | Symbols:HCF101 | HIGH-CHLOROPHYLL-FLUORESCENCE 101 | ATP binding protein | Chr3:8868731-8872154 REVERSE LENGTH=532	AT3G24430.1	AT3G24430.1	1	0.19231	0.878575	20.5855	20.3222	20.6075	20.7432	20.7296	20.4368	21.0674	20.7938	-	plastid	cytosol,mitochondrion,nucleus,plastid	2364	18	18	18	38.5	38.5	38.5	57.764	0	256.7	5899400000	29	424	183390000	9402700	1770700	8516300	1204700	12063000	1910000	12588000	2117900	11485000	396670	8530000	40811	5617500	130070	8297500	367910	10228000	336890	14600000
AT5G47200.1 | Symbols:RAB1A,ATRABD2B,ATRAB1A | ARABIDOPSIS RAB GTPASE HOMOLOG D2B,RAB GTPase homolog 1A | RAB GTPase homolog 1A | Chr5:19167029-19168718 FORWARD LENGTH=202	AT5G47200.1	AT5G47200.1	1	0.187338	1.04628	22.847	22.6834	22.691	22.7399	22.9348	23.0239	22.8506	22.9014	-	endoplasmic reticulum,golgi	cytosol,endoplasmic reticulum,golgi,nucleus,mitochondrion,extracellular	4271	10	10	1	66.8	66.8	8.4	22.313	0	323.31	26802000000	16	302	1613200000	78339000	8138100	96695000	8538100	93023000	7783900	98458000	9828900	85932000	5383600	96698000	5034400	58010000	5358500	110060000	4529300	113270000	6348500	132920000
AT3G25920.1 | Symbols:RPL15 | ribosomal protein L15 | ribosomal protein L15 | Chr3:9491268-9492558 REVERSE LENGTH=277	AT3G25920.1	AT3G25920.1	1	0.187231	1.00017	21.9648	21.9733	21.9264	22.0876	22.139	22.2359	22.2229	22.1033	-	plastid	mitochondrion,plastid,nucleus	2388	16	16	16	49.5	49.5	49.5	29.707	0	323.31	37028000000	18	706	1857400000	83827000	8434100	72874000	7049600	108600000	8454400	108470000	9577100	107360000	4983900	115140000	5343300	57463000	5770400	122930000	4644000	97824000	6191200	97552000
nad9arabC |;ATMG00070.1 | Symbols:NAD9 | NADH dehydrogenase subunit 9 | NADH dehydrogenase subunit 9 | ChrM:23663-24235 REVERSE LENGTH=190	nad9arabC;ATMG00070.1	nad9arabC;ATMG00070.1	2	0.187157	0.73587	21.7179	21.3972	21.539	21.7487	21.7323	21.9162	21.7146	21.7884	-	mitochondrion	cytosol,mitochondrion,nucleus,extracellular,plastid	4796	10	10	10	50	50	50	22.881	0	57.694	5613800000	12	345	395770000	18081000	3617500	17955000	4885900	16104000	3909800	18311000	4581800	22937000	2699900	31686000	2589300	9700500	2098300	22805000	3309700	16840000	4175600	23375000
AT1G68530.1 | Symbols:G2,KCS6,CER6,POP1,AtCUT1,CUT1 | CUTICULAR 1,ECERIFERUM 6,3-ketoacyl-CoA synthase 6,POLLEN-PISTIL INCOMPATIBILITY 1 | 3-ketoacyl-CoA synthase 6 | Chr1:25712881-25714733 REVERSE LENGTH=497;AT1G68530.2 | Symbols:G2,KCS6,CER6,POP1,AtCU	AT1G68530.1;AT1G68530.2;AT1G25450.1;AT4G34510.1;AT2G16280.1	AT1G68530.1;AT1G68530.2	5	0.18674	0.933269	20.237	19.9034	20.0688	19.9638	20.3039	20.1362	20.1371	20.3429	-	cytosol,plasma membrane	cytosol,endoplasmic reticulum,golgi,plastid,mitochondrion,extracellular,plasma membrane;\cytosol,endoplasmic reticulum,golgi,plastid,nucleus,mitochondrion,extracellular,plasma membrane\""	964	8	8	8	19.9	19.9	19.9	56.395	0	24.702	1508100000	25	189	45550000	1446600	809210	1514800	745480	1815500	899230	2011800	1198600	2572200	789840	2734200	430970	751030	767240	1626000	508830	2190700	1063300	2563100
AT5G64940.2 | Symbols:OSA1,ATH13,ATOSA1,abc1k8,ATATH13 | ABC2 homolog 13,ARABIDOPSIS THALIANA ABC2 HOMOLOG 13,OXIDATIVE STRESS-RELATED ABC1-LIKE PROTEIN 1,A. THALIANA OXIDATIVE STRESS-RELATED ABC1-LIKE PROTEIN 1 | ABC2 homolog 13 | Chr5:25949116-25953326	AT5G64940.2;AT5G64940.1	AT5G64940.2;AT5G64940.1	2	0.185976	0.586118	19.5394	19.3778	19.581	19.2767	20.1196	19.2908	19.5486	19.5598	-	plastid	cytosol,mitochondrion,nucleus,plastid	4596	13	13	13	17.1	17.1	17.1	86.022	0	33.05	1065200000	41	89	19327000	557880	509460	1071600	362620	855010	286100	586920	352810	1050800	209590	1325900	56406	88830	133120	410090	53869	904980	426760	1705400
AT3G01280.1 | Symbols:VDAC1,ATVDAC1 | ARABIDOPSIS THALIANA VOLTAGE DEPENDENT ANION CHANNEL 1,voltage dependent anion channel 1 | voltage dependent anion channel 1 | Chr3:85754-87612 FORWARD LENGTH=276	AT3G01280.1	AT3G01280.1	1	0.185709	0.610457	20.9682	20.8408	20.8533	20.9352	21.1288	21.2814	21.2135	20.7167	-	mitochondrion	cytosol,endoplasmic reticulum,golgi,plastid,nucleus,mitochondrion,extracellular	1897	12	10	10	52.2	48.2	48.2	29.425	0	82.368	5353800000	14	275	190300000	11793000	1637800	13106000	1374200	7058700	1280200	12614000	1436900	6437000	561850	10304000	724060	5530200	130240	6669600	84683	13937000	1408600	18737000
AT5G06660.1 | Symbols:no symbol available | no full name available | transmembrane/coiled-coil protein (Protein of unknown function DUF106%2C transmembrane) | Chr5:2046863-2047453 FORWARD LENGTH=196;AT3G12030.1 | Symbols:no symbol available | no full na	AT5G06660.1;AT3G12030.1	AT5G06660.1;AT3G12030.1	2	0.185541	0.551858	18.463	18.4124	18.205	18.5943	18.7808	NA	18.553	18.4851	-	vacuole,plasma membrane;plasma membrane	plastid,endoplasmic reticulum,golgi,vacuole,nucleus,mitochondrion,extracellular,plasma membrane;\plastid,endoplasmic reticulum,golgi,vacuole,nucleus,peroxisome,mitochondrion,extracellular,plasma membrane\""	3688	4	4	4	22.4	22.4	22.4	21.417	0	5.7678	118460000	8	23	12841000	476150	238020	556270	0	459370	171400	605400	101690	955380	106950	532500	39817	519570	66191	691710	40507	576920	43008	1171500
AT3G20820.1 | Symbols:no symbol available | no full name available | Leucine-rich repeat (LRR) family protein | Chr3:7280930-7282027 FORWARD LENGTH=365	AT3G20820.1	AT3G20820.1	1	0.18367	0.534593	21.7081	21.4683	21.6639	21.3895	21.9529	21.4308	21.5552	22.0255	-	extracellular	cytosol,endoplasmic reticulum,golgi,plastid,extracellular,plasma membrane	2306	13	13	13	39.5	39.5	39.5	39.862	0	323.31	12480000000	20	530	608840000	37313000	5684100	30299000	3794800	26101000	4759900	45701000	7651200	24441000	3385800	31997000	3291200	18348000	3171900	29376000	2575600	44576000	3696600	69102000
AT2G42520.3 | Symbols:no symbol available | no full name available | P-loop containing nucleoside triphosphate hydrolases superfamily protein | Chr2:17705382-17708744 FORWARD LENGTH=633;AT2G42520.2 | Symbols:no symbol available | no full name available	AT2G42520.3;AT2G42520.2;AT2G42520.1;AT3G06480.2;AT3G06480.1	AT2G42520.3;AT2G42520.2;AT2G42520.1	5	0.183043	0.708552	20.1021	20.0285	19.6997	19.9274	20.0807	20.3775	20.1229	19.9089	-	plasma membrane	cytosol,mitochondrion,nucleus,extracellular,plastid	1768	15	15	4	26.1	26.1	8.7	67.625	0	100.2	4449100000	34	315	119370000	5903300	343010	6755600	485720	7035300	416740	8213600	502650	6387200	355110	9366200	336310	3593200	300580	6407600	331830	6639700	390760	8686400
AT4G22690.1 | Symbols:CYP706A1 | cytochrome P450, family 706, subfamily A, polypeptide 1 | cytochrome P450%2C family 706%2C subfamily A%2C polypeptide 1 | Chr4:11929847-11931520 FORWARD LENGTH=557;AT4G22710.1 | Symbols:CYP706A2 | cytochrome P450, fam	AT4G22690.1;AT4G22710.1;AT2G42250.1	AT4G22690.1;AT4G22710.1	3	0.182703	0.605472	21.5838	21.2808	21.5204	21.4752	21.6239	21.8881	21.4847	21.5943	-	endoplasmic reticulum	cytosol,endoplasmic reticulum,golgi,plastid,mitochondrion,extracellular;\cytosol,endoplasmic reticulum,plastid,mitochondrion,extracellular,plasma membrane\""	3196	21	21	19	41.1	41.1	37.5	63.116	0	323.31	8374000000	28	503	214180000	7536200	2257500	12983000	2729400	9589700	1976700	9623900	2790000	9662600	993250	15888000	1188900	6366600	1084100	19027000	1307400	17350000	2245500	14740000
AT5G16010.1 | Symbols:no symbol available | no full name available | 3-oxo-5-alpha-steroid 4-dehydrogenase family protein | Chr5:5227982-5229012 FORWARD LENGTH=268	AT5G16010.1	AT5G16010.1	1	0.182523	0.912685	22.1158	22.2089	22.042	22.1883	22.4265	22.2056	22.3366	22.3164	-	plastid	plastid,endoplasmic reticulum,golgi,peroxisome,mitochondrion,extracellular,plasma membrane	3871	2	2	2	7.1	7.1	7.1	30.126	0	34.865	1525800000	7	90	217980000	6485300	5988000	5822200	5941600	6787900	5985300	8264700	8295600	7980900	4914300	13432000	2715700	3937300	4630100	9930400	3777300	6647500	5640200	8340100
AT1G09340.1 | Symbols:CRB,CSP41B,HIP1.3 | chloroplast RNA binding,heteroglycan-interacting protein 1.3,CHLOROPLAST STEM-LOOP BINDING PROTEIN OF 41 KDA | chloroplast RNA binding protein | Chr1:3015473-3018035 FORWARD LENGTH=378;AT1G09340.2 | Symbols:CRB	AT1G09340.1;AT1G09340.2	AT1G09340.1;AT1G09340.2	2	0.180548	0.495509	24.4446	24.7867	24.9939	24.3689	24.8838	24.6808	24.8433	24.9084	-	plastid	cytosol,mitochondrion,plastid	175	28	28	28	74.1	74.1	74.1	42.619	0	323.31	245410000000	22	1434	8796500000	427730000	28967000	417430000	22882000	464850000	28571000	570320000	37536000	525600000	4565400	659400000	9326500	296000000	12160000	659450000	12024000	564530000	12815000	708410000
ATCG00470.1 | Symbols:ATPE | ATP synthase epsilon chain | ATP synthase epsilon chain | ChrC:52265-52663 REVERSE LENGTH=132	ATCG00470.1	ATCG00470.1	1	0.179779	0.749109	26.1619	26.2201	26.216	26.1184	26.5284	26.1667	26.2729	26.4676	-	plastid	cytosol,mitochondrion,nucleus,plastid	4663	12	12	12	91.7	91.7	91.7	14.499	0	323.31	122320000000	8	856	8311800000	254460000	196140000	268240000	140320000	319100000	169660000	351510000	221060000	348300000	98328000	513820000	118460000	165860000	101460000	428210000	126490000	359920000	91206000	396760000
AT3G18740.1 | Symbols:RLK902 | receptor-like kinase 902 | Ribosomal protein L7Ae/L30e/S12e/Gadd45 family protein | Chr3:6453437-6453870 FORWARD LENGTH=112;AT1G36240.1 | Symbols:no symbol available | no full name available | Ribosomal protein L7Ae/L30e/S	AT3G18740.1;AT1G36240.1	AT3G18740.1;AT1G36240.1	2	0.178864	0.608503	20.346	20.2936	20.4414	20.1658	20.582	NA	20.4007	20.5072	-	cytosol	cytosol,mitochondrion,nucleus,extracellular,plastid;\cytosol,mitochondrion,nucleus,plasma membrane,plastid\""	616	5	5	2	35.7	35.7	11.6	12.279	0	20.416	1848800000	5	135	334030000	14268000	2018900	22734000	1468700	14363000	2533400	15157000	2802100	25066000	1254300	38621000	1371300	18928000	1248200	14532000	846730	22449000	1962700	18499000
AT3G09740.1 | Symbols:SYP71,ATSYP71 | syntaxin of plants 71 | syntaxin of plants 71 | Chr3:2989615-2991354 FORWARD LENGTH=266	AT3G09740.1	AT3G09740.1	1	0.177557	0.633429	20.5001	20.4473	20.8	20.8331	20.8477	20.8709	20.8936	20.6787	-	plasma membrane	cytosol,mitochondrion,nucleus,golgi	2067	11	11	11	48.9	48.9	48.9	29.983	0	83.438	2837400000	15	188	156490000	7901700	1249400	6111500	932350	8245100	1210900	9177400	1694700	8481600	871460	9623000	1052100	4116200	951690	10799000	1009400	7134500	1361500	8403200
AT3G16140.1 | Symbols:PSAH-1 | photosystem I subunit H-1 | photosystem I subunit H-1 | Chr3:5468670-5469415 REVERSE LENGTH=145	AT3G16140.1	AT3G16140.1	1	0.177001	0.323938	26.1013	25.764	25.9164	25.583	25.4993	26.2487	26.5005	25.8242	-	plastid	mitochondrion,plastid,nucleus,peroxisome	2214	7	7	2	53.8	53.8	17.9	15.216	0	116.92	80186000000	6	322	11205000000	488610000	140550000	587470000	135240000	403240000	142400000	539810000	145320000	631960000	135870000	826620000	126710000	350830000	118460000	379230000	94555000	713650000	150570000	991470000
AT1G09630.1 | Symbols:ATRABA2A,ATRAB-A2A,ATRAB11C,RAB-A2A,RAB11c | RAB GTPASE A2A,ARABIDOPSIS RAB GTPASE A2A,RAB GTPase 11C | RAB GTPase 11C | Chr1:3118350-3119571 REVERSE LENGTH=217	AT1G09630.1	AT1G09630.1	1	0.17399	0.736276	21.844	21.6878	21.627	21.7624	22.0942	22.0145	21.5006	22.0079	-	cytosol,plasma membrane	cytosol,endoplasmic reticulum,golgi,vacuole,plastid,nucleus,mitochondrion,extracellular	181	10	10	7	61.8	61.8	48.4	24.108	0	123.39	5543700000	15	342	355020000	16675000	3566800	18122000	3893300	18231000	2507500	17910000	6623300	14709000	1533500	26448000	2957000	8466900	1403900	24389000	1775100	18706000	3913300	20755000
AT1G23310.1 | Symbols:GGT1,AOAT1,GGAT1 | GLUTAMATE:GLYOXYLATE AMINOTRANSFERASE 1,glutamate:glyoxylate aminotransferase,ALANINE-2-OXOGLUTARATE AMINOTRANSFERASE 1 | glutamate:glyoxylate aminotransferase | Chr1:8268720-8271329 REVERSE LENGTH=481;AT1G23310.2	AT1G23310.1;AT1G23310.2	AT1G23310.1;AT1G23310.2	2	0.171799	0.624505	23.2282	23.4762	23.6621	23.655	23.657	23.6992	23.8767	23.4758	-	cytosol;peroxisome	cytosol,endoplasmic reticulum,golgi,plastid,nucleus,mitochondrion,extracellular;\cytosol,endoplasmic reticulum,golgi,plastid,nucleus,peroxisome,extracellular\""	447	39	39	21	78.6	78.6	42.2	53.301	0	323.31	237410000000	27	1965	6260100000	315130000	8728600	338280000	6995300	348700000	10679000	393360000	8451600	379220000	5362300	507650000	4846600	227770000	6191500	432890000	5937700	398620000	6367100	457650000
AT5G02160.1 | Symbols:no symbol available | no full name available | transmembrane protein | Chr5:426392-427024 FORWARD LENGTH=129	AT5G02160.1	AT5G02160.1	1	0.171793	0.610121	23.9088	23.4091	23.6178	23.5824	23.9303	23.9703	23.7105	23.5943	-	plastid	mitochondrion,plastid,nucleus,extracellular,plasma membrane	3601	4	4	4	27.9	27.9	27.9	13.378	0	76.465	6477900000	4	203	1442400000	58880000	45695000	33207000	34642000	40131000	38329000	83165000	48798000	27730000	28901000	26648000	26846000	34053000	29375000	41269000	21471000	44302000	41342000	102000000
AT4G23650.1 | Symbols:CDPK6,AtCDPK6,CPK3 | Calcium dependent protein kinase 3,calcium-dependent protein kinase 6 | calcium-dependent protein kinase 6 | Chr4:12324967-12327415 REVERSE LENGTH=529	AT4G23650.1	AT4G23650.1	1	0.171557	0.727027	20.8694	20.4936	20.5997	20.6853	20.876	20.9373	20.8069	20.7141	-	cytosol	cytosol,mitochondrion,nucleus,plastid	3213	16	16	15	30.1	30.1	28.7	59.336	0	323.31	8153600000	25	487	182950000	8053100	671810	9860300	860400	8089800	445180	10363000	695650	11864000	187340	19355000	485910	5341500	427520	7668600	172760	10612000	682200	12223000
AT1G53500.1 | Symbols:MUM4,ATRHM2,RHM2,ATMUM4 | ARABIDOPSIS THALIANA RHAMNOSE BIOSYNTHESIS 2,MUCILAGE-MODIFIED 4,ARABIDOPSIS THALIANA MUCILAGE-MODIFIED 4,RHAMNOSE BIOSYNTHESIS 2 | NAD-dependent epimerase/dehydratase family protein | Chr1:19967157-1996923	AT1G53500.1	AT1G53500.1	1	0.171345	0.626653	20.7157	20.2986	20.2229	20.8438	20.7857	20.5624	20.6915	20.7268	-	cytosol	cytosol,endoplasmic reticulum,golgi,nucleus,peroxisome,mitochondrion,extracellular	761	18	11	6	30.9	19.8	12.9	75.225	0	42.889	1705300000	38	161	32572000	1276500	435380	1505500	307780	1539400	417320	1871700	613530	1765700	150210	1700500	256350	859310	216580	1705000	262450	2089700	297810	2334700
AT1G29900.1 | Symbols:CARB,VEN3 | carbamoyl phosphate synthetase B,VENOSA 3 | carbamoyl phosphate synthetase B | Chr1:10468164-10471976 FORWARD LENGTH=1187	AT1G29900.1	AT1G29900.1	1	0.170192	0.291976	21.0277	21.6476	21.7823	21.6363	21.9431	21.1825	21.834	21.8151	-	plastid	cytosol,mitochondrion,nucleus,plastid	531	48	48	48	43	43	43	129.96	0	323.31	32813000000	63	1116	342020000	16765000	912460	17289000	660310	21040000	1133500	25821000	1043600	16885000	75944	23406000	72690	12262000	173570	21633000	119370	24534000	171530	27822000
AT5G59850.1 | Symbols:no symbol available | no full name available | Ribosomal protein S8 family protein | Chr5:24112499-24113084 REVERSE LENGTH=130;AT1G07770.3 | Symbols:RPS15A | ribosomal protein S15A | ribosomal protein S15A | Chr1:2408413-2409065 R	AT5G59850.1;AT1G07770.3;AT1G07770.2;AT1G07770.1;AT2G39590.1	AT5G59850.1;AT1G07770.3;AT1G07770.2;AT1G07770.1	5	0.167991	0.776657	22.4501	22.4028	22.5913	22.5413	22.6649	22.6547	22.5053	22.8324	-	cytosol	cytosol,mitochondrion,nucleus,plastid	134	7	7	2	43.8	43.8	8.5	14.804	0	18.392	11919000000	8	227	1415800000	59879000	12335000	70230000	8432300	77138000	11139000	81840000	18166000	85365000	7477100	129220000	8136900	50091000	7327800	83612000	7379800	92762000	7839000	85196000
AT2G36145.1 | Symbols:no symbol available | no full name available | hypothetical protein | Chr2:15168571-15169373 FORWARD LENGTH=186	AT2G36145.1	AT2G36145.1	1	0.167074	0.464002	21.6409	21.6194	21.2547	21.7208	21.905	21.8937	21.722	21.3833	-	plastid	cytosol,mitochondrion,extracellular,plastid	1650	5	5	5	22.6	22.6	22.6	19.908	0	20.415	2642900000	10	142	223110000	13427000	1163500	12239000	1387600	11728000	3110000	9917900	1325100	16046000	2048900	14648000	1170200	5996100	2010300	8048800	1587300	14480000	2601100	10404000
AT2G30870.1 | Symbols:GSTF10,ATGSTF10,ERD13,ATGSTF4 | glutathione S-transferase PHI 10,ARABIDOPSIS THALIANA GLUTATHIONE S-TRANSFERASE PHI 10,EARLY DEHYDRATION-INDUCED 13 | glutathione S-transferase PHI 10 | Chr2:13141490-13142392 FORWARD LENGTH=215	AT2G30870.1	AT2G30870.1	1	0.167046	0.775426	22.1681	22.1598	22.2588	22.1604	22.319	22.5682	22.2724	22.2558	-	cytosol	cytosol,endoplasmic reticulum,golgi,plastid,mitochondrion,extracellular	1544	12	12	10	53.5	53.5	48.4	24.23	0	323.31	49335000000	9	351	5283100000	279940000	5073800	385490000	7467700	263380000	5885900	324060000	7335600	275480000	2134300	490130000	4682000	169270000	5155800	369740000	4705200	349800000	4112400	430870000
AT1G06430.3 | Symbols:FTSH8 | FTSH protease 8 | FTSH protease 8 | Chr1:1960214-1962525 REVERSE LENGTH=685;AT1G06430.2 | Symbols:FTSH8 | FTSH protease 8 | FTSH protease 8 | Chr1:1960214-1962525 REVERSE LENGTH=685;AT1G06430.1 | Symbols:FTSH8 | FTSH prot	AT1G06430.3;AT1G06430.2;AT1G06430.1;AT5G15250.1;AT5G15250.2	AT1G06430.3;AT1G06430.2;AT1G06430.1	5	0.164895	0.873577	21.3035	21.1183	21.1972	21.0752	21.4692	21.2348	21.241	21.4087	-	plastid	cytosol,mitochondrion,plastid	105	34	10	9	57.1	17.7	15.9	73.198	0	78.04	4762000000	30	233	137290000	4923100	1882200	5341100	1335300	6008500	1379800	6822500	2228000	5487100	880750	9813100	1121400	3477900	942530	7043000	965990	6496900	1224700	9911800
AT5G47890.1 | Symbols:no symbol available | no full name available | NADH-ubiquinone oxidoreductase B8 subunit | Chr5:19388806-19390409 FORWARD LENGTH=97	AT5G47890.1	AT5G47890.1	1	0.164697	0.506105	20.8371	20.7148	20.9248	20.8691	21.2485	20.9294	20.6399	21.1868	-	mitochondrion	mitochondrion,plastid,nucleus,extracellular,peroxisome	4286	3	3	3	41.2	41.2	41.2	10.851	0	29.892	396320000	5	104	79264000	0	4388300	0	3602900	0	3564900	0	6975400	0	1976900	0	2990300	0	3207500	0	5164800	0	4786100	0
AT3G15640.2 | Symbols:no symbol available | no full name available | Rubredoxin-like superfamily protein | Chr3:5299273-5301371 FORWARD LENGTH=175;AT3G15640.1 | Symbols:no symbol available | no full name available | Rubredoxin-like superfamily protein |	AT3G15640.2;AT3G15640.1	AT3G15640.2;AT3G15640.1	2	0.163749	0.312168	20.4974	20.2029	20.4167	20.3306	20.2286	21.0231	20.7341	20.1167	-	mitochondrion	cytosol,mitochondrion,extracellular,plastid	2199	5	5	3	34.9	34.9	22.3	19.316	0	82.426	1957700000	11	106	50471000	1250400	295080	5063500	886230	5339800	844380	1159900	675620	1219100	517400	1326200	664150	412450	416160	213440	166070	393060	827420	10754000
AT4G38510.4 | Symbols:AtVAB2,VAB2 | V-ATPase B subunit 2 | ATPase%2C V1 complex%2C subunit B protein | Chr4:18011155-18014789 REVERSE LENGTH=487;AT4G38510.3 | Symbols:AtVAB2,VAB2 | V-ATPase B subunit 2 | ATPase%2C V1 complex%2C subunit B protein | Chr4	AT4G38510.4;AT4G38510.3;AT4G38510.2;AT4G38510.1;AT4G38510.5	AT4G38510.4;AT4G38510.3;AT4G38510.2;AT4G38510.1;AT4G38510.5	5	0.162836	1.02613	20.4083	20.4057	20.3907	20.3534	20.5726	20.5267	20.5617	20.5485	-	cytosol;vacuole	cytosol,mitochondrion,vacuole,nucleus	3546	31	4	4	73.9	7.6	7.6	54.304	0	11.647	2831000000	24	160	109910000	5098300	784390	5093500	612940	5548100	609670	6841200	832430	4619700	426310	9037400	329400	2657000	404070	5328600	308740	5647000	492930	7439000
ATCG01060.1 | Symbols:PSAC | | iron-sulfur cluster binding%3Belectron carriers%3B4 iron%2C 4 sulfur cluster binding protein | ChrC:117318-117563 REVERSE LENGTH=81	ATCG01060.1	ATCG01060.1	1	0.162496	0.583549	26.3555	26.1796	26.3651	26.4096	26.5789	26.6554	26.4476	26.2779	-	plastid	cytosol,endoplasmic reticulum,golgi,plastid,mitochondrion,extracellular	4696	8	8	8	82.7	82.7	82.7	9.0384	0	214.04	42182000000	6	746	4966000000	70650000	208650000	75984000	209420000	85086000	209850000	77730000	192120000	151170000	186790000	120480000	201620000	66698000	182380000	69583000	145330000	119060000	216570000	180090000
AT1G07320.1 | Symbols:RPL4,PRPL4,EMB2784 | plastid ribosomal protein L4,ribosomal protein L4,EMBRYO DEFECTIVE 2784 | ribosomal protein L4 | Chr1:2249190-2250189 FORWARD LENGTH=282;AT1G07320.4 | Symbols:RPL4,PRPL4,EMB2784 | plastid ribosomal protein L4,r	AT1G07320.1;AT1G07320.4;AT1G07320.3;AT1G07320.2	AT1G07320.1;AT1G07320.4;AT1G07320.3;AT1G07320.2	4	0.161251	0.800112	21.152	21.2957	21.2084	21.3544	21.298	21.5353	21.5045	21.3177	-	plastid	mitochondrion,plastid	125	16	16	16	56.4	56.4	56.4	30.558	0	122.92	42712000000	14	593	2302100000	113830000	3960500	108100000	2910400	118880000	3980000	144320000	4028500	128270000	2078200	152040000	1534500	73471000	3195700	194370000	1992400	134880000	3096600	143040000
AT4G28730.1 | Symbols:GrxC5 | glutaredoxin C5 | Glutaredoxin family protein | Chr4:14199174-14200712 FORWARD LENGTH=174;AT4G28730.2 | Symbols:GrxC5 | glutaredoxin C5 | Glutaredoxin family protein | Chr4:14199174-14200324 FORWARD LENGTH=142	AT4G28730.1;AT4G28730.2	AT4G28730.1;AT4G28730.2	2	0.160327	0.39021	20.2763	20.3535	20.0437	20.7684	20.3672	20.8886	20.4288	20.3985	-	plastid	cytosol,vacuole,plastid,nucleus,mitochondrion,plasma membrane	3321	4	4	4	25.9	25.9	25.9	18.813	0	91.502	2598600000	9	145	51987000	1192300	322710	1742400	282260	2390600	458750	2310700	642250	2481000	248480	3717100	67079	1272300	276470	2022400	343330	3175800	603280	5908700
AT1G01610.1 | Symbols:GPAT4,ATGPAT4 | GLYCEROL-3-PHOSPHATE sn-2-ACYLTRANSFERASE 4 | glycerol-3-phosphate acyltransferase 4 | Chr1:221950-224255 REVERSE LENGTH=503	AT1G01610.1	AT1G01610.1	1	0.159375	0.601283	23.143	23.0576	23.1936	23.1864	23.4671	23.1168	23.0664	23.5677	-	plasma membrane	cytosol,endoplasmic reticulum,golgi,plastid,nucleus,mitochondrion,extracellular,plasma membrane	13	18	18	6	39.6	39.6	17.7	56.261	0	74.759	4219200000	33	351	120990000	3369900	4706000	3147600	3264600	3783200	2745300	4393000	5804900	5060300	3316300	3311600	1397400	1866400	2677800	2585100	2494500	3746500	3589300	4699500
AT4G02620.1 | Symbols:no symbol available | no full name available | vacuolar ATPase subunit F family protein | Chr4:1149419-1151132 REVERSE LENGTH=128	AT4G02620.1	AT4G02620.1	1	0.159348	0.60486	21.4527	21.2869	21.4056	21.5975	21.7175	21.7018	21.4941	21.4667	-	vacuole	cytosol,endoplasmic reticulum,golgi,plastid,nucleus,mitochondrion,extracellular	2904	8	8	8	60.9	60.9	60.9	14.259	0	131.21	5181200000	8	252	363470000	13152000	4304000	12232000	4130000	14024000	4275400	17503000	4549800	18019000	3082600	38440000	1964500	7758200	2617900	15775000	1127700	16714000	3397700	27257000
ATCG01300.1 | Symbols:RPL23.2 | ribosomal protein L23 | ribosomal protein L23 | ChrC:152506-152787 FORWARD LENGTH=93;ATCG00840.1 | Symbols:RPL23.1,RPL23 | ribosomal protein L23.1,RIBOSOMAL PROTEIN L23 | ribosomal protein L23.1 | ChrC:85862-86143 REVERS	ATCG01300.1;ATCG00840.1	ATCG01300.1;ATCG00840.1	2	0.158868	0.792739	22.7125	22.8236	22.6087	22.6998	22.9155	22.7704	22.8647	22.9295	-	plastid	cytosol,mitochondrion,nucleus,plastid	4690	3	3	3	24.7	24.7	24.7	10.789	0	41.65	5587600000	6	213	660010000	24002000	8949600	28436000	7954700	31875000	9072800	33506000	10300000	25855000	7444900	38210000	7005800	17520000	7738500	36800000	9493300	31759000	7783200	29107000
AT3G24503.1 | Symbols:REF1,ALDH2C4,ALDH1A | REDUCED EPIDERMAL FLUORESCENCE1,aldehyde dehydrogenase 2C4,aldehyde dehydrogenase 1A | aldehyde dehydrogenase 2C4 | Chr3:8919732-8923029 REVERSE LENGTH=501	AT3G24503.1	AT3G24503.1	1	0.158054	0.34411	18.8787	19.0514	18.9346	19.308	NA	19.4026	19.3362	19.0294	-	cytosol	cytosol,endoplasmic reticulum,golgi,plastid,nucleus,peroxisome,mitochondrion,cytoskeleton,extracellular	2365	33	33	33	73.7	73.7	73.7	54.36	0	323.31	22318000000	33	629	553770000	26713000	256930	46492000	158970	27280000	84474	31358000	84993	29116000	9664.4	73662000	122220	16843000	49906	31281000	10034	37689000	37061	42728000
AT4G38100.2 | Symbols:CURT1D | CURVATURE THYLAKOID 1D | CURVATURE THYLAKOID 1D-like protein | Chr4:17887033-17887811 REVERSE LENGTH=153;AT4G38100.1 | Symbols:CURT1D | CURVATURE THYLAKOID 1D | CURVATURE THYLAKOID 1D-like protein | Chr4:17887033-17888177	AT4G38100.2;AT4G38100.1	AT4G38100.2;AT4G38100.1	2	0.157397	0.410458	20.408	20.2426	20.1944	20.0605	20.4772	NA	20.1056	20.5522	-	plastid	cytosol,mitochondrion,vacuole,plastid	3537	4	4	4	37.3	37.3	37.3	17.098	0	208.06	584440000	6	50	73536000	3217000	585840	5084100	281680	6093700	487260	2148400	1697000	3684600	212490	5829600	177170	1813000	746620	630970	826170	2713400	1932300	4539400
AT4G39260.1 | Symbols:RBGA6,CCR1,ATGRP8,GR-RBP8,GRP8 | cold, circadian rhythm, and RNA binding 1,glycine-rich RNA-binding protein 8,GLYCINE-RICH PROTEIN 8,RNA-binding glycine-rich protein A6 | cold%2C circadian rhythm%2C and RNA binding 1 | Chr4:18274166	AT4G39260.1;AT4G39260.3;AT4G39260.2;AT4G39260.4	AT4G39260.1;AT4G39260.3;AT4G39260.2;AT4G39260.4	4	0.156382	0.506554	21.4672	21.4959	21.5073	21.8943	21.5587	21.4824	21.8986	NA	-	cytosol;nucleus	cytosol,mitochondrion,nucleus,plastid	3567	10	8	8	63.9	57.4	57.4	16.578	0	323.31	20279000000	12	292	1644000000	77169000	1867700	84383000	1303400	141430000	3500600	99096000	1320500	85802000	1155100	72440000	923190	54813000	2249000	82867000	830730	88558000	1532700	146730000
AT4G37925.1 | Symbols:NDH-M,NdhM | subunit NDH-M of NAD(P)H:plastoquinone dehydrogenase complex,NADH dehydrogenase-like complex M | subunit NDH-M of NAD(P)H:plastoquinone dehydrogenase complex | Chr4:17830748-17831485 REVERSE LENGTH=217	AT4G37925.1	AT4G37925.1	1	0.155926	0.877025	21.5361	21.2775	21.4048	21.3653	21.6596	21.4845	21.6607	21.4025	-	plastid	cytosol,mitochondrion,nucleus,plastid	3534	10	10	10	57.1	57.1	57.1	24.795	0	209.13	4358700000	12	238	175810000	5742600	4598300	5438400	2964100	9085300	3646000	8050700	4346200	8044500	2194500	9096900	1308500	4802600	1855200	7901000	2374300	6736800	2283400	10146000
AT4G37930.1 | Symbols:STM,SHMT1,SHM1 | SERINE HYDROXYMETHYLTRANSFERASE 1,serine transhydroxymethyltransferase 1,SERINE TRANSHYDROXYMETHYLTRANSFERASE | serine transhydroxymethyltransferase 1 | Chr4:17831891-17834742 REVERSE LENGTH=517	AT4G37930.1	AT4G37930.1	1	0.155146	0.549737	23.102	23.4305	23.4995	23.4786	23.5437	23.4874	23.7702	23.3299	-	mitochondrion	cytosol,mitochondrion,plastid	3535	34	34	23	67.3	67.3	47	57.4	0	323.31	253430000000	29	2311	7692000000	374720000	14828000	393650000	13697000	490060000	18108000	490300000	16794000	426450000	3884400	542660000	7279200	276350000	12970000	536890000	12645000	471770000	9923300	547830000
AT5G26667.4 | Symbols:PYR6 | | P-loop containing nucleoside triphosphate hydrolases superfamily protein | Chr5:9276659-9278091 FORWARD LENGTH=202;AT5G26667.3 | Symbols:PYR6 | | P-loop containing nucleoside triphosphate hydrolases superfamily protein |	AT5G26667.4;AT5G26667.3;AT5G26667.2;AT5G26667.1	AT5G26667.4;AT5G26667.3;AT5G26667.2;AT5G26667.1	4	0.155081	0.617984	18.8117	18.7844	18.5414	18.8266	18.8568	18.9427	18.9985	18.7863	-	cytosol	cytosol,endoplasmic reticulum,golgi,plastid,nucleus,mitochondrion,extracellular	4061	12	12	11	49.5	49.5	45.5	22.481	0	25.498	4759600000	13	181	319940000	14266000	384360	19750000	384810	23920000	444390	19433000	463800	20647000	298980	28566000	242550	9866200	131850	16175000	0	17003000	107100	31767000
AT4G02770.1 | Symbols:PSAD-1 | photosystem I subunit D-1 | photosystem I subunit D-1 | Chr4:1229247-1229873 REVERSE LENGTH=208	AT4G02770.1	AT4G02770.1	1	0.152893	0.597257	26.4452	26.1838	26.4929	26.3981	26.6301	26.6384	26.5055	26.3576	-	plastid	cytosol,mitochondrion,plastid	2907	14	14	1	64.4	64.4	6.7	22.598	0	323.31	361230000000	13	1952	21189000000	815910000	263050000	909240000	257620000	878280000	261670000	815380000	261270000	1005200000	255010000	1481200000	308890000	636830000	301050000	1029200000	214450000	1070000000	336490000	1677900000
AT5G47930.1 | Symbols:no symbol available | no full name available | Zinc-binding ribosomal protein family protein | Chr5:19406423-19407329 REVERSE LENGTH=84	AT5G47930.1	AT5G47930.1	1	0.152231	0.566956	21.4011	21.3318	21.7395	21.602	21.4758	21.7866	21.934	21.487	-	cytosol	cytosol,mitochondrion,nucleus,plastid	4288	4	2	2	46.4	29.8	29.8	9.49	0	26.753	1075400000	3	62	260100000	8728600	6533800	8486800	4981800	10416000	5325400	12103000	8346000	9935400	740460	12637000	4206000	7988100	5489300	11801000	4390200	10324000	3843200	12732000
AT5G49720.1 | Symbols:KOR,RSW2,TSD1,GH9A1,DEC,KOR1,ATGH9A1,IRX2 | DEFECTIVE CYTOKINESIS,glycosyl hydrolase 9A1,KORRIGAN,RADIALLY SWOLLEN 2,TUMOROUS SHOOT DEVELOPMENT 1,IRREGULAR XYLEM 2,KORRIGAN 1 | glycosyl hydrolase 9A1 | Chr5:20197765-20200168 REVERSE	AT5G49720.1	AT5G49720.1	1	0.151949	0.169749	19.0911	18.3287	18.4226	17.3139	18.3938	18.3571	18.392	18.6212	-	cytosol,plasma membrane,golgi	cytosol,vacuole,nucleus,peroxisome,mitochondrion,extracellular,plasma membrane	4317	5	5	5	10.5	10.5	10.5	69.191	0	12.079	476980000	25	59	17440000	817940	127560	813510	89834	931390	191190	1145500	334110	1105900	76460	1107600	0	404260	51659	676290	20669	802160	205390	1584700
AT5G01920.2 | Symbols:STN8 | State transition 8 | Protein kinase superfamily protein | Chr5:359154-360867 FORWARD LENGTH=495;AT5G01920.1 | Symbols:STN8 | State transition 8 | Protein kinase superfamily protein | Chr5:359154-360867 FORWARD LENGTH=495	AT5G01920.2;AT5G01920.1	AT5G01920.2;AT5G01920.1	2	0.149757	0.479269	20.5135	20.9661	20.5634	20.9904	20.9416	20.9277	20.9274	20.8358	-	plastid	cytosol,endoplasmic reticulum,golgi,plastid,nucleus,mitochondrion,extracellular,plasma membrane	3597	12	12	12	27.7	27.7	27.7	54.978	0	36.449	2079400000	22	202	77986000	2212400	1925800	1876900	2213400	1913200	1984200	2842200	2938700	3430000	960640	4899100	916360	1328500	1072100	3474000	1311400	2590000	1599200	2556200
AT1G67700.4 | Symbols:HHL1 | HYPERSENSITIVE TO HIGH LIGHT 1 | multidrug resistance protein | Chr1:25374295-25375716 FORWARD LENGTH=230;AT1G67700.1 | Symbols:HHL1 | HYPERSENSITIVE TO HIGH LIGHT 1 | multidrug resistance protein | Chr1:25374295-25375716 F	AT1G67700.4;AT1G67700.1;AT1G67700.5;AT1G67700.2;AT1G67700.3	AT1G67700.4;AT1G67700.1;AT1G67700.5;AT1G67700.2;AT1G67700.3	5	0.1482	0.303463	22.5677	22.3177	22.6275	22.3495	22.0616	22.7982	23.1211	22.4743	-	plastid	cytosol,mitochondrion,plastid	956	10	10	10	42.6	42.6	42.6	26.01	0	323.31	23437000000	14	338	1378800000	72135000	2968900	65629000	5151500	67464000	7189100	108390000	4833600	83386000	4937700	95751000	2865400	41371000	4691800	77518000	4355400	86625000	3760900	101250000
AT3G23820.1 | Symbols:GAE6 | UDP-D-glucuronate 4-epimerase 6 | UDP-D-glucuronate 4-epimerase 6 | Chr3:8603645-8605027 FORWARD LENGTH=460	AT3G23820.1;AT4G00110.1;AT1G02000.1;AT4G12250.1;AT2G45310.1	AT3G23820.1	5	0.147746	0.529981	20.4095	20.5002	20.5408	20.4165	20.8048	20.3598	20.565	20.7283	-	golgi	cytosol,endoplasmic reticulum,golgi,plastid,nucleus,mitochondrion,extracellular	2353	12	12	11	32.8	32.8	30.7	50.569	0	57.88	1974700000	25	248	65620000	2842500	1170300	2547300	887620	3281100	890250	3202100	1514900	2884600	647780	2116400	378230	1595300	424500	2773700	548940	3717400	861140	5172200
AT1G70600.1 | Symbols:no symbol available | no full name available | Ribosomal protein L18e/L15 superfamily protein | Chr1:26621168-26621608 REVERSE LENGTH=146;AT1G23290.1 | Symbols:RPL27AB,RPL27A | RIBOSOMAL PROTEIN L27A | Ribosomal protein L18e/L15 su	AT1G70600.1;AT1G23290.1	AT1G70600.1;AT1G23290.1	2	0.146507	0.478827	21.104	21.0564	21.1118	21.0998	21.5992	21.3029	20.9894	21.0664	-	cytosol	cytosol,mitochondrion,nucleus;\cytosol,mitochondrion,nucleus,plastid\""	446	5	5	5	39	39	39	16.455	0	36.152	6634700000	8	122	582360000	24790000	2007800	42433000	2015900	28349000	1670000	25444000	2398500	39739000	2183500	57590000	2007800	20611000	2030500	27055000	1884500	39655000	1933900	44556000
AT3G08580.2 | Symbols:AAC1 | ADP/ATP carrier 1 | ADP/ATP carrier 1 | Chr3:2605706-2607030 REVERSE LENGTH=381;AT3G08580.1 | Symbols:AAC1 | ADP/ATP carrier 1 | ADP/ATP carrier 1 | Chr3:2605706-2607030 REVERSE LENGTH=381	AT3G08580.2;AT3G08580.1	AT3G08580.2;AT3G08580.1	2	0.146464	0.786256	28.2319	28.0436	27.9437	27.9835	28.2267	28.2729	28.0737	28.2153	-	mitochondrion	mitochondrion,plastid,nucleus	2042	19	19	11	37.5	37.5	24.9	41.475	0	323.31	133890000000	22	1257	5727300000	148930000	158820000	200900000	173250000	209120000	147410000	189480000	194590000	167000000	123120000	287700000	111330000	102110000	120880000	191900000	120740000	203770000	146380000	246090000
AT3G46060.3 | Symbols:ARA3,RAB8A,RABE1c,ARA-3,ATRAB8A,ATRABE1C | RAB GTPase homolog 8A | RAB GTPase homolog 8A | Chr3:16917908-16919740 FORWARD LENGTH=216;AT3G46060.2 | Symbols:ARA3,RAB8A,RABE1c,ARA-3,ATRAB8A,ATRABE1C | RAB GTPase homolog 8A | RAB GTPas	AT3G46060.3;AT3G46060.2;AT3G46060.1	AT3G46060.3;AT3G46060.2;AT3G46060.1	3	0.145251	0.610166	21.9334	22.0352	21.3747	21.5219	22.0976	22.0474	21.7899	21.5112	-	cytosol;plasma membrane	cytosol,endoplasmic reticulum,golgi,nucleus,mitochondrion,extracellular	2504	9	3	1	50	17.6	6.5	23.835	0	78.329	1826600000	16	119	108580000	4192000	1240400	3720500	1973800	4304700	1593000	4837900	2056200	5075300	1215700	8520400	1334600	1283900	1167500	5919300	1132400	4907500	1364100	7270300
AT3G54400.1 | Symbols:no symbol available | no full name available | Eukaryotic aspartyl protease family protein | Chr3:20140291-20142599 REVERSE LENGTH=425	AT3G54400.1	AT3G54400.1	1	0.144756	0.447463	19.9865	19.7132	19.8006	20.0489	19.9739	20.2223	20.0542	19.8778	-	extracellular	endoplasmic reticulum,golgi,vacuole,nucleus,mitochondrion,extracellular,plasma membrane	2665	11	11	11	33.6	33.6	33.6	45.475	0	267.01	13949000000	17	234	642930000	36140000	1393700	48071000	1104500	41655000	1471100	44872000	1115200	38372000	819980	38719000	723900	25038000	1014000	31721000	438600	42830000	1012200	65920000
AT1G01790.2 | Symbols:KEA1,ATKEA1 | K+ EFFLUX ANTIPORTER 1,K+ efflux antiporter 1 | K+ efflux antiporter 1 | Chr1:284781-290869 FORWARD LENGTH=1193;AT1G01790.1 | Symbols:KEA1,ATKEA1 | K+ EFFLUX ANTIPORTER 1,K+ efflux antiporter 1 | K+ efflux antiporter	AT1G01790.2;AT1G01790.1	AT1G01790.2;AT1G01790.1	2	0.143356	0.759531	21.9614	21.8324	21.8099	21.782	22.0412	21.8624	21.9807	22.0749	-	plastid	cytosol,plastid,nucleus,peroxisome,mitochondrion,plasma membrane	18	27	27	23	28.4	28.4	23.6	128.03	0	323.31	13582000000	47	827	184720000	6948800	1927200	6661900	1587000	8960700	1744300	10037000	2082200	11364000	918440	11300000	696580	4396200	785020	12852000	1071800	8086300	1234800	12554000
AT1G57720.2 | Symbols:no symbol available | no full name available | Translation elongation factor EF1B%2C gamma chain | Chr1:21377873-21380114 FORWARD LENGTH=413;AT1G57720.1 | Symbols:no symbol available | no full name available | Translation elongatio	AT1G57720.2;AT1G57720.1	AT1G57720.2;AT1G57720.1	2	0.141587	0.591035	21.909	22.0834	22.0558	21.9541	22.1673	21.9407	22.3421	22.1185	-	cytosol	cytosol,endoplasmic reticulum,golgi,nucleus,mitochondrion,extracellular	818	27	27	16	56.2	56.2	30.8	46.4	0	323.31	74829000000	18	1055	2267900000	119330000	5325100	114620000	3228500	117150000	4984300	147940000	7175900	132230000	1835900	184670000	1576400	62354000	3368300	136690000	2073600	135570000	2469500	158670000
AT4G20850.1 | Symbols:TPP2 | tripeptidyl peptidase ii | tripeptidyl peptidase ii | Chr4:11160935-11169889 REVERSE LENGTH=1380	AT4G20850.1	AT4G20850.1	1	0.140813	0.40461	22.6306	22.6314	22.0273	22.6914	22.682	22.5004	22.6387	22.7229	-	plastid	cytosol,mitochondrion,nucleus,extracellular,plastid	3165	53	53	53	40.3	40.3	40.3	152.37	0	323.31	22546000000	69	889	284690000	12995000	497080	14886000	398960	14858000	410170	17282000	562260	14392000	190850	26553000	188670	11704000	138670	20228000	27577	15872000	211430	17782000
AT4G12830.1 | Symbols:no symbol available | no full name available | alpha/beta-Hydrolases superfamily protein | Chr4:7531189-7533327 FORWARD LENGTH=393	AT4G12830.1	AT4G12830.1	1	0.138905	0.737314	20.8083	20.7205	20.6288	20.5049	21.0308	20.7564	20.6763	20.7547	-	plastid	mitochondrion,plastid,nucleus,plasma membrane	3011	13	13	13	36.6	36.6	36.6	43.762	0	89.455	2201900000	20	146	77487000	3578500	1527200	2975700	1059100	2910300	893810	4497100	1093800	4174200	377060	5061200	216850	1337000	440180	3308200	324010	3211100	580060	4426000
AT5G13490.2 | Symbols:AAC2 | ADP/ATP carrier 2 | ADP/ATP carrier 2 | Chr5:4336034-4337379 FORWARD LENGTH=385;AT5G13490.1 | Symbols:AAC2 | ADP/ATP carrier 2 | ADP/ATP carrier 2 | Chr5:4336034-4337379 FORWARD LENGTH=385	AT5G13490.2;AT5G13490.1	AT5G13490.2;AT5G13490.1	2	0.136496	0.527374	24.3376	23.9404	24.2689	24.2242	24.3232	24.4015	24.2902	24.3021	-	mitochondrion	cytosol,mitochondrion,nucleus,plastid	3818	11	3	2	23.6	9.1	5.7	41.745	0	35.161	3226200000	19	112	169800000	2217400	9186000	1718400	7634500	1337300	7115900	1303300	11439000	1583500	5598500	1635800	5950700	578490	5337300	1799500	5843500	2368000	8132100	1529700
AT5G19690.1 | Symbols:STT3A | staurosporin and temperature sensitive 3-like A | staurosporin and temperature sensitive 3-like A | Chr5:6652649-6658214 FORWARD LENGTH=779;AT5G19690.2 | Symbols:STT3A | staurosporin and temperature sensitive 3-like A | sta	AT5G19690.1;AT5G19690.2	AT5G19690.1;AT5G19690.2	2	0.134867	0.606927	20.7899	20.8551	20.9071	20.7271	20.9984	20.9307	20.8391	21.0505	-	endoplasmic reticulum	plastid,endoplasmic reticulum,golgi,mitochondrion,extracellular,plasma membrane	3946	5	5	5	9.1	9.1	9.1	86.112	0	41.099	1768900000	23	108	24928000	630110	565780	1026000	432100	1000500	407380	1276500	448270	1377500	326120	1706500	498290	658670	384250	1826200	366820	1559100	434000	1599700
AT4G34050.1 | Symbols:CCoAOMT1 | caffeoyl coenzyme A O-methyltransferase 1 | S-adenosyl-L-methionine-dependent methyltransferases superfamily protein | Chr4:16310844-16311973 FORWARD LENGTH=259;AT4G34050.3 | Symbols:CCoAOMT1 | caffeoyl coenzyme A O-meth	AT4G34050.1;AT4G34050.3;AT4G34050.2	AT4G34050.1;AT4G34050.3;AT4G34050.2	3	0.134825	0.190959	19.3951	19.5057	19.3321	19.2931	19.1766	19.3117	20.149	NA	-	cytosol	cytosol,mitochondrion,nucleus;\cytosol,mitochondrion,vacuole,nucleus\""	3440	14	14	14	60.2	60.2	60.2	29.155	0	323.31	12724000000	15	306	564700000	28448000	419750	28346000	411880	32029000	711380	35367000	162200	36235000	112530	53112000	39583	16511000	371310	32098000	133810	34260000	74183	46937000
AT3G56340.1 | Symbols:no symbol available | no full name available | Ribosomal protein S26e family protein | Chr3:20892309-20893343 REVERSE LENGTH=130	AT3G56340.1	AT3G56340.1	1	0.134775	0.648322	22.7997	22.5949	23.0905	22.7988	23.0739	22.7627	23.0186	22.9678	-	cytosol	cytosol,mitochondrion,vacuole,nucleus,plastid	2711	9	9	6	37.7	37.7	19.2	14.628	0	248.09	13927000000	5	336	2354700000	108560000	19638000	113690000	17893000	123870000	22758000	122150000	30676000	164710000	18563000	215870000	16794000	64447000	21423000	124900000	16455000	125270000	20540000	139270000
AT1G65930.1 | Symbols:cICDH | cytosolic NADP+-dependent isocitrate dehydrogenase | cytosolic NADP+-dependent isocitrate dehydrogenase | Chr1:24539088-24541861 FORWARD LENGTH=410	AT1G65930.1	AT1G65930.1	1	0.134569	0.46046	20.454	20.9184	20.8969	20.4717	20.8492	20.7302	21.1804	20.5195	-	cytosol	cytosol,endoplasmic reticulum,golgi,vacuole,plastid,nucleus,mitochondrion,extracellular	921	33	33	24	75.1	75.1	60.5	45.746	0	323.31	76578000000	25	1046	2649300000	121210000	1268200	129000000	819490	142770000	2065700	161590000	1597400	158470000	293660	238740000	282050	70055000	945460	175460000	380120	159990000	719210	203760000
AT2G37220.1 | Symbols:no symbol available | no full name available | RNA-binding (RRM/RBD/RNP motifs) family protein | Chr2:15634980-15636331 REVERSE LENGTH=289	AT2G37220.1	AT2G37220.1	1	0.13174	0.234665	21.9294	21.7599	21.6073	21.8708	21.5521	22.0484	22.4093	21.6847	-	plastid	cytosol,mitochondrion,plastid	1669	14	14	10	64	64	57.8	30.718	0	323.31	111000000000	14	717	6462200000	345010000	4114800	337340000	4894000	348880000	7326800	384790000	5638300	382230000	2476100	360480000	2193900	188200000	5768500	353640000	2295500	511960000	3072500	466710000
AT3G13920.1 | Symbols:TIF4A1,EIF4A1,RH4 | eukaryotic translation initiation factor 4A1 | eukaryotic translation initiation factor 4A1 | Chr3:4592635-4594128 REVERSE LENGTH=412;AT3G13920.3 | Symbols:TIF4A1,EIF4A1,RH4 | eukaryotic translation initiation f	AT3G13920.1;AT3G13920.3;AT3G13920.4;AT3G13920.2;AT3G13920.5	AT3G13920.1;AT3G13920.3;AT3G13920.4;AT3G13920.2;AT3G13920.5	5	0.131636	0.624858	23.6491	23.532	23.6232	23.7919	23.7725	23.8521	23.7524	23.7458	-	cytosol	cytosol,endoplasmic reticulum,golgi,plastid,nucleus,mitochondrion,extracellular	2164	35	35	8	67	67	12.9	46.704	0	323.31	105920000000	23	1712	4276500000	197760000	23661000	194500000	22685000	214290000	24228000	250040000	30046000	233050000	14368000	365060000	11942000	116990000	14499000	231790000	14113000	251390000	18519000	322970000
AT3G22200.1 | Symbols:POP2,HER1,GABA-T | GAMMA-AMINOBUTYRATE TRANSAMINASE,POLLEN-PISTIL INCOMPATIBILITY 2,HEXENAL RESPONSE1 | Pyridoxal phosphate (PLP)-dependent transferases superfamily protein | Chr3:7835286-7838863 FORWARD LENGTH=504;AT3G22200.2 | Sy	AT3G22200.1;AT3G22200.2	AT3G22200.1;AT3G22200.2	2	0.130572	0.269239	19.3568	19.3086	19.4646	19.5429	19.5101	19.6879	19.9704	19.0267	-	mitochondrion	cytosol,mitochondrion,nucleus,plastid	2328	12	12	12	34.1	34.1	34.1	55.187	0	323.31	11117000000	25	372	248220000	12217000	180850	14919000	363970	12523000	601670	13789000	396060	11681000	27048	23360000	151570	7357600	190470	17670000	244590	15600000	200230	17736000
AT5G57110.3 | Symbols:AT-ACA8,ACA8 | autoinhibited Ca2+ -ATPase, isoform 8,AUTOINHIBITED CA2+ -ATPASE, ISOFORM 8 | autoinhibited Ca2+ -ATPase%2C isoform 8 | Chr5:23109729-23116857 REVERSE LENGTH=1074;AT5G57110.2 | Symbols:AT-ACA8,ACA8 | autoinhibit	AT5G57110.3;AT5G57110.2;AT5G57110.1	AT5G57110.3;AT5G57110.2;AT5G57110.1	3	0.12975	0.300297	19.2566	19.0767	19.7567	19.518	19.7556	NA	19.5923	19.5727	-	plasma membrane	cytosol,endoplasmic reticulum,plastid,nucleus,mitochondrion,plasma membrane	4443	9	9	9	10.1	10.1	10.1	116.17	0	16.952	793990000	45	67	16912000	1078100	129740	893420	33268	1126100	115260	1139600	275140	1109900	57694	767670	27430	444400	33953	1045100	94101	823570	142990	732410
AT1G56050.1 | Symbols:EngD-2 | | GTP-binding protein-like protein | Chr1:20963793-20966181 FORWARD LENGTH=421	AT1G56050.1	AT1G56050.1	1	0.125296	0.478873	20.7162	20.8888	20.8336	20.7672	20.9838	20.832	21.189	20.7021	-	plastid	cytosol,mitochondrion,extracellular,plastid	805	15	15	15	47	47	47	45.628	0	323.31	8931200000	22	369	347190000	16049000	504590	16752000	593470	17216000	1357300	19215000	444230	20497000	105030	26399000	0	10255000	48111	24548000	516350	21689000	38451	25694000
AT3G53110.1 | Symbols:LOS4 | LOW EXPRESSION OF OSMOTICALLY RESPONSIVE GENES 4 | P-loop containing nucleoside triphosphate hydrolases superfamily protein | Chr3:19687968-19690423 FORWARD LENGTH=496	AT3G53110.1	AT3G53110.1	1	0.122954	0.321647	20.1922	19.6812	19.7282	20.0343	20.4359	20.2399	19.5064	19.9455	-	cytosol,nucleus	cytosol,mitochondrion,nucleus	2633	15	15	15	39.1	39.1	39.1	55.383	0	206.38	5096000000	30	305	132510000	6009500	498860	7331200	369780	7349900	345190	7166200	384290	6566400	263490	10081000	154300	4249000	576560	6996000	403380	8020100	0	11734000
AT4G37000.1 | Symbols:ACD2,ATRCCR | ARABIDOPSIS THALIANA RED CHLOROPHYLL CATABOLITE REDUCTASE,ACCELERATED CELL DEATH 2 | accelerated cell death 2 (ACD2) | Chr4:17442627-17443762 FORWARD LENGTH=319	AT4G37000.1	AT4G37000.1	1	0.122611	0.198498	19.4913	19.7265	19.5833	18.9027	19.804	19.0865	19.674	19.6298	-	plastid	cytosol,mitochondrion,nucleus,plastid	3517	14	14	14	41.4	41.4	41.4	36.448	0	127.4	8035100000	20	279	307670000	13370000	272250	16290000	96023	17385000	142350	18111000	300860	22484000	0	30144000	0	10221000	51985	23954000	0	18942000	67895	19658000
AT3G27690.1 | Symbols:LHCB2.4,LHCB2,LHCB2.3 | LIGHT-HARVESTING CHLOROPHYLL B-BINDING 2,photosystem II light harvesting complex gene 2.3 | photosystem II light harvesting complex protein 2.3 | Chr3:10256002-10256921 FORWARD LENGTH=266;AT3G27690.2 | Symbo	AT3G27690.1;AT3G27690.2	AT3G27690.1;AT3G27690.2	2	0.121026	0.223596	25.4515	25.4543	25.4646	25.4243	25.754	26.2038	25.1862	25.1348	-	plastid	cytosol,mitochondrion,plasma membrane,plastid	2428	9	5	1	63.2	49.6	10.9	28.802	0	323.31	65097000000	9	358	655010000	19700000	15976000	32233000	21170000	13800000	11567000	15130000	12796000	11004000	6710100	32958000	9524100	7644700	7713600	15744000	4949100	34049000	14761000	71403000
AT3G52990.1 | Symbols:no symbol available | no full name available | Pyruvate kinase family protein | Chr3:19649046-19652237 FORWARD LENGTH=527;AT3G52990.2 | Symbols:no symbol available | no full name available | Pyruvate kinase family protein | Chr3:1	AT3G52990.1;AT3G52990.2	AT3G52990.1;AT3G52990.2	2	0.118297	0.465203	19.3817	19.4458	19.5605	19.2533	19.6172	19.5142	19.6115	NA	-	cytosol	cytosol,endoplasmic reticulum,golgi,plastid,nucleus,mitochondrion,extracellular;\cytosol,plastid\""	2631	21	21	9	48.8	48.8	21.6	57.495	0	323.31	21235000000	30	435	427220000	17572000	301100	18522000	230210	18386000	325910	22765000	269380	18678000	0	35195000	145450	14559000	148540	30699000	154690	28717000	0	40957000
AT4G38690.1 | Symbols:no symbol available | no full name available | PLC-like phosphodiesterases superfamily protein | Chr4:18074743-18075699 REVERSE LENGTH=318	AT4G38690.1	AT4G38690.1	1	0.116629	0.211004	19.127	19.1564	19.5973	19.353	19.7277	18.8809	NA	19.3777	-	plasma membrane	cytosol,endoplasmic reticulum,golgi,nucleus,mitochondrion,extracellular,plasma membrane	3551	6	6	6	15.1	15.1	15.1	36.289	0	11.78	821050000	18	34	36653000	1565700	408150	1793900	87205	1808700	30051	1953400	240840	2068600	42153	2984200	0	963460	151540	1757500	215700	2032800	291010	2380000
AT5G05170.1 | Symbols:CEV1,IXR1,ELI1,ATH-B,CESA3,MRE1,ATCESA3 | ISOXABEN RESISTANT 1,ECTOPIC LIGNIFICATION 1,CONSTITUTIVE EXPRESSION OF VSP 1,multiple response expansion 1,CELLULOSE SYNTHASE 3 | Cellulose synthase family protein | Chr5:1530401-1535090 R	AT5G05170.1	AT5G05170.1	1	0.116571	0.337879	19.3796	19.334	19.6974	19.6838	19.7663	NA	19.7151	19.6291	-	plasma membrane	cytosol,plastid,nucleus,peroxisome,mitochondrion,plasma membrane	3659	12	12	11	15.8	15.8	13.7	119.68	0	48.847	738790000	51	71	11760000	464040	130830	401400	62258	762040	255930	761790	214130	453130	99410	358410	0	234380	0	430950	61525	635460	41980	993500
AT1G54780.1 | Symbols:TLP18.3,AtTLP18.3 | thylakoid lumen protein 18.3 | thylakoid lumen 18.3 kDa protein | Chr1:20439533-20440953 FORWARD LENGTH=285	AT1G54780.1	AT1G54780.1	1	0.114099	0.433895	23.8731	23.5559	24.0336	23.8131	24.0108	23.9068	23.8647	23.9498	-	plastid	mitochondrion,plastid,nucleus	789	13	13	13	45.3	45.3	45.3	31.138	0	323.31	39056000000	15	712	1975700000	79225000	26228000	81934000	27101000	86473000	26892000	95386000	33975000	75180000	19104000	130150000	27645000	43587000	21806000	74415000	16878000	95152000	21963000	155660000
AT3G50820.1 | Symbols:OEC33,PSBO-2,PSBO2 | photosystem II subunit O-2,OXYGEN EVOLVING COMPLEX SUBUNIT 33 KDA,PHOTOSYSTEM II SUBUNIT O-2 | photosystem II subunit O-2 | Chr3:18891008-18892311 REVERSE LENGTH=331	AT3G50820.1	AT3G50820.1	1	0.113496	0.503512	22.2704	22.2552	22.4697	22.3366	22.4012	22.5729	22.5541	22.2575	-	plastid	mitochondrion,plastid,extracellular,endoplasmic reticulum,golgi	2581	20	7	7	59.2	28.1	28.1	35.019	0	323.31	46261000000	22	488	602180000	28919000	719590	23053000	457910	29116000	827760	31688000	852450	38949000	522080	50530000	484750	10904000	687040	21903000	260110	29364000	594310	59277000
AT3G13870.1 | Symbols:GOM8,RHD3 | GOLGI MUTANT 8,ROOT HAIR DEFECTIVE 3 | Root hair defective 3 GTP-binding protein (RHD3) | Chr3:4565762-4571109 REVERSE LENGTH=802;AT3G13870.2 | Symbols:GOM8,RHD3 | GOLGI MUTANT 8,ROOT HAIR DEFECTIVE 3 | Root hair defect	AT3G13870.1;AT3G13870.2;AT1G72960.2;AT1G72960.1	AT3G13870.1;AT3G13870.2	4	0.112679	0.476271	25.7179	25.5117	25.6086	25.5495	25.7538	25.8419	25.5232	25.7195	-	endoplasmic reticulum,golgi;cytosol	cytosol,endoplasmic reticulum,golgi,plastid,nucleus,mitochondrion,extracellular;\cytosol,mitochondrion,nucleus,plasma membrane,plastid\""	2163	30	30	28	41	41	38.8	89.091	0	150.03	7988200000	43	330	162300000	2637900	7889800	3666800	8833600	2816300	7489900	3042400	1949500	2677100	5375700	6470400	10647000	1814600	5626900	3589500	5647300	3584200	5380500	3010300
AT4G34555.1 | Symbols:no symbol available | no full name available | Ribosomal protein S25 family protein | Chr4:16504381-16505339 REVERSE LENGTH=108;AT2G16360.1 | Symbols:no symbol available | no full name available | 40S ribosomal protein S25 | Chr2:	AT4G34555.1;AT2G16360.1	AT4G34555.1;AT2G16360.1	2	0.111965	0.392873	21.3922	21.3669	21.4498	21.0801	21.5071	21.2364	21.4762	21.5172	-	cytosol,nucleus	cytosol,endoplasmic reticulum,golgi,plastid,nucleus,mitochondrion,extracellular;\cytosol,mitochondrion,nucleus,plastid\""	3461	8	2	1	58.3	19.4	6.5	12.018	0	164.67	3548700000	6	158	591460000	25420000	5209800	32176000	2769600	28515000	5450600	29648000	7232600	28953000	4487600	49193000	2209800	20750000	4514700	36133000	4009200	33158000	4333800	33779000
AT3G01060.1 | Symbols:no symbol available | no full name available | lysine-tRNA ligase | Chr3:16831-18782 REVERSE LENGTH=455;AT3G01060.2 | Symbols:no symbol available | no full name available | lysine-tRNA ligase | Chr3:16831-18782 REVERSE LENGTH=447;	AT3G01060.1;AT3G01060.2;AT3G01060.3	AT3G01060.1;AT3G01060.2;AT3G01060.3	3	0.111444	0.176196	20.4172	20.2205	20.2397	20.2437	19.6991	20.828	20.4329	20.6068	-	plastid	mitochondrion,plastid,plasma membrane;\mitochondrion,plastid,plasma membrane,golgi\""	1892	10	10	10	27.9	27.9	27.9	51.024	0	38.253	914840000	26	130	25110000	831890	97364	771580	403500	1099700	359650	1058400	447540	1959000	283770	2984700	210790	411000	329320	1396600	365590	1130200	316000	328580
AT5G15650.1 | Symbols:MUR5,ATRGP2,RGP2 | MURUS 5,REVERSIBLY GLYCOSYLATED POLYPEPTIDE 2,reversibly glycosylated polypeptide 2 | reversibly glycosylated polypeptide 2 | Chr5:5092203-5094093 FORWARD LENGTH=360	AT5G15650.1	AT5G15650.1	1	0.11021	0.603651	19.5939	19.6185	19.7255	19.6145	19.7238	19.8336	19.805	19.6309	-	extracellular	cytosol,endoplasmic reticulum,golgi,nucleus,peroxisome,mitochondrion,extracellular	3866	21	21	10	72.5	72.5	40.6	40.89	0	323.31	13273000000	24	348	457960000	22422000	544600	24879000	480990	23647000	549960	29512000	461760	27870000	165110	44487000	177590	14943000	311250	25344000	306740	27891000	199000	28812000
[truncated: 860 more rows]
[truncated: 277 more columns]

## Sheet: SD6_GNAT1-GFP_total-proteome
Supplemental Data 6 (Brünje et al., 2024)
Quantitative proteome data analysis of the GNAT1-GFP total proteome. LC-MS/MS raw data were processed using MaxQuant software (version 2.0.3.0, http://www.maxquant.org/; Cox and Mann, 2008) and the Araport11 database as described in material and methods.
significant values (-log10 p-value ≥2.3, log2 fold change ≥1 or ≤-1)
log2 fold change highlighted
Protein groups with predicted/assigned chloroplast localization (SUBAcon)
				Ratio GNAT1-GFP/cp-GFP		GNAT1-GFP				cp-GFP (control)
[truncated: 3,423 more rows]
[truncated: 277 more columns]

## Sheet: SD6_GNAT2-GFP_Co-IP
Supplemental Data 6 (Brünje et al., 2024)
[truncated: 1,226 more rows]
[truncated: 277 more columns]

## Sheet: SD6_GNAT2-GFP_total-proteome
Supplemental Data 6 (Brünje et al., 2024)
[truncated: 3,382 more rows]
[truncated: 277 more columns]

## Sheet: SD6_GNAT3-GFP_Co-IP
Supplemental Data 6 (Brünje et al., 2024)
[truncated: 1,232 more rows]
[truncated: 277 more columns]

## Sheet: SD6_GNAT3-GFP_total proteome
Supplemental Data 6 (Brünje et al., 2024)
[truncated: 3,411 more rows]
[truncated: 277 more columns]
