# Supplementary material for: The Plastidial Protein Acetyltransferase GNAT1 Forms a Complex With GNAT2, yet Their Interaction Is Dispensable for State Transitions
Source: Mol Cell Proteomics. 2024 Sep 28;23(11):100850. doi: 10.1016/j.mcpro.2024.100850 (PMC11585782; doi:10.1016/j.mcpro.2024.100850)
Supplement: Suppl. Data 7 [file mmc5.xlsx]

## Sheet: Sheet1
Supplemental Data 7: Instrumentation used for the respective experiments
Instrument	Experiment	Figure
Q Exactive HF	Full proteome profiling gnat1 vs. WT	3 B
Q Exactive HF	Lysine acetylation profiling	3 C
LTQ-Orbitrap Velos	Study of n-terminal acetylation	3 D
Exploris 480	ex vivo pulldown of interactome studies GNAT1-3	6 A
Orbitrap Eclipse with FAIMS	in vivo crosslink	7 A
