# Supplementary material for: The Plastidial Protein Acetyltransferase GNAT1 Forms a Complex With GNAT2, yet Their Interaction Is Dispensable for State Transitions
Source: Mol Cell Proteomics. 2024 Sep 28;23(11):100850. doi: 10.1016/j.mcpro.2024.100850 (PMC11585782; doi:10.1016/j.mcpro.2024.100850)
Supplement: Suppl. Data 8 [file mmc6.xlsx]

## Sheet: WT Comparison
Araport-11 Accession	UniProt Accession	Entry Name	Protein Description	Gene ontology (molecular function)	Subcellular Location (Suba4)	UniParc	Start Position	N-1 Residue	N-terminal Sequence	N-terminal Modification 08-2019_WT_RepBio1	N-terminal Modification 08-2019_WT_RepBio2	N-terminal Modification 08-2019_WT_RepBio3	N-terminal Modification 08-2019_WT_RepBio4	% NTA (Av.) 08-2019_WT_RepBio1	% NTA (Av.) 08-2019_WT_RepBio2	% NTA (Av.) 08-2019_WT_RepBio3	% NTA (Av.) 08-2019_WT_RepBio4	WT (2019) Nb NTA	WT (2019) Nb Free	WT (2019) N-terminal Status	Nb. ID WT (2019)	#WT (2019) Total	#WT (2019) iMet	#WT (2019) +NME	#WT (2019) Proc.	WT (2019) % NTA	WT (2019) SD NTA	Nb. Quanti WT (2019)	WT (2019) Quanti Category	N-terminal Modification 07-2020_WT_C_RepBio1	N-terminal Modification 07-2020_WT_C_RepBio2	N-terminal Modification 07-2020_WT_C_RepBio3	% NTA (Av.) 07-2020_WT_C_RepBio1	% NTA (Av.) 07-2020_WT_C_RepBio2	% NTA (Av.) 07-2020_WT_C_RepBio3	WT (Jul. 2020) Nb NTA	WT (Jul. 2020) Nb Free	WT (Jul. 2020) N-terminal Status	Nb. ID WT (Jul. 2020)	#WT (Jul. 2020) Total	#WT (Jul. 2020) iMet	#WT (Jul. 2020) +NME	#WT (Jul. 2020) Proc.	WT (Jul. 2020) % NTA	WT (Jul. 2020) SD NTA	Nb. Quanti WT (Jul. 2020)	WT (Jul. 2020) Quanti Category	N-terminal Modification 10-2020_WT_RepBio1	N-terminal Modification 10-2020_WT_RepBio2
AT4G20780.1	Q9SVG9	CML42_ARATH	Calcium-binding protein CML42 (Calmodulin-like protein 42)	calcium ion binding [GO:0005509]	cytosol,nucleus	UPI000000C128	1	-	MESNNNEKKK		NTA		NTA					2	0	NTA	2							0		NTA	NTA	NTA			100	3	0	NTA	3	0.0100503	0.010989			100		1	iMet; > 95%	NTA	NTA
AT1G31850.1	Q9C6S7	PMTK_ARATH	Probable methyltransferase PMT20 (EC 2.1.1.-)	methyltransferase activity [GO:0008168]	golgi	UPI00000AC0C2	1	-	MKSGKQSSQP				NTA					1	0	NTA	1							0		NTA	NTA	NTA	100			3	0	NTA	3	0.0134003	0.021978			100		1	iMet; > 95%	NTA	NTA
AT1G05010.1	Q06588	ACCO4_ARATH	1-aminocyclopropane-1-carboxylate oxidase 4 (ACC oxidase) (EC 1.14.17.4) (Ethylene-forming enzyme) (EFE)	1-aminocyclopropane-1-carboxylate oxidase activity [GO:0009815]; dioxygenase activity [GO:0051213]; L-ascorbic acid binding [GO:0031418]; metal ion binding [GO:0046872]	golgi	UPI000000181A	1	-	MESFPIINLE									0	0		0							0		NTA	NTA			100		2	0	NTA	2	0.0167504	0.032967			100		1	iMet; > 95%	NTA	NTA
AT1G50600.3	Q8H125	SCL5_ARATH	Scarecrow-like protein 5 (AtSCL5) (GRAS family protein 6) (AtGRAS-6)	DNA-binding transcription factor activity [GO:0003700]; sequence-specific DNA binding [GO:0043565]	nucleus	UPI00000ADB06	1	-	MEATQKHMIQ									0	0		0							0			NTA			100		1	0	NTA	1	0.0217755	0.043956			100		1	iMet; > 95%
AT1G24100.1	O48676	U74B1_ARATH	UDP-glycosyltransferase 74B1 (N-hydroxythioamide S-beta-glucosyltransferase) (EC 2.4.1.195) (Thiohydroximate S-glucosyltransferase)	quercetin 3-O-glucosyltransferase activity [GO:0080043]; quercetin 7-O-glucosyltransferase activity [GO:0080044]; thiohydroximate beta-D-glucosyltransferase activity [GO:0047251]; UDP-glucose: 4-methylthiobutylhydroximate S-glucosyltransferase activity [GO:0102659]; UDP-glucose:5-methylthiopentylhydroximate S-glucosyltransferase activity [GO:0103099]; UDP-glucose: 6-methylthiohexylhydroximate S-g…	plasma membrane	UPI00000482BA	2	M	AETTPKVKGH		NTA		NTA		100		99.99	2	0	NTA	2	0.0430769		0.0774194		99.995	0.005	2	+NME; > 95%	NTA	NTA	NTA	100			3	0	NTA	3	0.00167504		0.0046729		100		1	+NME; > 95%	NTA	NTA
AT2G42740.1	P42795	RL111_ARATH	60S ribosomal protein L11-1 (L16A)	mRNA binding [GO:0003729]; RNA binding [GO:0003723]; rRNA binding [GO:0019843]; structural constituent of ribosome [GO:0003735]	cytosol	UPI0000132EBA	2	M	ASEKKLSNPM		NTA		NTA		99.97		99.99	2	0	NTA	2	0.141538		0.225806		99.98	0.01	2	+NME; > 95%	NTA	NTA	NTA		100	100	3	0	NTA	3	0.00502513		0.00934579		100	0	2	+NME; > 95%	NTA	NTA
AT3G53870.1	Q9M339	RS32_ARATH	40S ribosomal protein S3-2	mRNA binding [GO:0003729]; structural constituent of ribosome [GO:0003735]	cytosol	UPI00000A0501	2	M	TTQISKKRKF	NTA			NTA					2	0	NTA	2							0		NTA		NTA	100			2	0	NTA	2	0.0117253		0.0233645		100		1	+NME; > 95%	NTA	NTA
AT4G36760.1	F4JQH3	AMPP1_ARATH	Aminopeptidase P1 (AtAPP1) (EC 3.4.11.9)	aminopeptidase activity [GO:0004177]; manganese ion binding [GO:0030145]; metalloaminopeptidase activity [GO:0070006]; N-1-naphthylphthalamic acid binding [GO:0010013]; zinc ion binding [GO:0008270]	cytosol	UPI0001A7B111	2	M	SEILSSLRSL									0	0		0							0			NTA			100		1	0	NTA	1	0.0201005		0.0280374		100		1	+NME; > 95%	NTA	NTA
AT5G60980.1	Q9FME2	NTF2_ARATH	Nuclear transport factor 2 (AtNTF2)	mRNA binding [GO:0003729]	nucleus	UPI000000BE8C	2	M	AQQEASPSPG		NTA		NTA				99.85	2	0	NTA	2	0.212308		0.329032		99.85		1	+NME; > 95%	NTA	NTA	NTA			100	3	0	NTA	3	0.00670017		0.0140187		100		1	+NME; > 95%	NTA	NTA
AT3G01500.1	P27140	BCA1_ARATH	Beta carbonic anhydrase 1, chloroplastic (AtbCA1) (AtbetaCA1) (EC 4.2.1.1) (Beta carbonate dehydratase 1) (Protein SALICYLIC ACID-BINDING PROTEIN 3) (AtSABP3)	carbonate dehydratase activity [GO:0004089]; mRNA binding [GO:0003729]; zinc ion binding [GO:0008270]	plastid	UPI000009E4A0	2	M	GTEAYDEAIE				NTA				99.6	1	0	NTA	1	0.267692		0.406452		99.6		1	+NME; > 95%	NTA			100			1	0	NTA	1	0.00837521		0.0186916		100		1	+NME; > 95%
AT1G66130.1	Q9C8D3	Q9C8D3_ARATH	NAD(P)-binding Rossmann-fold superfamily protein (Oxidoreductase, putative)	oxidoreductase activity [GO:0016491]	mitochondrion	UPI0000048403	2	M	SDTKTVRFGL									0	0		0							0		NTA	NTA	NTA	100	100		3	0	NTA	3	0.0150754		0.0327103		100	0	2	+NME; > 95%
AT5G43560.1	Q8RY18	TRF1A_ARATH	TNF receptor-associated factor homolog 1a (MATH domain-containing protein At5g43560) (Protein MUTANT SNC1-ENHANCING 14)	protein histidine kinase binding [GO:0043424]	nucleus	UPI00000AB447	2	M	SESTNEDSGA									0	0		0							0			NTA	NTA		100		2	0	NTA	2	0.0184255		0.0373832		100		1	+NME; > 95%
AT1G61520.1	Q9SY97	LHCA3_ARATH	Photosystem I chlorophyll a/b-binding protein 3-1, chloroplastic (Lhca3*1) (LHCI type III LHCA3)	chlorophyll binding [GO:0016168]; metal ion binding [GO:0046872]; mRNA binding [GO:0003729]; protein domain specific binding [GO:0019904]	plastid	UPI00000AB743	42	A	AATPPVKQGA				NTA				99.99	1	0	NTA	1	0.0707692			0.00724638	99.99		1	Proc.; > 95%	NTA	NTA	NTA		100		3	0	NTA	3	0.00335008			0.00342466	100		1	Proc.; > 95%	NTA	NTA
AT3G17210.1	Q9LUV2	POP3_ARATH	Stress-response A/B barrel domain-containing protein HS1 (Pop3 family protein At3g17210) (Protein HEAT STABLE 1) (AtHS1)	metal ion binding [GO:0046872]	cytosol	UPI00000A6B4B	1	-	MEEAKGPVKH				NTA				99.99	1	0	NTA	1	0.0738462	0.09375			99.99		1	iMet; > 95%	NTA	NTA	NTA	100	100	99.99	3	0	NTA	3	0.0251256	0.0659341			99.9967	0.00471405	3	iMet; > 95%	NTA	NTA
AT1G01620.1	Q08733	PIP13_ARATH	Aquaporin PIP1-3 (AtPIP1;3) (Plasma membrane intrinsic protein 1c) (PIP1c) (Transmembrane protein B) (TMP-B)	water channel activity [GO:0015250]	plasma membrane	UPI00000016DF	1	-	MEGKEEDVRV	NTA	NTA	NTA	NTA	100	99.99	100	100	4	0	NTA	4	0.0338462	0.0625			99.9975	0.00433013	4	iMet; > 95%	NTA	NTA	NTA	100	100	99.99	3	0	NTA	3	0.0234506	0.0549451			99.9967	0.00471405	3	iMet; > 95%	NTA	NTA
AT3G04600.1	Q9SR15	SYWC_ARATH	Tryptophan--tRNA ligase, cytoplasmic (EC 6.1.1.2) (Tryptophanyl-tRNA synthetase) (TrpRS)	ATP binding [GO:0005524]; tryptophan-tRNA ligase activity [GO:0004830]	cytosol	UPI00000A7BFF	1	-	MEVDKKDERE		NTA		NTA				99.78	2	0	NTA	2	0.24	0.5			99.78		1	iMet; > 95%	NTA	NTA	NTA	99.99	100	100	3	0	NTA	3	0.0284757	0.0879121			99.9967	0.00471405	3	iMet; > 95%	NTA	NTA
AT3G10090.1	Q9SR73	RS281_ARATH	40S ribosomal protein S28-1	mRNA binding [GO:0003729]; structural constituent of ribosome [GO:0003735]	cytosol	UPI00000AC399	1	-	MDSQIKHAVV		NTA		NTA		99.74		99.99	2	0	NTA	2	0.203077	0.46875			99.865	0.125	2	iMet; > 95%	NTA	NTA	NTA	100	99.99	100	3	0	NTA	3	0.0268007	0.0769231			99.9967	0.00471405	3	iMet; > 95%	NTA	NTA
AT5G16440.1	Q38929	IDI1_ARATH	Isopentenyl-diphosphate Delta-isomerase I, chloroplastic (EC 5.3.3.2) (Isopentenyl pyrophosphate isomerase I) (IPP isomerase I)	hydrolase activity [GO:0016787]; isopentenyl-diphosphate delta-isomerase activity [GO:0004452]; metal ion binding [GO:0046872]	plastid	UPI000016DA66	60	M	TDSNDAGMDA	NTA	NTA		NTA	98.19			99.99	3	0	NTA	3	0.329231			0.0434783	99.09	0.9	2	Proc.; > 95%	NTA	NTA	NTA	100	100	99.99	3	0	NTA	3	0.0301508			0.00684932	99.9967	0.00471405	3	Proc.; > 95%	NTA	NTA
AT5G12140.1	Q945Q1	CYT1_ARATH	Cysteine proteinase inhibitor 1 (AtCYS-1)	cysteine-type endopeptidase inhibitor activity [GO:0004869]	endoplasmic reticulum	UPI00000A04BC	2	M	ADQQAGTIVG				NTA				99.86	1	0	NTA	1	0.206154		0.316129		99.86		1	+NME; > 95%	NTA	NTA	NTA		100	99.99	3	0	NTA	3	0.0335008		0.046729		99.995	0.005	2	+NME; > 95%	NTA	NTA
AT2G31790.1	Q9SKC1	U74C1_ARATH	UDP-glycosyltransferase 74C1 (EC 2.4.1.-)	quercetin 3-O-glucosyltransferase activity [GO:0080043]; quercetin 7-O-glucosyltransferase activity [GO:0080044]	mitochondrion	UPI00000485D5	2	M	SEAKKGHVLF		NTA		NTA				100	2	0	NTA	2	0.0153846		0.0322581		100		1	+NME; > 95%	NTA	NTA		99.99	100		2	0	NTA	2	0.0318258		0.0420561		99.995	0.005	2	+NME; > 95%	NTA
AT4G34490.1	O65902	ACAP1_ARATH	Cyclase-associated protein 1 (AtCAP1) (Adenylyl cyclase-associated protein)	actin binding [GO:0003779]; adenylate cyclase binding [GO:0008179]	cytosol	UPI00000A9044	1	-	MEEDLIKRLE				NTA					1	0	NTA	1							0		NTA	NTA	NTA	100	99.99	99.99	3	0	NTA	3	0.0351759	0.0989011			99.9933	0.00471405	3	iMet; > 95%	NTA	NTA
AT4G24820.1	Q93Y35	PSMD6_ARATH	26S proteasome non-ATPase regulatory subunit 6 homolog (26S proteasome regulatory subunit RPN7) (AtRPN7) (26S proteasome regulatory subunit S10 homolog)	0	cytosol,nucleus	UPI000000117E	1	-	MDGGAEGSQQ	NTA	NTA		NTA	99.99	99.97		99.98	3	0	NTA	3	0.129231	0.25			99.98	0.00816497	3	iMet; > 95%	NTA	NTA	NTA	100	99.99	99.98	3	0	NTA	3	0.038526	0.120879			99.99	0.00816497	3	iMet; > 95%	NTA
AT4G24920.1	P0DI74	S61G1_ARATH	Protein transport protein Sec61 subunit gamma-1	P-P-bond-hydrolysis-driven protein transmembrane transporter activity [GO:0015450]; protein transmembrane transporter activity [GO:0008320]	cytosol	UPI000009D5F7	1	-	MDAIDSVVDP				NTA				99.99	1	0	NTA	1	0.0769231	0.1875			99.99		1	iMet; > 95%	NTA	NTA	NTA	99.98		100	3	0	NTA	3	0.0368509	0.10989			99.99	0.01	2	iMet; > 95%	NTA	NTA
AT2G32080.1	Q9SKZ1	PUR_ARATH	Transcription factor Pur-alpha 1 (Purine-rich single-stranded DNA-binding protein alpha 1)	DNA-binding transcription repressor activity, RNA polymerase II-specific [GO:0001227]; double-stranded DNA binding [GO:0003690]; mRNA binding [GO:0003729]; purine-rich negative regulatory element binding [GO:0032422]; RNA polymerase II transcription regulatory region sequence-specific DNA binding [GO:0000977]; sequence-specific DNA binding [GO:0043565]	golgi	UPI00000A203E	1	-	MEANSGGGGG	NTA	NTA		NTA	98.92	98.95			3	0	NTA	3	0.335385	0.65625			98.935	0.015	2	iMet; > 95%	NTA	NTA	NTA	100	99.98	99.99	3	0	NTA	3	0.041876	0.131868			99.99	0.00816497	3	iMet; > 95%
AT1G63830.1	Q9CAJ7	Q9CAJ7_ARATH	PLAC8 family protein	0	plasma membrane	UPI000009FDF6	2	M	AASQDKLDKM	NTA	NTA	NTA	NTA	99.81		100	99.98	4	0	NTA	4	0.163077		0.258065		99.93	0.0852447	3	+NME; > 95%	NTA	NTA	NTA	99.99	99.98	100	3	0	NTA	3	0.040201		0.0514019		99.99	0.00816497	3	+NME; > 95%	NTA	NTA
AT1G23820.1	Q9ZUB3	SPDS1_ARATH	Spermidine synthase 1 (SPDSY 1) (EC 2.5.1.16) (Putrescine aminopropyltransferase 1)	spermidine synthase activity [GO:0004766]	cytosol	UPI0000000E6E	1	-	MDAKETSATD	NTA	NTA	NTA	NTA				99.99	4	0	NTA	4	0.0553846	0.125			99.99		1	iMet; > 95%	NTA	NTA	NTA	99.99			3	0	NTA	3	0.0469012	0.142857			99.99		1	iMet; > 95%	NTA	NTA
AT4G03560.1	Q94KI8	TPC1_ARATH	Two pore calcium channel protein 1 (Calcium channel protein 1) (AtCCH1) (Fatty acid oxygenation up-regulated protein 2) (Voltage-dependent calcium channel protein TPC1) (AtTPC1)	calcium ion binding [GO:0005509]; identical protein binding [GO:0042802]; voltage-gated calcium channel activity [GO:0005245]	vacuole	UPI00000AB4D0	1	-	MEDPLIGRDS				NTA					1	0	NTA	1							0		NTA	NTA	NTA		99.99		3	0	NTA	3	0.0552764	0.153846			99.99		1	iMet; > 95%	NTA	NTA
AT2G03430.1	Q8GZ22	Q8GZ22_ARATH	Ankyrin repeat family protein (At2g03430) (Putative ankyrin)	0	cytosol	UPI000000C5B0	1	-	MEIATDTAKQ		NTA		NTA					2	0	NTA	2							0		NTA	NTA	NTA			99.99	3	0	NTA	3	0.0536013	0.164835			99.99		1	iMet; > 95%	NTA	NTA
AT5G62980.1	Q9FM54	FOLB2_ARATH	Dihydroneopterin aldolase 2 (DHNA2) (EC 4.1.2.25) (7,8-dihydroneopterin aldolase) (AtFolB2)	dihydroneopterin aldolase activity [GO:0004150]	cytosol	UPI000000C20F	1	-	MEKDMAMMGD									0	0		0							0		NTA	NTA	NTA			99.99	3	0	NTA	3	0.0619765	0.175824			99.99		1	iMet; > 95%
AT5G49530.1	A0A178UG18	A0A178UG18_ARATH	Uncharacterized protein	0	nucleus	UPI00000A9396	1	-	MDFDDDDKPK									0	0		0							0		NTA	NTA	NTA	99.99			3	0	NTA	3	0.0636516	0.186813			99.99		1	iMet; > 95%
AT4G27320.1	Q8L4N1	PHO34_ARATH	Universal stress protein PHOS34 (Phosphorylated protein of 34 kDa) (AtPHOS34)	ATP binding [GO:0005524]	nucleus	UPI000005EAA1	1	-	MNPDSDYPHL									0	0		0							0		NTA	NTA		99.99			2	0	NTA	2	0.0653266	0.197802			99.99		1	iMet; > 95%		NTA
AT1G04350.1	P93824	ACCH6_ARATH	1-aminocyclopropane-1-carboxylate oxidase homolog 6 (EC 1.14.-.-)	metal ion binding [GO:0046872]; oxidoreductase activity [GO:0016491]	cytosol	UPI00000481C2	1	-	METKEFDSYS									0	0		0							0			NTA	NTA		99.99		2	0	NTA	2	0.0670017	0.208791			99.99		1	iMet; > 95%
AT2G31610.1	Q9SIP7	RS31_ARATH	40S ribosomal protein S3-1	mRNA binding [GO:0003729]; structural constituent of ribosome [GO:0003735]	cytosol	UPI00000A4E73	2	M	ATQISKKRKF	NTA	NTA	NTA	NTA	100	100		99.98	4	0	NTA	4	0.0492308		0.083871		99.9933	0.00942809	3	+NME; > 95%	NTA		NTA			99.99	2	0	NTA	2	0.0452261		0.0607477		99.99		1	+NME; > 95%	NTA	NTA
AT4G11420.1	Q9LD55	EIF3A_ARATH	Eukaryotic translation initiation factor 3 subunit A (eIF3a) (Eukaryotic translation initiation factor 3 large subunit) (Eukaryotic translation initiation factor 3 subunit 10) (eIF-3-theta) (p114)	mRNA binding [GO:0003729]; translation initiation factor activity [GO:0003743]	cytosol,nucleus	UPI000012D30F	2	M	ANFAKPENAL				NTA				99.99	1	0	NTA	1	0.08		0.116129		99.99		1	+NME; > 95%	NTA	NTA	NTA	99.99	99.99	99.99	3	0	NTA	3	0.0485762		0.0654206		99.99	0	3	+NME; > 95%	NTA	NTA
AT2G24200.1	P30184	AMPL1_ARATH	Leucine aminopeptidase 1 (EC 3.4.11.1) (Leucyl aminopeptidase 1) (AtLAP1) (Proline aminopeptidase 1) (EC 3.4.11.5) (Prolyl aminopeptidase 1)	aminopeptidase activity [GO:0004177]; dipeptidase activity [GO:0016805]; manganese ion binding [GO:0030145]; metalloaminopeptidase activity [GO:0070006]	cytosol	UPI0000000E6B	2	M	AHTLGLTQPN		NTA	NTA	NTA			99.98		3	0	NTA	3	0.123077		0.212903		99.98		1	+NME; > 95%	NTA	NTA	NTA	99.99	99.99		3	0	NTA	3	0.0502513		0.0700935		99.99	0	2	+NME; > 95%	NTA	NTA
AT2G17870.1	Q94C69	CSP3_ARATH	Cold shock domain-containing protein 3 (AtCSP3)	DNA binding [GO:0003677]; mRNA binding [GO:0003729]; zinc ion binding [GO:0008270]	nucleus	UPI00000A2945	2	M	AMEDQSAARS	NTA	NTA		NTA	100				3	0	NTA	3	0.00615385		0.0387097		100		1	+NME; > 95%	NTA	NTA	NTA			99.99	3	0	NTA	3	0.0435511		0.0560748		99.99		1	+NME; > 95%
AT2G30520.1	Q682S0	RPT2_ARATH	Root phototropism protein 2 (BTB/POZ domain-containing protein RPT2)	0	golgi	UPI00000AC63A	2	M	ATEGKNPINM				NTA				99.88	1	0	NTA	1	0.190769		0.290323		99.88		1	+NME; > 95%	NTA	NTA	NTA	99.99	99.99	99.99	3	0	NTA	3	0.0519263		0.0747664		99.99	0	3	+NME; > 95%	NTA	NTA
AT1G29850.1	Q9FXG0	Q9FXG0_ARATH	At1g29850/F1N18_19 (Double-stranded DNA-binding family protein) (F1N18.11 protein) (Putative apoptosis-related protein 19)	DNA binding [GO:0003677]	nucleus	UPI00000A4ECF	2	M	ADPELEAIRQ				NTA					1	0	NTA	1							0		NTA	NTA	NTA	99.99	99.99	99.99	3	0	NTA	3	0.0569514		0.0794393		99.99	0	3	+NME; > 95%
AT4G09000.1	P42643	14331_ARATH	14-3-3-like protein GF14 chi (General regulatory factor 1)	0	cytosol	UPI000000140A	2	M	ATPGASSARD									0	0		0							0		NTA	NTA	NTA	99.99	99.99		3	0	NTA	3	0.0603015		0.0841121		99.99	0	2	+NME; > 95%
AT5G13420.1	A0A178UD24	A0A178UD24_ARATH	Transaldolase (EC 2.2.1.2)	sedoheptulose-7-phosphate:D-glyceraldehyde-3-phosphate glyceronetransferase activity [GO:0004801]	plastid	UPI0000048B20	63	C	SVSGGNGTAG				NTA					1	0	NTA	1							0		NTA	NTA	NTA		99.99		3	0	NTA	3	0.0586265			0.010274	99.99		1	Proc.; > 95%	NTA
AT1G18080.1	O24456	GBLPA_ARATH	Receptor for activated C kinase 1A (Guanine nucleotide-binding protein subunit beta-like protein A) (WD-40 repeat auxin-dependent protein ARCA)	enzyme binding [GO:0019899]; MAP-kinase scaffold activity [GO:0005078]; mRNA binding [GO:0003729]; protein kinase C binding [GO:0005080]; ribosome binding [GO:0043022]; structural constituent of ribosome [GO:0003735]	cytosol	UPI000000144D	2	M	AEGLVLKGTM	NTA		NTA	NTA	99.99			99.98	3	0	NTA	3	0.116923		0.193548		99.985	0.005	2	+NME; > 95%	NTA	NTA	NTA	99.98	99.98	100	3	0	NTA	3	0.0703518		0.0934579		99.9867	0.00942809	3	+NME; > 95%	NTA	NTA
AT4G17510.1	Q8GWE1	UCH3_ARATH	Ubiquitin carboxyl-terminal hydrolase 3 (EC 3.4.19.12)	cysteine-type peptidase activity [GO:0008234]; thiol-dependent ubiquitin-specific protease activity [GO:0004843]	cytosol	UPI000000C67A	2	M	ATASESSSSK	NTA			NTA	99.99			99.99	2	0	NTA	2	0.0676923		0.129032		99.99	0	2	+NME; > 95%	NTA	NTA	NTA	100	99.98	99.98	3	0	NTA	3	0.0686767		0.088785		99.9867	0.00942809	3	+NME; > 95%
AT4G03110.1	Q8LFS6	BRN1L_ARATH	RNA-binding protein BRN1 (Protein BRUNO-LIKE 1) (AtBRN1) (Protein RNA-BINDING PROTEIN-DEFENSE RELATED 1) (AtRBP-DR1)	mRNA binding [GO:0003729]; RNA binding [GO:0003723]	cytosol	UPI000005EBE0	2	M	AEAKEENREK				NTA					1	0	NTA	1							0		NTA	NTA	NTA	100	99.99	99.97	3	0	NTA	3	0.0720268		0.0981308		99.9867	0.0124722	3	+NME; > 95%
AT2G34160.1	O22969	Y2416_ARATH	Uncharacterized protein At2g34160	mRNA binding [GO:0003729]; RNA binding [GO:0003723]	cytosol	UPI000005EAFD	1	-	MEEITDGVNN		NTA		NTA		98.66			2	0	NTA	2	0.350769	0.6875			98.66		1	iMet; > 95%	NTA	NTA	NTA	99.99	99.97	100	3	0	NTA	3	0.0737018	0.21978			99.9867	0.0124722	3	iMet; > 95%	NTA	NTA
AT1G80460.1	Q9M8L4	GLPK_ARATH	Glycerol kinase (Glycerokinase) (EC 2.7.1.30) (ATP:glycerol 3-phosphotransferase) (Protein GLYCEROL INSENSITIVE 1) (Protein NONHOST RESISTANCE TO P. S. PHASEOLICOLA 1)	ATP binding [GO:0005524]; glycerol kinase activity [GO:0004370]; phosphotransferase activity, alcohol group as acceptor [GO:0016773]	cytosol	UPI00000A3C12	2	M	AKENGFIGSI	NTA	NTA	NTA	NTA	99.25		99.99		4	0	NTA	4	0.261538		0.4		99.62	0.37	2	+NME; > 95%	NTA	NTA	NTA		99.97	100	3	0	NTA	3	0.0753769		0.102804		99.985	0.015	2	+NME; > 95%	NTA	NTA
AT1G32080.1	Q9FVQ4	PLGG1_ARATH	Plastidal glycolate/glycerate translocator 1, chloroplastic (Bacterial membrane protein LrgB-like protein) (AtLrgB)	glycerate transmembrane transporter activity [GO:1901974]; glycolate transmembrane transporter activity [GO:0043879]	plastid	UPI00000A1AAD	77	Q	AMDGAGTGNT									0	0		0							0			NTA	NTA		100	99.97	2	0	NTA	2	0.0770519			0.0136986	99.985	0.015	2	Proc.; > 95%	NTA	NTA
AT2G36530.1	P25696	ENO2_ARATH	Bifunctional enolase 2/transcriptional activator (EC 4.2.1.11) (2-phospho-D-glycerate hydro-lyase 2) (2-phosphoglycerate dehydratase 2) (LOW EXPRESSION OF OSMOTICALLY RESPONSIVE GENES 1)	copper ion binding [GO:0005507]; DNA binding [GO:0003677]; magnesium ion binding [GO:0000287]; phosphopyruvate hydratase activity [GO:0004634]	cytosol	UPI0000000D31	2	M	ATITVVKARQ	NTA	NTA	NTA	NTA	99.98	99.99	99.99	99.99	4	0	NTA	4	0.113846		0.187097		99.9875	0.00433013	4	+NME; > 95%	NTA	NTA	NTA	99.99	99.97	99.99	3	0	NTA	3	0.080402		0.11215		99.9833	0.00942809	3	+NME; > 95%	NTA	NTA
AT4G28440.1	O49453	Y4844_ARATH	Uncharacterized protein At4g28440	mRNA binding [GO:0003729]	cytosol	UPI00000A547C	2	M	ATTGTAAVAT	NTA	NTA	NTA	NTA	99.98		99.13	99.38	4	0	NTA	4	0.283077		0.432258		99.4967	0.356682	3	+NME; > 95%	NTA	NTA	NTA	100	99.96	99.99	3	0	NTA	3	0.0837521		0.121495		99.9833	0.0169967	3	+NME; > 95%	NTA	NTA
AT3G18190.1	Q9LV21	TCPD_ARATH	T-complex protein 1 subunit delta (TCP-1-delta) (CCT-delta) (Chaperonin CCT4)	ATP binding [GO:0005524]; unfolded protein binding [GO:0051082]	cytosol	UPI000000C008	2	M	AAVAAPMASK				NTA				100	1	0	NTA	1	0.0184615		0.0129032		100		1	+NME; > 95%	NTA	NTA	NTA	99.98	99.99	99.98	3	0	NTA	3	0.078727		0.107477		99.9833	0.00471405	3	+NME; > 95%	NTA	NTA
AT5G11670.1	Q9LYG3	MAOP2_ARATH	NADP-dependent malic enzyme 2 (AtNADP-ME2) (NADP-malic enzyme 2) (EC 1.1.1.40)	malate dehydrogenase (decarboxylating) (NAD+) activity [GO:0004471]; malate dehydrogenase (decarboxylating) (NADP+) activity [GO:0004473]; malic enzyme activity [GO:0004470]; metal ion binding [GO:0046872]; NAD binding [GO:0051287]; oxaloacetate decarboxylase activity [GO:0008948]	cytosol	UPI00000A324A	2	M	GSTPTDLPGE			NTA	NTA			97.29	99.99	2	0	NTA	2	0.356923		0.567742		98.64	1.35	2	+NME; > 95%	NTA	NTA	NTA	99.99	99.99	99.97	3	0	NTA	3	0.0854271		0.126168		99.9833	0.00942809	3	+NME; > 95%	NTA	NTA
AT3G11200.1	Q9SRM4	ALFL2_ARATH	PHD finger protein ALFIN-LIKE 2 (Protein AL2) [Cleaved into: PHD finger protein ALFIN-LIKE 2, N-terminally processed]	histone binding [GO:0042393]; metal ion binding [GO:0046872]; transcription coregulator activity [GO:0003712]; transcription regulatory region sequence-specific DNA binding [GO:0000976]	nucleus	UPI00000AC71D	2	M	AAAAVSSNPR		NTA		NTA		99.97		100	2	0	NTA	2	0.12		0.2		99.985	0.015	2	+NME; > 95%	NTA	NTA	NTA	99.99	99.97	99.99	3	0	NTA	3	0.0820771		0.116822		99.9833	0.00942809	3	+NME; > 95%	NTA
AT4G11150.1	Q39258	VATE1_ARATH	V-type proton ATPase subunit E1 (V-ATPase subunit E1) (Protein EMBRYO DEFECTIVE 2448) (Vacuolar H(+)-ATPase subunit E isoform 1) (Vacuolar proton pump subunit E1)	proton-exporting ATPase activity, phosphorylative mechanism [GO:0008553]; proton-transporting ATPase activity, rotational mechanism [GO:0046961]; structural constituent of ribosome [GO:0003735]	golgi,vacuole	UPI0000000F6D	1	-	MNDGDVSRQI		NTA		NTA					2	0	NTA	2							0		NTA	NTA	NTA	99.96	99.98	100	3	0	NTA	3	0.0921273	0.230769			99.98	0.0163299	3	iMet; > 95%	NTA
AT4G01480.1	O82597	IPYR5_ARATH	Soluble inorganic pyrophosphatase 5 (EC 3.6.1.1) (Pyrophosphate phospho-hydrolase 5) (PPase 5)	inorganic diphosphatase activity [GO:0004427]; magnesium ion binding [GO:0000287]	cytosol	UPI00000488DA	1	-	MNGEEVKTSQ	NTA								1	0	NTA	1							0		NTA	NTA	NTA	99.99	99.98	99.97	3	0	NTA	3	0.0954774	0.241758			99.98	0.00816497	3	iMet; > 95%	NTA	NTA
AT5G40930.1	P82805	TO204_ARATH	Mitochondrial import receptor subunit TOM20-4 (Translocase of outer membrane 20 kDa subunit 4)	P-P-bond-hydrolysis-driven protein transmembrane transporter activity [GO:0015450]	mitochondrion	UPI0000000F2E	1	-	MDMQNENERL									0	0		0							0		NTA	NTA	NTA	99.94	100	100	3	0	NTA	3	0.0971524	0.252747			99.98	0.0282843	3	iMet; > 95%
AT4G04950.1	Q9ZPH2	GRS17_ARATH	Monothiol glutaredoxin-S17 (AtGrxS17)	2 iron, 2 sulfur cluster binding [GO:0051537]; electron transfer activity [GO:0009055]; metal ion binding [GO:0046872]; protein disulfide oxidoreductase activity [GO:0015035]	cytosol	UPI00000ABA55	2	M	SGTVKDIVSK	NTA	NTA							2	0	NTA	2							0			NTA	NTA			99.98	2	0	NTA	2	0.0938023		0.140187		99.98		1	+NME; > 95%
AT1G35160.1	P46077	14334_ARATH	14-3-3-like protein GF14 phi (General regulatory factor 4)	0	cytosol	UPI00000013DC	2	M	AAPPASSSAR	NTA	NTA		NTA	99.99	100		100	3	0	NTA	3	0.0369231		0.0709677		99.9967	0.00471405	3	+NME; > 95%	NTA	NTA	NTA	99.97	99.99	99.98	3	0	NTA	3	0.0871022		0.130841		99.98	0.00816497	3	+NME; > 95%
AT1G56410.1	Q9C7X7	HSP7N_ARATH	Heat shock 70 kDa protein 18 (Heat shock protein 70-18) (AtHsp70-18) (Heat-shock protein 70T-1)	ATPase activity [GO:0016887]; ATP binding [GO:0005524]; heat shock protein binding [GO:0031072]; misfolded protein binding [GO:0051787]; protein folding chaperone [GO:0044183]; unfolded protein binding [GO:0051082]	plastid	UPI00000A93C4	2	M	AGKGEGPAIG				NTA				99.47	1	0	NTA	1	0.286154		0.43871		99.47		1	+NME; > 95%	NTA		NTA	99.98		99.98	2	0	NTA	2	0.0887772		0.135514		99.98	0	2	+NME; > 95%
AT5G12380.1	Q94CK4	ANXD8_ARATH	Annexin D8 (AnnAt8)	calcium-dependent phospholipid binding [GO:0005544]; calcium ion binding [GO:0005509]	cytosol	UPI0000162491	2	M	ATIVSPPHFS	NTA		NTA						2	0	NTA	2							0		NTA	NTA	NTA		99.98		3	0	NTA	3	0.0904523		0.14486		99.98		1	+NME; > 95%	NTA	NTA
AT3G02420.1	A0A384L6N9	A0A384L6N9_ARATH	Uncharacterized protein	0	golgi	UPI0007DE6D4D	2	M	AEGGEDSQRL									0	0		0							0		NTA	NTA	NTA			99.98	3	0	NTA	3	0.0988275		0.149533		99.98		1	+NME; > 95%
AT5G42950.1	Q9FMM3	EXA1_ARATH	Protein ESSENTIAL FOR POTEXVIRUS ACCUMULATION 1 (Plant SMY2-type ILE-GYF domain-containing protein 1) (Protein MUTANT, SNC1-ENHANCING 11)	mRNA binding [GO:0003729]; translation repressor activity [GO:0030371]	nucleus	UPI00000A23E0	2	M	ANSSAGSAAD									0	0		0							0		NTA	NTA	NTA	100	99.96		3	0	NTA	3	0.100503		0.154206		99.98	0.02	2	+NME; > 95%
AT2G42810.1	Q84XU2	PPP5_ARATH	Serine/threonine-protein phosphatase 5 (EC 3.1.3.16)	metal ion binding [GO:0046872]; phosphoprotein phosphatase activity [GO:0004721]; protein serine/threonine phosphatase activity [GO:0004722]; tetrapyrrole binding [GO:0046906]	cytosol,nucleus	UPI0000005D51	1	-	METKNENSDV	NTA			NTA	99.98			99.98	2	0	NTA	2	0.132308	0.28125			99.98	0	2	iMet; > 95%	NTA	NTA	NTA	99.99	100	99.94	3	0	NTA	3	0.103853	0.263736			99.9767	0.0262467	3	iMet; > 95%	NTA	NTA
AT3G23810.1	Q9LK36	SAHH2_ARATH	Adenosylhomocysteinase 2 (AdoHcyase 2) (EC 3.3.1.1) (S-adenosyl-L-homocysteine hydrolase 1) (SAH hydrolase 2)	adenosylhomocysteinase activity [GO:0004013]; mRNA binding [GO:0003729]	cytosol	UPI00000AC348	2	M	ALLVEKTSSG	NTA	NTA	NTA	NTA	100	99.99		99.99	4	0	NTA	4	0.0461538		0.0903226		99.9933	0.00471405	3	+NME; > 95%	NTA	NTA	NTA	99.98	100	99.95	3	0	NTA	3	0.102178		0.158879		99.9767	0.020548	3	+NME; > 95%	NTA	NTA
AT1G29350.1	F4I1G1	F4I1G1_ARATH	RNA polymerase II degradation factor-like protein (DUF1296)	mRNA binding [GO:0003729]	nucleus	UPI0000162F10	2	M	SSSKVGGGAR	NTA	NTA		NTA	100				3	0	NTA	3	0.00923077		0.0451613		100		1	+NME; > 95%	NTA	NTA	NTA		100	99.95	3	0	NTA	3	0.105528		0.163551		99.975	0.025	2	+NME; > 95%
AT3G11270.1	Q9C774	PSD7B_ARATH	26S proteasome non-ATPase regulatory subunit 7 homolog B (26S proteasome regulatory subunit RPN8b) (AtRPN8b) (Protein MATERNAL EFFECT EMBRYO ARREST 34)	isopeptidase activity [GO:0070122]; metallopeptidase activity [GO:0008237]	cytosol,nucleus	UPI00000A0A28	1	-	MDVIKTQQIS		NTA		NTA		100			2	0	NTA	2	0.0123077	0.03125			100		1	iMet; > 95%	NTA	NTA	NTA	99.98	99.95	99.99	3	0	NTA	3	0.107203	0.274725			99.9733	0.0169967	3	iMet; > 95%	NTA	NTA
AT3G02780.1	Q42553	IDI2_ARATH	Isopentenyl-diphosphate Delta-isomerase II, chloroplastic (EC 5.3.3.2) (Isopentenyl pyrophosphate isomerase II) (IPP isomerase II)	hydrolase activity [GO:0016787]; isopentenyl-diphosphate delta-isomerase activity [GO:0004452]; metal ion binding [GO:0046872]	plastid	UPI0000000D3A	53	M	TDTKDAGMDA		NTA		NTA		99.69		99.78	2	0	NTA	2	0.249231			0.0362319	99.735	0.045	2	Proc.; > 95%	NTA	NTA	NTA	99.92	100	100	3	0	NTA	3	0.108878			0.0171233	99.9733	0.0377124	3	Proc.; > 95%	NTA	NTA
AT2G13360.1	Q56YA5	SGAT_ARATH	Serine--glyoxylate aminotransferase (EC 2.6.1.45) (Alanine--glyoxylate aminotransferase) (AGT) (EC 2.6.1.44) (Asparagine aminotransferase) (EC 2.6.1.-) (Serine--pyruvate aminotransferase) (EC 2.6.1.51)	alanine-glyoxylate transaminase activity [GO:0008453]; mRNA binding [GO:0003729]; serine-glyoxylate transaminase activity [GO:0050281]; serine-pyruvate transaminase activity [GO:0004760]	peroxisome	UPI0000043F44	1	-	MDYMYGPGRH		NTA		NTA				99.98	2	0	NTA	2	0.135385	0.3125			99.98		1	iMet; > 95%	NTA	NTA	NTA	99.99	99.97	99.96	3	0	NTA	3	0.112228	0.285714			99.9733	0.0124722	3	iMet; > 95%	NTA	NTA
ATCG00270.1	P56761	PSBD_ARATH	Photosystem II D2 protein (PSII D2 protein) (EC 1.10.3.9) (Photosystem Q(A) protein)	chlorophyll binding [GO:0016168]; electron transporter, transferring electrons within the cyclic electron transport pathway of photosynthesis activity [GO:0045156]; iron ion binding [GO:0005506]; mRNA binding [GO:0003729]	plastid	UPI000013263C	2	M	TIALGKFTKD	NTA			NTA				99.99	2	0	NTA	2	0.0646154		0.109677		99.99		1	+NME; > 95%	NTA	NTA	NTA	99.99	99.96	99.97	3	0	NTA	3	0.110553		0.168224		99.9733	0.0124722	3	+NME; > 95%	NTA	NTA
AT4G35100.1	P93004	PIP27_ARATH	Aquaporin PIP2-7 (Plasma membrane intrinsic protein 2-7) (AtPIP2;7) (Plasma membrane intrinsic protein 3) (Salt stress-induced major intrinsic protein)	mRNA binding [GO:0003729]; water channel activity [GO:0015250]	plasma membrane	UPI00000A9A4C	2	M	SKEVSEEGKT	NTA	NTA	NTA	NTA	99.95	100	99.58	99.91	4	0	NTA	4	0.209231		0.322581		99.86	0.164773	4	+NME; > 95%	NTA	NTA	NTA	100	99.95	99.97	3	0	NTA	3	0.113903		0.172897		99.9733	0.020548	3	+NME; > 95%	NTA	NTA
AT2G19480.1	Q9ZUP3	NAP1B_ARATH	Nucleosome assembly protein 1;2 (AtNAP1;2) (Nucleosome/chromatin assembly factor group A2)	chromatin binding [GO:0003682]; histone binding [GO:0042393]; identical protein binding [GO:0042802]	nucleus	UPI00000AC55A	2	M	SNDKDSMNMS	NTA	NTA		NTA		99.56			3	0	NTA	3	0.276923		0.425806		99.56		1	+NME; > 95%	NTA	NTA	NTA	99.99	99.99	99.94	3	0	NTA	3	0.115578		0.17757		99.9733	0.0235702	3	+NME; > 95%	NTA	NTA
AT4G36940.1	Q8RWM2	NPRT1_ARATH	Nicotinate phosphoribosyltransferase 1 (NAPRTase) (EC 6.3.4.21)	metal ion binding [GO:0046872]; nicotinate-nucleotide diphosphorylase (carboxylating) activity [GO:0004514]; nicotinate phosphoribosyltransferase activity [GO:0004516]	cytosol	UPI00000A1CEC	1	-	MEKKENGLDG									0	0		0							0		NTA	NTA	NTA			99.97	3	0	NTA	3	0.117253	0.296703			99.97		1	iMet; > 95%	NTA	NTA
AT5G63680.1	A0A384KII3	A0A384KII3_ARATH	Pyruvate kinase (EC 2.7.1.40)	ATP binding [GO:0005524]; kinase activity [GO:0016301]; magnesium ion binding [GO:0000287]; potassium ion binding [GO:0030955]; pyruvate kinase activity [GO:0004743]	cytosol	UPI00000AAAFF	2	M	SNIDIEGILK	NTA			NTA					2	0	NTA	2							0		NTA	NTA	NTA	99.98	99.97	99.96	3	0	NTA	3	0.118928		0.182243		99.97	0.00816497	3	+NME; > 95%	NTA	NTA
AT2G41530.1	Q8LAS8	SFGH_ARATH	S-formylglutathione hydrolase (AtSFGH) (EC 3.1.2.12) (Esterase D)	carboxylic ester hydrolase activity [GO:0052689]; S-formylglutathione hydrolase activity [GO:0018738]	cytosol	UPI00000A933F	2	M	ASGLSEIGST			NTA	NTA			98.5		2	0	NTA	2	0.366154		0.580645		98.5		1	+NME; > 95%	NTA	NTA	NTA	99.97	99.93	100	3	0	NTA	3	0.120603		0.186916		99.9667	0.0286744	3	+NME; > 95%	NTA	NTA
AT3G22231.1	Q94C26	PCC1_ARATH	Cysteine-rich and transmembrane domain-containing protein PCC1 (Protein PATHOGEN AND CIRCADIAN CONTROLLED 1)	0	plasma membrane	UPI00000AC275	1	-	MNQSAQNYFS									0	0		0							0		NTA	NTA	NTA	99.98		99.95	3	0	NTA	3	0.122278	0.307692			99.965	0.015	2	iMet; > 95%	NTA	NTA
AT4G01070.1	Q9M156	U72B1_ARATH	UDP-glycosyltransferase 72B1 (EC 2.4.1.-) (Arbutin synthase) (Probable hydroquinone glucosyltransferase) (EC 2.4.1.218)	hydroquinone glucosyltransferase activity [GO:0050505]; UDP-glucosyltransferase activity [GO:0035251]; UDP-glycosyltransferase activity [GO:0008194]	plasma membrane	UPI00000488D5	1	-	MEESKTPHVA									0	0		0							0		NTA	NTA	NTA	100	99.99	99.9	3	0	NTA	3	0.123953	0.318681			99.9633	0.0449691	3	iMet; > 95%	NTA	NTA
AT1G44575.1	Q9XF91	PSBS_ARATH	Photosystem II 22 kDa protein, chloroplastic (CP22) (Protein NONPHOTOCHEMICAL QUENCHING 4) (Protein PHOTOSYSTEM II SUBUNIT S)	chlorophyll binding [GO:0016168]; mRNA binding [GO:0003729]; protein domain specific binding [GO:0019904]; xanthophyll binding [GO:0051738]	plastid	UPI0000132744	53	A	LFKPKTKAAP				NTA				99.93	1	0	NTA	1	0.172308			0.0217391	99.93		1	Proc.; > 95%	NTA	NTA	NTA	99.98	99.93		3	0	NTA	3	0.125628			0.0205479	99.955	0.025	2	Proc.; > 95%		NTA
AT1G54270.1	P41377	IF4A2_ARATH	Eukaryotic initiation factor 4A-2 (eIF-4A-2) (EC 3.6.4.13) (ATP-dependent RNA helicase eIF4A-2) (DEAD-box ATP-dependent RNA helicase 19)	ATP binding [GO:0005524]; mRNA binding [GO:0003729]; RNA helicase activity [GO:0003724]; translation initiation factor activity [GO:0003743]	cytosol	UPI0000000B68	2	M	AGSAPEGTQF				NTA				98.33	1	0	NTA	1	0.378462		0.606452		98.33		1	+NME; > 95%	NTA	NTA	NTA		99.92	99.99	3	0	NTA	3	0.127303		0.191589		99.955	0.035	2	+NME; > 95%	NTA	NTA
AT2G21660.1	Q03250	RBG7_ARATH	Glycine-rich RNA-binding protein 7 (AtGR-RBP7) (AtRBG7) (Glycine-rich protein 7) (AtGRP7) (Protein COLD, CIRCADIAN RHYTHM, AND RNA BINDING 2) (Protein CCR2)	double-stranded DNA binding [GO:0003690]; mRNA binding [GO:0003729]; RNA binding [GO:0003723]; single-stranded DNA binding [GO:0003697]	nucleus	UPI0000000D3F	2	M	ASGDVEYRCF	NTA	NTA		NTA	99.98				3	0	NTA	3	0.126154		0.206452		99.98		1	+NME; > 95%	NTA	NTA	NTA	99.93	99.93	99.99	3	0	NTA	3	0.128978		0.196262		99.95	0.0282843	3	+NME; > 95%	NTA
AT3G13920.1	P41376	IF4A1_ARATH	Eukaryotic initiation factor 4A-1 (eIF-4A-1) (EC 3.6.4.13) (ATP-dependent RNA helicase eIF4A-1) (DEAD-box ATP-dependent RNA helicase 4) (AtRH04)	ATP binding [GO:0005524]; RNA helicase activity [GO:0003724]; translation initiation factor activity [GO:0003743]	cytosol	UPI0000000B7D	2	M	AGSAPEGTQF	NTA	NTA	NTA	NTA			99.99	99.89	4	0	NTA	4	0.156923		0.251613		99.94	0.05	2	+NME; > 95%	NTA	NTA	NTA		99.91	99.99	3	0	NTA	3	0.130653		0.200935		99.95	0.04	2	+NME; > 95%	NTA	NTA
AT5G27700.1	Q3E902	RS212_ARATH	40S ribosomal protein S21-2	structural constituent of ribosome [GO:0003735]	cytosol	UPI000052D373	1	-	MQNEEGQVTE				NTA					1	0	NTA	1							0		NTA	NTA	NTA	100	99.88		3	0	NTA	3	0.132328	0.32967			99.94	0.06	2	iMet; > 95%	NTA	NTA
AT3G08950.1	Q8VYP0	SCO11_ARATH	Protein SCO1 homolog 1, mitochondrial (Homolog of the copper chaperone SCO1 member 1) (HCC1)	copper ion binding [GO:0005507]	mitochondrion	UPI00000A2420	30	S	ASSPSPACIS									0	0		0							0		NTA	NTA		99.94			2	0	NTA	2	0.134003			0.0239726	99.94		1	Proc.; > 95%
AT3G45780.1	O48963	PHOT1_ARATH	Phototropin-1 (EC 2.7.11.1) (Non-phototropic hypocotyl protein 1) (Root phototropism protein 1)	ATP binding [GO:0005524]; blue light photoreceptor activity [GO:0009882]; FMN binding [GO:0010181]; identical protein binding [GO:0042802]; kinase activity [GO:0016301]; mRNA binding [GO:0003729]; protein kinase activity [GO:0004672]; protein serine/threonine kinase activity [GO:0004674]	plasma membrane	UPI00001303E1	1	-	MEPTEKPSTK				NTA					1	0	NTA	1							0		NTA	NTA	NTA	99.81	100	100	3	0	NTA	3	0.135678	0.340659			99.9367	0.0895669	3	iMet; > 95%	NTA	NTA
AT4G16370.1	O23482	OPT3_ARATH	Oligopeptide transporter 3 (AtOPT3)	oligopeptide transmembrane transporter activity [GO:0035673]; transition metal ion transmembrane transporter activity [GO:0046915]	plasma membrane	UPI00000ADB4E	1	-	MDAEKATDKT		NTA							1	0	NTA	1							0		NTA	NTA	NTA	99.98		99.89	3	0	NTA	3	0.137353	0.351648			99.935	0.045	2	iMet; > 95%	NTA	NTA
AT1G10590.1	Q93W05	Q93W05_ARATH	At1g10590/F20B24_1 (Nucleic acid-binding, OB-fold-like protein)	0	cytosol	UPI000009C9D1	2	M	AEATSALRKP									0	0		0							0		NTA	NTA	NTA		99.93		3	0	NTA	3	0.140704		0.205607		99.93		1	+NME; > 95%	NTA	NTA
AT1G65220.1	Q93ZY6	Q93ZY6_ARATH	ARM repeat superfamily protein	0	cytosol	UPI00000A2E64	2	M	SSKEKPTLGG				NTA					1	0	NTA	1							0		NTA	NTA	NTA		99.93		3	0	NTA	3	0.139028		0.21028		99.93		1	+NME; > 95%	NTA	NTA
AT1G05577.1	Q9SYJ8	Q9SYJ8_ARATH	F3F20.2 protein (UPSTREAM OF FLC protein (DUF966))	protein homodimerization activity [GO:0042803]	nucleus	UPI00000A761B	2	M	ESNGGGGEVR									0	0		0							0		NTA			99.93			1	0	NTA	1	0.142379		0.214953		99.93		1	+NME; > 95%
AT1G27450.1	P31166	APT1_ARATH	Adenine phosphoribosyltransferase 1, chloroplastic (APRT 1) (AtAPT1) (EC 2.4.2.7)	adenine phosphoribosyltransferase activity [GO:0003999]	cytosol	UPI000005EA9D	62	M	ATEDVQDPRI				NTA				99.94	1	0	NTA	1	0.16			0.0144928	99.94		1	Proc.; > 95%	NTA	NTA	NTA	99.94	99.97	99.88	3	0	NTA	3	0.144054			0.0273973	99.93	0.0374166	3	Proc.; > 95%	NTA
AT4G38130.1	O22446	HDA19_ARATH	Histone deacetylase 19 (AtHD1) (HD) (EC 3.5.1.98)	histone deacetylase activity [GO:0004407]; NAD-dependent histone deacetylase activity (H3-K14 specific) [GO:0032041]	nucleus	UPI000012C3B4	1	-	MDTGGNSLAS	NTA			NTA					2	0	NTA	2							0		NTA	NTA	NTA	99.99		99.86	3	0	NTA	3	0.145729	0.362637			99.925	0.065	2	iMet; > 95%	NTA	NTA
AT4G23400.1	Q8LAA6	PIP15_ARATH	Probable aquaporin PIP1-5 (AtPIP1;5) (Plasma membrane intrinsic protein 1d) (PIP1d)	water channel activity [GO:0015250]	plasma membrane	UPI000009CD19	1	-	MEGKEEDVNV	NTA		NTA	NTA	100		99.86	99.19	3	0	NTA	3	0.252308	0.53125			99.6833	0.353491	3	iMet; > 95%	NTA	NTA	NTA	99.99	99.94	99.84	3	0	NTA	3	0.147404	0.373626			99.9233	0.062361	3	iMet; > 95%	NTA	NTA
AT4G02030.1	Q0WQ75	VPS51_ARATH	Vacuolar protein sorting-associated protein 51 homolog (Protein UNHINGED)	0	golgi	UPI00005DC230	2	M	ATEAAPMDEK				NTA					1	0	NTA	1							0		NTA	NTA	NTA		99.92		3	0	NTA	3	0.149079		0.219626		99.92		1	+NME; > 95%	NTA	NTA
AT2G44060.1	Q8LCW6	Q8LCW6_ARATH	Similar to late embryogenesis abundant proteins	0	cytosol	UPI000009DAD8	2	M	STSEDKPEII	NTA			NTA				99.57	2	0	NTA	2	0.273846		0.419355		99.57		1	+NME; > 95%	NTA	NTA	NTA	99.97	99.99	99.79	3	0	NTA	3	0.150754		0.224299		99.9167	0.0899383	3	+NME; > 95%	NTA	NTA
AT4G39220.1	O48670	RER1A_ARATH	Protein RER1A (AtRER1A)	0	endoplasmic reticulum,golgi	UPI0000000BA4	1	-	MDESGGDSGS				NTA				99.55	1	0	NTA	1	0.28	0.625			99.55		1	iMet; > 95%	NTA	NTA	NTA	100	99.96	99.78	3	0	NTA	3	0.152429	0.384615			99.9133	0.0956847	3	iMet; > 95%	NTA	NTA
AT1G72370.1	Q08682	RSSA1_ARATH	40S ribosomal protein Sa-1 (Laminin receptor homolog) (p40)	mRNA binding [GO:0003729]; structural constituent of ribosome [GO:0003735]	cytosol	UPI0000001137	2	M	ATNGSASSAQ	NTA	NTA	NTA	NTA	99.11	99.98	98.56	99.63	4	0	NTA	4	0.310769		0.490323		99.32	0.536982	4	+NME; > 95%	NTA	NTA	NTA	99.98	99.88	99.88	3	0	NTA	3	0.154104		0.228972		99.9133	0.0471405	3	+NME; > 95%	NTA	NTA
AT1G54690.1	Q9S9K7	H2AXB_ARATH	Probable histone H2AXb (HTA3)	DNA binding [GO:0003677]; protein heterodimerization activity [GO:0046982]	nucleus	UPI00000A3183	2	M	SSGAGSGTTK									0	0		0							0		NTA	NTA	NTA	99.77	99.97	100	3	0	NTA	3	0.155779		0.233645		99.9133	0.102089	3	+NME; > 95%
AT3G04920.1	Q9SS17	RS241_ARATH	40S ribosomal protein S24-1	mRNA binding [GO:0003729]; structural constituent of ribosome [GO:0003735]	cytosol	UPI0000000BBB	2	M	AEKAVTIRTR		NTA	NTA	NTA			100	99.98	3	0	NTA	3	0.0523077		0.0967742		99.99	0.01	2	+NME; > 95%	NTA	NTA	NTA	99.96	99.97	99.79	3	0	NTA	3	0.157454		0.238318		99.9067	0.0825967	3	+NME; > 95%	NTA	NTA
AT3G63130.1	Q9LE82	RAGP1_ARATH	RAN GTPase-activating protein 1 (AtRanGAP1) (RanGAP1)	GTPase activator activity [GO:0005096]	cytosol,nucleus	UPI00000ABF08	1	-	MDHSAKTTQN	NTA	NTA			93.48				2	0	NTA	2	0.430769	0.78125			93.48		1	iMet; partial	NTA	NTA	NTA	99.99	99.81		3	0	NTA	3	0.159129	0.395604			99.9	0.09	2	iMet; > 95%
AT5G53140.1	Q94AT1	P2C76_ARATH	Probable protein phosphatase 2C 76 (AtPP2C76) (EC 3.1.3.16)	magnesium-dependent protein serine/threonine phosphatase activity [GO:0004724]; metal ion binding [GO:0046872]; protein serine/threonine phosphatase activity [GO:0004722]	mitochondrion	UPI00000AA60B	62	K	MMVDTSAGEK									0	0		0							0		NTA		NTA	99.82		99.98	2	0	NTA	2	0.160804			0.0308219	99.9	0.08	2	Proc.; > 95%	NTA
AT3G02780.1	Q42553	IDI2_ARATH	Isopentenyl-diphosphate Delta-isomerase II, chloroplastic (EC 5.3.3.2) (Isopentenyl pyrophosphate isomerase II) (IPP isomerase II)	hydrolase activity [GO:0016787]; isopentenyl-diphosphate delta-isomerase activity [GO:0004452]; metal ion binding [GO:0046872]	plastid	UPI0000000D3A	46	R	AFSGTAMTDT									0	0		0							0		NTA	NTA		99.86	99.94		2	0	NTA	2	0.162479			0.0342466	99.9	0.04	2	Proc.; > 95%		NTA
AT3G12800.1	Q9LTV6	DECR2_ARATH	Peroxisomal 2,4-dienoyl-CoA reductase (EC 1.3.1.34)	2,4-dienoyl-CoA reductase (NADPH) activity [GO:0008670]	peroxisome	UPI000009DAAB	1	-	MDSPFKPDVV				NTA					1	0	NTA	1							0		NTA	NTA	NTA	99.72	99.98	100	3	0	NTA	3	0.164154	0.406593			99.9	0.127541	3	iMet; > 95%	NTA	NTA
AT1G08360.1	Q8VZB9	R10A1_ARATH	60S ribosomal protein L10a-1	RNA binding [GO:0003723]; structural constituent of ribosome [GO:0003735]	cytosol	UPI0000132EAF	2	M	SKLQSEAVRE	NTA			NTA	99.9			100	2	0	NTA	2	0.150769		0.245161		99.95	0.05	2	+NME; > 95%	NTA	NTA	NTA	99.7	99.97	99.99	3	0	NTA	3	0.165829		0.242991		99.8867	0.132246	3	+NME; > 95%	NTA	NTA
AT4G09320.1	P39207	NDK1_ARATH	Nucleoside diphosphate kinase 1 (EC 2.7.4.6) (Nucleoside diphosphate kinase I) (NDK I) (NDP kinase I) (NDPK I)	ATP binding [GO:0005524]; metal ion binding [GO:0046872]; nucleoside diphosphate kinase activity [GO:0004550]	cytosol	UPI000012FE7C	1	-	MEQTFIMIKP		NTA	NTA	NTA			99.99		3	0	NTA	3	0.0615385	0.15625			99.99		1	iMet; > 95%	NTA	NTA	NTA	99.99	99.69	99.97	3	0	NTA	3	0.167504	0.417582			99.8833	0.136951	3	iMet; > 95%	NTA	NTA
AT1G76180.1	P42763	ERD14_ARATH	Dehydrin ERD14	calcium ion binding [GO:0005509]; mRNA binding [GO:0003729]; phosphatidylcholine binding [GO:0031210]; phosphatidylserine binding [GO:0001786]	peroxisome	UPI0000000B94	2	M	AEEIKNVPEQ	NTA	NTA	NTA	NTA	99.95	99.96	99.75	98.12	4	0	NTA	4	0.289231		0.445161		99.445	0.769562	4	+NME; > 95%	NTA	NTA	NTA	99.83	99.96	99.86	3	0	NTA	3	0.169179		0.247664		99.8833	0.0555778	3	+NME; > 95%	NTA	NTA
AT2G27030.1	Q682T9	CALM5_ARATH	Calmodulin-5 (CaM-5)	calcium ion binding [GO:0005509]	plasma membrane	UPI000000036D	2	M	ADQLTDDQIS		NTA		NTA				99.83	2	0	NTA	2	0.218462		0.348387		99.83		1	+NME; > 95%	NTA		NTA	99.89		99.87	2	0	NTA	2	0.170854		0.252336		99.88	0.01	2	+NME; > 95%
AT5G03430.1	Q0WQL6	Q0WQL6_ARATH	Uncharacterized protein At5g03430	catalytic activity [GO:0003824]	cytosol	UPI0000DB52D9	1	-	MEIDKAIGES		NTA	NTA	NTA		99.93			3	0	NTA	3	0.166154	0.375			99.93		1	iMet; > 95%	NTA	NTA	NTA	99.99	99.8	99.84	3	0	NTA	3	0.172529	0.428571			99.8767	0.0817856	3	iMet; > 95%	NTA	NTA
ATCG00490.2	O03042	RBL_ARATH	Ribulose bisphosphate carboxylase large chain (RuBisCO large subunit) (EC 4.1.1.39)	magnesium ion binding [GO:0000287]; monooxygenase activity [GO:0004497]; mRNA binding [GO:0003729]; ribulose-bisphosphate carboxylase activity [GO:0016984]	plastid	UPI000013320B	2	M	PQTETKASVG									0	0		0							0			NTA	NTA		99.91	99.83	2	0	NTA	2	0.175879		0.261682		99.87	0.04	2	+NME; > 95%	NTA	NTA
AT4G35000.1	Q42564	APX3_ARATH	L-ascorbate peroxidase 3 (AtAPx03) (EC 1.11.1.11)	heme binding [GO:0020037]; L-ascorbate peroxidase activity [GO:0016688]; metal ion binding [GO:0046872]; peroxidase activity [GO:0004601]	peroxisome	UPI0000048A67	2	M	AAPIVDAEYL	NTA	NTA	NTA	NTA	99.72	99.99	98.22	99.52	4	0	NTA	4	0.304615		0.477419		99.3625	0.680381	4	+NME; > 95%	NTA	NTA	NTA	99.86	99.96	99.79	3	0	NTA	3	0.174204		0.257009		99.87	0.0697615	3	+NME; > 95%	NTA	NTA
AT3G52950.1	Q9LF97	Y3295_ARATH	CBS domain-containing protein CBSCBSPB3	0	mitochondrion	UPI00000A13B4	2	M	STQATGPSST		NTA		NTA					2	0	NTA	2							0		NTA	NTA	NTA	99.95	99.66	99.98	3	0	NTA	3	0.177554		0.266355		99.8633	0.144299	3	+NME; > 95%
AT3G18480.1	Q9LS42	CASP_ARATH	Protein CASP	0	golgi	UPI00000AC5B3	1	-	MEVSQDGSER				NTA					1	0	NTA	1							0		NTA	NTA	NTA	99.98	99.81	99.77	3	0	NTA	3	0.179229	0.43956			99.8533	0.0910433	3	iMet; > 95%		NTA
AT1G26630.1	Q93VP3	IF5A2_ARATH	Eukaryotic translation initiation factor 5A-2 (AtELF5A-2) (eIF-5A-2) (Protein FUMONISIN B1-RESISTANT 12)	mRNA binding [GO:0003729]; ribosome binding [GO:0043022]; translation elongation factor activity [GO:0003746]; translation initiation factor activity [GO:0003743]	cytosol	UPI000000110A	2	M	SDDEHHFEAS			NTA						1	0	NTA	1							0		NTA	NTA	NTA	99.97	99.62	99.95	3	0	NTA	3	0.180905		0.271028		99.8467	0.160485	3	+NME; > 95%	NTA	NTA
AT3G27080.1	P82874	TO203_ARATH	Mitochondrial import receptor subunit TOM20-3 (Translocase of outer membrane 20 kDa subunit 3)	P-P-bond-hydrolysis-driven protein transmembrane transporter activity [GO:0015450]	mitochondrion	UPI0000001766	1	-	MDTETEFDRI									0	0		0							0		NTA	NTA	NTA			99.83	3	0	NTA	3	0.18258	0.450549			99.83		1	iMet; > 95%	NTA	NTA
AT4G22340.1	O49639	CDS2_ARATH	Phosphatidate cytidylyltransferase 2 (EC 2.7.7.41) (CDP-DAG synthase 2) (CDP-DG synthase 2) (CDP-diacylglycerol synthase 2) (CDS2) (CDP-diglyceride pyrophosphorylase 2) (CDP-diglyceride synthase 2) (CTP:phosphatidate cytidylyltransferase 2)	phosphatidate cytidylyltransferase activity [GO:0004605]	endoplasmic reticulum	UPI000005EB8D	1	-	MQKEIAGDAP									0	0		0							0		NTA	NTA	NTA			99.81	3	0	NTA	3	0.184255	0.461538			99.81		1	iMet; > 95%	NTA	NTA
AT2G01470.1	Q39221	STLP2_ARATH	SEC12-like protein 2	GTPase activator activity [GO:0005096]; GTPase binding [GO:0051020]; Sar guanyl-nucleotide exchange factor activity [GO:0005090]	endoplasmic reticulum	UPI00000484CE	2	M	ANQSTETNQP				NTA					1	0	NTA	1							0		NTA		NTA	99.8			2	0	NTA	2	0.18593		0.275701		99.8		1	+NME; > 95%
AT1G65930.1	Q9SRZ6	ICDHC_ARATH	Cytosolic isocitrate dehydrogenase [NADP] (EC 1.1.1.42)	copper ion binding [GO:0005507]; isocitrate dehydrogenase (NADP+) activity [GO:0004450]; magnesium ion binding [GO:0000287]; NAD binding [GO:0051287]	cytosol	UPI00000AC267	2	M	AFEKIKVANP	NTA	NTA	NTA	NTA		97.07	99.42	98.95	4	0	NTA	4	0.372308		0.593548		98.48	1.01532	3	+NME; > 95%	NTA	NTA	NTA	99.88	99.88	99.61	3	0	NTA	3	0.187605		0.280374		99.79	0.127279	3	+NME; > 95%	NTA	NTA
AT5G54430.1	Q8VYN9	PHO32_ARATH	Universal stress protein PHOS32 (Phosphorylated protein of 32 kDa) (AtPHOS32)	ATP binding [GO:0005524]	cytosol	UPI00000AC479	1	-	MNPADSDHPQ		NTA		NTA					2	0	NTA	2							0		NTA	NTA	NTA	100	99.93	99.43	3	0	NTA	3	0.18928	0.472527			99.7867	0.253815	3	iMet; > 95%	NTA	NTA
AT2G25970.1	A0A178VXV2	A0A178VXV2_ARATH	Uncharacterized protein	0	nucleus	UPI0007DFF133	2	M	ADESQYSSDT									0	0		0							0		NTA	NTA	NTA	99.98	99.75	99.61	3	0	NTA	3	0.190955		0.285047		99.78	0.152534	3	+NME; > 95%	NTA	NTA
AT1G04270.1	Q08112	RS151_ARATH	40S ribosomal protein S15-1	mRNA binding [GO:0003729]; structural constituent of ribosome [GO:0003735]	cytosol	UPI0000000BAC	2	M	ADVEPEVAAA	NTA	NTA	NTA	NTA	99.84	99.99		99.59	4	0	NTA	4	0.230769		0.367742		99.8067	0.164992	3	+NME; > 95%	NTA	NTA	NTA	99.67	99.89	99.76	3	0	NTA	3	0.19263		0.28972		99.7733	0.0903081	3	+NME; > 95%	NTA	NTA
AT5G58070.1	Q9FGT8	TIL_ARATH	Temperature-induced lipocalin-1 (AtTIL1)	nutrient reservoir activity [GO:0045735]	endoplasmic reticulum	UPI00000A38B2	2	M	TEKKEMEVVK	NTA	NTA	NTA	NTA	99.31				4	0	NTA	4	0.313846		0.496774		99.31		1	+NME; > 95%	NTA	NTA	NTA		99.78	99.76	3	0	NTA	3	0.194305		0.294393		99.77	0.01	2	+NME; > 95%	NTA	NTA
AT2G19520.1	O22607	MSI4_ARATH	WD-40 repeat-containing protein MSI4 (Altered cold-responsive gene 1 protein)	metal ion binding [GO:0046872]	nucleus	UPI000012F60F	1	-	MESDEAAAVS	NTA	NTA	NTA	NTA	99.64				4	0	NTA	4	0.258462	0.5625			99.64		1	iMet; > 95%	NTA	NTA	NTA	99.92	100	99.39	3	0	NTA	3	0.19598	0.483516			99.77	0.270678	3	iMet; > 95%	NTA	NTA
AT2G45730.1	O80846	O80846_ARATH	tRNA (adenine(58)-N(1))-methyltransferase non-catalytic subunit TRM6	translation initiation factor activity [GO:0003743]	cytosol	UPI00000A6187	1	-	MELNKDQTVM									0	0		0							0		NTA	NTA	NTA	99.99		99.54	3	0	NTA	3	0.197655	0.494505			99.765	0.225	2	iMet; > 95%
AT5G52890.1	A0A178UJL2	A0A178UJL2_ARATH	Uncharacterized protein	0	nucleus	UPI000034F2F7	1	-	MDIPEKMEMD									0	0		0							0		NTA		NTA			99.75	2	0	NTA	2	0.19933	0.505495			99.75		1	iMet; > 95%
AT3G12490.1	Q8H0X6	CYT6_ARATH	Cysteine proteinase inhibitor 6 (AtCYS-6) (PIP-M) (PRLI-interacting factor M)	cobalt ion binding [GO:0050897]; cysteine-type endopeptidase inhibitor activity [GO:0004869]	cytosol	UPI00000A491A	2	M	ALVGGVGDVP		NTA	NTA	NTA				98.49	3	0	NTA	3	0.369231		0.587097		98.49		1	+NME; > 95%	NTA	NTA	NTA	99.81	99.63	99.78	3	0	NTA	3	0.201005		0.299065		99.74	0.0787401	3	+NME; > 95%	NTA	NTA
AT5G27670.1	Q94F49	H2A5_ARATH	Probable histone H2A.5 (HTA7)	chromatin binding [GO:0003682]; DNA binding [GO:0003677]; protein heterodimerization activity [GO:0046982]	nucleus	UPI00000A52B6	1	-	MESSQATTKP		NTA		NTA					2	0	NTA	2							0		NTA	NTA	NTA	99.41	99.78	99.99	3	0	NTA	3	0.20268	0.516484			99.7267	0.239768	3	iMet; > 95%	NTA
AT2G01520.1	Q9ZVF3	ML328_ARATH	MLP-like protein 328	copper ion binding [GO:0005507]	cytosol	UPI00000013FD	2	M	ATSGTYVTEV	NTA	NTA	NTA	NTA	99.94	99.81	99.97	99.6	4	0	NTA	4	0.215385		0.335484		99.83	0.145774	4	+NME; > 95%	NTA		NTA	99.98		99.47	2	0	NTA	2	0.204355		0.303738		99.725	0.255	2	+NME; > 95%
AT3G52230.1	A0A384KXG3	A0A384KXG3_ARATH	Uncharacterized protein	0	plastid	UPI000009C8D8	2	M	AEEAQVDRSN	NTA	NTA	NTA	NTA				100	4	0	NTA	4	0.00307692		0.0258065		100		1	+NME; > 95%	NTA	NTA	NTA	99.71	99.46	99.98	3	0	NTA	3	0.20603		0.308411		99.7167	0.212341	3	+NME; > 95%	NTA
AT1G35720.1	Q9SYT0	ANXD1_ARATH	Annexin D1 (AnnAt1) (Annexin A1)	ATP binding [GO:0005524]; calcium-dependent phospholipid binding [GO:0005544]; calcium ion binding [GO:0005509]; copper ion binding [GO:0005507]; peroxidase activity [GO:0004601]; protein homodimerization activity [GO:0042803]; zinc ion binding [GO:0008270]	peroxisome	UPI000000BFD1	2	M	ATLKVSDSVP	NTA	NTA		NTA	100	99.98		99.41	3	0	NTA	3	0.233846		0.374194		99.7967	0.273537	3	+NME; > 95%	NTA	NTA	NTA	99.7	99.87	99.54	3	0	NTA	3	0.207705		0.313084		99.7033	0.134743	3	+NME; > 95%	NTA	NTA
AT5G04430.1	Q9LZ82	BTR1_ARATH	Protein BTR1 (Binding to ToMV RNA 1)	mRNA binding [GO:0003729]	nucleus	UPI00000AC0F2	1	-	MESTESYAAG	NTA	NTA	NTA	NTA					4	0	NTA	4							0		NTA	NTA	NTA	99.26	99.87	99.97	3	0	NTA	3	0.20938	0.527473			99.7	0.313794	3	iMet; > 95%	NTA	NTA
AT2G38880.1	Q9SLG0	NFYB1_ARATH	Nuclear transcription factor Y subunit B-1 (AtNF-YB-1) (Transcriptional activator HAP3A)	protein heterodimerization activity [GO:0046982]; sequence-specific DNA binding [GO:0043565]	nucleus	UPI000000C30D	2	M	ADTPSSPAGD									0	0		0							0		NTA	NTA	NTA			99.69	3	0	NTA	3	0.211055		0.317757		99.69		1	+NME; > 95%		NTA
AT1G68010.1	Q9C9W5	HPR1_ARATH	Glycerate dehydrogenase HPR, peroxisomal (GDH) (EC 1.1.1.29) (NADH-dependent hydroxypyruvate reductase 1) (AtHPR1) (HPR 1)	glycerate dehydrogenase activity [GO:0008465]; glyoxylate reductase (NADP) activity [GO:0030267]; hydroxypyruvate reductase activity [GO:0016618]; mRNA binding [GO:0003729]; NAD binding [GO:0051287]; oxidoreductase activity, acting on the CH-OH group of donors, NAD or NADP as acceptor [GO:0016616]; poly(U) RNA binding [GO:0008266]	peroxisome	UPI000004841E	2	M	AKPVSIEVYN	NTA	NTA	NTA	NTA	98.92	96.5	99.89	100	4	0	NTA	4	0.341538		0.541935		98.8275	1.40797	4	+NME; > 95%	NTA	NTA	NTA	99.62	99.93	99.5	3	0	NTA	3	0.21273		0.32243		99.6833	0.181169	3	+NME; > 95%	NTA	NTA
AT5G05520.1	Q9FFG3	Q9FFG3_ARATH	Outer membrane OMP85 family protein	0	mitochondrion	UPI00000A7938	1	-	MENPAEKPDP	NTA	NTA							2	0	NTA	2							0		NTA	NTA	NTA			99.68	3	0	NTA	3	0.21943	0.538462			99.68		1	iMet; > 95%
AT1G54320.1	Q9SLK2	ALIS3_ARATH	ALA-interacting subunit 3 (AtALIS3)	0	plasma membrane	UPI00000A0EF4	2	M	SSNTASSSAG		NTA		NTA		98.31		99.95	2	0	NTA	2	0.323077		0.516129		99.13	0.82	2	+NME; > 95%	NTA	NTA	NTA		99.48	99.88	3	0	NTA	3	0.21608		0.331776		99.68	0.2	2	+NME; > 95%	NTA
AT3G26450.1	Q9LIN0	Q9LIN0_ARATH	Major latex protein, putative (Major latex protein-like) (Polyketide cyclase/dehydrase and lipid transport superfamily protein) (Putative major latex protein)	0	cytosol	UPI000009F823	2	M	ATSGTYVTQV	NTA		NTA				99.1		2	0	NTA	2	0.326154		0.522581		99.1		1	+NME; > 95%	NTA	NTA	NTA	99.58	99.92	99.54	3	0	NTA	3	0.217755		0.336449		99.68	0.170489	3	+NME; > 95%	NTA	NTA
AT3G44310.1	P32961	NRL1_ARATH	Nitrilase 1 (EC 3.5.5.1)	indole-3-acetonitrile nitrilase activity [GO:0080061]; indole-3-acetonitrile nitrile hydratase activity [GO:0080109]; nitrilase activity [GO:0000257]; nitrile hydratase activity [GO:0018822]	cytosol	UPI0000001AE2	2	M	SSTKDMSTVQ			NTA	NTA				99.81	2	0	NTA	2	0.224615		0.354839		99.81		1	+NME; > 95%	NTA	NTA	NTA	100	99.36		3	0	NTA	3	0.214405		0.327103		99.68	0.32	2	+NME; > 95%	NTA	NTA
AT5G63260.1	Q5RJC5	C3H67_ARATH	Zinc finger CCCH domain-containing protein 67 (AtC3H67) (Zinc finger CCCH domain-containing protein ZFN-like 5)	DNA binding [GO:0003677]; metal ion binding [GO:0046872]; mRNA binding [GO:0003729]	nucleus	UPI00000A8568	2	M	SKPEETSDPN				NTA					1	0	NTA	1							0		NTA	NTA		99.67			2	0	NTA	2	0.221106		0.341121		99.67		1	+NME; > 95%	NTA	NTA
AT1G69410.1	Q9C505	IF5A3_ARATH	Eukaryotic translation initiation factor 5A-3 (AtELF5A-3) (eIF-5A-3)	ribosome binding [GO:0043022]; translation elongation factor activity [GO:0003746]; translation initiation factor activity [GO:0003743]	cytosol	UPI0000001422	2	M	SDDEHHFESS									0	0		0							0		NTA	NTA		99.34	99.99		2	0	NTA	2	0.222781		0.345794		99.665	0.325	2	+NME; > 95%	NTA	NTA
AT5G63860.1	Q9FN03	UVR8_ARATH	Ultraviolet-B receptor UVR8 (Protein UV-B RESISTANCE 8) (RCC1 domain-containing protein UVR8)	chromatin binding [GO:0003682]; guanyl-nucleotide exchange factor activity [GO:0005085]; identical protein binding [GO:0042802]; photoreceptor activity [GO:0009881]; protein homodimerization activity [GO:0042803]	cytosol,nucleus	UPI00000AC5D0	2	M	AEDMAADEVT				NTA					1	0	NTA	1							0		NTA	NTA		99.3	99.99		2	0	NTA	2	0.224456		0.350467		99.645	0.345	2	+NME; > 95%		NTA
AT1G54410.1	Q9SLJ2	HRD11_ARATH	Dehydrin HIRD11 (Histidine-rich dehydrin of 11 kDa) (AtHIRD11) (Protein SRC1 homolog)	cobalt ion binding [GO:0050897]; copper ion binding [GO:0005507]; mRNA binding [GO:0003729]; nickel cation binding [GO:0016151]; zinc ion binding [GO:0008270]	cytosol	UPI000009F87D	2	M	AGLINKIGDA				NTA				99.68	1	0	NTA	1	0.255385		0.393548		99.68		1	+NME; > 95%	NTA	NTA	NTA	99.26	99.67	99.99	3	0	NTA	3	0.226131		0.35514		99.64	0.298775	3	+NME; > 95%	NTA	NTA
AT1G08420.1	Q9SJF0	BSL2_ARATH	Serine/threonine-protein phosphatase BSL2 (EC 3.1.3.16) (BSU1-like protein 2)	metal ion binding [GO:0046872]; phosphoprotein phosphatase activity [GO:0004721]	nucleus	UPI0000162CC7	1	-	MDEDSSMVAD	NTA			NTA					2	0	NTA	2							0		NTA	NTA	NTA	99.93	98.99	99.99	3	0	NTA	3	0.227806	0.549451			99.6367	0.457918	3	iMet; > 95%	NTA
AT3G52300.1	Q9FT52	ATP5H_ARATH	ATP synthase subunit d, mitochondrial (ATPase subunit d)	copper ion binding [GO:0005507]; hydrolase activity [GO:0016787]; proton transmembrane transporter activity [GO:0015078]; structural constituent of ribosome [GO:0003735]; zinc ion binding [GO:0008270]	mitochondrion	UPI0000163705	2	M	SGAGKKIADV	NTA	NTA	NTA	NTA	99.92	99.82	99.99		4	0	NTA	4	0.181538		0.277419		99.91	0.0697615	3	+NME; > 95%	NTA	NTA	NTA	99.21	99.7	99.98	3	0	NTA	3	0.229481		0.359813		99.63	0.318224	3	+NME; > 95%	NTA	NTA
AT4G35470.1	Q9SVW8	PIRL4_ARATH	Plant intracellular Ras-group-related LRR protein 4	0	plasma membrane	UPI000009F185	1	-	MDLMQMDKRL									0	0		0							0		NTA	NTA	NTA	99.99	98.95	99.93	3	0	NTA	3	0.231156	0.56044			99.6233	0.476748	3	iMet; > 95%	NTA
AT1G76440.1	Q9S842	Q9S842_ARATH	AT1G76440 protein (HSP20-like chaperones superfamily protein)	0	cytosol	UPI00000ABF0A	1	-	MNAENNQTTT									0	0		0							0		NTA	NTA	NTA	99.22	100		3	0	NTA	3	0.232831	0.571429			99.61	0.39	2	iMet; > 95%
AT5G53480.1	Q9FJD4	IMB1_ARATH	Importin subunit beta-1 (Karyopherin subunit beta-1) (ATKPNB1)	nuclear import signal receptor activity [GO:0061608]; nuclear localization sequence binding [GO:0008139]; Ran GTPase binding [GO:0008536]	cytosol,nucleus,plastid	UPI00000A87B3	2	M	AMEVTQLLIN				NTA				100	1	0	NTA	1	0.0215385		0.0193548		100		1	+NME; > 95%	NTA	NTA	NTA	99.61	99.99	99.18	3	0	NTA	3	0.234506		0.364486		99.5933	0.330891	3	+NME; > 95%	NTA	NTA
AT3G11930.1	A0A384KK41	A0A384KK41_ARATH	Usp domain-containing protein	0	nucleus	UPI00000A4C05	2	M	AEEQAATAME			NTA	NTA			98.88		2	0	NTA	2	0.338462		0.535484		98.88		1	+NME; > 95%	NTA	NTA	NTA	99.96	99.62	99.2	3	0	NTA	3	0.236181		0.369159		99.5933	0.310841	3	+NME; > 95%	NTA	NTA
AT4G21160.1	Q9FVJ3	AGD12_ARATH	ADP-ribosylation factor GTPase-activating protein AGD12 (ARF GAP AGD12) (Protein ARF-GAP DOMAIN 12) (AtAGD12) (Zinc- and calcium-binding protein) (AtZAC)	GTPase activator activity [GO:0005096]; metal ion binding [GO:0046872]; phospholipid binding [GO:0005543]	cytosol	UPI00000A9B91	2	M	SYSGAGLGKP									0	0		0							0				NTA			99.59	1	0	NTA	1	0.237856		0.373832		99.59		1	+NME; > 95%	NTA	NTA
AT2G44120.1	P60039	RL73_ARATH	60S ribosomal protein L7-3	RNA binding [GO:0003723]; structural constituent of ribosome [GO:0003735]	cytosol	UPI000009FAF8	2	M	AESKVVVPES			NTA	NTA			98.49	97.78	2	0	NTA	2	0.387692		0.625806		98.135	0.355	2	+NME; > 95%	NTA	NTA	NTA	99.99	99.77	99	3	0	NTA	3	0.239531		0.378505		99.5867	0.424447	3	+NME; > 95%	NTA	NTA
AT4G13930.1	O23254	GLYC4_ARATH	Serine hydroxymethyltransferase 4 (AtSHMT4) (EC 2.1.2.1) (Glycine hydroxymethyltransferase 4) (Serine methylase 4)	amino acid binding [GO:0016597]; cobalt ion binding [GO:0050897]; glycine hydroxymethyltransferase activity [GO:0004372]; pyridoxal phosphate binding [GO:0030170]; serine binding [GO:0070905]; zinc ion binding [GO:0008270]	cytosol	UPI00000ABBC0	1	-	MEPVSSWGNT				NTA				96.38	1	0	NTA	1	0.409231	0.75			96.38		1	iMet; > 95%	NTA	NTA			99.58		2	0	NTA	2	0.241206	0.582418			99.58		1	iMet; > 95%
AT3G12740.1	Q9LTW0	ALIS1_ARATH	ALA-interacting subunit 1 (AtALIS1) (ALA3 beta-subunit 1)	0	plasma membrane	UPI00000A6486	2	M	SSSNTPSSSA									0	0		0							0		NTA	NTA	NTA	99.99		99.17	3	0	NTA	3	0.242881		0.383178		99.58	0.41	2	+NME; > 95%	NTA	NTA
AT5G48230.2	Q8S4Y1	THIC1_ARATH	Acetyl-CoA acetyltransferase, cytosolic 1 (EC 2.3.1.9) (Cytosolic acetoacetyl-CoA thiolase 1) (Thiolase 1) (Protein EMBRYO DEFECTIVE 1276)	acetyl-CoA C-acetyltransferase activity [GO:0003985]; acetyl-CoA C-acyltransferase activity [GO:0003988]; metal ion binding [GO:0046872]	cytosol	UPI000009F9CE	2	M	AHTSESVNPR									0	0		0							0		NTA	NTA	NTA		99.58		3	0	NTA	3	0.244556		0.38785		99.58		1	+NME; > 95%
AT4G15802.1	Q8GW48	HSBP_ARATH	Heat shock factor-binding protein (AtHSBP)	protein self-association [GO:0043621]; transcription corepressor activity [GO:0003714]	nucleus	UPI000000C413	1	-	MDGHDSEDTK				NTA					1	0	NTA	1							0		NTA	NTA	NTA	99.33	99.82		3	0	NTA	3	0.246231	0.593407			99.575	0.245	2	iMet; > 95%		NTA
AT2G16600.1	Q38900	CP19A_ARATH	Peptidyl-prolyl cis-trans isomerase CYP19-1 (PPIase CYP19-1) (EC 5.2.1.8) (Cyclophilin of 19 kDa 1) (Rotamase cyclophilin-3)	cyclosporin A binding [GO:0016018]; peptidyl-prolyl cis-trans isomerase activity [GO:0003755]	cytosol	UPI00000AC8BE	2	M	ATNPKVYFDM				NTA					1	0	NTA	1							0		NTA	NTA	NTA	99.72	99.56	99.43	3	0	NTA	3	0.247906		0.392523		99.57	0.118603	3	+NME; > 95%	NTA	NTA
AT3G10110.1	A2RVP7	TI221_ARATH	Mitochondrial import inner membrane translocase subunit TIM22-1 (Protein MATERNAL EFFECT EMBRYO ARREST 67)	mitochondrion targeting sequence binding [GO:0030943]; protein transmembrane transporter activity [GO:0008320]	mitochondrion	UPI000016336F	2	M	ADSSAAEPTT									0	0		0							0		NTA	NTA		99.46	99.68		2	0	NTA	2	0.249581		0.397196		99.57	0.11	2	+NME; > 95%	NTA	NTA
AT5G46750.1	Q9FIQ0	AGD9_ARATH	Probable ADP-ribosylation factor GTPase-activating protein AGD9 (ARF GAP AGD9) (Protein ARF-GAP DOMAIN 9) (AtAGD9)	GTPase activator activity [GO:0005096]; metal ion binding [GO:0046872]	golgi	UPI000009F3D7	2	M	ATENLTDKNV									0	0		0							0		NTA	NTA	NTA	99.99	98.99	99.72	3	0	NTA	3	0.251256		0.401869		99.5667	0.422401	3	+NME; > 95%	NTA	NTA
AT1G70310.1	O48661	SPDS2_ARATH	Spermidine synthase 2 (SPDSY 2) (EC 2.5.1.16) (Putrescine aminopropyltransferase 2)	spermidine synthase activity [GO:0004766]	cytosol	UPI0000000EEA	2	M	SSTQEASVTD		NTA		NTA					2	0	NTA	2							0		NTA	NTA	NTA	99.99	99.13		3	0	NTA	3	0.252931		0.406542		99.56	0.43	2	+NME; > 95%	NTA	NTA
AT3G53890.1	Q9M337	RS211_ARATH	40S ribosomal protein S21-1	structural constituent of ribosome [GO:0003735]	cytosol	UPI0000132F60	1	-	MENDAGQVTE				NTA					1	0	NTA	1							0		NTA	NTA	NTA	99.87	98.78	99.99	3	0	NTA	3	0.254606	0.604396			99.5467	0.544324	3	iMet; > 95%	NTA	NTA
AT3G11710.1	Q9ZPI1	SYKC_ARATH	Lysine--tRNA ligase, cytoplasmic (EC 6.1.1.6) (Lysyl-tRNA synthetase) (LysRS) (Lysyl-tRNA synthetase 1) (AtKRS-1)	ATP binding [GO:0005524]; DNA binding [GO:0003677]; lysine-tRNA ligase activity [GO:0004824]; metal ion binding [GO:0046872]; tRNA binding [GO:0000049]	cytosol	UPI00000AC419	1	-	MEGAADQTTK									0	0		0							0		NTA	NTA	NTA	99.54			3	0	NTA	3	0.256281	0.615385			99.54		1	iMet; > 95%	NTA	NTA
AT1G71860.1	O82656	PTP1_ARATH	Protein-tyrosine-phosphatase PTP1 (EC 3.1.3.48) (Protein tyrosine phosphatase 1) (AtPTP1)	kinase binding [GO:0019900]; MAP kinase tyrosine phosphatase activity [GO:0033550]; protein tyrosine phosphatase activity [GO:0004725]	plasma membrane	UPI00000A4A01	2	M	ATGKTSSAAN									0	0		0							0			NTA	NTA		99.9	99.17	2	0	NTA	2	0.257956		0.411215		99.535	0.365	2	+NME; > 95%	NTA
AT2G38210.1	O80446	PDXL4_ARATH	Pyridoxal 5'-phosphate synthase PDX1-like 4	amine-lyase activity [GO:0016843]	vacuole	UPI000009DB3C	2	M	AGTGVVAVYG									0	0		0							0		NTA	NTA	NTA	99.53			3	0	NTA	3	0.259631		0.415888		99.53		1	+NME; > 95%
AT1G16080.1	A0A178WL48	A0A178WL48_ARATH	Uncharacterized protein	0	plastid	UPI00000A6CC1	42	M	AMAAASAATA									0	0		0							0		NTA	NTA	NTA	99.19	99.86		3	0	NTA	3	0.261307			0.0376712	99.525	0.335	2	Proc.; > 95%	NTA	NTA
AT3G54170.1	Q9ZSZ8	FIP37_ARATH	FKBP12-interacting protein of 37 kDa (FIP-37) (Immunophilin-interacting protein AtFIP37) (Protein WTAP homolog)	protein self-association [GO:0043621]	nucleus	UPI00000A0E82	1	-	MEFSSQDDDF									0	0		0							0		NTA	NTA	NTA		99.82	99.19	3	0	NTA	3	0.262982	0.626374			99.505	0.315	2	iMet; > 95%		NTA
AT2G21060.1	Q38896	CSP4_ARATH	Cold shock domain-containing protein 4 (AtCSP4) (Glycine-rich protein 2b) (AtGRP2b)	DNA binding [GO:0003677]; mRNA binding [GO:0003729]; zinc ion binding [GO:0008270]	nucleus	UPI0000000E38	2	M	SGGGDVNMSG		NTA							1	0	NTA	1							0		NTA	NTA	NTA		99.49		3	0	NTA	3	0.264657		0.420561		99.49		1	+NME; > 95%
AT4G16450.1	Q84W12	Q84W12_ARATH	At4g16450 (NADH-ubiquinone oxidoreductase)	0	mitochondrion	UPI000000C3AD	1	-	MNTDITALEK									0	0		0							0			NTA			99.48		1	0	NTA	1	0.266332	0.637363			99.48		1	iMet; > 95%	NTA	NTA
AT1G22840.1	O23138	CYC1_ARATH	Cytochrome c-1 (Cytochrome c At1g22840)	copper ion binding [GO:0005507]; electron transfer activity [GO:0009055]; heme binding [GO:0020037]	mitochondrion	UPI0000128B42	2	M	ASFDEAPPGN				NTA					1	0	NTA	1							0		NTA	NTA	NTA	99.48	99.45	99.5	3	0	NTA	3	0.268007		0.425234		99.4767	0.020548	3	+NME; > 95%	NTA	NTA
AT5G27640.1	Q9C5Z1	EIF3B_ARATH	Eukaryotic translation initiation factor 3 subunit B (eIF3b) (eIF-3-eta) (eIF3 p110) (p82)	translation initiation factor activity [GO:0003743]; translation initiation factor binding [GO:0031369]	cytosol	UPI00000011B3	1	-	MEVVDIDARA									0	0		0							0		NTA	NTA	NTA	99.98	98.37	100	3	0	NTA	3	0.269682	0.648352			99.45	0.763719	3	iMet; > 95%	NTA	NTA
AT1G02090.1	Q94JU3	CSN7_ARATH	COP9 signalosome complex subunit 7 (CSN complex subunit 7) (Protein FUSCA 5)	0	cytosol,nucleus	UPI000009F14E	1	-	MDIEQKQAEI									0	0		0							0			NTA	NTA		99.5	99.31	2	0	NTA	2	0.271357	0.659341			99.405	0.095	2	iMet; > 95%
AT5G09900.1	Q9FIB6	PS12A_ARATH	26S proteasome non-ATPase regulatory subunit 12 homolog A (26S proteasome regulatory subunit RPN5a) (AtRPN5a) (26S proteasome regulatory subunit p55 homolog A) (Protein EMBRYO DEFECTIVE 2107) (Protein MARIPOSA)	0	cytosol,nucleus	UPI00000A9276	2	M	GDSGKLEATI				NTA					1	0	NTA	1							0		NTA	NTA	NTA	99.87		98.93	3	0	NTA	3	0.273032		0.429907		99.4	0.47	2	+NME; > 95%	NTA	NTA
AT1G10940.1	P43291	SRK2A_ARATH	Serine/threonine-protein kinase SRK2A (EC 2.7.11.1) (Arabidopsis protein SK1) (OST1-kinase-like 7) (SNF1-related kinase 2.4) (SnRK2.4)	ATP binding [GO:0005524]; protein serine/threonine kinase activity [GO:0004674]	cytosol	UPI0000001177	1	-	MDKYELVKDI									0	0		0							0		NTA	NTA	NTA		99.83	98.9	3	0	NTA	3	0.274707	0.67033			99.365	0.465	2	iMet; > 95%	NTA	NTA
AT4G15545.1	Q93W28	Y4554_ARATH	Uncharacterized protein At4g15545	protein self-association [GO:0043621]	nucleus	UPI00000AC1F5	2	M	SEIEEEEEEG	NTA		NTA	NTA	97.13				3	0	NTA	3	0.396923		0.645161		97.13		1	+NME; > 95%	NTA	NTA	NTA	99.54	99.17	99.24	3	0	NTA	3	0.276382		0.434579		99.3167	0.160485	3	+NME; > 95%	NTA	NTA
AT5G25754.1	A0A178U9L8	A0A178U9L8_ARATH	Eukaryotic translation initiation factor 3 subunit L (eIF3l)	translation initiation factor activity [GO:0003743]	cytosol	UPI00001625A8	2	M	ASSNEYEEGP				NTA				98.14	1	0	NTA	1	0.384615		0.619355		98.14		1	+NME; > 95%	NTA	NTA		98.68	99.95		2	0	NTA	2	0.278057		0.439252		99.315	0.635	2	+NME; > 95%	NTA	NTA
AT5G62030.1	Q8RWW3	Q8RWW3_ARATH	Diphthamide synthesis DPH2 family protein	0	cytosol	UPI00000A39F8	1	-	MELSDPNNGK									0	0		0							0		NTA	NTA	NTA		99.42	99.17	3	0	NTA	3	0.279732	0.681319			99.295	0.125	2	iMet; > 95%
AT1G59870.1	Q9XIE2	AB36G_ARATH	ABC transporter G family member 36 (ABC transporter ABCG.36) (AtABCG36) (Pleiotropic drug resistance protein 8) (AtPDR8) (Protein PENETRATION 3)	ATPase-coupled transmembrane transporter activity [GO:0042626]; ATP binding [GO:0005524]; auxin efflux transmembrane transporter activity [GO:0010329]; cadmium ion transmembrane transporter activity [GO:0015086]; efflux transmembrane transporter activity [GO:0015562]; mRNA binding [GO:0003729]	plasma membrane	UPI00000A3911	1	-	MDYNPNLPPL				NTA					1	0	NTA	1							0		NTA	NTA	NTA	98.14	99.77	99.92	3	0	NTA	3	0.281407	0.692308			99.2767	0.806074	3	iMet; > 95%	NTA	NTA
AT3G58600.1	Q84WV7	Q84WV7_ARATH	Adaptin ear-binding coat-associated protein 1 NECAP-1	0	nucleus	UPI000000BD51	1	-	MDQASSSSTM									0	0		0							0		NTA	NTA		100	98.55		2	0	NTA	2	0.283082	0.703297			99.275	0.725	2	iMet; > 95%	NTA	NTA
AT5G03660.1	A0A178UAK5	A0A178UAK5_ARATH	RAB6-interacting golgin	0	nucleus	UPI000004B2BA	1	-	MQPTETSQPA	NTA			NTA	99.97			99.21	2	0	NTA	2	0.270769	0.59375			99.59	0.38	2	iMet; > 95%	NTA	NTA	NTA	99.84	98.65	99.32	3	0	NTA	3	0.284757	0.714286			99.27	0.4871	3	iMet; > 95%	NTA	NTA
AT3G09840.1	P54609	CD48A_ARATH	Cell division control protein 48 homolog A (AtCDC48a)	ATPase activity [GO:0016887]; ATP binding [GO:0005524]; identical protein binding [GO:0042802]; polyubiquitin modification-dependent protein binding [GO:0031593]	cytosol	UPI0000126C1E	2	M	STPAESSDSK	NTA	NTA		NTA					3	0	NTA	3							0		NTA	NTA	NTA			99.25	3	0	NTA	3	0.286432		0.443925		99.25		1	+NME; > 95%	NTA	NTA
AT3G63520.1	O65572	CCD1_ARATH	Carotenoid 9,10(9',10')-cleavage dioxygenase 1 (EC 1.14.99.n4) (AtCCD1) (Neoxanthin cleavage enzyme NC1) (AtNCED1)	9-cis-epoxycarotenoid dioxygenase activity [GO:0045549]; carotenoid dioxygenase activity [GO:0010436]; metal ion binding [GO:0046872]	vacuole	UPI000003BCE4	2	M	AEKLSDGSSI	NTA		NTA	NTA					3	0	NTA	3							0		NTA	NTA	NTA	99.07	99.38		3	0	NTA	3	0.288107		0.448598		99.225	0.155	2	+NME; > 95%	NTA	NTA
AT2G33380.1	O22788	PXG3_ARATH	Probable peroxygenase 3 (AtPXG3) (EC 1.11.2.3) (Caleosin-3) (Protein RESPONSIVE TO DESICCATION 20)	calcium ion binding [GO:0005509]; monooxygenase activity [GO:0004497]; plant seed peroxidase activity [GO:1990137]	cytosol	UPI00000A4223	2	M	AGEAEALATT	NTA		NTA						2	0	NTA	2							0			NTA	NTA		98.86	99.58	2	0	NTA	2	0.289782		0.453271		99.22	0.36	2	+NME; > 95%	NTA	NTA
AT1G09100.1	O04019	PS6AB_ARATH	26S proteasome regulatory subunit 6A homolog B (26S proteasome AAA-ATPase subunit RPT5b) (Proteasome 26S subunit 6A homolog B) (Regulatory particle triple-A ATPase subunit 5b) (Tat-binding protein 1 homolog B) (TBP-1 homolog B)	ATPase activity [GO:0016887]; ATP binding [GO:0005524]	cytosol,nucleus	UPI00000A6938	2	M	ATAMAEDTSF									0	0		0							0		NTA	NTA	NTA			99.15	3	0	NTA	3	0.291457		0.457944		99.15		1	+NME; > 95%
AT3G44190.1	Q9LXP4	Q9LXP4_ARATH	At3g44190 (FAD/NAD(P)-binding oxidoreductase family protein)	electron-transferring-flavoprotein dehydrogenase activity [GO:0004174]; flavin adenine dinucleotide binding [GO:0050660]	cytosol	UPI000005EBD1	1	-	MEKTESVSGK		NTA							1	0	NTA	1							0		NTA	NTA	NTA		99.12		3	0	NTA	3	0.293132	0.725275			99.12		1	iMet; > 95%
AT5G48600.1	Q9FJL0	SMC4_ARATH	Structural maintenance of chromosomes protein 4 (AtSMC4) (SMC protein 4) (SMC-4) (Chromosome-associated protein C) (AtCAP-C)	ATP binding [GO:0005524]	nucleus	UPI00000A8C55	1	-	MEEDEPMGGG									0	0		0							0		NTA			99.03			1	0	NTA	1	0.294807	0.736264			99.03		1	iMet; > 95%
AT1G30230.1	P48006	EF1D1_ARATH	Elongation factor 1-delta 1 (EF-1-delta 1) (Elongation factor 1B-beta 1) (eEF-1B beta 1)	guanyl-nucleotide exchange factor activity [GO:0005085]; translation elongation factor activity [GO:0003746]	cytosol	UPI0000129C2F	2	M	AAFPNLNSDA	NTA	NTA	NTA	NTA	98.31	99.65		99.56	4	0	NTA	4	0.32		0.509677		99.1733	0.611574	3	+NME; > 95%	NTA	NTA	NTA	99.88	98.01	99.08	3	0	NTA	3	0.296482		0.462617		98.99	0.766072	3	+NME; > 95%	NTA	NTA
AT3G48030.1	Q7X843	ATL48_ARATH	RING-H2 finger protein ATL48 (EC 2.3.2.27) (RING-type E3 ubiquitin transferase ATL48) (YGHL1-C3HC4 RING fusion protein)	metal ion binding [GO:0046872]; transferase activity [GO:0016740]; ubiquitin protein ligase binding [GO:0031625]	mitochondrion	UPI00000A3D62	2	M	SSVEPDMEDL									0	0		0							0		NTA	NTA	NTA		98.99	98.95	3	0	NTA	3	0.298157		0.46729		98.97	0.02	2	+NME; > 95%		NTA
AT5G49400.1	Q9FGX7	Q9FGX7_ARATH	Similarity to unknown protein	0	nucleus	UPI000009EA7C	2	M	SNSKDEKSQD	NTA			NTA					2	0	NTA	2							0			NTA	NTA		97.88	99.99	2	0	NTA	2	0.299832		0.471963		98.935	1.055	2	+NME; > 95%	NTA	NTA
AT4G37300.1	O23157	O23157_ARATH	AT4g37300/C7A10_60 (Maternal effect embryo arrest 59)	0	nucleus	UPI00000A8145	2	M	STMKPSRSDE				NTA				99.99	1	0	NTA	1	0.0830769		0.135484		99.99		1	+NME; > 95%	NTA		NTA	98.91			2	0	NTA	2	0.301508		0.476636		98.91		1	+NME; > 95%
AT5G50950.1	Q9FI53	FUM2_ARATH	Fumarate hydratase 2 (AtFUM2) (Fumarase 2) (EC 4.2.1.2)	fumarate hydratase activity [GO:0004333]	cytosol,mitochondrion	UPI00000A2CF1	2	M	AALTMQFEGE			NTA						1	0	NTA	1							0		NTA	NTA	NTA	97.84	99.89	98.95	3	0	NTA	3	0.303183		0.481308		98.8933	0.837868	3	+NME; > 95%	NTA	NTA
AT3G03630.1	O22682	CYSK4_ARATH	S-sulfo-L-cysteine synthase (O-acetyl-L-serine-dependent), chloroplastic (EC 2.5.1.144) (AtCS26) (Beta-substituted Ala synthase 5;1) (ARAth-Bsas5;1) (O-acetylserine sulfhydrylase)	cysteine synthase activity [GO:0004124]; pyridoxal phosphate binding [GO:0030170]	plastid	UPI00000011A3	57	G	AISGKSSTGT		NTA				99.76			1	0	NTA	1	0.246154			0.0289855	99.76		1	Proc.; > 95%	NTA	NTA	NTA	99.62	96.93	99.98	3	0	NTA	3	0.304858			0.0410959	98.8433	1.36089	3	Proc.; > 95%	NTA	NTA
AT4G35250.1	O65502	HC244_ARATH	Protein HIGH CHLOROPHYLL FLUORESCENCE PHENOTYPE 244, chloroplastic	translation initiation factor activity [GO:0003743]	plastid	UPI000009E710	65	C	SAAAVNLAPG				NTA					1	0	NTA	1							0		NTA	NTA	NTA	99.66		97.67	3	0	NTA	3	0.306533			0.0445205	98.665	0.995	2	Proc.; > 95%	NTA	NTA
AT5G02500.1	P22953	HS701_ARATH	Heat shock 70 kDa protein 1 (Heat shock cognate 70 kDa protein 1) (Heat shock cognate protein 70-1) (AtHsc70-1) (Heat shock protein 70-1) (AtHsp70-1) (Protein EARLY-RESPONSIVE TO DEHYDRATION 2)	ATPase activity [GO:0016887]; ATP binding [GO:0005524]; heat shock protein binding [GO:0031072]; misfolded protein binding [GO:0051787]; mRNA binding [GO:0003729]; protease binding [GO:0002020]; protein folding chaperone [GO:0044183]; unfolded protein binding [GO:0051082]	cytosol	UPI0000000E32	2	M	SGKGEGPAIG				NTA				99.81	1	0	NTA	1	0.227692		0.36129		99.81		1	+NME; > 95%	NTA	NTA	NTA	99.49	97.81		3	0	NTA	3	0.308208		0.485981		98.65	0.84	2	+NME; > 95%
AT4G34050.1	O49499	CAMT4_ARATH	Caffeoyl-CoA O-methyltransferase 1 (EC 2.1.1.104) (Trans-caffeoyl-CoA 3-O-methyltransferase) (CCoAMT) (CCoAOMT1)	caffeoyl-CoA O-methyltransferase activity [GO:0042409]; metal ion binding [GO:0046872]; S-adenosylmethionine-dependent methyltransferase activity [GO:0008757]	cytosol	UPI00000AC463	2	M	ATTTTEATKT	NTA	NTA	NTA	NTA	98.87	99.22	99.62	98.03	4	0	NTA	4	0.332308		0.529032		98.935	0.586025	4	+NME; > 95%	NTA	NTA	NTA	99.21	99.3	97.43	3	0	NTA	3	0.309883		0.490654		98.6467	0.861097	3	+NME; > 95%	NTA	NTA
AT5G01010.1	A0A178UDL6	A0A178UDL6_ARATH	GOLD domain-containing protein	0	golgi	UPI00000AE485	2	M	ASTEGLMPIT									0	0		0							0			NTA	NTA			98.64	2	0	NTA	2	0.311558		0.495327		98.64		1	+NME; > 95%	NTA	NTA
AT5G22030.1	Q9C585	UBP8_ARATH	Ubiquitin carboxyl-terminal hydrolase 8 (EC 3.4.19.12) (Deubiquitinating enzyme 8) (AtUBP8) (Ubiquitin thioesterase 8) (Ubiquitin-specific-processing protease 8)	cysteine-type peptidase activity [GO:0008234]; thiol-dependent ubiquitin-specific protease activity [GO:0004843]	nucleus	UPI0001B04C25	1	-	MNGTSPDESP									0	0		0							0		NTA	NTA			98.62		2	0	NTA	2	0.313233	0.747253			98.62		1	iMet; > 95%
AT2G39260.1	F4IUX6	RENT2_ARATH	Regulator of nonsense transcripts UPF2 (Nonsense mRNA reducing factor UPF2) (Up-frameshift suppressor 2 homolog) (AtUpf2)	mRNA binding [GO:0003729]	nucleus	UPI00005DC2D7	1	-	MDHPEDESHS									0	0		0							0				NTA			98.62	1	0	NTA	1	0.314908	0.758242			98.62		1	iMet; > 95%
AT1G76860.1	Q9C6K5	LSM3B_ARATH	Sm-like protein LSM3B (AtLSM3B) (U6 snRNA-associated Sm-like protein LSM3B)	RNA binding [GO:0003723]	cytosol	UPI00000A190A	2	M	SGEEEATVRE									0	0		0							0		NTA	NTA	NTA		98.59		3	0	NTA	3	0.316583		0.5		98.59		1	+NME; > 95%
AT3G46440.1	Q9SN95	UXS5_ARATH	UDP-glucuronic acid decarboxylase 5 (EC 4.1.1.35) (UDP-XYL synthase 5) (UDP-glucuronate decarboxylase 5) (UGD) (UXS-5)	NAD+ binding [GO:0070403]; UDP-glucuronate decarboxylase activity [GO:0048040]	cytosol	UPI00000AA825	2	M	ASSDKQTSPK									0	0		0							0		NTA	NTA	NTA		100	97.15	3	0	NTA	3	0.318258		0.504673		98.575	1.425	2	+NME; > 95%	NTA	NTA
AT2G38120.1	Q96247	AUX1_ARATH	Auxin transporter protein 1 (Auxin influx carrier protein 1) (Polar auxin transport inhibitor-resistant protein 1)	amino acid transmembrane transporter activity [GO:0015171]; auxin binding [GO:0010011]; auxin influx transmembrane transporter activity [GO:0010328]; symporter activity [GO:0015293]	golgi,plasma membrane	UPI0000036314	2	M	SEGVEAIVAN				NTA					1	0	NTA	1							0		NTA	NTA	NTA	98.57			3	0	NTA	3	0.319933		0.509346		98.57		1	+NME; > 95%	NTA	NTA
AT5G58290.1	Q9SEI4	PRS6B_ARATH	26S proteasome regulatory subunit 6B homolog (26S protease subunit 6B homolog) (26S proteasome AAA-ATPase subunit RPT3) (Protein BMAA insensitive morphology 409) (Regulatory particle triple-A ATPase subunit 3)	ATP binding [GO:0005524]; proteasome-activating ATPase activity [GO:0036402]	cytosol,nucleus	UPI0000132370	2	M	ASAAVASMVL									0	0		0							0				NTA			98.48	1	0	NTA	1	0.321608		0.514019		98.48		1	+NME; > 95%
AT5G58190.1	Q8VYH3	Q8VYH3_ARATH	At5g58190/At5g58190 (Evolutionarily conserved C-terminal region 10)	RNA binding [GO:0003723]	nucleus	UPI00000AC2FF	1	-	MDPASSSSSN									0	0		0							0		NTA	NTA	NTA		98.47		3	0	NTA	3	0.324958	0.769231			98.47		1	iMet; > 95%
AT1G20440.1	P31168	COR47_ARATH	Dehydrin COR47 (Cold-induced COR47 protein)	copper ion binding [GO:0005507]; nickel cation binding [GO:0016151]	nucleus	UPI0000000FE4	2	M	AEEYKNNVPE				NTA					1	0	NTA	1							0		NTA	NTA			98.47		2	0	NTA	2	0.323283		0.518692		98.47		1	+NME; > 95%	NTA	NTA
AT5G44070.1	Q9S7Z3	PCS1_ARATH	Glutathione gamma-glutamylcysteinyltransferase 1 (EC 2.3.2.15) (Cadmium tolerance protein) (Phytochelatin synthase 1) (AtPCS1)	ATPase-coupled arsenite transmembrane transporter activity [GO:0015446]; cadmium ion binding [GO:0046870]; copper ion binding [GO:0005507]; glutathione gamma-glutamylcysteinyltransferase activity [GO:0016756]	cytosol	UPI00000A842E	2	M	AMASLYRRSL									0	0		0							0			NTA	NTA		98.45		2	0	NTA	2	0.326633		0.523364		98.45		1	+NME; > 95%	NTA
AT3G42050.1	Q9LX65	VATH_ARATH	V-type proton ATPase subunit H (V-ATPase subunit H) (Vacuolar H(+)-ATPase subunit H) (Vacuolar proton pump subunit H)	proton-transporting ATPase activity, rotational mechanism [GO:0046961]	golgi,vacuole	UPI000000116F	1	-	MDQAELSIEQ		NTA	NTA	NTA		99.89	99.91		3	0	NTA	3	0.184615	0.4375			99.9	0.01	2	iMet; > 95%	NTA	NTA	NTA	96.37	98.76	99.99	3	0	NTA	3	0.328308	0.78022			98.3733	1.50294	3	iMet; > 95%	NTA	NTA
AT2G16380.1	Q9SIW3	SFH7_ARATH	Phosphatidylinositol/phosphatidylcholine transfer protein SFH7 (Protein SEC FOURTEEN HOMOLOGS 7) (AtSFH7)	0	cytosol	UPI000009D993	2	M	ADTKQDMENS									0	0		0							0		NTA		NTA	98.36			2	0	NTA	2	0.329983		0.528037		98.36		1	+NME; > 95%
AT5G19140.1	Q94BR2	Q94BR2_ARATH	Aluminum induced protein with YGL and LRDR motifs (Putative aluminium-induced protein)	0	plasma membrane	UPI00000A1D36	1	-	MLGIFSGAIV									0	0		0							0		NTA	NTA	NTA	98.16	98.04	98.44	3	0	NTA	3	0.331658	0.791209			98.2133	0.167597	3	iMet; > 95%		NTA
AT4G13360.1	Q9T0K7	HIBC6_ARATH	3-hydroxyisobutyryl-CoA hydrolase-like protein 3, mitochondrial (EC 3.1.2.-)	3-hydroxyisobutyryl-CoA hydrolase activity [GO:0003860]	mitochondrion	UPI00005DC23C	42	M	AGAGVDDFVK									0	0		0							0		NTA	NTA	NTA			98.11	3	0	NTA	3	0.333333			0.0479452	98.11		1	Proc.; > 95%	NTA	NTA
AT5G09480.1	A0A178UN96	A0A178UN96_ARATH	Uncharacterized protein	0	extracellular	UPI000000C46D	46	K	VPEYTEPEEP									0	0		0							0		NTA	NTA			98.09		2	0	NTA	2	0.335008			0.0513699	98.09		1	Proc.; > 95%
AT4G26110.1	Q9SZI2	NAP1A_ARATH	Nucleosome assembly protein 1;1 (AtNAP1;1) (Nucleosome/chromatin assembly factor group A1)	chromatin binding [GO:0003682]; histone binding [GO:0042393]; identical protein binding [GO:0042802]	nucleus	UPI00000A6831	2	M	SNDKDSFNVS									0	0		0							0			NTA			98.07		1	0	NTA	1	0.336683		0.53271		98.07		1	+NME; > 95%
AT2G30060.1	Q8RWG8	RBP1B_ARATH	Ran-binding protein 1 homolog b	Ran GTPase binding [GO:0008536]	nucleus	UPI00000A615C	2	M	ASISNEPERE	NTA			NTA					2	0	NTA	2							0		NTA	NTA	NTA	98.01			3	0	NTA	3	0.338358		0.537383		98.01		1	+NME; > 95%	NTA
AT4G25100.1	P21276	SODF1_ARATH	Superoxide dismutase [Fe] 1, chloroplastic (EC 1.15.1.1) (Protein FE SUPEROXIDE DISMUTASE 1)	copper ion binding [GO:0005507]; protein domain specific binding [GO:0019904]; superoxide dismutase activity [GO:0004784]	plastid	UPI00000ABDB9	2	M	AASSAVTANY	NTA		NTA	NTA				99.39	3	0	NTA	3	0.298462		0.464516		99.39		1	+NME; > 95%	NTA	NTA	NTA		97.95		3	0	NTA	3	0.340034		0.542056		97.95		1	+NME; > 95%
AT5G14220.1	Q8S9J1	PPOCM_ARATH	Protoporphyrinogen oxidase 2, chloroplastic/mitochondrial (PPO2) (EC 1.3.3.4) (Protein MATERNAL EFFECT EMBRYO ARREST 61)	oxidoreductase activity [GO:0016491]; oxygen-dependent protoporphyrinogen oxidase activity [GO:0004729]	plastid,mitochondrion	UPI0000037971	2	M	ASGAVADHQI	NTA		NTA	NTA					3	0	NTA	3							0		NTA	NTA	NTA		97.93		3	0	NTA	3	0.341709		0.546729		97.93		1	+NME; > 95%	NTA	NTA
AT3G48990.1	Q9SMT7	4CLLA_ARATH	Oxalate--CoA ligase (EC 6.2.1.8) (4-coumarate--CoA ligase isoform 8) (At4CL8) (4-coumarate--CoA ligase-like 10) (Acyl-activating enzyme 3) (Adenosine monophosphate binding protein 3) (AtMPBP3) (Oxalyl-CoA synthetase)	ATP binding [GO:0005524]; medium-chain fatty acid-CoA ligase activity [GO:0031956]; oxalate-CoA ligase activity [GO:0050203]	peroxisome	UPI000000BFE1	1	-	MDSDTLSGLL	NTA	NTA	NTA						3	0	NTA	3							0		NTA	NTA	NTA	99.05	96.66	97.91	3	0	NTA	3	0.343384	0.802198			97.8733	0.976058	3	iMet; > 95%		NTA
AT3G44880.1	Q9FYC2	PAO_ARATH	Pheophorbide a oxygenase, chloroplastic (AtPaO) (Pheide a oxygenase) (EC 1.14.15.17) (Accelerated cell death 1) (Lethal leaf-spot 1 homolog) (Lls1)	2 iron, 2 sulfur cluster binding [GO:0051537]; chlorophyllide a oxygenase [overall] activity [GO:0010277]; iron-sulfur cluster binding [GO:0051536]; metal ion binding [GO:0046872]; pheophorbide a oxygenase activity [GO:0032441]	plastid	UPI0000048D07	50	R	VAAPPSVPTS		NTA		NTA					2	0	NTA	2							0		NTA	NTA	NTA	99.43	97.14	96.68	3	0	NTA	3	0.345059			0.0547945	97.75	1.20269	3	Proc.; > 95%	NTA	NTA
AT5G28840.1	Q93VR3	GME_ARATH	GDP-mannose 3,5-epimerase (GDP-Man 3,5-epimerase) (EC 5.1.3.18)	GDP-mannose 3,5-epimerase activity [GO:0047918]; NAD binding [GO:0051287]	cytosol	UPI000005E855	2	M	GTTNGTDYGA									0	0		0							0		NTA	NTA	NTA	97.76	96.3	98.66	3	0	NTA	3	0.346734		0.551402		97.5733	0.972465	3	+NME; > 95%	NTA	NTA
AT4G37980.1	Q02971	CADH7_ARATH	Cinnamyl alcohol dehydrogenase 7 (AtCAD7) (EC 1.1.1.195) (Cinnamyl alcohol dehydrogenase-like protein B)	cinnamyl-alcohol dehydrogenase activity [GO:0045551]; oxidoreductase activity, acting on the CH-OH group of donors, NAD or NADP as acceptor [GO:0016616]; sinapyl alcohol dehydrogenase activity [GO:0052747]; zinc ion binding [GO:0008270]	cytosol	UPI0000000BC1	2	M	GKVLEKEAFG				NTA					1	0	NTA	1							0			NTA	NTA			97.29	2	0	NTA	2	0.348409		0.556075		97.29		1	+NME; > 95%
AT5G20570.1	Q940X7	RBX1A_ARATH	RING-box protein 1a (At-Rbx1;1) (Protein RING of cullins 1) (RBX1-2) (RBX1a-At)	cullin family protein binding [GO:0097602]; ubiquitin protein ligase activity [GO:0061630]; zinc ion binding [GO:0008270]	nucleus	UPI00000ABFB9	2	M	ATLDSDVTMI									0	0		0							0		NTA	NTA	NTA	97.36	98.29	96.1	3	0	NTA	3	0.350084		0.560748		97.25	0.897441	3	+NME; > 95%
AT4G13430.1	Q94AR8	LEUC_ARATH	3-isopropylmalate dehydratase large subunit, chloroplastic (EC 4.2.1.33) (AtLEUC) (Isopropylmalate isomerase large subunit 1) (AtIIL1) (IPMI LSU1)	3-isopropylmalate dehydratase activity [GO:0003861]; 4 iron, 4 sulfur cluster binding [GO:0051539]; intramolecular transferase activity, transferring hydroxy groups [GO:0050486]; metal ion binding [GO:0046872]	plastid	UPI00000A3CC2	48	S	VMAPQKDRSP				NTA					1	0	NTA	1							0		NTA	NTA	NTA		97.11		3	0	NTA	3	0.351759			0.0582192	97.11		1	Proc.; > 95%	NTA	NTA
AT2G17972.1	Q8S8K0	Q8S8K0_ARATH	Expressed protein (Transmembrane protein)	0	plastid	UPI000000C672	41	C	VNSGGDEEKI									0	0		0							0		NTA		NTA	97.02			2	0	NTA	2	0.353434			0.0616438	97.02		1	Proc.; > 95%
AT5G58590.1	P92985	RBP1C_ARATH	Ran-binding protein 1 homolog c	Ran GTPase binding [GO:0008536]	nucleus	UPI00000A92F0	2	M	ASTEPERENR									0	0		0							0		NTA	NTA	NTA	96.89			3	0	NTA	3	0.355109		0.565421		96.89		1	+NME; > 95%		NTA
AT1G73060.1	Q8H0W0	LPA3_ARATH	Protein LOW PSII ACCUMULATION 3, chloroplastic	0	plastid	UPI00000ADB44	29	A	NSGGAISSTS		NTA							1	0	NTA	1							0		NTA	NTA	NTA		96.79		3	0	NTA	3	0.356784			0.0650685	96.79		1	Proc.; > 95%	NTA
AT5G36210.1	A0A178UTX9	A0A178UTX9_ARATH	Peptidase_S9 domain-containing protein	serine-type peptidase activity [GO:0008236]	plastid	UPI000034F290	56	M	SSSSPDAAQT									0	0		0							0			NTA			96.67		1	0	NTA	1	0.358459			0.0684932	96.67		1	Proc.; > 95%
AT1G74970.1	Q9XJ27	RR9_ARATH	30S ribosomal protein S9, chloroplastic	mRNA binding [GO:0003729]; RNA binding [GO:0003723]; rRNA binding [GO:0019843]; structural constituent of ribosome [GO:0003735]	plastid	UPI000009F1A6	53	A	TVSAPPEEEE									0	0		0							0			NTA	NTA			96.66	2	0	NTA	2	0.360134			0.0719178	96.66		1	Proc.; > 95%
AT5G19990.1	Q9C5U3	PRS8A_ARATH	26S proteasome regulatory subunit 8 homolog A (26S proteasome AAA-ATPase subunit RPT6a) (26S proteasome subunit 8 homolog A) (Regulatory particle triple-A ATPase subunit 6a)	ATPase activity [GO:0016887]; ATP binding [GO:0005524]	cytosol,nucleus	UPI00000A1F09	2	M	AAVGVDSRRP		NTA				100			1	0	NTA	1	0.0276923		0.00645161		100		1	+NME; > 95%	NTA	NTA	NTA		99.9	93.36	3	0	NTA	3	0.361809		0.570093		96.63	3.27	2	+NME; > 95%	NTA
AT1G60420.1	O80763	NRX1_ARATH	Probable nucleoredoxin 1 (AtNrx1) (EC 1.8.1.8)	protein-disulfide reductase activity [GO:0047134]	cytosol	UPI00000AA392	2	M	AETSKQVNGD	NTA	NTA	NTA	NTA		99.79			4	0	NTA	4	0.236923		0.380645		99.79		1	+NME; > 95%	NTA	NTA	NTA	96.63			3	0	NTA	3	0.363484		0.574766		96.63		1	+NME; > 95%	NTA	NTA
AT4G32180.1	Q8L5Y9	PANK2_ARATH	Pantothenate kinase 2 (AtPANK2) (Pantothenic acid kinase 2) [Includes: Pantothenate kinase (EC 2.7.1.33); 4'-phosphopantetheine phosphatase (EC 3.1.3.-)]	ATP binding [GO:0005524]; hydrolase activity [GO:0016787]; metal ion binding [GO:0046872]; pantothenate kinase activity [GO:0004594]	cytosol	UPI0000196E98	2	M	AGQEDEYDPI		NTA		NTA					2	0	NTA	2							0				NTA			96.62	1	0	NTA	1	0.365159		0.579439		96.62		1	+NME; > 95%	NTA	NTA
AT5G40890.1	P92941	CLCA_ARATH	Chloride channel protein CLC-a (AtCLC-a) (CBS domain-containing protein CBSCLC5)	nitrate:proton symporter activity [GO:0009671]; nitrate transmembrane transporter activity [GO:0015112]; transmembrane transporter activity [GO:0022857]; voltage-gated chloride channel activity [GO:0005247]	vacuole	UPI00000AC430	1	-	MDEDGNLQIS									0	0		0							0			NTA			96.57		1	0	NTA	1	0.366834	0.813187			96.57		1	iMet; > 95%
AT3G05530.1	Q9SEI2	PS6AA_ARATH	26S proteasome regulatory subunit 6A homolog A (26S proteasome AAA-ATPase subunit RPT5a) (Proteasome 26S subunit 6A homolog A) (Regulatory particle triple-A ATPase subunit 5a) (Tat-binding protein 1 homolog A) (TBP-1 homolog A)	ATPase activity [GO:0016887]; ATP binding [GO:0005524]	cytosol,nucleus	UPI00000A6DDD	2	M	ATPMVEDTSS									0	0		0							0		NTA	NTA	NTA			96.54	3	0	NTA	3	0.368509		0.584112		96.54		1	+NME; > 95%
AT4G15790.1	Q8VYF2	Q8VYF2_ARATH	Uveal autoantigen with coiled-coil/ankyrin	0	nucleus	UPI00000A048F	2	M	ADQTSDSTSP									0	0		0							0			NTA			96.41		1	0	NTA	1	0.370184		0.588785		96.41		1	+NME; > 95%
AT5G57020.1	Q9LTR9	NMT1_ARATH	Glycylpeptide N-tetradecanoyltransferase 1 (EC 2.3.1.97) (Myristoyl-CoA:protein N-myristoyltransferase 1) (NMT 1) (Type I N-myristoyltransferase 1) (Peptide N-myristoyltransferase 1)	glycylpeptide N-tetradecanoyltransferase activity [GO:0004379]; myristoyltransferase activity [GO:0019107]	cytosol	UPI00000A10ED	2	M	ADNNSPPGSV									0	0		0							0		NTA	NTA	NTA		96.18		3	0	NTA	3	0.371859		0.593458		96.18		1	+NME; > 95%		NTA
AT3G02200.2	Q8W4A0	Q8W4A0_ARATH	Eukaryotic translation initiation factor 3 subunit M (eIF3m)	translation initiation factor activity [GO:0003743]	nucleus	UPI000009E501	2	M	TTIVPTSEEN	NTA	NTA	NTA		98.65				3	0	NTA	3	0.353846		0.56129		98.65		1	+NME; > 95%	NTA	NTA	NTA		96.04		3	0	NTA	3	0.373534		0.598131		96.04		1	+NME; > 95%	NTA
AT2G24820.1	Q9SK50	TIC55_ARATH	Protein TIC 55, chloroplastic (Translocon at the inner envelope membrane of chloroplasts 55) (AtTIC55) (Translocon at the inner envelope membrane of chloroplasts 55-II)	2 iron, 2 sulfur cluster binding [GO:0051537]; chlorophyllide a oxygenase [overall] activity [GO:0010277]; metal ion binding [GO:0046872]	plastid	UPI000009CA82	51	S	AVAGTAVSDQ	NTA	NTA	NTA	NTA	93.76		97.02		4	0	NTA	4	0.424615			0.057971	95.39	1.63	2	Proc.; > 95%	NTA	NTA	NTA	94.55	97.44	95.92	3	0	NTA	3	0.375209			0.0753425	95.97	1.18037	3	Proc.; > 95%	NTA	NTA
AT4G24830.1	Q9SZX3	ASSY_ARATH	Argininosuccinate synthase, chloroplastic (EC 6.3.4.5) (Citrulline--aspartate ligase)	argininosuccinate synthase activity [GO:0004055]; ATP binding [GO:0005524]	plastid	UPI00000AA9FD	75	A	VLSGDGTALT	NTA	NTA	NTA	NTA	92.21	92.25	96.7		4	0	NTA	4	0.427692			0.0652174	93.72	2.10724	3	Proc.; partial	NTA	NTA	NTA	94.75	95.1	97.12	3	0	NTA	3	0.376884			0.0787671	95.6567	1.04455	3	Proc.; > 95%	NTA	NTA
AT5G46790.1	Q8VZS8	PYL1_ARATH	Abscisic acid receptor PYL1 (ABI1-binding protein 6) (PYR1-like protein 1) (Regulatory components of ABA receptor 9)	abscisic acid binding [GO:0010427]; identical protein binding [GO:0042802]; protein homodimerization activity [GO:0042803]; protein phosphatase inhibitor activity [GO:0004864]; signaling receptor activity [GO:0038023]	nucleus	UPI00000A2D03	2	M	ANSESSSSPV		NTA		NTA		97.17		98.92	2	0	NTA	2	0.390769		0.632258		98.045	0.875	2	+NME; > 95%	NTA	NTA	NTA		96.69	94.31	3	0	NTA	3	0.378559		0.602804		95.5	1.19	2	+NME; > 95%	NTA	NTA
AT1G20620.1	Q42547	CATA3_ARATH	Catalase-3 (EC 1.11.1.6)	catalase activity [GO:0004096]; cobalt ion binding [GO:0050897]; heme binding [GO:0020037]; mRNA binding [GO:0003729]; peptidyl-cysteine S-nitrosylase activity [GO:0035605]	peroxisome	UPI0000127033	1	-	MDPYKYRPSS									0	0		0							0			NTA			95.43		1	0	NTA	1	0.380235	0.824176			95.43		1	iMet; > 95%
AT2G24940.1	Q9SK39	SBP3_ARATH	Probable steroid-binding protein 3 (AtMP3) (Membrane-associated progesterone-binding protein 2) (AtMAPR2)	steroid binding [GO:0005496]	nucleus	UPI000005EA98	1	-	MEFTAEQLSQ									0	0		0							0		NTA	NTA	NTA		95.42		3	0	NTA	3	0.38191	0.835165			95.42		1	iMet; > 95%		NTA
AT4G13220.1	C0Z3H4	C0Z3H4_ARATH	AT4G13220 protein	0	plastid	UPI00019B2772	66	S	AQSSFLKVLR									0	0		0							0			NTA	NTA		98.42	91.4	2	0	NTA	2	0.383585			0.0821918	94.91	3.51	2	Proc.; partial	NTA	NTA
AT3G12490.2	Q8H0X6	CYT6_ARATH	Cysteine proteinase inhibitor 6 (AtCYS-6) (PIP-M) (PRLI-interacting factor M)	cobalt ion binding [GO:0050897]; cysteine-type endopeptidase inhibitor activity [GO:0004869]	cytosol	UPI00000A491A	35	M	ALVGGVGDVP									0	0		0							0			NTA			94.91		1	0	NTA	1	0.38526			0.0856164	94.91		1	Proc.; partial
AT3G20920.1	F4IWB6	F4IWB6_ARATH	Translocation protein SEC62	0	plasma membrane	UPI00005DBEB7	1	-	MKKPVGAEKK	NTA			NTA					2	0	NTA	2							0		NTA	NTA	NTA			94.62	3	0	NTA	3	0.386935	0.846154			94.62		1	iMet; partial	NTA	NTA
AT5G43830.1	A0A178U6D3	A0A178U6D3_ARATH	DUF3700 domain-containing protein	identical protein binding [GO:0042802]	cytosol	UPI00000AB24C	1	-	MLAVFEKTVA				NTA					1	0	NTA	1							0		NTA	NTA	NTA	93.77	94.35	92.44	3	0	NTA	3	0.38861	0.857143			93.52	0.799542	3	iMet; partial	NTA	NTA
AT1G11840.1	O65398	GLX1_ARATH	Lactoylglutathione lyase GLX1 (EC 4.4.1.5) (Glyoxalase I) (AtGLX1) (GlyI)	dioxygenase activity [GO:0051213]; lactoylglutathione lyase activity [GO:0004462]; metal ion binding [GO:0046872]	peroxisome	UPI0000048238	2	M	AEASDLLEWP	NTA	NTA	NTA	NTA			99.74	99.08	4	0	NTA	4	0.295385		0.458065		99.41	0.33	2	+NME; > 95%		NTA			93.41		1	0	NTA	1	0.390285		0.607477		93.41		1	+NME; partial	NTA	NTA
AT1G55805.1	Q682I1	BOLA1_ARATH	Protein BOLA1, chloroplastic	2 iron, 2 sulfur cluster binding [GO:0051537]; metal ion binding [GO:0046872]	plastid	UPI000034F4AC	53	M	SSVEKTGSDS		NTA							1	0	NTA	1							0		NTA	NTA	NTA	92.93			3	0	NTA	3	0.39196			0.0890411	92.93		1	Proc.; partial	NTA	NTA
AT1G68590.1	Q9SX22	RRP31_ARATH	30S ribosomal protein 3-1, chloroplastic (Plastid-specific 30S ribosomal protein 3-1) (PSRP-3 1)	structural constituent of ribosome [GO:0003735]	plastid	UPI000000C21E	50	L	AAPETLTAET									0	0		0							0		NTA	NTA			92.28		2	0	NTA	2	0.393635			0.0924658	92.28		1	Proc.; partial
AT3G02080.1	Q9SGA6	RS191_ARATH	40S ribosomal protein S19-1	mRNA binding [GO:0003729]; RNA binding [GO:0003723]; structural constituent of ribosome [GO:0003735]	cytosol	UPI0000132F4B	2	M	ATGKTVKDVS	NTA	NTA		NTA		97.06		97.32	3	0	NTA	3	0.393846		0.63871		97.19	0.13	2	+NME; > 95%		NTA			92.03		1	0	NTA	1	0.39531		0.61215		92.03		1	+NME; partial		NTA
AT4G36020.1	O65639	CSP1_ARATH	Cold shock protein 1 (AtCSP1) (Cold shock domain-containing protein 1)	double-stranded DNA binding [GO:0003690]; mRNA binding [GO:0003729]; RNA binding [GO:0003723]; single-stranded DNA binding [GO:0003697]; zinc ion binding [GO:0008270]	nucleus	UPI00000A694F	2	M	ASEDQSAARS		NTA							1	0	NTA	1							0		NTA	NTA	NTA	100		83.58	3	0	NTA	3	0.396985		0.616822		91.79	8.21	2	+NME; partial
AT1G07440.1	P0DKI3	TRNH1_ARATH	Tropinone reductase homolog At1g07440 (EC 1.1.1.-)	oxidoreductase activity [GO:0016491]	peroxisome	UPI00000481F0	2	M	AGAEQSQRWS									0	0		0							0			NTA	NTA		99.63	81.55	2	0	NTA	2	0.39866		0.621495		90.59	9.04	2	+NME; partial
AT4G27440.1	P21218	PORB_ARATH	Protochlorophyllide reductase B, chloroplastic (PCR B) (EC 1.3.1.33) (NADPH-protochlorophyllide oxidoreductase B) (POR B)	mRNA binding [GO:0003729]; protein domain specific binding [GO:0019904]; protochlorophyllide reductase activity [GO:0016630]	plastid	UPI0000000BA3	68	Q	TAATSSPTVT	NTA	NTA	NTA	NTA	89.46	86.05	93.39	87.41	4	0	NTA	4	0.436923			0.0797101	89.0775	2.76994	4	Proc.; partial	NTA	NTA	NTA	93.1	87.54	90.99	3	0	NTA	3	0.400335			0.0958904	90.5433	2.29173	3	Proc.; partial	NTA	NTA
AT2G39940.1	O04197	COI1_ARATH	Coronatine-insensitive protein 1 (COI-1) (F-box/LRR-repeat protein 2) (AtCOI1) (AtFBL2)	0	cytosol	UPI0000034BB6	1	-	MEDPDIKRCK									0	0		0							0		NTA	NTA	NTA		87.41	93.23	3	0	NTA	3	0.40201	0.868132			90.32	2.91	2	iMet; partial	NTA	NTA
AT1G06000.1	Q9LNE6	U89C1_ARATH	Flavonol 7-O-rhamnosyltransferase (EC 2.4.1.-) (UDP-glycosyltransferase 89C1) (UDP-rhamnose: flavonol 7-O-rhamnosyltransferase)	UDP-glycosyltransferase activity [GO:0008194]	cytosol	UPI00000481D6	2	M	TTTTTKKPHV									0	0		0							0			NTA			90.29		1	0	NTA	1	0.403685		0.626168		90.29		1	+NME; partial
AT5G04590.1	Q9LZ66	SIR_ARATH	Assimilatory sulfite reductase (ferredoxin), chloroplastic (AtSiR) (EC 1.8.7.1) (Sulfite reductase (ferredoxin))	4 iron, 4 sulfur cluster binding [GO:0051539]; copper ion binding [GO:0005507]; DNA binding [GO:0003677]; heme binding [GO:0020037]; sulfite reductase (ferredoxin) activity [GO:0050311]; sulfite reductase activity [GO:0016002]	plastid	UPI0000048AC7	62	A	VSTPAKPETA			NTA	NTA					2	0	NTA	2							0		NTA	NTA	NTA		87.44	89.74	3	0	NTA	3	0.40536			0.0993151	88.59	1.15	2	Proc.; partial	NTA	NTA
AT3G54050.1	P25851	F16P1_ARATH	Fructose-1,6-bisphosphatase 1, chloroplastic (FBPase1) (EC 3.1.3.11) (D-fructose-1,6-bisphosphate 1-phosphohydrolase) (Protein HIGH CYCLIC ELECTRON FLOW 1)	fructose 1,6-bisphosphate 1-phosphatase activity [GO:0042132]; metal ion binding [GO:0046872]	plastid	UPI000000181D	61	A	VAADAAETKT	NTA	NTA	NTA	NTA	88.76		88.08	84.51	4	0	NTA	4	0.44			0.0869565	87.1167	1.86398	3	Proc.; partial	NTA	NTA	NTA	84.71	90.46	90.6	3	0	NTA	3	0.407035			0.10274	88.59	2.74417	3	Proc.; partial	NTA	NTA
AT4G33680.1	Q93ZN9	DAPAT_ARATH	LL-diaminopimelate aminotransferase, chloroplastic (AtDAP-AT) (DAP-AT) (DAP-aminotransferase) (LL-DAP-aminotransferase) (EC 2.6.1.83) (Protein ABERRANT GROWTH AND DEATH 2)	copper ion binding [GO:0005507]; L,L-diaminopimelate aminotransferase activity [GO:0010285]; pyridoxal phosphate binding [GO:0030170]; transaminase activity [GO:0008483]	plastid	UPI00000A24D7	46	C	VATPQEKIEY	NTA	NTA	NTA	NTA	87.44	84.67	95.8		4	0	NTA	4	0.433846			0.0724638	89.3033	4.73098	3	Proc.; partial	NTA	NTA	NTA		88.55		3	0	NTA	3	0.40871			0.106164	88.55		1	Proc.; partial	NTA	NTA
AT2G29630.1	O82392	THIC_ARATH	Phosphomethylpyrimidine synthase, chloroplastic (EC 4.1.99.17) (Hydroxymethylpyrimidine phosphate synthase) (HMP-P synthase) (HMP-phosphate synthase) (HMPP synthase) (Protein PYRIMIDINE REQUIRING) (Thiamine biosynthesis protein ThiC) (Protein THIAMINE C)	4 iron, 4 sulfur cluster binding [GO:0051539]; carbon-carbon lyase activity [GO:0016830]; iron-sulfur cluster binding [GO:0051536]; metal ion binding [GO:0046872]; protein domain specific binding [GO:0019904]	plastid	UPI00000A0FE6	55	A	TLTFDPPTTN									0	0		0							0		NTA	NTA	NTA		87.01	89.26	3	0	NTA	3	0.410385			0.109589	88.135	1.125	2	Proc.; partial	NTA	NTA
AT4G09350.1	Q9SMS0	NDHT_ARATH	NAD(P)H-quinone oxidoreductase subunit T, chloroplastic (EC 7.1.1.-) (DNA J PROTEIN C75) (NAD(P)H dehydrogenase subunit T) (NDH subunit T) (NADH-plastoquinone oxidoreductase subunit T) (Protein CHLORORESPIRATORY REDUCTION J)	quinone binding [GO:0048038]	plastid	UPI00000A8433	46	A	SQGPTKPSKP				NTA					1	0	NTA	1							0		NTA	NTA	NTA		88.08		3	0	NTA	3	0.41206			0.113014	88.08		1	Proc.; partial	NTA	NTA
AT1G18070.1	Q9LMS7	Q9LMS7_ARATH	T10F20.8 protein (Translation elongation factor EF1A/initiation factor IF2gamma family protein)	GTPase activity [GO:0003924]; GTP binding [GO:0005525]; translation elongation factor activity [GO:0003746]; translation initiation factor activity [GO:0003743]; translation release factor activity [GO:0003747]	cytosol	UPI000009CFF7	1	-	MDLEAEIRAL				NTA					1	0	NTA	1							0		NTA	NTA	NTA	63.79	99.38	99.99	3	0	NTA	3	0.413735	0.879121			87.72	16.9229	3	iMet; partial	NTA	NTA
AT5G02240.1	Q94EG6	Y5224_ARATH	Uncharacterized protein At5g02240	0	cytosol	UPI00000AC6EF	2	M	ANLPTVLVTG				NTA				96	1	0	NTA	1	0.415385		0.677419		96		1	+NME; > 95%	NTA	NTA	NTA		87.1	87.31	3	0	NTA	3	0.41541		0.630841		87.205	0.105	2	+NME; partial	NTA	NTA
AT5G03900.1	Q8GW20	Y5390_ARATH	Uncharacterized protein At5g03900, chloroplastic	0	plastid	UPI0000162450	64	A	ASLDKVSGAI	NTA								1	0	NTA	1							0			NTA			85.57		1	0	NTA	1	0.417085			0.116438	85.57		1	Proc.; partial	NTA	NTA
AT2G04842.1	F4IFC5	SYTM2_ARATH	Threonine--tRNA ligase, chloroplastic/mitochondrial 2 (EC 6.1.1.3) (Protein EMBRYO DEFECTIVE 2761) (Threonyl-tRNA synthetase) (ThrRS)	aminoacyl-tRNA ligase activity [GO:0004812]; ATP binding [GO:0005524]; metal ion binding [GO:0046872]; threonine-tRNA ligase activity [GO:0004829]	plastid,mitochondrion	UPI00001622DB	49	A	VATEPAISSS									0	0		0							0		NTA	NTA		84.81			2	0	NTA	2	0.41876			0.119863	84.81		1	Proc.; partial		NTA
AT5G13630.1	Q9FNB0	CHLH_ARATH	Magnesium-chelatase subunit ChlH, chloroplastic (Mg-chelatase subunit H) (EC 6.6.1.1) (ABA-binding protein) (Mg-protoporphyrin IX chelatase subunit ChlH) (Protein CONDITIONAL CHLORINA) (Protein GENOMES UNCOUPLED 5) (Protein RAPID TRANSPIRATION IN DETACHED LEAVES 1)	ATP binding [GO:0005524]; magnesium chelatase activity [GO:0016851]; mRNA binding [GO:0003729]	plastid	UPI00000AC38A	50	S	AVSGNGLFTQ			NTA	NTA					2	0	NTA	2							0		NTA	NTA	NTA			82.7	3	0	NTA	3	0.420436			0.123288	82.7		1	Proc.; partial	NTA	NTA
AT1G52380.1	Q9C829	NU50A_ARATH	Nuclear pore complex protein NUP50A (Nucleoporin 50A)	Ran GTPase binding [GO:0008536]	nucleus	UPI00000A738F	2	M	GDSENVQQPS	NTA	NTA		NTA					3	0	NTA	3							0		NTA	NTA	NTA		80.69	81.99	3	0	NTA	3	0.422111		0.635514		81.34	0.65	2	+NME; partial	NTA	NTA
AT1G68680.1	A0A178WH27	A0A178WH27_ARATH	Uncharacterized protein	0	mitochondrion	UPI000009D84A	2	M	ASSSDPSKPV									0	0		0							0		NTA	NTA	NTA		78.56	82.23	3	0	NTA	3	0.423786		0.640187		80.395	1.835	2	+NME; partial	NTA	NTA
AT3G16470.1	O04309	JAL35_ARATH	Jacalin-related lectin 35 (JA-responsive protein 1) (Myrosinase-binding protein-like At3g16470)	carbohydrate binding [GO:0030246]	cytosol	UPI0000001473	2	M	AKKLEAQGGR		NTA	NTA	NTA		77.25			3	0	NTA	3	0.449231		0.690323		77.25		1	+NME; partial	NTA/Free	NTA	NTA		77.87	79.82	3	1	NTA	3	0.425461		0.64486		78.845	0.975	2	+NME; partial	NTA	NTA
AT4G26300.1	O23247	SYRM_ARATH	Arginine--tRNA ligase, chloroplastic/mitochondrial (EC 6.1.1.19) (Arginyl-tRNA synthetase) (ArgRS) (Protein EMBRYO DEFECTIVE 1027)	arginine-tRNA ligase activity [GO:0004814]; ATP binding [GO:0005524]	plastid	UPI0000047E8D	54	M	AANEEFTGNL				NTA					1	0	NTA	1							0		NTA	NTA	NTA		74.88	79.35	3	0	NTA	3	0.427136			0.126712	77.115	2.235	2	Proc.; partial	NTA	NTA/Free
AT4G18480.1	P16127	CHLI1_ARATH	Magnesium-chelatase subunit ChlI-1, chloroplastic (Mg-chelatase subunit I-1) (EC 6.6.1.1) (Mg-protoporphyrin IX chelatase subunit ChlI-1) (Protein CHLORINA 42)	ATPase activity [GO:0016887]; ATP binding [GO:0005524]; magnesium chelatase activity [GO:0016851]	plastid	UPI0000001179	64	N	VATEINSTEQ	NTA	NTA	NTA	NTA	78.39	72.02			4	0	NTA	4	0.455385			0.115942	75.205	3.185	2	Proc.; partial	NTA	NTA	NTA	74.86	78.15	76.79	3	0	NTA	3	0.428811			0.130137	76.6	1.34984	3	Proc.; partial	NTA	NTA
AT2G21385.1	A8MQF3	A8MQF3_ARATH	Uncharacterized protein	0	plastid	UPI00015054FD	62	A	VKGDPEDAFK									0	0		0							0		NTA	NTA	NTA		76.9	76.1	3	0	NTA	3	0.430486			0.133562	76.5	0.4	2	Proc.; partial	NTA	NTA
AT1G64770.1	Q94AQ8	PNSB2_ARATH	Photosynthetic NDH subunit of subcomplex B 2, chloroplastic (Protein PnsB2) (NAD(P)H DEHYDROGENASE SUBUNIT 45) (NDH-DEPENDENT CYCLIC ELECTRON FLOW 2)	carbohydrate binding [GO:0030246]; glucose-6-phosphate 1-epimerase activity [GO:0047938]	plastid	UPI000009E9E5	19	S	SISAPQTQTI	NTA	NTA	NTA		76.61				3	0	NTA	3	0.452308			0.108696	76.61		1	Proc.; partial	NTA	NTA	NTA	76.56	76.43	75.93	3	0	NTA	3	0.432161			0.136986	76.3067	0.27158	3	Proc.; partial	NTA	NTA
AT1G74960.1	Q9C9P4	KASC2_ARATH	3-oxoacyl-[acyl-carrier-protein] synthase II, chloroplastic (EC 2.3.1.41) (Beta-ketoacyl-acyl-carrier-protein synthase II) (AtKAS2) (Beta-ketoacyl-ACP synthetase 2) (Protein FATTY ACID BIOSYNTHESIS 1)	3-oxoacyl-[acyl-carrier-protein] synthase activity [GO:0004315]	plastid	UPI000009F0E5	112	A	VMEMEKEAAV									0	0		0							0		NTA		NTA	75.75		76.86	2	0	NTA	2	0.433836			0.140411	76.305	0.555	2	Proc.; partial
AT4G30950.1	P46312	FAD6C_ARATH	Omega-6 fatty acid desaturase, chloroplastic (EC 1.14.19.23)	1-18:1-2-16:0-digalactosyldiacylglycerol desaturase activity [GO:0102873]; 1-18:1-2-16:0-monogalactosyldiacylglycerol acyl-lipid omega-6 desaturase activity [GO:0102834]; protein domain specific binding [GO:0019904]	plastid	UPI0000001136	70	A	VAAPVAPPSA				NTA					1	0	NTA	1							0		NTA		NTA			75.03	2	0	NTA	2	0.435511			0.143836	75.03		1	Proc.; partial		NTA
AT3G57560.1	Q9SCL7	NAGK_ARATH	Acetylglutamate kinase, chloroplastic (EC 2.7.2.8) (N-acetyl-L-glutamate 5-phosphotransferase) (NAG kinase) (AtNAGK)	acetylglutamate kinase activity [GO:0003991]; arginine binding [GO:0034618]; ATP binding [GO:0005524]	plastid	UPI0000048882	51	A	TVSTPPSIAT		NTA	NTA	NTA/Free		65.7	75.43		3	1	NTA	3	0.461538			0.130435	70.565	4.865	2	Proc.; partial	NTA	NTA	NTA/Free		75.13	73.97	3	1	NTA	3	0.437186			0.14726	74.55	0.58	2	Proc.; partial	NTA	NTA
AT1G09795.1	Q8GSJ1	HIS1B_ARATH	ATP phosphoribosyltransferase 2, chloroplastic (ATP-PRTase 2) (AtATP-PRT2) (EC 2.4.2.17)	ATP phosphoribosyltransferase activity [GO:0003879]; magnesium ion binding [GO:0000287]	plastid	UPI00000AE470	57	C	VSNAQKSVLN									0	0		0							0		NTA	NTA	NTA			74.08	3	0	NTA	3	0.438861			0.150685	74.08		1	Proc.; partial	NTA	NTA
AT5G14260.1	Q8VZB5	Q8VZB5_ARATH	Rubisco methyltransferase family protein	protein-lysine N-methyltransferase activity [GO:0016279]	plastid	UPI00000ABF2F	50	C	VSSSDTLVAS		NTA							1	0	NTA	1							0		NTA	NTA	NTA		74.11	73.86	3	0	NTA	3	0.440536			0.15411	73.985	0.125	2	Proc.; partial	NTA/Free	NTA
AT3G09980.1	Q8RXZ8	Q8RXZ8_ARATH	RAB6-interacting golgin	microtubule binding [GO:0008017]	plasma membrane	UPI00000A046C	1	-	MKEMQAIETS									0	0		0							0			NTA	NTA			73.96	2	0	NTA	2	0.442211	0.89011			73.96		1	iMet; partial
AT4G01150.1	O04616	CUT1A_ARATH	Protein CURVATURE THYLAKOID 1A, chloroplastic	0	plastid	UPI00000A2BF9	63	R	ASSEETSSID									0	0		0							0		NTA	NTA		70.3	75.13		2	0	NTA	2	0.443886			0.157534	72.715	2.415	2	Proc.; partial	NTA
AT5G55710.1	Q9FM67	TI205_ARATH	Protein TIC 20-v, chloroplastic (Translocon at the inner envelope membrane of chloroplasts 20-V) (AtTIC20-v)	0	plastid	UPI00000AC0F7	51	Q	SKGDDSVDAS		NTA		NTA		73.69		68.66	2	0	NTA	2	0.458462			0.123188	71.175	2.515	2	Proc.; partial	NTA	NTA	NTA	68.6	72.02	72.82	3	0	NTA	3	0.445561			0.160959	71.1467	1.83014	3	Proc.; partial	NTA
AT1G45474.1	Q9C639	LHCA5_ARATH	Photosystem I chlorophyll a/b-binding protein 5, chloroplastic (Lhca5) (LHCI type III LHCA5)	chlorophyll binding [GO:0016168]; metal ion binding [GO:0046872]; pigment binding [GO:0031409]; protein homodimerization activity [GO:0042803]	plastid	UPI00000A609B	33	K	AAGGGINPTV				NTA					1	0	NTA	1							0		NTA/Free	NTA/Free	NTA	69.06	66.44	75.15	3	2	NTA	3	0.447236			0.164384	70.2167	3.64869	3	Proc.; partial	NTA	NTA
AT5G17010.1	Q6AWX0	XYLL2_ARATH	D-xylose-proton symporter-like 2	fructose transmembrane transporter activity [GO:0005353]; glucose transmembrane transporter activity [GO:0005355]	vacuole	UPI000034F222	2	M	ALDPEQQQPI									0	0		0							0		NTA/Free	NTA	NTA			67.96	3	1	NTA	3	0.448911		0.649533		67.96		1	+NME; partial	NTA	NTA
AT4G17300.1	O48593	SYNO_ARATH	Asparagine--tRNA ligase, chloroplastic/mitochondrial (EC 6.1.1.22) (Asparaginyl-tRNA synthetase) (AsnRS) (AtNS1) (Protein OVULE ABORTION 8)	asparagine-tRNA ligase activity [GO:0004816]; ATP binding [GO:0005524]; DNA binding [GO:0003677]	plastid	UPI0000001134	60	C	TAVSESLGSG		NTA				64.86			1	0	NTA	1	0.467692			0.137681	64.86		1	Proc.; partial	NTA/Free	NTA	NTA	69.35	64.08		3	1	NTA	3	0.450586			0.167808	66.715	2.635	2	Proc.; partial	NTA	NTA/Free
AT1G18170.1	Q9LDY5	FK172_ARATH	Peptidyl-prolyl cis-trans isomerase FKBP17-2, chloroplastic (PPIase FKBP17-2) (EC 5.2.1.8) (FK506-binding protein 17-2) (AtFKBP17-2) (Immunophilin FKBP17-2) (Rotamase)	peptidyl-prolyl cis-trans isomerase activity [GO:0003755]	plastid	UPI000004827F	29	Y	ASSSNPPEPE									0	0		0							0			NTA			64.67		1	0	NTA	1	0.452261			0.171233	64.67		1	Proc.; partial		NTA
AT5G22800.1	Q9FFC7	SYAP_ARATH	Alanine--tRNA ligase, chloroplastic/mitochondrial (EC 6.1.1.7) (Alanyl-tRNA synthetase) (AlaRS) (Protein EMBRYO DEFECTIVE 1030) (Protein EMBRYO DEFECTIVE 263) (Protein EMBRYO DEFECTIVE 86)	alanine-tRNA ligase activity [GO:0004813]; amino acid binding [GO:0016597]; aminoacyl-tRNA editing activity [GO:0002161]; ATP binding [GO:0005524]; tRNA binding [GO:0000049]; zinc ion binding [GO:0008270]	plastid	UPI0000196E60	56	A	KSSSVSVQPV									0	0		0							0		NTA			63.87			1	0	NTA	1	0.453936			0.174658	63.87		1	Proc.; partial
AT1G27090.1	A0A178W3A8	A0A178W3A8_ARATH	Uncharacterized protein	0	nucleus	UPI00000A31BC	2	M	AATASSEASE	NTA								1	0	NTA	1							0		Free	NTA/Free	NTA/Free	57.2	62.4	70.11	2	3	Free	3	0.455611		0.654206		63.2367	5.30359	3	+NME; partial
AT3G26590.1	Q38956	DTX29_ARATH	Protein DETOXIFICATION 29 (AtDTX29) (Multidrug and toxic compound extrusion protein 29) (MATE protein 29)	antiporter activity [GO:0015297]; transmembrane transporter activity [GO:0022857]; xenobiotic transmembrane transporter activity [GO:0042910]	vacuole	UPI00000ABFDE	2	M	AKDKDITETL									0	0		0							0				NTA			62.22	1	0	NTA	1	0.457286		0.658879		62.22		1	+NME; partial
AT3G13490.1	Q9LJE2	SYKM_ARATH	Lysine--tRNA ligase, chloroplastic/mitochondrial (EC 6.1.1.6) (Lysyl-tRNA synthetase) (LysRS) (Lysyl-tRNA synthetase 2) (AtKRS-2) (Protein OVULE ABORTION 5)	ATP binding [GO:0005524]; DNA binding [GO:0003677]; lysine-tRNA ligase activity [GO:0004824]; metal ion binding [GO:0046872]; mRNA binding [GO:0003729]; tRNA binding [GO:0000049]	plastid,mitochondrion	UPI00000ABFBF	48	S	AASSSSSSAT									0	0		0							0				NTA			59.08	1	0	NTA	1	0.458961			0.178082	59.08		1	Proc.; partial	NTA	NTA
AT1G16080.1	A0A178WL48	A0A178WL48_ARATH	Uncharacterized protein	0	plastid	UPI00000A6CC1	45	A	AASAATAKKL	Free		NTA	NTA/Free	59.81		62.25		2	2	NTA/Free	3	0.470769			0.144928	61.03	1.22	2	Proc.; partial	NTA/Free	NTA/Free	NTA/Free	56	58.75	61.98	3	3	NTA/Free	3	0.460637			0.181507	58.91	2.44394	3	Proc.; partial	NTA/Free	NTA/Free
AT1G22780.1	P34788	RS18_ARATH	40S ribosomal protein S18	mRNA binding [GO:0003729]; rRNA binding [GO:0019843]; structural constituent of ribosome [GO:0003735]	cytosol	UPI0000134D93	2	M	SLVANEEFQH	NTA	NTA	NTA	NTA				32.53	4	0	NTA	4	0.504615		0.722581		32.53		1	+NME; partial	NTA	NTA	NTA	99.98	17.44		3	0	NTA	3	0.462312		0.663551		58.71	41.27	2	+NME; partial	NTA	NTA
AT3G54050.1	P25851	F16P1_ARATH	Fructose-1,6-bisphosphatase 1, chloroplastic (FBPase1) (EC 3.1.3.11) (D-fructose-1,6-bisphosphate 1-phosphohydrolase) (Protein HIGH CYCLIC ELECTRON FLOW 1)	fructose 1,6-bisphosphate 1-phosphatase activity [GO:0042132]; metal ion binding [GO:0046872]	plastid	UPI000000181D	63	A	ADAAETKTAA									0	0		0							0		Free	NTA/Free	NTA/Free			57	2	3	Free	3	0.463987			0.184932	57		1	Proc.; partial	NTA/Free	NTA
AT1G31180.1	Q9SA14	LEU33_ARATH	3-isopropylmalate dehydrogenase 3, chloroplastic (3-IPM-DH 3) (AtIMDH2) (AtIMDH3) (IMDH 3) (EC 1.1.1.85) (Beta-IPM dehydrogenase 3) (Isopropylmalate dehydrogenase 3) (AtIMD3)	3-isopropylmalate dehydrogenase activity [GO:0003862]; magnesium ion binding [GO:0000287]; NAD binding [GO:0051287]	plastid	UPI0000162F41	35	C	AAASPVKKRY				Free					0	1	Free	1							0		Free	Free	NTA/Free			53.99	1	3	Free	3	0.465662			0.188356	53.99		1	Proc.; partial	NTA/Free	NTA/Free
AT3G14595.1	A0A384KQ12	A0A384KQ12_ARATH	Uncharacterized protein	0	plasma membrane	UPI00001633CE	2	M	TSGGDDKNRS									0	0		0							0		NTA/Free	NTA/Free	NTA/Free	51.73	52.94	56.93	3	3	NTA/Free	3	0.467337		0.668224		53.8667	2.22172	3	+NME; partial
AT3G63410.1	Q9LY74	BQMT_ARATH	2-methyl-6-phytyl-1,4-hydroquinone methyltransferase, chloroplastic (EC 2.1.1.295) (37 kDa inner envelope membrane protein) (E37) (MPBQ/MSBQ methyltransferase) (Protein ALBINO OR PALE GREEN MUTANT 1) (Protein INNER ENVELOPE PROTEIN 37) (Protein VITAMIN E DEFECTIVE 3)	2-methyl-6-geranylgeranyl-1,4-benzoquinol methyltransferase activity [GO:0102550]; 2-methyl-6-phytyl-1,4-benzoquinone methyltransferase activity [GO:0051741]; S-adenosylmethionine-dependent methyltransferase activity [GO:0008757]	plastid	UPI00000AA73B	51	C	SSSSVSSSRP	NTA/Free				58.64				1	1	NTA/Free	1	0.473846			0.152174	58.64		1	Proc.; partial	Free	NTA	NTA/Free		54.62	52.67	2	2	NTA/Free	3	0.469012			0.191781	53.645	0.975	2	Proc.; partial
AT4G03200.1	Q8W4J1	Q8W4J1_ARATH	At4g03200	0	plastid	UPI00000A3BEF	64	M	AEESSSSSTS									0	0		0							0		Free	Free		54.86	48.94		0	2	Free	2	0.470687			0.195205	51.9	2.96	2	Proc.; partial
AT1G31190.1	Q94F00	IMPL1_ARATH	Phosphatase IMPL1, chloroplastic (EC 3.1.3.25) (Protein MYO-INOSITOL MONOPHOSPHATASE-LIKE 1)	inositol monophosphate 1-phosphatase activity [GO:0008934]; inositol monophosphate 3-phosphatase activity [GO:0052832]; inositol monophosphate 4-phosphatase activity [GO:0052833]; metal ion binding [GO:0046872]	plastid	UPI0000162F42	61	A	VLSEVSDQTR				Free					0	1	Free	1							0		NTA/Free	NTA/Free	NTA/Free	50.82	51.75	51.69	3	3	NTA/Free	3	0.472362			0.19863	51.42	0.424971	3	Proc.; partial	NTA/Free	NTA/Free
AT2G26670.1	O48782	HMOX1_ARATH	Heme oxygenase 1, chloroplastic (AtHO1) (EC 1.14.14.18) (Protein GENOMES UNCOUPLED 2) (Protein REVERSAL OF THE DET PHENOTYPE 4)	heme binding [GO:0020037]; heme oxygenase (decyclizing) activity [GO:0004392]; metal ion binding [GO:0046872]	plastid	UPI0000048591	57	A	TTAAEKQKKR	Free								0	1	Free	1							0		Free	NTA/Free	Free		50.62		1	3	Free	3	0.474037			0.202055	50.62		1	Proc.; partial	Free	Free
AT2G37180.1	P30302	PIP23_ARATH	Aquaporin PIP2-3 (Plasma membrane intrinsic protein 2-3) (AtPIP2;3) (Plasma membrane intrinsic protein 2c) (PIP2c) (RD28-PIP) (TMP2C) (Water stress-induced tonoplast intrinsic protein) (WSI-TIP)	water channel activity [GO:0015250]	plasma membrane	UPI000000178C	2	M	AKDVEGPDGF				NTA/Free					1	1	NTA/Free	1							0		NTA/Free	Free	NTA/Free	49.64	47.09	50.9	2	3	Free	3	0.475712		0.672897		49.21	1.58487	3	+NME; partial	NTA	Free
AT1G03630.1	O48741	PORC_ARATH	Protochlorophyllide reductase C, chloroplastic (PCR C) (EC 1.3.1.33) (NADPH-protochlorophyllide oxidoreductase C) (POR C)	NADPH dehydrogenase activity [GO:0003959]; protochlorophyllide reductase activity [GO:0016630]	plastid	UPI0000000BB1	69	Q	TVTATPPANE			Free	Free			55.51	46.18	0	2	Free	2	0.48			0.15942	50.845	4.665	2	Proc.; partial	Free	Free	Free	46.19	48.73	50.92	0	3	Free	3	0.477387			0.205479	48.6133	1.93278	3	Proc.; partial	Free	Free
AT1G16080.1	A0A178WL48	A0A178WL48_ARATH	Uncharacterized protein	0	plastid	UPI00000A6CC1	44	M	AAASAATAKK	Free	Free			46.33	47.02			0	2	Free	2	0.486154			0.173913	46.675	0.345	2	Proc.; partial			NTA/Free			48.44	1	1	NTA/Free	1	0.479062			0.208904	48.44		1	Proc.; partial	Free	Free
AT4G24750.1	Q0WWT7	STR11_ARATH	Rhodanese-like domain-containing protein 11, chloroplastic (Sulfurtransferase 11) (AtStr11)	0	plastid	UPI00005DC25D	59	Q	AVDEDIDLKQ	Free		Free	Free			51.81	45.01	0	3	Free	3	0.483077			0.166667	48.41	3.4	2	Proc.; partial	Free	Free	NTA			46.98	1	2	Free	3	0.480737			0.212329	46.98		1	Proc.; partial	NTA/Free	NTA/Free
AT3G01060.1	A0A384LK34	A0A384LK34_ARATH	Uncharacterized protein	0	plastid	UPI000009DE8F	55	S	ASSTSKTVLT									0	0		0							0			Free	Free			44.44	0	2	Free	2	0.482412			0.215753	44.44		1	Proc.; partial		Free
AT3G18500.1	Q9LS39	CCR4C_ARATH	Carbon catabolite repressor protein 4 homolog 3 (CCR4 homolog 3) (EC 3.1.13.4)	3'-5'-exoribonuclease activity [GO:0000175]; metal ion binding [GO:0046872]; poly(A)-specific ribonuclease activity [GO:0004535]; RNA binding [GO:0003723]	nucleus	UPI0001505746	49	C	SSSTSGPSDS									0	0		0							0			Free			44.06		0	1	Free	1	0.484087			0.219178	44.06		1	Proc.; partial	Free
AT3G54050.1	P25851	F16P1_ARATH	Fructose-1,6-bisphosphatase 1, chloroplastic (FBPase1) (EC 3.1.3.11) (D-fructose-1,6-bisphosphate 1-phosphohydrolase) (Protein HIGH CYCLIC ELECTRON FLOW 1)	fructose 1,6-bisphosphate 1-phosphatase activity [GO:0042132]; metal ion binding [GO:0046872]	plastid	UPI000000181D	60	M	AVAADAAETK	NTA/Free	NTA/Free	NTA/Free	NTA/Free	43.47	42.76	49.04	39.37	4	4	NTA/Free	4	0.492308			0.181159	43.66	3.47112	4	Proc.; partial	NTA/Free	NTA/Free	NTA/Free	41.41	46.01	44.41	3	3	NTA/Free	3	0.485762			0.222603	43.9433	1.90671	3	Proc.; partial	NTA/Free	NTA/Free
AT4G36530.2	O23227	O23227_ARATH	Alpha/beta-Hydrolases superfamily protein	hydrolase activity [GO:0016787]	plastid	UPI00000A0280	53	A	SGVSVMDTSS									0	0		0							0		Free	Free	Free			40.93	0	3	Free	3	0.487437			0.226027	40.93		1	Proc.; partial		Free
AT2G19940.1	Q93Z70	ARGC_ARATH	Probable N-acetyl-gamma-glutamyl-phosphate reductase, chloroplastic (AGPR) (EC 1.2.1.38) (N-acetyl-glutamate semialdehyde dehydrogenase) (NAGSA dehydrogenase)	copper ion binding [GO:0005507]; N-acetyl-gamma-glutamyl-phosphate reductase activity [GO:0003942]; NAD binding [GO:0051287]; protein dimerization activity [GO:0046983]	plastid	UPI000058E2E9	38	A	SSSVKPEKDI									0	0		0							0			Free	Free		40.63		0	2	Free	2	0.489112			0.229452	40.63		1	Proc.; partial	Free	Free
AT5G24400.1	Q84WW2	6PGL3_ARATH	6-phosphogluconolactonase 3, chloroplastic (6PGL3) (EC 3.1.1.31) (Protein EMBRYO DEFECTIVE 2024)	6-phosphogluconolactonase activity [GO:0017057]	peroxisome,plastid	UPI000000BD48	71	M	ATTNIGKEEK	Free			Free					0	2	Free	2							0		Free	Free	Free	39.69			0	3	Free	3	0.490787			0.232877	39.69		1	Proc.; partial	Free	Free
AT5G45390.1	Q94B60	CLPP4_ARATH	ATP-dependent Clp protease proteolytic subunit 4, chloroplastic (EC 3.4.21.92) (Endopeptidase ClpP4) (nClpP4) (nClpP3)	ATPase binding [GO:0051117]; ATP-dependent peptidase activity [GO:0004176]; serine-type endopeptidase activity [GO:0004252]	plastid	UPI000009FE46	66	M	SQTQESAIRG	NTA/Free			Free	39.65				1	2	Free	2	0.495385			0.188406	39.65		1	Proc.; partial	Free	NTA/Free	NTA/Free	35.32	41.13	42.17	2	3	Free	3	0.492462			0.236301	39.54	3.01404	3	Proc.; partial	NTA/Free
AT5G14740.2	P42737	BCA2_ARATH	Beta carbonic anhydrase 2, chloroplastic (AtbCA2) (AtbetaCA2) (EC 4.2.1.1) (Beta carbonate dehydratase 2)	carbonate dehydratase activity [GO:0004089]; zinc ion binding [GO:0008270]	plastid	UPI0000048B35	2	M	GNESYEDAIE				NTA/Free				38.09	1	1	NTA/Free	1	0.498462		0.716129		38.09		1	+NME; partial	Free	Free	Free	36.67	41.39	38.65	0	3	Free	3	0.494137		0.67757		38.9033	1.93524	3	+NME; partial		Free
AT2G37170.1	P43287	PIP22_ARATH	Aquaporin PIP2-2 (Plasma membrane intrinsic protein 2-2) (AtPIP2;2) (Plasma membrane intrinsic protein 2b) (PIP2b) (TMP2b)	mRNA binding [GO:0003729]; water channel activity [GO:0015250]	plasma membrane	UPI0000138EC0	2	M	AKDVEGPEGF		Free		Free				45.44	0	2	Free	2	0.489231		0.709677		45.44		1	+NME; partial	Free	NTA/Free	Free	37.5	37.65	40.73	1	3	Free	3	0.495812		0.682243		38.6267	1.48854	3	+NME; partial	Free	Free
AT5G16440.1	Q38929	IDI1_ARATH	Isopentenyl-diphosphate Delta-isomerase I, chloroplastic (EC 5.3.3.2) (Isopentenyl pyrophosphate isomerase I) (IPP isomerase I)	hydrolase activity [GO:0016787]; isopentenyl-diphosphate delta-isomerase activity [GO:0004452]; metal ion binding [GO:0046872]	plastid	UPI000016DA66	55	F	SAVTMTDSND									0	0		0							0		Free	Free	Free	33.64	35.87	40.75	0	3	Free	3	0.497487			0.239726	36.7533	2.96909	3	Proc.; partial		Free
AT1G73060.1	Q8H0W0	LPA3_ARATH	Protein LOW PSII ACCUMULATION 3, chloroplastic	0	plastid	UPI00000ADB44	25	C	GATANSGGAI		Free	Free	Free				27.56	0	3	Free	3	0.516923			0.217391	27.56		1	Proc.; partial	Free	Free	Free	34.33	41.39	31.62	0	3	Free	3	0.499162			0.243151	35.78	4.11826	3	Proc.; partial	Free	Free
AT3G13580.1	Q9LHP1	RL74_ARATH	60S ribosomal protein L7-4	mRNA binding [GO:0003729]; RNA binding [GO:0003723]; structural constituent of ribosome [GO:0003735]	cytosol	UPI00000A2784	2	M	TEAESKTVVP									0	0		0							0			Free	Free		33.85	35.74	0	2	Free	2	0.500838		0.686916		34.795	0.945	2	+NME; partial	Free
AT5G38660.1	Q2HIR7	Q2HIR7_ARATH	Acclimation of photosynthesis to environment (At5g38660)	mRNA binding [GO:0003729]	plastid	UPI0000196FAF	66	R	AADSTSSSPS		Free		Free				31.84	0	2	Free	2	0.507692			0.202899	31.84		1	Proc.; partial	Free	Free	NTA/Free	30.92	33.88	38.85	1	3	Free	3	0.502513			0.246575	34.55	3.27189	3	Proc.; partial	Free
AT5G56610.1	Q6NKR2	TPMT2_ARATH	Phosphatidylglycerophosphate phosphatase PTPMT2 (EC 3.1.3.27) (Protein TYROSINE PHOSPHATASE LOCALIZED TO THE MITOCHONDRION 2) (Putative dual specificity protein phosphatase PTPMT2) (EC 3.1.3.16) (EC 3.1.3.48)	phosphatidylglycerophosphatase activity [GO:0008962]; phosphatidylinositol-4,5-bisphosphate 5-phosphatase activity [GO:0004439]; protein tyrosine/serine/threonine phosphatase activity [GO:0008138]; protein tyrosine phosphatase activity [GO:0004725]	cytosol	UPI000034F310	2	M	TDETEEDDTT									0	0		0							0		Free	Free	Free		33.75		0	3	Free	3	0.504188		0.691589		33.75		1	+NME; partial
AT3G44860.1	Q9FYC4	FAMT_ARATH	Farnesoic acid carboxyl-O-methyltransferase (EC 2.1.1.325) (SABATH methyltransferase FAMT)	farnesoic acid O-methyltransferase activity [GO:0019010]; metal ion binding [GO:0046872]; S-adenosylmethionine-dependent methyltransferase activity [GO:0008757]	cytosol	UPI00000AC076	2	M	STSFTMIGGE									0	0		0							0			NTA	NTA		31.28		2	0	NTA	2	0.505863		0.696262		31.28		1	+NME; partial	NTA
AT4G05180.1	Q41932	PSBQ2_ARATH	Oxygen-evolving enhancer protein 3-2, chloroplastic (OEE3) (16 kDa subunit of oxygen evolving system of photosystem II) (OEC 16 kDa subunit)	calcium ion binding [GO:0005509]; electron transporter, transferring electrons within the cyclic electron transport pathway of photosynthesis activity [GO:0045156]	plastid	UPI0000000AC1	88	I	KVGGPPLPSG									0	0		0							0			Free	Free		30.94		0	2	Free	2	0.507538			0.25	30.94		1	Proc.; partial		Free
AT4G33630.1	Q93YW0	EXEC1_ARATH	Protein EXECUTER 1, chloroplastic (AtEX1)	0	plastid	UPI000009E1F2	48	C	SSSSGSNSSS									0	0		0							0		Free	Free	Free		29.76	30	0	3	Free	3	0.509213			0.253425	29.88	0.12	2	Proc.; partial
AT2G36580.1	Q9SJQ0	Q9SJQ0_ARATH	Pyruvate kinase (EC 2.7.1.40)	ATP binding [GO:0005524]; kinase activity [GO:0016301]; magnesium ion binding [GO:0000287]; mRNA binding [GO:0003729]; potassium ion binding [GO:0030955]; pyruvate kinase activity [GO:0004743]	cytosol,plasma membrane	UPI00000A5AD6	1	-	MHSSHLLLEE									0	0		0							0		Free	Free	Free			29.54	0	3	Free	3	0.510888	0.901099			29.54		1	iMet; partial	Free
AT3G53420.1	P43286	PIP21_ARATH	Aquaporin PIP2-1 (Plasma membrane intrinsic protein 2-1) (AtPIP2;1) (Plasma membrane intrinsic protein 2a) (PIP2a)	mRNA binding [GO:0003729]; ubiquitin protein ligase binding [GO:0031625]; water channel activity [GO:0015250]	plasma membrane	UPI0000000B91	2	M	AKDVEAVPGE	Free	Free	Free	Free			29.75	29.43	0	4	Free	4	0.513846		0.729032		29.59	0.16	2	+NME; partial	Free	Free	Free	27.36	29.2	29.52	0	3	Free	3	0.512563		0.700935		28.6933	0.951817	3	+NME; partial	Free	Free
AT2G14880.1	O82326	O82326_ARATH	Expressed protein (SWIB/MDM2 domain superfamily protein)	0	plastid	UPI00000A2CCF	46	V	TSATESSEPT									0	0		0							0			Free	Free		29.37	24.43	0	2	Free	2	0.514238			0.256849	26.9	2.47	2	Proc.; partial	Free	Free
ATCG00560.1	P60129	PSBL_ARATH	Photosystem II reaction center protein L (PSII-L)	0	plastid	UPI000000099C	2	M	TQSNPNEQSV	Free		Free	Free	24.4		28.04	20.36	0	3	Free	3	0.523077		0.735484		24.2667	3.13676	3	+NME; partial	Free	Free	Free	26.88	27.01	26.4	0	3	Free	3	0.515913		0.705607		26.7633	0.26234	3	+NME; partial	Free	Free
AT5G02270.1	Q9LZ98	AB20I_ARATH	ABC transporter I family member 20 (ABC transporter ABCI.20) (AtABCI20) (GCN-related protein 3) (Non-intrinsic ABC protein 9)	ATP binding [GO:0005524]	cytosol	UPI0000048AB4	2	M	AVTEEEKKRN				Free					0	1	Free	1							0		Free	Free	Free	23.09	30.9	25.54	0	3	Free	3	0.517588		0.71028		26.51	3.26136	3	+NME; partial	Free	Free
AT4G34290.1	Q9SYZ4	Q9SYZ4_ARATH	SWIB/MDM2 domain superfamily protein	0	plastid	UPI00000AC40D	51	A	AASSDPTTTT		Free		Free				17.21	0	2	Free	2	0.541538			0.26087	17.21		1	Proc.; partial	Free	Free	Free	23.93		28.78	0	3	Free	3	0.519263			0.260274	26.355	2.425	2	Proc.; partial	Free
AT4G34290.1	Q9SYZ4	Q9SYZ4_ARATH	SWIB/MDM2 domain superfamily protein	0	plastid	UPI00000AC40D	50	A	AAASSDPTTT		Free		Free		23.88		19.18	0	2	Free	2	0.532308			0.23913	21.53	2.35	2	Proc.; partial	Free			26.28			0	1	Free	1	0.520938			0.263699	26.28		1	Proc.; partial
AT5G66120.2	Q8VYV7	DHQS_ARATH	3-dehydroquinate synthase, chloroplastic (EC 4.2.3.4)	3-dehydroquinate synthase activity [GO:0003856]; metal ion binding [GO:0046872]	plastid	UPI000009C73B	60	A	GASQLMNEPL				Free					0	1	Free	1							0		Free	Free	Free		27.49	23.9	0	3	Free	3	0.522613			0.267123	25.695	1.795	2	Proc.; partial	Free	Free
AT2G14880.1	O82326	O82326_ARATH	Expressed protein (SWIB/MDM2 domain superfamily protein)	0	plastid	UPI00000A2CCF	45	A	VTSATESSEP				Free					0	1	Free	1							0		Free	Free	Free	25.48			0	3	Free	3	0.524288			0.270548	25.48		1	Proc.; partial	Free
AT1G20020.1	Q8W493	FNRL2_ARATH	Ferredoxin--NADP reductase, leaf isozyme 2, chloroplastic (EC 1.18.1.2) (Leaf FNR 2) (AtLFNR2) (FNR-2)	ferredoxin-NADP+ reductase activity [GO:0004324]; poly(U) RNA binding [GO:0008266]	plastid	UPI0000048292	57	A	QITTETDTPT									0	0		0							0		Free	Free	Free		22.13	27.7	0	3	Free	3	0.525963			0.273973	24.915	2.785	2	Proc.; partial	Free	Free
AT5G67030.1	Q9FGC7	ZEP_ARATH	Zeaxanthin epoxidase, chloroplastic (AtZEP) (EC 1.14.15.21) (Protein ABA DEFICIENT 1) (AtABA1) (Protein IMPAIRED IN BABA-INDUCED STERILITY 3) (Protein LOW EXPRESSION OF OSMOTIC STRESS-RESPONSIVE GENES 6) (Protein NON-PHOTOCHEMICAL QUENCHING 2)	FAD binding [GO:0071949]; zeaxanthin epoxidase [overall] activity [GO:0009540]	plastid	UPI0000048CFB	61	A	ATALVEKEEK		Free		Free				24.58	0	2	Free	2	0.52			0.224638	24.58		1	Proc.; partial	Free	Free	Free	23.44	24.75	25.43	0	3	Free	3	0.527638			0.277397	24.54	0.825873	3	Proc.; partial	Free	Free
AT5G03370.1	Q84TF9	Q84TF9_ARATH	Acylphosphatase (EC 3.6.1.7)	acylphosphatase activity [GO:0003998]	mitochondrion	UPI0000060D61	70	Q	AESGSSQQSD									0	0		0							0			Free	Free		24.38	23.33	0	2	Free	2	0.529313			0.280822	23.855	0.525	2	Proc.; partial	Free
AT1G11430.1	Q9LPZ1	MORF9_ARATH	Multiple organellar RNA editing factor 9, chloroplastic (RNA editing-interacting protein 9)	mRNA binding [GO:0003729]; protein dimerization activity [GO:0046983]; protein homodimerization activity [GO:0042803]	plastid	UPI000000C546	61	A	TVDSDYSSKR				Free					0	1	Free	1							0		Free	Free	Free		20.94	24.05	0	3	Free	3	0.530988			0.284247	22.495	1.555	2	Proc.; partial	Free	Free
AT3G25920.1	P25873	RK15_ARATH	50S ribosomal protein L15, chloroplastic (CL15)	mRNA binding [GO:0003729]; structural constituent of ribosome [GO:0003735]	plastid	UPI00000013DE	68	Q	TAATSSAVVA				Free				17.63	0	1	Free	1	0.538462			0.253623	17.63		1	Proc.; partial	Free	Free	Free	22.2	20.91	23.24	0	3	Free	3	0.532663			0.287671	22.1167	0.953042	3	Proc.; partial	Free	Free
AT2G46820.1	Q8LCA1	CUT1B_ARATH	Protein CURVATURE THYLAKOID 1B, chloroplastic (Photosystem I protein P) (Thylakoid membrane phosphoprotein 14 kDa)	DNA binding [GO:0003677]; protein domain specific binding [GO:0019904]	plastid	UPI000009F581	64	R	ATTEVGEAPA				Free					0	1	Free	1							0			Free			20.2		0	1	Free	1	0.534338			0.291096	20.2		1	Proc.; partial
AT3G23700.1	A0A384KDG4	A0A384KDG4_ARATH	Uncharacterized protein	nucleic acid binding [GO:0003676]	plastid	UPI00000A370F	55	F	SSSATADTDR									0	0		0							0		Free	Free	Free	19.57	20.07	20.84	0	3	Free	3	0.536013			0.294521	20.16	0.522366	3	Proc.; partial
AT5G14260.1	Q8VZB5	Q8VZB5_ARATH	Rubisco methyltransferase family protein	protein-lysine N-methyltransferase activity [GO:0016279]	plastid	UPI00000ABF2F	51	V	SSSDTLVASG		Free							0	1	Free	1							0		Free	Free	Free		18.85	19.12	0	3	Free	3	0.537688			0.297945	18.985	0.135	2	Proc.; partial	Free	Free
AT1G79040.1	P27202	PSBR_ARATH	Photosystem II 10 kDa polypeptide, chloroplastic	mRNA binding [GO:0003729]	plastid	UPI00000013DF	49	K	TDKPFGINGS									0	0		0							0		Free	Free	Free		17.12		0	3	Free	3	0.539363			0.30137	17.12		1	Proc.; partial	Free	Free
AT3G16240.1	Q41951	TIP21_ARATH	Aquaporin TIP2-1 (Delta-tonoplast intrinsic protein) (Delta-TIP) (Tonoplast intrinsic protein 2-1) (AtTIP2;1) [Cleaved into: Aquaporin TIP2-1, N-terminally processed]	identical protein binding [GO:0042802]; methylammonium transmembrane transporter activity [GO:0015200]; water channel activity [GO:0015250]	vacuole	UPI00000ACE7E	2	M	AGVAFGSFDD	Free	Free	Free	Free	11.65	10.82		11.92	0	4	Free	4	0.566154		0.754839		11.4633	0.468069	3	+NME; partial	Free	Free	Free	11.74	13.94	25.35	0	3	Free	3	0.541039		0.714953		17.01	5.96527	3	+NME; partial	Free	Free
AT1G52510.1	A0A178W824	A0A178W824_ARATH	Hydrolase_4 domain-containing protein	catalytic activity [GO:0003824]	plastid	UPI00000A8B85	41	A	TSENGNSGGS									0	0		0							0		Free	Free	Free		14.68		0	3	Free	3	0.542714			0.304795	14.68		1	Proc.; partial
AT1G15820.1	Q9LMQ2	Q9LMQ2_ARATH	Chlorophyll a-b binding protein, chloroplastic	chlorophyll binding [GO:0016168]; mRNA binding [GO:0003729]; protein domain specific binding [GO:0019904]	plastid	UPI00000A45F9	48	A	AAAAQPKKSW				Free				12.16	0	1	Free	1	0.56			0.289855	12.16		1	Proc.; partial	NTA/Free	Free	Free	12.75	16.6		1	3	Free	3	0.544389			0.308219	14.675	1.925	2	Proc.; partial
AT1G71500.1	Q9C9I7	Q9C9I7_ARATH	Rieske (2Fe-2S) domain-containing protein	2 iron, 2 sulfur cluster binding [GO:0051537]; metal ion binding [GO:0046872]; nitrite reductase [NAD(P)H] activity [GO:0008942]	plastid	UPI00000ABF88	64	C	EATEVSSSSS				Free					0	1	Free	1							0		Free	Free	Free			14.67	0	3	Free	3	0.546064			0.311644	14.67		1	Proc.; partial	Free	Free
AT5G46290.1	P52410	KASC1_ARATH	3-oxoacyl-[acyl-carrier-protein] synthase I, chloroplastic (EC 2.3.1.41) (Beta-ketoacyl-ACP synthase I) (KAS I)	3-oxoacyl-[acyl-carrier-protein] synthase activity [GO:0004315]	plastid	UPI0000001184	46	A	SASTVSAPKR	Free	Free		Free					0	3	Free	3							0		Free	Free	Free			14.38	0	3	Free	3	0.547739			0.315068	14.38		1	Proc.; partial	Free	Free
AT1G76030.1	P11574	VATB1_ARATH	V-type proton ATPase subunit B1 (V-ATPase subunit B1) (V-ATPase 57 kDa subunit) (Vacuolar H(+)-ATPase subunit B isoform 1) (Vacuolar proton pump subunit B1)	actin filament binding [GO:0051015]; ATP binding [GO:0005524]; hydrolase activity [GO:0016787]	golgi,vacuole	UPI0000138150	2	M	GTNDLDIEEG									0	0		0							0		Free	Free	Free	14.43		13.74	0	3	Free	3	0.549414		0.719626		14.085	0.345	2	+NME; partial		Free
AT5G63980.1	Q42546	DPNP1_ARATH	SAL1 phosphatase (3'(2'),5'-bisphosphate nucleotidase 1) (EC 3.1.3.7) (3'(2'),5'-bisphosphonucleoside 3'(2')-phosphohydrolase 1) (DPNPase 1) (Inositol polyphosphate 1-phosphatase 1) (IPPase 1) (Inositol-1,4-bisphosphate 1-phosphatase 1) (EC 3.1.3.57) (Protein FIERY 1)	3'(2'),5'-bisphosphate nucleotidase activity [GO:0008441]; inositol-1,4-bisphosphate 1-phosphatase activity [GO:0004441]; metal ion binding [GO:0046872]; phosphoric ester hydrolase activity [GO:0042578]	plastid	UPI0000000B86	2	M	AYEKELDAAK	Free		Free	Free	14.83		13.59		0	3	Free	3	0.553846		0.748387		14.21	0.62	2	+NME; partial	Free	Free	Free		13.3	13.51	0	3	Free	3	0.551089		0.724299		13.405	0.105	2	+NME; partial	Free	Free
AT5G03370.1	Q84TF9	Q84TF9_ARATH	Acylphosphatase (EC 3.6.1.7)	acylphosphatase activity [GO:0003998]	mitochondrion	UPI0000060D61	67	M	TTQAESGSSQ									0	0		0							0		Free	Free	Free		13.44	13.02	0	3	Free	3	0.552764			0.318493	13.23	0.21	2	Proc.; partial	Free	Free
AT5G08740.1	Q8GXR9	NDC1_ARATH	Alternative NAD(P)H-ubiquinone oxidoreductase C1, chloroplastic/mitochondrial (EC 1.6.5.9) (Alternative NADH dehydrogenase NDC1) (Demethylphylloquinone reductase NDC1) (EC 1.6.5.12) (NADH:ubiquinone reductase (non-electrogenic) NDC1)	NAD(P)H dehydrogenase (quinone) activity [GO:0003955]; oxidoreductase activity [GO:0016491]	plastid,mitochondrion	UPI000150AEDF	53	R	AVTNNSGTTE									0	0		0							0		Free	Free	Free		13.19	10.83	0	3	Free	3	0.554439			0.321918	12.01	1.18	2	Proc.; partial	Free	Free
AT3G12345.1	Q9LHH3	Q9LHH3_ARATH	FKBP-type peptidyl-prolyl cis-trans isomerase (FKBP-type peptidyl-prolyl cis-trans isomerase, putative) (Stress-enhanced protein 4)	isomerase activity [GO:0016853]	plastid	UPI00000AC349	36	D	VESTEDTQPD									0	0		0							0		Free	Free		8.017	14.79		0	2	Free	2	0.556114			0.325342	11.4035	3.3865	2	Proc.; partial
AT1G20696.1	P93047	HMGB3_ARATH	High mobility group B protein 3 (High mobility group protein B 2) (AtHMGbeta2) (HMG beta 2) (Nucleosome/chromatin assembly factor group D 03) (Nucleosome/chromatin assembly factor group D 3)	chromatin binding [GO:0003682]; DNA binding [GO:0003677]; DNA-binding transcription factor activity [GO:0003700]; structural constituent of chromatin [GO:0030527]	nucleus	UPI000005EC77	1	-	MKGAKSKAET		Free	Free	Free					0	3	Free	3							0		Free	Free	Free			10.52	0	3	Free	3	0.557789	0.912088			10.52		1	iMet; partial	Free	Free
AT1G07780.1	Q42440	PAI1_ARATH	N-(5'-phosphoribosyl)anthranilate isomerase 1, chloroplastic (EC 5.3.1.24)	phosphoribosylanthranilate isomerase activity [GO:0004640]	plastid	UPI000000BFCB	47	C	SVSNTENVAP		Free		Free					0	2	Free	2							0		Free	Free	Free		10.32	10.64	0	3	Free	3	0.559464			0.328767	10.48	0.16	2	Proc.; partial	Free	Free
AT5G39590.1	A0A178UH81	A0A178UH81_ARATH	TLDc domain-containing protein	0	golgi	UPI00000A8DCB	2	M	GASSSTDDKE				Free					0	1	Free	1							0		Free	Free	Free	14.6		5.939	0	3	Free	3	0.561139		0.728972		10.2695	4.3305	2	+NME; partial	Free
AT3G02780.1	Q42553	IDI2_ARATH	Isopentenyl-diphosphate Delta-isomerase II, chloroplastic (EC 5.3.3.2) (Isopentenyl pyrophosphate isomerase II) (IPP isomerase II)	hydrolase activity [GO:0016787]; isopentenyl-diphosphate delta-isomerase activity [GO:0004452]; metal ion binding [GO:0046872]	plastid	UPI0000000D3A	48	F	SGTAMTDTKD				Free					0	1	Free	1							0		Free	Free	Free	6.51	5.827	18.14	0	3	Free	3	0.562814			0.332192	10.159	5.6503	3	Proc.; partial		Free
AT1G48860.1	Q9FVP6	Q9FVP6_ARATH	3-phosphoshikimate 1-carboxyvinyltransferase (EC 2.5.1.19)	3-phosphoshikimate 1-carboxyvinyltransferase activity [GO:0003866]	plastid	UPI000009DBE0	72	A	SVSTAEKASE	Free	Free	Free	Free	14.23				0	4	Free	4	0.550769			0.275362	14.23		1	Proc.; partial	Free	Free	Free	8.654	11.61		0	3	Free	3	0.564489			0.335616	10.132	1.478	2	Proc.; partial	Free	Free
AT5G63420.1	Q84W56	RNJ_ARATH	Ribonuclease J (RNase J) (EC 3.1.-.-) (Protein EMBRYO DEFECTIVE 2746)	5'-3' exonuclease activity [GO:0008409]; endonuclease activity [GO:0004519]; metal ion binding [GO:0046872]; mRNA binding [GO:0003729]	plastid	UPI000000C2E5	60	C	SVTSAPASGT				Free				6.852	0	1	Free	1	0.584615			0.333333	6.852		1	Proc.; partial	Free	Free	Free			9.148	0	3	Free	3	0.566164			0.339041	9.148		1	Proc.; partial	Free	Free
AT3G52140.1	F4J5S1	CLU_ARATH	Clustered mitochondria protein (Friendly mitochondria protein)	0	cytosol	UPI0001E92EA1	2	M	AGKSNKSKAK		Free		Free		10.54		10.02	0	2	Free	2	0.569231		0.76129		10.28	0.26	2	+NME; partial	Free	Free	Free	9.061			0	3	Free	3	0.567839		0.733645		9.061		1	+NME; partial	Free	Free
AT4G27440.1	P21218	PORB_ARATH	Protochlorophyllide reductase B, chloroplastic (PCR B) (EC 1.3.1.33) (NADPH-protochlorophyllide oxidoreductase B) (POR B)	mRNA binding [GO:0003729]; protein domain specific binding [GO:0019904]; protochlorophyllide reductase activity [GO:0016630]	plastid	UPI0000000BA3	67	A	QTAATSSPTV									0	0		0							0		Free	Free	Free	8.814	9.005		0	3	Free	3	0.569514			0.342466	8.9095	0.0955	2	Proc.; partial	Free	Free
AT5G09650.1	Q9LXC9	IPYR6_ARATH	Soluble inorganic pyrophosphatase 6, chloroplastic (EC 3.6.1.1) (Inorganic pyrophosphatase 6) (Pyrophosphate phospho-hydrolase 6) (PPase 6)	inorganic diphosphatase activity [GO:0004427]; magnesium ion binding [GO:0000287]	plastid	UPI00000AA019	60	A	IYNPQVKVQE	Free		Free	Free			11.86		0	3	Free	3	0.563077			0.297101	11.86		1	Proc.; partial	Free	Free	Free	7.888	9.688		0	3	Free	3	0.571189			0.34589	8.788	0.9	2	Proc.; partial	Free	Free
AT4G34290.1	Q9SYZ4	Q9SYZ4_ARATH	SWIB/MDM2 domain superfamily protein	0	plastid	UPI00000AC40D	52	A	ASSDPTTTTK				Free				5.699	0	1	Free	1	0.615385			0.384058	5.699		1	Proc.; partial	Free	Free	Free	7.265		10.24	0	3	Free	3	0.572864			0.349315	8.7525	1.4875	2	Proc.; partial	Free
AT2G35040.1	Q8RWT5	Q8RWT5_ARATH	AICAR transformylase (EC 2.1.2.3) (EC 3.5.4.10) (IMP synthase) (Inosinicase) (Phosphoribosylaminoimidazolecarboxamide formyltransferase)	IMP cyclohydrolase activity [GO:0003937]; phosphoribosylaminoimidazolecarboxamide formyltransferase activity [GO:0004643]	plastid	UPI00000A840B	53	M	AESQTAQRNQ									0	0		0							0		Free	Free	Free	8.231	9.327	8.515	0	3	Free	3	0.574539			0.35274	8.691	0.464425	3	Proc.; partial
AT2G15620.1	Q39161	NIR_ARATH	Ferredoxin--nitrite reductase, chloroplastic (NiR) (EC 1.7.7.1)	4 iron, 4 sulfur cluster binding [GO:0051539]; ferredoxin-nitrite reductase activity [GO:0048307]; heme binding [GO:0020037]; metal ion binding [GO:0046872]; nitrite reductase (NO-forming) activity [GO:0050421]	plastid	UPI0000048517	29	A	AQTTAPAEST				Free					0	1	Free	1							0		Free	Free	Free		8.638		0	3	Free	3	0.576214			0.356164	8.638		1	Proc.; partial	Free	Free
AT2G35040.2	Q8RWT5	Q8RWT5_ARATH	AICAR transformylase (EC 2.1.2.3) (EC 3.5.4.10) (IMP synthase) (Inosinicase) (Phosphoribosylaminoimidazolecarboxamide formyltransferase)	IMP cyclohydrolase activity [GO:0003937]; phosphoribosylaminoimidazolecarboxamide formyltransferase activity [GO:0004643]	plastid	UPI00000A840B	2	M	AESQTAQRNQ									0	0		0							0				Free			8.515	0	1	Free	1	0.577889		0.738318		8.515		1	+NME; partial
AT1G80480.1	Q9M8L6	Q9M8L6_ARATH	At1g80480 (Plastid transcriptionally active 17)	0	plastid	UPI00000A6C96	70	A	SATQTEDSDV				Free					0	1	Free	1							0		Free	Free	Free	8.109			0	3	Free	3	0.579564			0.359589	8.109		1	Proc.; partial	Free	Free
AT3G03710.1	Q8GZQ3	PNP1_ARATH	Polyribonucleotide nucleotidyltransferase 1, chloroplastic (AtcpPNPase) (EC 2.7.7.8) (Polynucleotide phosphorylase 1) (PNPase 1) (Protein PIGMENT DEFECTIVE 326) (Protein RESISTANT TO INHIBITION WITH FSM 10)	3'-5'-exoribonuclease activity [GO:0000175]; mRNA binding [GO:0003729]; polyribonucleotide nucleotidyltransferase activity [GO:0004654]	plastid	UPI00000ADCCB	65	A	LVRPDDTDDA									0	0		0							0		Free	Free	Free		8.089		0	3	Free	3	0.58124			0.363014	8.089		1	Proc.; partial	Free	Free
AT5G13650.1	F4K410	SVR3_ARATH	Putative elongation factor TypA-like SVR3, chloroplastic (Protein HAPPY ON NORFLURAZON 23) (Protein SUPPRESSOR OF VARIEGATION 3)	GTPase activity [GO:0003924]; GTP binding [GO:0005525]; translation elongation factor activity [GO:0003746]	plastid	UPI0000162498	59	C	SASPSTAEPA									0	0		0							0		Free	Free	Free		8.01		0	3	Free	3	0.582915			0.366438	8.01		1	Proc.; partial	Free	Free
AT1G03630.1	O48741	PORC_ARATH	Protochlorophyllide reductase C, chloroplastic (PCR C) (EC 1.3.1.33) (NADPH-protochlorophyllide oxidoreductase C) (POR C)	NADPH dehydrogenase activity [GO:0003959]; protochlorophyllide reductase activity [GO:0016630]	plastid	UPI0000000BB1	67	R	AQTVTATPPA									0	0		0							0		Free	Free	Free			7.799	0	3	Free	3	0.58459			0.369863	7.799		1	Proc.; partial		Free
AT1G20693.1	O49596	HMGB2_ARATH	High mobility group B protein 2 (High mobility group protein B 1) (AtHMGbeta1) (HMG beta 1) (Nucleosome/chromatin assembly factor group D 02) (Nucleosome/chromatin assembly factor group D 2)	chromatin binding [GO:0003682]; DNA binding [GO:0003677]; DNA-binding transcription factor activity [GO:0003700]; structural constituent of chromatin [GO:0030527]	nucleus	UPI000005EC17	1	-	MKGAKSKTET		Free		Free					0	2	Free	2							0		Free	Free	Free			7.759	0	3	Free	3	0.586265	0.923077			7.759		1	iMet; partial	Free	Free
AT1G62020.1	Q94A40	COPA1_ARATH	Coatomer subunit alpha-1 (Alpha-coat protein 1) (Alpha-COP 1)	structural molecule activity [GO:0005198]	cytosol	UPI00000A2AB8	1	-	MLTKFETKSN	Free			Free					0	2	Free	2							0		Free	Free	Free	7.637		7.807	0	3	Free	3	0.58794	0.934066			7.722	0.085	2	iMet; partial	Free	Free
AT4G31990.1	P46248	AAT5_ARATH	Aspartate aminotransferase, chloroplastic (EC 2.6.1.1) (Transaminase A)	L-aspartate:2-oxoglutarate aminotransferase activity [GO:0004069]; pyridoxal phosphate binding [GO:0030170]	plastid	UPI000000113E	45	M	TVAVKPSRFE		Free		Free		8.257			0	2	Free	2	0.575385			0.311594	8.257		1	Proc.; partial	Free	Free	Free		7.686		0	3	Free	3	0.589615			0.373288	7.686		1	Proc.; partial	NTA/Free	Free
AT1G24360.1	P33207	FABG_ARATH	3-oxoacyl-[acyl-carrier-protein] reductase, chloroplastic (EC 1.1.1.100) (3-ketoacyl-acyl carrier protein reductase)	3-oxoacyl-[acyl-carrier-protein] reductase (NADPH) activity [GO:0004316]; 3-oxo-glutaryl-[acp] methyl ester reductase activity [GO:0102131]; 3-oxo-pimeloyl-[acp] methyl ester reductase activity [GO:0102132]; copper ion binding [GO:0005507]; NAD binding [GO:0051287]; oxidoreductase activity, acting on the CH-OH group of donors, NAD or NADP as acceptor [GO:0016616]	plastid	UPI000012A457	60	Q	ATATEQSPGE	Free	Free	Free		6.579				0	3	Free	3	0.590769			0.347826	6.579		1	Proc.; partial	Free	Free	Free	7.142	7.434	7.024	0	3	Free	3	0.59129			0.376712	7.2	0.172333	3	Proc.; partial	Free	Free
AT3G09050.1	A0A384L524	A0A384L524_ARATH	Uncharacterized protein	0	plastid	UPI00000AB258	37	S	KSGDGTSDSD									0	0		0							0		Free			6.953			0	1	Free	1	0.592965			0.380137	6.953		1	Proc.; partial
AT2G39730.1	P10896	RCA_ARATH	Ribulose bisphosphate carboxylase/oxygenase activase, chloroplastic (RA) (RuBisCO activase)	ADP binding [GO:0043531]; ATPase activity [GO:0016887]; ATP binding [GO:0005524]; enzyme regulator activity [GO:0030234]; mRNA binding [GO:0003729]; ribulose-1,5-bisphosphate carboxylase/oxygenase activator activity [GO:0046863]	plastid	UPI0000000A84	60	A	VKEDKQTDGD	Free	Free	Free	NTA/Free	7.222	7.274	8.693	6.388	1	4	Free	4	0.581538			0.326087	7.39425	0.828164	4	Proc.; partial	NTA/Free	Free	NTA/Free	6.575	6.967	7.259	2	3	Free	3	0.59464			0.383562	6.93367	0.280235	3	Proc.; partial	NTA/Free	NTA/Free
AT2G44310.1	O64866	O64866_ARATH	Calcium-binding EF-hand family protein (Expressed protein)	calcium ion binding [GO:0005509]	cytosol	UPI00000A8274	2	M	GVVLIDGSTV				Free					0	1	Free	1							0		Free	Free	Free	5.462	6.988	7.906	0	3	Free	3	0.596315		0.742991		6.78533	1.008	3	+NME; partial	Free	Free
AT5G67490.1	Q8LCR1	Q8LCR1_ARATH	Succinate dehydrogenase assembly factor 4, mitochondrial	0	mitochondrion	UPI00000A260F	29	L	SSGTPPPPQA				Free					0	1	Free	1							0			Free	Free			6.533	0	2	Free	2	0.59799			0.386986	6.533		1	Proc.; partial	Free	Free
AT4G18040.1	O23252	IF4E1_ARATH	Eukaryotic translation initiation factor 4E-1 (eIF-4E-1) (eIF4E-1) (Protein cucumovirus multiplication 1) (eIF-4F 25 kDa subunit) (eIF-4F p26 subunit) (mRNA cap-binding protein)	RNA 7-methylguanosine cap binding [GO:0000340]; translation initiation factor activity [GO:0003743]	cytosol	UPI0000000B6E	2	M	AVEDTPKSVV				Free					0	1	Free	1							0		Free	Free		6.457			0	2	Free	2	0.599665		0.747664		6.457		1	+NME; partial	Free	Free
AT1G04420.1	Q8VZ23	Q8VZ23_ARATH	NAD(P)-linked oxidoreductase superfamily protein	0	plastid	UPI00000481C4	49	A	KASTKNAMEY		Free	Free	Free		6.289	9.997		0	3	Free	3	0.578462			0.318841	8.143	1.854	2	Proc.; partial	Free	Free	Free	7.048	5.606	6.241	0	3	Free	3	0.60134			0.390411	6.29833	0.590088	3	Proc.; partial	Free	Free
AT5G51545.1	F4KDA6	LPA2_ARATH	Protein LOW PSII ACCUMULATION 2, chloroplastic	0	plastid	UPI00005DC161	32	C	QNSQIESDTT				Free				3.095	0	1	Free	1	0.649231			0.456522	3.095		1	Proc.; < 5%	Free	Free	Free	5.972	5.993	6.633	0	3	Free	3	0.603015			0.393836	6.19933	0.306768	3	Proc.; partial	Free	Free
AT2G17560.1	Q42344	HMGB4_ARATH	High mobility group B protein 4 (High mobility group protein G) (AtHMGgamma) (HMG gamma) (Nucleosome/chromatin assembly factor group D 04) (Nucleosome/chromatin assembly factor group D 4)	chromatin binding [GO:0003682]; DNA binding [GO:0003677]; DNA-binding transcription factor activity [GO:0003700]; structural constituent of chromatin [GO:0030527]	nucleus	UPI00000AC62F	1	-	MKGGESKAEA	Free	Free		Free	7.096	7.15		4.319	0	3	Free	3	0.603077	0.84375			6.18833	1.322	3	iMet; partial	Free	Free	Free	6.186	5.943	5.626	0	3	Free	3	0.60469	0.945055			5.91833	0.229283	3	iMet; partial	Free	Free
AT4G33480.1	Q8GYP1	Q8GYP1_ARATH	Uncharacterized protein At4g33480/F17M5_240	0	plastid	UPI00000ADDA3	53	S	ALNPQTGQPT		Free		Free		6.207		6.869	0	2	Free	2	0.596923			0.362319	6.538	0.331	2	Proc.; partial	Free	Free	Free	5.407	6.076		0	3	Free	3	0.606365			0.39726	5.7415	0.3345	2	Proc.; partial	Free	Free
AT3G54890.1	Q01667	CAB6_ARATH	Chlorophyll a-b binding protein 6, chloroplastic (LHCI-730) (LHCII type III CAB-6) (Light-harvesting complex protein Lhca1)	chlorophyll binding [GO:0016168]; metal ion binding [GO:0046872]; mRNA binding [GO:0003729]; protein domain specific binding [GO:0019904]	plastid	UPI00000AC74E	45	M	AAHWMPGEPR	Free	Free	Free		5.854		7.507		0	3	Free	3	0.587692			0.34058	6.6805	0.8265	2	Proc.; partial	Free	Free	Free	5.497	5.747		0	3	Free	3	0.60804			0.400685	5.622	0.125	2	Proc.; partial	Free	Free
AT5G02450.1	Q9LZ57	RL363_ARATH	60S ribosomal protein L36-3	mRNA binding [GO:0003729]; structural constituent of ribosome [GO:0003735]	cytosol	UPI0000001423	2	M	VATGLFVGLN									0	0		0							0				Free			5.617	0	1	Free	1	0.609715		0.752336		5.617		1	+NME; partial
AT3G08920.1	Q9SR92	STR10_ARATH	Rhodanese-like domain-containing protein 10 (Sulfurtransferase 10) (AtStr10)	0	plastid	UPI00000AC13D	34	A	VSGKELILSG	Free	Free		Free	29.69				0	3	Free	3	0.510769			0.210145	29.69		1	Proc.; partial	Free	Free	Free		8.217	2.741	0	3	Free	3	0.61139			0.40411	5.479	2.738	2	Proc.; partial	Free	Free
AT5G08050.1	Q9SD79	Q9SD79_ARATH	Wiskott-aldrich syndrome family protein, putative (DUF1118)	0	plasma membrane	UPI000009D2B4	32	S	KKSTATPQVK	Free	Free	Free	Free		9.48	14.57	5.839	0	4	Free	4	0.572308			0.304348	9.963	3.58074	3	Proc.; partial	Free	Free	Free	5.509	5.11	5.37	0	3	Free	3	0.613065			0.407534	5.32967	0.165369	3	Proc.; partial	Free	Free
AT1G09310.1	Q9ZPZ4	Q9ZPZ4_ARATH	T31J12.3 protein	0	cytosol	UPI000005EB66	2	M	GLVTEEVRAK	Free		NTA/Free	NTA/Free			6.155	5.43	2	3	Free	3	0.612308		0.774194		5.7925	0.3625	2	+NME; partial	Free	NTA/Free	NTA/Free	5.112	5.717	4.718	2	3	Free	3	0.61474		0.757009		5.18233	0.410861	3	+NME; partial	NTA/Free	Free
AT3G54660.1	P42770	GSHRP_ARATH	Glutathione reductase, chloroplastic (GR) (GRase) (EC 1.8.1.7) (Protein EMBRYO DEFECTIVE 2360)	ATP binding [GO:0005524]; copper ion binding [GO:0005507]; flavin adenine dinucleotide binding [GO:0050660]; glutathione-disulfide reductase activity [GO:0004362]; NADP binding [GO:0050661]; thioredoxin-disulfide reductase activity [GO:0004791]	plastid	UPI000012BBDA	74	C	ASTDNGAESD									0	0		0							0		Free	Free	Free		5.012		0	3	Free	3	0.616415			0.410959	5.012		1	Proc.; partial
AT3G60750.1	Q8RWV0	TKTC1_ARATH	Transketolase-1, chloroplastic (TK) (EC 2.2.1.1)	metal ion binding [GO:0046872]; mRNA binding [GO:0003729]; transketolase activity [GO:0004802]	plastid	UPI00000A3449	67	A	AAVETVEPTT	Free	Free	Free	Free	6.066	5.91	7.068	6.258	0	4	Free	4	0.6			0.369565	6.3255	0.44605	4	Proc.; partial	Free	Free	Free	4.655	4.924	5.409	0	3	Free	3	0.61809			0.414384	4.996	0.312001	3	Proc.; < 5%	Free	Free
AT2G20260.1	Q9S714	PSAE2_ARATH	Photosystem I reaction center subunit IV B, chloroplastic (PSI-E B)	protein domain specific binding [GO:0019904]	plastid	UPI0000000B9F	66	A	AAAPAKVPAA									0	0		0							0		Free	Free			4.945		0	2	Free	2	0.619765			0.417808	4.945		1	Proc.; < 5%		Free
AT1G12310.1	Q94AZ4	CML13_ARATH	Probable calcium-binding protein CML13 (Calmodulin-like protein 13)	calcium ion binding [GO:0005509]	cytosol	UPI000004B2E2	2	M	GKDGLSDDQV									0	0		0							0		Free	Free	Free	4.895			0	3	Free	3	0.621441		0.761682		4.895		1	+NME; < 5%
AT3G23940.1	Q9LIR4	ILVD_ARATH	Dihydroxy-acid dehydratase, chloroplastic (AtDHAD) (DAD) (EC 4.2.1.9)	4 iron, 4 sulfur cluster binding [GO:0051539]; copper ion binding [GO:0005507]; dihydroxy-acid dehydratase activity [GO:0004160]; hydro-lyase activity [GO:0016836]	plastid	UPI0000048769	35	C	SAQSVTADPS									0	0		0							0		Free	Free	Free		5.217	4.443	0	3	Free	3	0.623116			0.421233	4.83	0.387	2	Proc.; < 5%	Free	Free
AT5G18660.1	Q1H537	DCVR_ARATH	Divinyl chlorophyllide a 8-vinyl-reductase, chloroplastic (EC 1.3.1.75) (Protein PALE-GREEN AND CHLOROPHYLL B REDUCED 2)	3,8-divinyl protochlorophyllide a 8-vinyl reductase activity [GO:0051744]; divinyl chlorophyllide a 8-vinyl-reductase activity [GO:0033728]	plastid	UPI0000048B6A	62	S	SLDSGISEIA									0	0		0							0		Free	Free	Free		4.266	5.334	0	3	Free	3	0.624791			0.424658	4.8	0.534	2	Proc.; < 5%	Free	Free
AT5G52520.1	Q9FYR6	SYPM_ARATH	Proline--tRNA ligase, chloroplastic/mitochondrial (EC 6.1.1.15) (Prolyl-tRNA Synthetase 1) (PRORS1) (Prolyl-tRNA synthetase) (ProRS) (Protein OVULE ABORTION 6)	ATP binding [GO:0005524]; proline-tRNA ligase activity [GO:0004827]	plastid	UPI00000A533E	41	F	ATAPSGTASP	Free	Free	Free	Free		4.601		0.3181	0	4	Free	4	0.686154			0.536232	2.45955	2.14145	2	Proc.; < 5%	Free	Free	Free	3.388	4.511	4.948	0	3	Free	3	0.626466			0.428082	4.28233	0.657072	3	Proc.; < 5%	Free	Free
AT4G21445.1	Q8W1B3	Q8W1B3_ARATH	At4g21445 (Putative receptor-interacting protein) (Receptor-interacting protein)	0	plastid	UPI00000A8A60	55	A	SAETGEEESD	Free	Free		Free	2.478	4.285		3.121	0	3	Free	3	0.646154			0.449275	3.29467	0.747856	3	Proc.; < 5%	Free	Free	Free	3.709	4.272	4.442	0	3	Free	3	0.628141			0.431507	4.141	0.313255	3	Proc.; < 5%	Free	Free
AT3G19900.1	Q9LT18	Q9LT18_ARATH	Uncharacterized protein	0	plastid	UPI00000A4EA8	67	C	SIVDDEGNLD		Free							0	1	Free	1							0		Free	Free		3.98	4.294		0	2	Free	2	0.629816			0.434932	4.137	0.157	2	Proc.; < 5%	Free	Free
AT4G02770.1	Q9S7H1	PSAD1_ARATH	Photosystem I reaction center subunit II-1, chloroplastic (Photosystem I 20 kDa subunit 1) (PSI-D1)	mRNA binding [GO:0003729]; protein domain specific binding [GO:0019904]	plastid	UPI0000000B6F	46	A	EKTDSSAAAA	Free		Free	Free			3.628	3.757	0	3	Free	3	0.630769			0.413043	3.6925	0.0645	2	Proc.; < 5%	Free	Free	Free	4.054			0	3	Free	3	0.631491			0.438356	4.054		1	Proc.; < 5%		Free
AT2G43180.1	A0A178VS38	A0A178VS38_ARATH	Uncharacterized protein	catalytic activity [GO:0003824]	plastid	UPI000000C56F	56	N	STVVSDESGN		Free							0	1	Free	1							0		Free	Free	Free		3.68	4.319	0	3	Free	3	0.633166			0.441781	3.9995	0.3195	2	Proc.; < 5%	Free	Free
AT4G23940.1	O22993	FTSI1_ARATH	Probable inactive ATP-dependent zinc metalloprotease FTSHI 1, chloroplastic (AtFTSHI1) (Protein ACCUMULATION AND REPLICATION OF CHLOROPLASTS 1) (Protein ARC1) (Protein FTSH INACTIVE PROTEASE 1)	ATP binding [GO:0005524]; ATP-dependent peptidase activity [GO:0004176]; chloroplast protein-transporting ATPase activity [GO:0016464]; metalloendopeptidase activity [GO:0004222]	plastid	UPI00000A936F	55	C	ELKTGSSSSG									0	0		0							0		Free	Free	Free	2.29	5.49		0	3	Free	3	0.634841			0.445205	3.89	1.6	2	Proc.; < 5%	Free	Free
AT3G26900.1	Q9LW20	SKL1_ARATH	Probable inactive shikimate kinase like 1, chloroplastic (AtSKL1)	0	plastid	UPI00000A1056	55	R	SLADQSASTG									0	0		0							0			Free	Free		3.804		0	2	Free	2	0.636516			0.44863	3.804		1	Proc.; < 5%		Free
AT1G11430.1	Q9LPZ1	MORF9_ARATH	Multiple organellar RNA editing factor 9, chloroplastic (RNA editing-interacting protein 9)	mRNA binding [GO:0003729]; protein dimerization activity [GO:0046983]; protein homodimerization activity [GO:0042803]	plastid	UPI000000C546	60	A	ATVDSDYSSK		Free		Free				1.496	0	2	Free	2	0.756923			0.623188	1.496		1	Proc.; < 5%	Free	Free	Free	3.646	3.174	4.577	0	3	Free	3	0.638191			0.452055	3.799	0.5829	3	Proc.; < 5%	Free	Free
AT2G21385.1	A8MQF3	A8MQF3_ARATH	Uncharacterized protein	0	plastid	UPI00015054FD	61	C	AVKGDPEDAF									0	0		0							0		Free	Free	Free	3.456	4.69	3.251	0	3	Free	3	0.639866			0.455479	3.799	0.635566	3	Proc.; < 5%	Free	Free
AT2G35410.1	A0A178W0G5	A0A178W0G5_ARATH	Uncharacterized protein	RNA binding [GO:0003723]	plastid	UPI00000AC20D	68	S	VAEKETSADE									0	0		0							0		Free	Free	Free	3.153	3.851	4.188	0	3	Free	3	0.641541			0.458904	3.73067	0.431019	3	Proc.; < 5%	Free	Free
AT2G01110.1	Q9SJV5	TATC_ARATH	Sec-independent protein translocase protein TATC, chloroplastic (Protein ALBINO AND PALE GREEN 2) (Protein TWIN-ARGININE TRANSLOCATION C) (Protein UNFERTILIZED EMBRYO SAC 3)	proton motive force dependent protein transmembrane transporter activity [GO:0009977]	plastid	UPI000003CA3E	61	S	ALNDDDSPTE									0	0		0							0		Free		Free	3.54		3.789	0	2	Free	2	0.643216			0.462329	3.6645	0.1245	2	Proc.; < 5%		Free
ATCG00720.1	P56773	CYB6_ARATH	Cytochrome b6	electron transporter, transferring electrons within cytochrome b6/f complex of photosystem II activity [GO:0045158]; metal ion binding [GO:0046872]; mRNA binding [GO:0003729]	plastid	UPI00001288C2	2	M	SKVYDWFEER	Free		Free	Free	5.193		5.116	2.911	0	3	Free	3	0.621538		0.780645		4.40667	1.05806	3	+NME; < 5%	Free	Free	Free	3.617	3.172	4.044	0	3	Free	3	0.644891		0.766355		3.611	0.356018	3	+NME; < 5%	Free	Free
AT2G37660.1	O80934	Y2766_ARATH	Uncharacterized protein At2g37660, chloroplastic	copper ion binding [GO:0005507]	plastid	UPI00001394BC	71	A	AATTEPLTVL	Free	Free	Free	Free		3.181	2.989	31.17	0	4	Free	4	0.556923			0.282609	12.4467	13.2396	3	Proc.; partial	Free	Free	Free	2.548	4.161	3.719	0	3	Free	3	0.646566			0.465753	3.476	0.680553	3	Proc.; < 5%	Free	Free
AT5G30510.1	Q93VC7	RPS1_ARATH	30S ribosomal protein S1, chloroplastic (Plastid ribosomal protein S1) (PRPS1)	mRNA binding [GO:0003729]; structural constituent of ribosome [GO:0003735]	plastid	UPI00000AC5AD	45	A	AVAMSSGQTK	Free	Free	Free	Free	4.06	3.524	4.399	2.86	0	4	Free	4	0.627692			0.405797	3.71075	0.581875	4	Proc.; < 5%	Free	Free	Free	3.18	3.621	3.437	0	3	Free	3	0.648241			0.469178	3.41267	0.180858	3	Proc.; < 5%	Free	Free
AT2G04030.1	Q9SIF2	HS905_ARATH	Heat shock protein 90-5, chloroplastic (AtHSP90.5) (AtHsp90-5) (Heat shock protein 88-1) (Hsp88-1) (Hsp90C) (Protein EMBRYO DEFECTIVE 1956) (Protein chlorate-resistance 88)	ATP binding [GO:0005524]; protein homodimerization activity [GO:0042803]; unfolded protein binding [GO:0051082]	plastid	UPI00000AC242	63	D	AAVAEKETTE	Free	Free	Free						0	3	Free	3							0		Free	Free	Free			3.194	0	3	Free	3	0.649916			0.472603	3.194		1	Proc.; < 5%	Free	Free
AT1G06680.1	Q42029	PSBP1_ARATH	Oxygen-evolving enhancer protein 2-1, chloroplastic (OEE2) (23 kDa subunit of oxygen evolving system of photosystem II) (23 kDa thylakoid membrane protein) (OEC 23 kDa subunit) (OEC23)	calcium ion binding [GO:0005509]; mRNA binding [GO:0003729]; poly(U) RNA binding [GO:0008266]; protein domain specific binding [GO:0019904]	plastid	UPI0000000E2E	42	K	AQQSHEDDNS	Free								0	1	Free	1							0			Free			3.171		0	1	Free	1	0.651591			0.476027	3.171		1	Proc.; < 5%
AT5G47210.1	Q9LVT8	RGGC_ARATH	RGG repeats nuclear RNA binding protein C	mRNA binding [GO:0003729]; RNA binding [GO:0003723]	nucleus	UPI000009CC06	25	L	SQKVEKAAAA									0	0		0							0		Free	Free		3.1			0	2	Free	2	0.653266			0.479452	3.1		1	Proc.; < 5%		Free
AT5G08740.1	Q8GXR9	NDC1_ARATH	Alternative NAD(P)H-ubiquinone oxidoreductase C1, chloroplastic/mitochondrial (EC 1.6.5.9) (Alternative NADH dehydrogenase NDC1) (Demethylphylloquinone reductase NDC1) (EC 1.6.5.12) (NADH:ubiquinone reductase (non-electrogenic) NDC1)	NAD(P)H dehydrogenase (quinone) activity [GO:0003955]; oxidoreductase activity [GO:0016491]	plastid,mitochondrion	UPI000150AEDF	57	N	NSGTTEISDN									0	0		0							0			Free			2.963		0	1	Free	1	0.654941			0.482877	2.963		1	Proc.; < 5%	Free	Free
AT2G36560.1	Q9SJQ2	Q9SJQ2_ARATH	AT-hook motif nuclear-localized protein	minor groove of adenine-thymine-rich DNA binding [GO:0003680]	nucleus	UPI000009D047	44	K	TAEAAPATVV									0	0		0							0			Free			2.93		0	1	Free	1	0.656616			0.486301	2.93		1	Proc.; < 5%
AT1G52220.1	Q9M812	CUT1C_ARATH	Protein CURVATURE THYLAKOID 1C, chloroplastic	0	plastid	UPI00000AA734	56	K	ASGESSDSST									0	0		0							0			Free			2.845		0	1	Free	1	0.658291			0.489726	2.845		1	Proc.; < 5%	Free	Free
AT4G01310.1	O04603	RK5_ARATH	50S ribosomal protein L5, chloroplastic	mRNA binding [GO:0003729]; RNA binding [GO:0003723]; rRNA binding [GO:0019843]; structural constituent of ribosome [GO:0003735]	plastid	UPI00000A81BF	43	A	SGTVLVEKSE	Free	Free	Free	Free	2.357	1.727	3.297	0.6056	0	4	Free	4	0.716923			0.572464	1.99665	0.978327	4	Proc.; < 5%	Free	Free	Free	1.466	2.339	4.4	0	3	Free	3	0.659966			0.493151	2.735	1.2301	3	Proc.; < 5%	Free	Free
AT3G26740.1	Q96500	LIRP1_ARATH	Light-regulated protein 1, chloroplastic (Protein CCR-LIKE, chloroplastic)	0	plastid	UPI00000A9679	42	R	SNNSSSSSSL				Free				0.7053	0	1	Free	1	0.883077			0.826087	0.7053		1	Proc.; < 5%	Free	Free	Free		2.728		0	3	Free	3	0.661642			0.496575	2.728		1	Proc.; < 5%
AT2G45070.1	P38389	SC61B_ARATH	Protein transport protein Sec61 subunit beta	ARF guanyl-nucleotide exchange factor activity [GO:0005086]	endoplasmic reticulum	UPI0000001AF7	2	M	VGSGAPQRGS	Free				0.07842				0	1	Free	1	1		1		0.07842		1	+NME; < 5%	Free	Free	Free	2.71			0	3	Free	3	0.663317		0.771028		2.71		1	+NME; < 5%
AT2G15620.1	Q39161	NIR_ARATH	Ferredoxin--nitrite reductase, chloroplastic (NiR) (EC 1.7.7.1)	4 iron, 4 sulfur cluster binding [GO:0051539]; ferredoxin-nitrite reductase activity [GO:0048307]; heme binding [GO:0020037]; metal ion binding [GO:0046872]; nitrite reductase (NO-forming) activity [GO:0050421]	plastid	UPI0000048517	28	A	AAQTTAPAES		Free		Free		2.741		2.066	0	2	Free	2	0.695385			0.543478	2.4035	0.3375	2	Proc.; < 5%	Free	Free	Free	1.779	3.022	3.262	0	3	Free	3	0.664992			0.5	2.68767	0.649952	3	Proc.; < 5%	Free	Free
AT2G35410.1	A0A178W0G5	A0A178W0G5_ARATH	Uncharacterized protein	RNA binding [GO:0003723]	plastid	UPI00000AC20D	67	C	SVAEKETSAD			Free	Free			3.037	2.317	0	2	Free	2	0.670769			0.507246	2.677	0.36	2	Proc.; < 5%	Free	Free	Free	2.643	2.716		0	3	Free	3	0.666667			0.503425	2.6795	0.0365	2	Proc.; < 5%	Free	Free
AT1G78900.1	O23654	VATA_ARATH	V-type proton ATPase catalytic subunit A (V-ATPase subunit A) (EC 7.1.2.2) (V-ATPase 69 kDa subunit) (Vacuolar H(+)-ATPase subunit A) (Vacuolar proton pump subunit alpha)	ATP binding [GO:0005524]; protease binding [GO:0002020]; proton-transporting ATPase activity, rotational mechanism [GO:0046961]; proton-transporting ATP synthase activity, rotational mechanism [GO:0046933]	golgi,vacuole	UPI0000000E4F	2	M	PAFYGGKLTT	Free	Free	Free						0	3	Free	3							0		Free	Free	Free	4.435	1.878	1.696	0	3	Free	3	0.668342		0.775701		2.66967	1.25049	3	+NME; < 5%	Free	Free
AT2G39730.1	P10896	RCA_ARATH	Ribulose bisphosphate carboxylase/oxygenase activase, chloroplastic (RA) (RuBisCO activase)	ADP binding [GO:0043531]; ATPase activity [GO:0016887]; ATP binding [GO:0005524]; enzyme regulator activity [GO:0030234]; mRNA binding [GO:0003729]; ribulose-1,5-bisphosphate carboxylase/oxygenase activator activity [GO:0046863]	plastid	UPI0000000A84	75	L	AYDTSDDQQD				Free					0	1	Free	1							0		Free	Free	Free	3.231	1.461	3.271	0	3	Free	3	0.670017			0.506849	2.65433	0.843972	3	Proc.; < 5%	Free	Free
AT1G56070.1	Q9ASR1	EF2_ARATH	Elongation factor 2 (EF-2) (Protein LOW EXPRESSION OF OSMOTICALLY RESPONSIVE GENES 1)	copper ion binding [GO:0005507]; GTPase activity [GO:0003924]; GTP binding [GO:0005525]; mRNA binding [GO:0003729]; ribosome binding [GO:0043022]; translation elongation factor activity [GO:0003746]	cytosol	UPI00000AC340	2	M	VKFTADELRR	Free	Free	Free	Free	0.4391	0.5014	0.4271	0.08357	0	4	Free	4	0.950769		0.948387		0.362792	0.163658	4	+NME; < 5%	Free	Free	Free	0.2114	5.648	2.097	0	3	Free	3	0.671692		0.780374		2.65213	2.25393	3	+NME; < 5%	Free	Free
AT2G26670.1	O48782	HMOX1_ARATH	Heme oxygenase 1, chloroplastic (AtHO1) (EC 1.14.14.18) (Protein GENOMES UNCOUPLED 2) (Protein REVERSAL OF THE DET PHENOTYPE 4)	heme binding [GO:0020037]; heme oxygenase (decyclizing) activity [GO:0004392]; metal ion binding [GO:0046872]	plastid	UPI0000048591	56	A	ATTAAEKQKK	Free	Free	Free	Free	3.863		4.561	4.399	0	4	Free	4	0.624615			0.398551	4.27433	0.298281	3	Proc.; < 5%	Free	Free	Free			2.639	0	3	Free	3	0.673367			0.510274	2.639		1	Proc.; < 5%	Free	Free
AT3G12345.1	Q9LHH3	Q9LHH3_ARATH	FKBP-type peptidyl-prolyl cis-trans isomerase (FKBP-type peptidyl-prolyl cis-trans isomerase, putative) (Stress-enhanced protein 4)	isomerase activity [GO:0016853]	plastid	UPI00000AC349	33	H	ATDVESTEDT		Free				3.563			0	1	Free	1	0.633846			0.42029	3.563		1	Proc.; < 5%	Free	Free		2.841	2.419		0	2	Free	2	0.675042			0.513699	2.63	0.211	2	Proc.; < 5%	Free
AT4G34350.1	Q94B35	ISPH_ARATH	4-hydroxy-3-methylbut-2-enyl diphosphate reductase, chloroplastic (EC 1.17.7.4) (Protein CHLOROPLAST BIOGENESIS 6)	4-hydroxy-3-methylbut-2-en-1-yl diphosphate reductase activity [GO:0051745]; 4-hydroxy-3-methylbut-2-en-1-yl diphosphate synthase activity [GO:0046429]; 4 iron, 4 sulfur cluster binding [GO:0051539]; metal ion binding [GO:0046872]	plastid	UPI00000AC49C	40	C	SSGDENAPSP									0	0		0							0		Free	Free	Free		3.705	1.513	0	3	Free	3	0.676717			0.517123	2.609	1.096	2	Proc.; < 5%	Free	Free
AT3G29185.1	F4J1U2	F4J1U2_ARATH	Glutamate NMDA receptor subunit epsilon-1, putative (DUF3598)	0	plastid	UPI00005DC215	44	M	TVQEDDKRTS	Free			Free	0.743			2.032	0	2	Free	2	0.769231			0.644928	1.3875	0.6445	2	Proc.; < 5%	Free	Free	Free		2.596	2.62	0	3	Free	3	0.678392			0.520548	2.608	0.012	2	Proc.; < 5%	Free
AT5G51545.1	F4KDA6	LPA2_ARATH	Protein LOW PSII ACCUMULATION 2, chloroplastic	0	plastid	UPI00005DC161	34	N	SQIESDTTED				Free					0	1	Free	1							0		Free	Free	Free	3.909	1.713	2.187	0	3	Free	3	0.680067			0.523973	2.603	0.943538	3	Proc.; < 5%
AT3G25520.1	Q8LBI1	RL51_ARATH	60S ribosomal protein L5-1 (Ribosomal protein L5 A) (Protein ASYMMETRIC LEAVES1/2 ENHANCER 6) (Protein OLIGOCELLULA 5) (Protein PIGGYBACK 3)	5S rRNA binding [GO:0008097]; mRNA binding [GO:0003729]; RNA binding [GO:0003723]; structural constituent of ribosome [GO:0003735]	cytosol	UPI00000AC3AD	2	M	VFVKSTKSNA			Free	Free				5.911	0	2	Free	2	0.609231		0.767742		5.911		1	+NME; partial	Free	Free	Free	5.737	0.9276	1.019	0	3	Free	3	0.681742		0.785047		2.5612	2.24594	3	+NME; < 5%	Free	Free
AT2G28190.1	O78310	SODC2_ARATH	Superoxide dismutase [Cu-Zn] 2, chloroplastic (EC 1.15.1.1) (Copper/zinc superoxide dismutase 2)	copper ion binding [GO:0005507]; superoxide dismutase activity [GO:0004784]	plastid	UPI00000017E2	64	A	AKKAVAVLKG									0	0		0							0		Free	Free	Free		1.81	3.229	0	3	Free	3	0.683417			0.527397	2.5195	0.7095	2	Proc.; < 5%		Free
AT2G20260.1	Q9S714	PSAE2_ARATH	Photosystem I reaction center subunit IV B, chloroplastic (PSI-E B)	protein domain specific binding [GO:0019904]	plastid	UPI0000000B9F	48	A	AEDTPPATAS		Free	Free	Free			3.365		0	3	Free	3	0.643077			0.442029	3.365		1	Proc.; < 5%	Free	Free		2.573	2.248		0	2	Free	2	0.685092			0.530822	2.4105	0.1625	2	Proc.; < 5%	Free	Free
AT3G56130.1	A0A384KVD0	A0A384KVD0_ARATH	Lipoyl-binding domain-containing protein	0	plastid	UPI00000A0B25	59	K	AAKSSTTTIS	Free	Free	Free		1.422	2.204			0	3	Free	3	0.732308			0.586957	1.813	0.391	2	Proc.; < 5%	Free	Free	Free	4.916	1.062	1.104	0	3	Free	3	0.686767			0.534247	2.36067	1.80697	3	Proc.; < 5%	Free	Free
AT2G21230.1	Q9SIG8	BZP30_ARATH	bZIP transcription factor 30 (AtbZIP30) (Protein DRINK ME)	DNA binding [GO:0003677]; DNA-binding transcription factor activity [GO:0003700]	nucleus	UPI00000AC9C3	2	M	GGGGDTTDTN									0	0		0							0		Free	Free	Free		2.352		0	3	Free	3	0.688442		0.78972		2.352		1	+NME; < 5%
AT2G34460.1	Q8H124	Y2446_ARATH	Uncharacterized protein At2g34460, chloroplastic	0	plastid	UPI00000ADB07	36	M	EKGEAENAVK	Free	Free	Free			0.9555	4.621		0	3	Free	3	0.664615			0.492754	2.78825	1.83275	2	Proc.; < 5%	Free	Free	Free		3.204	1.48	0	3	Free	3	0.690117			0.537671	2.342	0.862	2	Proc.; < 5%	Free	Free
AT2G14880.1	O82326	O82326_ARATH	Expressed protein (SWIB/MDM2 domain superfamily protein)	0	plastid	UPI00000A2CCF	44	R	AVTSATESSE	Free		Free	Free				0.5099	0	3	Free	3	0.923077			0.905797	0.5099		1	Proc.; < 5%	Free	Free	Free	2.362	2.664	1.924	0	3	Free	3	0.691792			0.541096	2.31667	0.3038	3	Proc.; < 5%	Free	Free
AT5G51110.1	Q9LU63	ATP1_ARATH	Probable pterin-4-alpha-carbinolamine dehydratase, chloroplastic (EC 4.2.1.96) (4-alpha-hydroxy-tetrahydropterin dehydratase) (PCD/DCoH-like protein 1) (Protein AIRP2 TARGET PROTEIN 1) (Protein SDIR1-INTERACTING PROTEIN 1)	4-alpha-hydroxytetrahydrobiopterin dehydratase activity [GO:0008124]	plastid	UPI00000AC6A1	52	S	NLAQDFLGDF				Free					0	1	Free	1							0		Free	Free	Free	1.544	2.549	2.733	0	3	Free	3	0.693467			0.544521	2.27533	0.522558	3	Proc.; < 5%	Free	Free
AT5G02870.1	P49691	RL4B_ARATH	60S ribosomal protein L4-2 (L1)	mRNA binding [GO:0003729]; RNA binding [GO:0003723]; structural constituent of ribosome [GO:0003735]	cytosol	UPI0000000E1F	2	M	VASAAARPLV									0	0		0							0		Free	Free		3.635	0.9102		0	2	Free	2	0.695142		0.794393		2.2726	1.3624	2	+NME; < 5%
AT2G37660.1	O80934	Y2766_ARATH	Uncharacterized protein At2g37660, chloroplastic	copper ion binding [GO:0005507]	plastid	UPI00001394BC	70	S	AAATTEPLTV	Free	Free	Free	Free	3.012	3.139	3.488	1.522	0	4	Free	4	0.661538			0.485507	2.79025	0.752681	4	Proc.; < 5%	Free	Free	Free	1.782	2.559	2.406	0	3	Free	3	0.696817			0.547945	2.249	0.336074	3	Proc.; < 5%	Free	Free
ATCG00490.1	O03042	RBL_ARATH	Ribulose bisphosphate carboxylase large chain (RuBisCO large subunit) (EC 4.1.1.39)	magnesium ion binding [GO:0000287]; monooxygenase activity [GO:0004497]; mRNA binding [GO:0003729]; ribulose-bisphosphate carboxylase activity [GO:0016984]	plastid	UPI000013320B	22	K	LTYYTPEYET									0	0		0							0			Free	Free		3.197	1.264	0	2	Free	2	0.698492			0.55137	2.2305	0.9665	2	Proc.; < 5%	Free	Free
AT2G05620.1	Q9SL05	PGR5_ARATH	Protein PROTON GRADIENT REGULATION 5, chloroplastic	electron transfer activity [GO:0009055]	plastid	UPI000009DB4C	61	M	KNVNEGKGLF									0	0		0							0		Free	Free	Free		2.062	2.321	0	3	Free	3	0.700168			0.554795	2.1915	0.1295	2	Proc.; < 5%	Free	Free
AT2G04700.1	Q9SJ89	FTRC_ARATH	Ferredoxin-thioredoxin reductase catalytic chain, chloroplastic (FTR-C) (EC 1.8.7.2) (Ferredoxin-thioredoxin reductase subunit B) (FTR-B)	4 iron, 4 sulfur cluster binding [GO:0051539]; electron transfer activity [GO:0009055]; ferredoxin:thioredoxin reductase activity [GO:0030385]; ferredoxin-thioredoxin reductase activity [GO:0103012]; metal ion binding [GO:0046872]	plastid	UPI00000484EF	33	A	KTEPSEKSVE	Free	Free	Free	Free		0.1178	1.382	1.245	0	4	Free	4	0.843077			0.76087	0.914933	0.566426	3	Proc.; < 5%	Free	Free	Free	4.163	0.7076	1.458	0	3	Free	3	0.701843			0.558219	2.10953	1.48399	3	Proc.; < 5%	Free	Free
AT4G18370.1	Q9SEL7	DEGP5_ARATH	Protease Do-like 5, chloroplastic (EC 3.4.21.-)	serine-type endopeptidase activity [GO:0004252]	plastid	UPI00000A4068	74	A	LEQFKEKEEE									0	0		0							0		Free	Free	Free	2.781	1.946	1.468	0	3	Free	3	0.703518			0.561644	2.065	0.542594	3	Proc.; < 5%	Free	Free
AT1G56200.1	A0A178WKB3	A0A178WKB3_ARATH	EMB1303	0	plastid	UPI00000A75C4	70	C	SEGQTQTVTR									0	0		0							0		Free	Free	Free	2.966	0.1409	2.982	0	3	Free	3	0.705193			0.565068	2.02963	1.33555	3	Proc.; < 5%
AT2G04030.1	Q9SIF2	HS905_ARATH	Heat shock protein 90-5, chloroplastic (AtHSP90.5) (AtHsp90-5) (Heat shock protein 88-1) (Hsp88-1) (Hsp90C) (Protein EMBRYO DEFECTIVE 1956) (Protein chlorate-resistance 88)	ATP binding [GO:0005524]; protein homodimerization activity [GO:0042803]; unfolded protein binding [GO:0051082]	plastid	UPI00000AC242	62	C	DAAVAEKETT	Free								0	1	Free	1							0		Free	Free	Free	2.721	1.277	2.077	0	3	Free	3	0.706868			0.568493	2.025	0.590656	3	Proc.; < 5%	Free	Free
AT2G03420.1	A0A178VUA4	A0A178VUA4_ARATH	Uncharacterized protein	0	plastid	UPI0007DE9A51	66	A	GLMSGSPGIE									0	0		0							0		Free	Free	Free	2.399	1.637		0	3	Free	3	0.708543			0.571918	2.018	0.381	2	Proc.; < 5%	Free	Free
AT1G13270.1	Q9FV52	MAP1B_ARATH	Methionine aminopeptidase 1B, chloroplastic (MAP 1B) (MetAP 1B) (EC 3.4.11.18) (Peptidase M 1B)	metal ion binding [GO:0046872]; metalloaminopeptidase activity [GO:0070006]; mRNA binding [GO:0003729]	plastid	UPI00000ABF40	62	A	KKVSGLEEAI				Free				1.229	0	1	Free	1	0.793846			0.681159	1.229		1	Proc.; < 5%	Free	Free	Free		1.696	2.278	0	3	Free	3	0.710218			0.575342	1.987	0.291	2	Proc.; < 5%	Free	Free
AT2G27680.1	Q9ZUX0	Q9ZUX0_ARATH	At2g27680/F15K20.22 (Expressed protein) (NAD(P)-linked oxidoreductase superfamily protein)	0	plastid	UPI00000A1406	37	C	SVEITEADRS				Free					0	1	Free	1							0		Free	Free	Free	0.9404	2.491	2.468	0	3	Free	3	0.711893			0.578767	1.96647	0.725599	3	Proc.; < 5%	Free	Free
AT3G52380.1	Q39061	CP33_ARATH	RNA-binding protein CP33, chloroplastic (Protein PIGMENT DEFECTIVE 322)	mRNA binding [GO:0003729]; RNA binding [GO:0003723]	plastid	UPI00000A7FC2	69	C	AAETEASSAD									0	0		0							0			Free			1.961		0	1	Free	1	0.713568			0.582192	1.961		1	Proc.; < 5%
AT4G38970.1	Q944G9	ALFP2_ARATH	Fructose-bisphosphate aldolase 2, chloroplastic (AtFBA2) (EC 4.1.2.13)	fructose-bisphosphate aldolase activity [GO:0004332]; mRNA binding [GO:0003729]	plastid	UPI0000162BC0	47	R	AASSYADELV									0	0		0							0		Free	Free		1.959			0	2	Free	2	0.715243			0.585616	1.959		1	Proc.; < 5%	Free
AT4G08390.4	Q42592	APXS_ARATH	L-ascorbate peroxidase S, chloroplastic/mitochondrial (EC 1.11.1.11) (Stromal ascorbate peroxidase) (AtAPx05) (sAPX)	heme binding [GO:0020037]; L-ascorbate peroxidase activity [GO:0016688]; metal ion binding [GO:0046872]; peroxidase activity [GO:0004601]	plastid	UPI0000048912	92	N	STTAATKSSS		Free		Free					0	2	Free	2							0		Free	Free	Free	2.249	1.958	1.616	0	3	Free	3	0.716918			0.589041	1.941	0.258701	3	Proc.; < 5%	Free	Free
AT3G49140.1	Q0WMN5	Y3913_ARATH	Uncharacterized protein At3g49140	0	plastid	UPI000186C987	80	A	EYVDSASDPE									0	0		0							0		Free	Free	Free		0.6383	3.241	0	3	Free	3	0.718593			0.592466	1.93965	1.30135	2	Proc.; < 5%	Free	Free
ATCG00490.1	O03042	RBL_ARATH	Ribulose bisphosphate carboxylase large chain (RuBisCO large subunit) (EC 4.1.1.39)	magnesium ion binding [GO:0000287]; monooxygenase activity [GO:0004497]; mRNA binding [GO:0003729]; ribulose-bisphosphate carboxylase activity [GO:0016984]	plastid	UPI000013320B	21	Y	KLTYYTPEYE									0	0		0							0		Free	Free	Free	1.498	2.307		0	3	Free	3	0.720268			0.59589	1.9025	0.4045	2	Proc.; < 5%	Free	Free
AT4G28750.1	Q9S831	PSAE1_ARATH	Photosystem I reaction center subunit IV A, chloroplastic (PSI-E A)	mRNA binding [GO:0003729]; protein domain specific binding [GO:0019904]	plastid	UPI0000000B9B	46	A	AEDPAPASSS	Free	Free	Free	Free	3.026	2.636	3.548	2.63	0	4	Free	4	0.658462			0.478261	2.96	0.375492	4	Proc.; < 5%	Free	Free	Free	1.724	2.068		0	3	Free	3	0.721943			0.599315	1.896	0.172	2	Proc.; < 5%	Free	Free
AT2G05520.1	Q9SL15	GRP3_ARATH	Glycine-rich protein 3 (AtGRP-3)	0	extracellular	UPI00000AC5F2	25	A	SSATVNSESK									0	0		0							0		Free	Free	Free	3.768	0.0199		0	3	Free	3	0.723618			0.60274	1.89395	1.87405	2	Proc.; < 5%	Free	Free
AT5G35360.1	O04983	ACCC_ARATH	Biotin carboxylase, chloroplastic (EC 6.3.4.14) (Acetyl-CoA carboxylase subunit A) (ACC) (EC 6.4.1.2)	acetyl-CoA carboxylase activity [GO:0003989]; ATP binding [GO:0005524]; biotin carboxylase activity [GO:0004075]; metal ion binding [GO:0046872]	plastid	UPI00000AC58A	72	C	SGGDKILVAN				Free				0.6979	0	1	Free	1	0.889231			0.84058	0.6979		1	Proc.; < 5%	Free	Free	Free	1.875	0.8682	2.824	0	3	Free	3	0.725293			0.606164	1.85573	0.798568	3	Proc.; < 5%	Free	Free
AT1G29930.1	P04778	CB1C_ARATH	Chlorophyll a-b binding protein 1, chloroplastic (Chlorophyll a-b protein 140) (CAB-140) (LHCII type I CAB-1)	chlorophyll binding [GO:0016168]; metal ion binding [GO:0046872]; mRNA binding [GO:0003729]; protein domain specific binding [GO:0019904]	plastid	UPI0000000BA8	15	A	GKAVKLSPAA									0	0		0							0			Free	Free			1.801	0	2	Free	2	0.726968			0.609589	1.801		1	Proc.; < 5%
AT4G09040.1	Q9M0S2	Q9M0S2_ARATH	Uncharacterized protein AT4g09050	RNA binding [GO:0003723]	plastid	UPI000009D561	66	F	STTTQEPVLE									0	0		0							0		Free	Free	Free	2.475	1.114		0	3	Free	3	0.728643			0.613014	1.7945	0.6805	2	Proc.; < 5%	Free	Free
AT5G24650.1	Q9FLT9	HP302_ARATH	Chloroplastic import inner membrane translocase subunit HP30-2 (Hypothetical inner plastid envelope protein of 30 kDa 2) (AtHP30-2) (Hypothetical protein 30-2)	protein self-association [GO:0043621]; protein transmembrane transporter activity [GO:0008320]	plastid	UPI00000A1CD3	2	M	GKDGEGDKKR				Free				1.874	0	1	Free	1	0.726154		0.832258		1.874		1	+NME; < 5%	Free	Free	Free	2.969	0.6193		0	3	Free	3	0.730318		0.799065		1.79415	1.17485	2	+NME; < 5%	Free
AT5G60600.1	F4K0E8	ISPG_ARATH	4-hydroxy-3-methylbut-2-en-1-yl diphosphate synthase (ferredoxin), chloroplastic (EC 1.17.7.1) (1-hydroxy-2-methyl-2-(E)-butenyl 4-diphosphate synthase) (Protein CHLOROPLAST BIOGENESIS 4) (Protein CONSTITUTIVE SUBTILISIN 3)	4-hydroxy-3-methylbut-2-en-1-yl diphosphate synthase activity [GO:0046429]; 4 iron, 4 sulfur cluster binding [GO:0051539]; iron ion binding [GO:0005506]	plastid	UPI00001628E6	50	N	SNQGSDLAEL									0	0		0							0		Free	Free	Free	2.084	1.398	1.888	0	3	Free	3	0.731993			0.616438	1.79	0.288504	3	Proc.; < 5%	Free	Free
AT5G14260.1	Q8VZB5	Q8VZB5_ARATH	Rubisco methyltransferase family protein	protein-lysine N-methyltransferase activity [GO:0016279]	plastid	UPI00000ABF2F	52	S	SSDTLVASGS		Free							0	1	Free	1							0		Free	Free	Free	1.303	1.349	2.654	0	3	Free	3	0.733668			0.619863	1.76867	0.626307	3	Proc.; < 5%	Free	Free
AT1G79040.1	P27202	PSBR_ARATH	Photosystem II 10 kDa polypeptide, chloroplastic	mRNA binding [GO:0003729]	plastid	UPI00000013DF	42	A	SGVKKIKTDK	Free	Free	Free	Free	3.279	3.435	3.717	3.211	0	4	Free	4	0.64			0.434783	3.4105	0.194702	4	Proc.; < 5%	NTA/Free	Free	Free	1.594	1.689	1.961	1	3	Free	3	0.735343			0.623288	1.748	0.155527	3	Proc.; < 5%	Free	Free
AT1G63940.1	P92947	MDAR_ARATH	Monodehydroascorbate reductase, chloroplastic/mitochondrial (EC 1.6.5.4) (Monodehydroascorbate reductase 5, mitochondrial) (AtMDAR5) (Monodehydroascorbate reductase 6, chloroplastic) (AtMDAR6)	ATP binding [GO:0005524]; flavin adenine dinucleotide binding [GO:0050660]; monodehydroascorbate reductase (NADH) activity [GO:0016656]	plastid	UPI00000483F1	48	A	SFANENREFV									0	0		0							0		Free	Free	Free	0.1092	3.955	1.173	0	3	Free	3	0.737018			0.626712	1.74573	1.62143	3	Proc.; < 5%	Free
AT5G20720.1	O65282	CH20_ARATH	20 kDa chaperonin, chloroplastic (Chaperonin 10) (Ch-CPN10) (Cpn10) (Chaperonin 20) (Protein Cpn21)	ATP binding [GO:0005524]; chaperone binding [GO:0051087]; copper ion binding [GO:0005507]; metal ion binding [GO:0046872]; unfolded protein binding [GO:0051082]	plastid	UPI000012767C	52	A	ASVVAPKYTS	Free	Free	Free	Free	2.268	2.09	2.721	2.35	0	4	Free	4	0.701538			0.550725	2.35725	0.230084	4	Proc.; < 5%	Free	Free	Free	1.957	1.115	2.115	0	3	Free	3	0.738693			0.630137	1.729	0.438929	3	Proc.; < 5%	Free	Free
AT3G11400.1	Q9SSJ0	Q9SSJ0_ARATH	Eukaryotic translation initiation factor 3 subunit G (eIF3g) (Eukaryotic translation initiation factor 3 RNA-binding subunit) (eIF-3 RNA-binding subunit) (Eukaryotic translation initiation factor 3 subunit 4)	translation initiation factor activity [GO:0003743]	cytosol	UPI000009FDEB	2	M	TIDSQQKTSK		Free		Free		2.609			0	2	Free	2	0.68		0.787097		2.609		1	+NME; < 5%	Free	Free	Free		1.225	2.21	0	3	Free	3	0.740369		0.803738		1.7175	0.4925	2	+NME; < 5%	Free
AT3G07770.1	F4JFN3	HS906_ARATH	Heat shock protein 90-6, mitochondrial (AtHSP90.6) (AtHsp90-6) (Heat shock protein 89-1) (Hsp89-1)	ATPase activity [GO:0016887]; ATP binding [GO:0005524]; unfolded protein binding [GO:0051082]	mitochondrion	UPI00015057C8	78	N	ESSAAASDSS									0	0		0							0			Free			1.698		0	1	Free	1	0.742044			0.633562	1.698		1	Proc.; < 5%		Free
AT1G58290.1	P42804	HEM11_ARATH	Glutamyl-tRNA reductase 1, chloroplastic (GluTR) (EC 1.2.1.70)	glutamyl-tRNA reductase activity [GO:0008883]; NADP binding [GO:0050661]	plastid	UPI00000017BD	62	C	ELSASSDSAS	Free	Free							0	2	Free	2							0		Free	Free	Free		1.673		0	3	Free	3	0.743719			0.636986	1.673		1	Proc.; < 5%		Free
AT1G70730.1	Q9SGC1	PGMC2_ARATH	Probable phosphoglucomutase, cytoplasmic 2 (PGM 2) (EC 5.4.2.2) (Glucose phosphomutase 2)	magnesium ion binding [GO:0000287]; phosphoglucomutase activity [GO:0004614]	cytosol	UPI0000001155	2	M	VSFKVSLVST									0	0		0							0		Free	Free	Free			1.657	0	3	Free	3	0.745394		0.808411		1.657		1	+NME; < 5%		Free
AT4G35570.1	O49597	HMGB5_ARATH	High mobility group B protein 5 (High mobility group protein D) (AtHMGdelta) (HMG delta) (Nucleosome/chromatin assembly factor group D 05) (Nucleosome/chromatin assembly factor group D 5)	chromatin binding [GO:0003682]; DNA binding [GO:0003677]; DNA-binding transcription factor activity [GO:0003700]; structural constituent of chromatin [GO:0030527]	nucleus	UPI00000ACF57	1	-	MKDNQTEVES				Free				2.427	0	1	Free	1	0.689231	0.875			2.427		1	iMet; < 5%	Free	Free	Free	0.6265	0.965	3.342	0	3	Free	3	0.747069	0.956044			1.6445	1.20824	3	iMet; < 5%	Free	Free
ATCG00780.1	P56792	RK14_ARATH	50S ribosomal protein L14, chloroplastic	large ribosomal subunit rRNA binding [GO:0070180]; mRNA binding [GO:0003729]; structural constituent of ribosome [GO:0003735]	plastid	UPI00001339E7	1	-	MIQPQTYLNV			Free				0.819		0	1	Free	1	0.855385	0.9375			0.819		1	iMet; < 5%	Free	Free	Free		1.627		0	3	Free	3	0.748744	0.967033			1.627		1	iMet; < 5%	Free	Free
AT5G51545.1	F4KDA6	LPA2_ARATH	Protein LOW PSII ACCUMULATION 2, chloroplastic	0	plastid	UPI00005DC161	33	Q	NSQIESDTTE									0	0		0							0		Free			1.59			0	1	Free	1	0.750419			0.640411	1.59		1	Proc.; < 5%	Free	Free
AT1G79040.1	P27202	PSBR_ARATH	Photosystem II 10 kDa polypeptide, chloroplastic	mRNA binding [GO:0003729]	plastid	UPI00000013DF	43	S	GVKKIKTDKP			Free						0	1	Free	1							0		Free	Free	Free	1.263	2.363	1.098	0	3	Free	3	0.752094			0.643836	1.57467	0.561491	3	Proc.; < 5%	Free	Free
AT1G03630.1	O48741	PORC_ARATH	Protochlorophyllide reductase C, chloroplastic (PCR C) (EC 1.3.1.33) (NADPH-protochlorophyllide oxidoreductase C) (POR C)	NADPH dehydrogenase activity [GO:0003959]; protochlorophyllide reductase activity [GO:0016630]	plastid	UPI0000000BB1	68	A	QTVTATPPAN									0	0		0							0		Free	Free	Free	1.877	1.108	1.658	0	3	Free	3	0.753769			0.64726	1.54767	0.323492	3	Proc.; < 5%		Free
AT5G65730.1	Q8LF99	XTH6_ARATH	Probable xyloglucan endotransglucosylase/hydrolase protein 6 (At-XTH6) (XTH-6) (EC 2.4.1.207)	hydrolase activity, hydrolyzing O-glycosyl compounds [GO:0004553]; xyloglucan:xyloglucosyl transferase activity [GO:0016762]	extracellular	UPI00000A092C	31	A	RPATFVEDFK									0	0		0							0		Free	Free			1.543		0	2	Free	2	0.755444			0.650685	1.543		1	Proc.; < 5%		Free
AT1G79340.1	O64517	MCA4_ARATH	Metacaspase-4 (AtMC4) (EC 3.4.22.-) (Metacaspase 2d) (AtMCP2d) (Metacaspase-7) [Cleaved into: Metacaspase-4 subunit p20; Metacaspase-4 subunit p10]	cysteine-type endopeptidase activity [GO:0004197]; cysteine-type peptidase activity [GO:0008234]; identical protein binding [GO:0042802]	cytosol	UPI00000A18CC	2	M	TKKAVLIGIN				Free				2.129	0	1	Free	1	0.710769		0.806452		2.129		1	+NME; < 5%	Free	Free	Free	1.241	1.607	1.711	0	3	Free	3	0.757119		0.813084		1.51967	0.201569	3	+NME; < 5%	Free	Free
AT3G21670.1	Q9LVE0	PTR33_ARATH	Protein NRT1/ PTR FAMILY 6.4 (AtNPF6.4) (Nitrate transporter 1.3)	nitrate transmembrane transporter activity [GO:0015112]; symporter activity [GO:0015293]	vacuole	UPI00000AC42D	2	M	VHVSSSHGAK									0	0		0							0		Free	Free		1.514			0	2	Free	2	0.758794		0.817757		1.514		1	+NME; < 5%	Free
AT4G37930.1	Q9SZJ5	GLYM1_ARATH	Serine hydroxymethyltransferase 1, mitochondrial (AtSHMT1) (EC 2.1.2.1) (Glycine hydroxymethyltransferase 1) (Serine Transhydroxymethyltransferase) (STM) (Serine methylase 1)	amino acid binding [GO:0016597]; cobalt ion binding [GO:0050897]; glycine hydroxymethyltransferase activity [GO:0004372]; mRNA binding [GO:0003729]; poly(U) RNA binding [GO:0008266]; pyridoxal phosphate binding [GO:0030170]; serine binding [GO:0070905]; zinc ion binding [GO:0008270]	mitochondrion	UPI00000A6ACC	31	S	SLPSEAVDEK	Free	Free		Free	0.5524	0.5681		0.3828	0	3	Free	3	0.929231			0.92029	0.5011	0.0838959	3	Proc.; < 5%	Free	Free	Free	1.042	0.7402	2.75	0	3	Free	3	0.760469			0.65411	1.51073	0.884913	3	Proc.; < 5%	Free	Free
AT3G06035.1	Q84MC0	UGPI4_ARATH	Uncharacterized GPI-anchored protein At3g06035	0	plasma membrane	UPI0000163355	25	S	DTDEEDILLT									0	0		0							0		Free	Free	Free	3.494	0.2696	0.7372	0	3	Free	3	0.762144			0.657534	1.50027	1.42265	3	Proc.; < 5%	Free	Free
AT3G04710.1	A0A384LG13	A0A384LG13_ARATH	TPR10	0	cytosol	UPI000005EAB7	2	M	APDASTALAA									0	0		0							0			Free	Free		2.342	0.6176	0	2	Free	2	0.763819		0.82243		1.4798	0.8622	2	+NME; < 5%	Free	Free
AT4G23470.1	Q8LCK6	Q8LCK6_ARATH	Uncharacterized protein	0	plasma membrane	UPI00000A61B1	2	M	PKQDMEKMEL	Free		Free	Free					0	3	Free	3							0		Free	Free	Free	0.7756	2.087	1.468	0	3	Free	3	0.765494		0.827103		1.44353	0.535656	3	+NME; < 5%	Free	Free
ATCG00490.2	O03042	RBL_ARATH	Ribulose bisphosphate carboxylase large chain (RuBisCO large subunit) (EC 4.1.1.39)	magnesium ion binding [GO:0000287]; monooxygenase activity [GO:0004497]; mRNA binding [GO:0003729]; ribulose-bisphosphate carboxylase activity [GO:0016984]	plastid	UPI000013320B	20	Y	KLTYYTPEYE									0	0		0							0			Free			1.422		0	1	Free	1	0.767169			0.660959	1.422		1	Proc.; < 5%		Free
AT5G19220.1	P55229	GLGL1_ARATH	Glucose-1-phosphate adenylyltransferase large subunit 1, chloroplastic (EC 2.7.7.27) (ADP-glucose pyrophosphorylase) (ADP-glucose synthase) (AGPase S) (Alpha-D-glucose-1-phosphate adenyl transferase)	ATP binding [GO:0005524]; glucose-1-phosphate adenylyltransferase activity [GO:0008878]	plastid	UPI0000048B6F	67	M	SLNSVAGESK	Free	Free		Free	1.094			1.625	0	3	Free	3	0.778462			0.65942	1.3595	0.2655	2	Proc.; < 5%	Free	Free	Free	1.403			0	3	Free	3	0.768844			0.664384	1.403		1	Proc.; < 5%	Free	Free
AT4G23100.1	P46309	GSH1_ARATH	Glutamate--cysteine ligase, chloroplastic (EC 6.3.2.2) (Gamma-ECS) (GCS) (Gamma-glutamylcysteine synthetase) (Protein ROOT MERISTEMLESS 1) (AtGCL) (Protein cadmium-sensitive 2) (Protein phytoalexin-deficient 2)	ATP binding [GO:0005524]; glutamate-cysteine ligase activity [GO:0004357]	plastid	UPI0000000D2A	75	A	ASPPTEEAVV	Free			Free	0.3028			0.7539	0	2	Free	2	0.916923			0.891304	0.52835	0.22555	2	Proc.; < 5%	Free	Free	Free	0.7864	1.656	1.665	0	3	Free	3	0.770519			0.667808	1.36913	0.412071	3	Proc.; < 5%	Free	Free
AT1G69200.1	F4I0K2	SCKL2_ARATH	Fructokinase-like 2, chloroplastic (pfkB-type carbohydrate kinase family protein 1)	kinase activity [GO:0016301]	plastid	UPI000004842E	52	L	SESAPLEEEG	Free				1.613				0	1	Free	1	0.750769			0.615942	1.613		1	Proc.; < 5%	Free	Free	Free	2.096	1.034	0.8737	0	3	Free	3	0.772194			0.671233	1.33457	0.542377	3	Proc.; < 5%	Free	Free
AT4G28750.1	Q9S831	PSAE1_ARATH	Photosystem I reaction center subunit IV A, chloroplastic (PSI-E A)	mRNA binding [GO:0003729]; protein domain specific binding [GO:0019904]	plastid	UPI0000000B9B	45	R	AAEDPAPASS	Free	Free	Free	Free	3.095	0.03976	1.285	1.125	0	4	Free	4	0.772308			0.652174	1.38619	1.09674	4	Proc.; < 5%	Free	Free	Free	1.977	0.6755		0	3	Free	3	0.773869			0.674658	1.32625	0.65075	2	Proc.; < 5%	NTA/Free	Free
AT5G20890.1	Q940P8	TCPB_ARATH	T-complex protein 1 subunit beta (TCP-1-beta) (CCT-beta) (Chaperonin CCT2)	ATP binding [GO:0005524]; unfolded protein binding [GO:0051082]	cytosol	UPI00000AC225	2	M	PIDKIFKDDA				Free					0	1	Free	1							0		Free	Free	Free	1.565	0.7088	1.703	0	3	Free	3	0.775544		0.831776		1.3256	0.439767	3	+NME; < 5%	Free	Free
AT4G28660.1	Q8W0Y8	PSB28_ARATH	Photosystem II reaction center PSB28 protein, chloroplastic (Photosystem II protein W-like)	0	plastid	UPI000009FDF3	69	M	MVKPALQFIQ									0	0		0							0			Free	Free		1.295		0	2	Free	2	0.777219			0.678082	1.295		1	Proc.; < 5%		Free
AT3G54050.1	P25851	F16P1_ARATH	Fructose-1,6-bisphosphatase 1, chloroplastic (FBPase1) (EC 3.1.3.11) (D-fructose-1,6-bisphosphate 1-phosphohydrolase) (Protein HIGH CYCLIC ELECTRON FLOW 1)	fructose 1,6-bisphosphate 1-phosphatase activity [GO:0042132]; metal ion binding [GO:0046872]	plastid	UPI000000181D	62	V	AADAAETKTA									0	0		0							0		Free	Free	Free			1.271	0	3	Free	3	0.778894			0.681507	1.271		1	Proc.; < 5%	Free	Free
AT1G23190.1	O49299	PGMC1_ARATH	Probable phosphoglucomutase, cytoplasmic 1 (PGM 1) (EC 5.4.2.2) (Glucose phosphomutase 1)	magnesium ion binding [GO:0000287]; phosphoglucomutase activity [GO:0004614]	cytosol	UPI000009DEFB	2	M	VFKVSTVSTS		Free	Free			1.778	1.487		0	2	Free	2	0.747692		0.845161		1.6325	0.1455	2	+NME; < 5%	Free	Free	Free		1.176	1.358	0	3	Free	3	0.78057		0.836449		1.267	0.091	2	+NME; < 5%	Free	Free
AT5G07250.1	Q9LYP1	RBL3_ARATH	RHOMBOID-like protein 3 (AtRBL3) (EC 3.4.21.-)	serine-type endopeptidase activity [GO:0004252]	plasma membrane	UPI00000A19A4	2	M	AVGDDDLENR									0	0		0							0			Free	Free			1.246	0	2	Free	2	0.782245		0.841121		1.246		1	+NME; < 5%
AT5G39740.1	P49227	RL52_ARATH	60S ribosomal protein L5-2 (Ribosomal protein L5 B) (Protein OLIGOCELLULA 7)	5S rRNA binding [GO:0008097]; mRNA binding [GO:0003729]; RNA binding [GO:0003723]; structural constituent of ribosome [GO:0003735]	cytosol	UPI0000001135	2	M	VFVKSSKSNA	Free			Free				1.102	0	2	Free	2	0.824615		0.896774		1.102		1	+NME; < 5%	Free	Free	Free	2.214	0.7316	0.6937	0	3	Free	3	0.78392		0.845794		1.2131	0.707912	3	+NME; < 5%	Free	Free
AT4G14070.1	Q8W471	AAE15_ARATH	Long-chain-fatty-acid--[acyl-carrier-protein] ligase AEE15, chloroplastic (EC 6.2.1.20) (Acyl-[acyl-carrier-protein] synthetase) (Acyl-activating enzyme 15)	long-chain fatty acid [acyl-carrier-protein] ligase activity [GO:0008922]	plastid	UPI00000A0640	67	C	ESKEKEVKPS									0	0		0							0		Free	Free	Free		1.21		0	3	Free	3	0.785595			0.684932	1.21		1	Proc.; < 5%
AT5G08300.1	P68209	SUCA1_ARATH	Succinate--CoA ligase [ADP-forming] subunit alpha-1, mitochondrial (EC 6.2.1.5) (Succinyl-CoA synthetase subunit alpha-1) (SCS-alpha-1)	copper ion binding [GO:0005507]; metal ion binding [GO:0046872]; nucleotide binding [GO:0000166]; succinate-CoA ligase (ADP-forming) activity [GO:0004775]; succinate-CoA ligase (GDP-forming) activity [GO:0004776]	mitochondrion	UPI00000013DA	43	F	ASDPHPPAAV	Free	Free	Free	Free					0	4	Free	4							0		Free	Free	Free	1.017	1.01	1.596	0	3	Free	3	0.78727			0.688356	1.20767	0.274608	3	Proc.; < 5%	Free	Free
AT3G18740.1	Q9LSA3	RL303_ARATH	60S ribosomal protein L30-3	mRNA binding [GO:0003729]; RNA binding [GO:0003723]; structural constituent of ribosome [GO:0003735]	cytosol	UPI0000000D6B	2	M	VAEKKAKKSH	Free	Free	Free	Free	29.87		21.2	17.55	0	4	Free	4	0.529231		0.741935		22.8733	5.16692	3	+NME; partial	Free	Free	Free	1.158			0	3	Free	3	0.788945		0.850467		1.158		1	+NME; < 5%	Free	Free
AT5G08670.1	P83483	ATPBM_ARATH	ATP synthase subunit beta-1, mitochondrial (EC 7.1.2.2)	ATPase activity [GO:0016887]; ATP binding [GO:0005524]; proton-transporting ATPase activity, rotational mechanism [GO:0046961]; proton-transporting ATP synthase activity, rotational mechanism [GO:0046933]	mitochondrion	UPI00000041FF	52	Y	ATSSPASSAA				Free					0	1	Free	1							0		Free	Free	Free		1.158		0	3	Free	3	0.79062			0.691781	1.158		1	Proc.; < 5%	Free	Free
AT2G01250.1	P60040	RL72_ARATH	60S ribosomal protein L7-2	mRNA binding [GO:0003729]; RNA binding [GO:0003723]; structural constituent of ribosome [GO:0003735]	cytosol	UPI00000A443D	2	M	VESKVVVPES	Free	Free	Free	Free	2.004	2.088	2.045	1.482	0	4	Free	4	0.723077		0.825806		1.90475	0.245875	4	+NME; < 5%	Free	Free	Free	0.9678	1.397	1.094	0	3	Free	3	0.792295		0.85514		1.15293	0.180107	3	+NME; < 5%	Free	Free
AT1G77940.1	Q8VZ19	RL302_ARATH	60S ribosomal protein L30-2	mRNA binding [GO:0003729]; RNA binding [GO:0003723]; structural constituent of ribosome [GO:0003735]	cytosol	UPI000000C463	2	M	VTEKKTKKSH	Free	Free	Free	Free	2.331	1.497		0.02408	0	4	Free	4	0.787692		0.877419		1.28403	0.95376	3	+NME; < 5%	Free	Free	Free	0.9687	1.408	1.022	0	3	Free	3	0.79397		0.859813		1.1329	0.195738	3	+NME; < 5%	Free	Free
AT4G05180.1	Q41932	PSBQ2_ARATH	Oxygen-evolving enhancer protein 3-2, chloroplastic (OEE3) (16 kDa subunit of oxygen evolving system of photosystem II) (OEC 16 kDa subunit)	calcium ion binding [GO:0005509]; electron transporter, transferring electrons within the cyclic electron transport pathway of photosynthesis activity [GO:0045156]	plastid	UPI0000000AC1	90	V	GGPPLPSGGL									0	0		0							0			Free	Free		0.7667	1.497	0	2	Free	2	0.795645			0.695205	1.13185	0.36515	2	Proc.; < 5%		Free
AT3G52150.1	Q8VYM4	PSRP2_ARATH	30S ribosomal protein 2, chloroplastic (Chloroplastic small ribosomal subunit protein cS22) (Plastid-specific 30S ribosomal protein 2, chloroplastic) (PSRP-2)	mRNA binding [GO:0003729]; RNA binding [GO:0003723]; rRNA binding [GO:0019843]; single-stranded DNA binding [GO:0003697]	plastid	UPI00000A6AA1	57	Y	AVTETEEKPA			Free	Free			0.8844		0	2	Free	2	0.846154			0.768116	0.8844		1	Proc.; < 5%	Free	Free	Free	1.556	0.9839	0.8143	0	3	Free	3	0.79732			0.69863	1.11807	0.317312	3	Proc.; < 5%	Free	Free
AT4G08390.4	Q42592	APXS_ARATH	L-ascorbate peroxidase S, chloroplastic/mitochondrial (EC 1.11.1.11) (Stromal ascorbate peroxidase) (AtAPx05) (sAPX)	heme binding [GO:0020037]; L-ascorbate peroxidase activity [GO:0016688]; metal ion binding [GO:0046872]; peroxidase activity [GO:0004601]	plastid	UPI0000048912	97	A	TKSSSSDPDQ			Free	Free				1.141	0	2	Free	2	0.812308			0.717391	1.141		1	Proc.; < 5%	Free	Free	Free	1.006	0.7229	1.517	0	3	Free	3	0.798995			0.702055	1.08197	0.32861	3	Proc.; < 5%	Free	Free
AT1G33120.1	P49209	RL91_ARATH	60S ribosomal protein L9-1	mRNA binding [GO:0003729]; rRNA binding [GO:0019843]; structural constituent of ribosome [GO:0003735]	cytosol	UPI00000014E9	1	-	MKTILSSETM									0	0		0							0		Free	Free	Free	0.5866	1.512		0	3	Free	3	0.80067	0.978022			1.0493	0.4627	2	iMet; < 5%	Free	Free
AT2G28190.1	O78310	SODC2_ARATH	Superoxide dismutase [Cu-Zn] 2, chloroplastic (EC 1.15.1.1) (Copper/zinc superoxide dismutase 2)	copper ion binding [GO:0005507]; superoxide dismutase activity [GO:0004784]	plastid	UPI00000017E2	63	S	AAKKAVAVLK			Free				0.3499		0	1	Free	1	0.956923			0.956522	0.3499		1	Proc.; < 5%	Free	Free	Free		1.308	0.7857	0	3	Free	3	0.802345			0.705479	1.04685	0.26115	2	Proc.; < 5%	Free	Free
AT4G29060.1	Q9SZD6	PETS_ARATH	Polyprotein of EF-Ts, chloroplastic (150 kDa pro-protein) (Protein EMBRYO DEFECTIVE 2726) [Cleaved into: Plastid-specific ribosomal protein-7, chloroplastic; Elongation factor Ts, chloroplastic (EF-Ts)]	mRNA binding [GO:0003729]; polysome binding [GO:1905538]; translation elongation factor activity [GO:0003746]; translation elongation factor binding [GO:0061770]	plastid	UPI000009CA20	74	R	ATGTDVVAAV	Free	Free	Free		1.777	0.6846	1.182		0	3	Free	3	0.8			0.695652	1.21453	0.446563	3	Proc.; < 5%	Free	Free	Free	1.805	0.6528	0.6812	0	3	Free	3	0.80402			0.708904	1.04633	0.536584	3	Proc.; < 5%	Free	Free
AT4G10300.1	Q9SV91	Q9SV91_ARATH	At4g10300 (RmlC-like cupins superfamily protein)	0	plastid	UPI00000A7361	39	A	ESTEKLGITI	Free		Free						0	2	Free	2							0		Free	Free	Free		0.8698	1.207	0	3	Free	3	0.805695			0.712329	1.0384	0.1686	2	Proc.; < 5%	Free	Free
AT2G32230.1	Q66GI4	PRRP1_ARATH	Proteinaceous RNase P 1, chloroplastic/mitochondrial (EC 3.1.26.5) (Pentatricopeptide repeat-containing protein At2g32230)	metal ion binding [GO:0046872]; ribonuclease P activity [GO:0004526]	plastid,mitochondrion	UPI00001623AB	71	A	AAKQSAASPS				Free				2.486	0	1	Free	1	0.683077			0.528986	2.486		1	Proc.; < 5%	Free	Free	Free	0.7899	1.168	1.146	0	3	Free	3	0.80737			0.715753	1.03463	0.173286	3	Proc.; < 5%	Free	Free
AT4G18100.1	P49211	RL321_ARATH	60S ribosomal protein L32-1	mRNA binding [GO:0003729]; structural constituent of ribosome [GO:0003735]	cytosol	UPI0000132FB3	2	M	AVPLLTKKVV	Free	Free	Free	Free	1.969	1.848	2.052	2.047	0	4	Free	4	0.72		0.819355		1.979	0.0824833	4	+NME; < 5%	Free	Free	Free	1.161	0.729	1.101	0	3	Free	3	0.809045		0.864486		0.997	0.191081	3	+NME; < 5%	Free	Free
AT2G35410.1	A0A178W0G5	A0A178W0G5_ARATH	Uncharacterized protein	RNA binding [GO:0003723]	plastid	UPI00000AC20D	70	A	EKETSADEET									0	0		0							0			Free	Free		0.9941		0	2	Free	2	0.81072			0.719178	0.9941		1	Proc.; < 5%
AT5G56740.1	Q9FJT8	HATB_ARATH	Histone acetyltransferase type B catalytic subunit (HAT B) (EC 2.3.1.48)	H4 histone acetyltransferase activity [GO:0010485]	nucleus	UPI0000048C87	2	M	VQKQQASAGP		Free							0	1	Free	1							0		Free	Free	Free	0.9785			0	3	Free	3	0.812395		0.869159		0.9785		1	+NME; < 5%	Free
AT1G64680.1	A0A178W447	A0A178W447_ARATH	DUF4033 domain-containing protein	0	plastid	UPI00000A423E	22	C	GIAEPSGEPA	Free		Free				0.1351		0	2	Free	2	0.996923			1	0.1351		1	Proc.; < 5%	Free	Free	Free	0.3963	1.675	0.7519	0	3	Free	3	0.81407			0.722603	0.941067	0.538892	3	Proc.; < 5%		Free
AT3G27830.1	P36210	RK121_ARATH	50S ribosomal protein L12-1, chloroplastic (CL12-A)	mRNA binding [GO:0003729]; structural constituent of ribosome [GO:0003735]	plastid	UPI0000000E24	59	A	AVEAPEKIEK			Free				0.6941		0	1	Free	1	0.892308			0.847826	0.6941		1	Proc.; < 5%	Free	Free	Free		1.014	0.7954	0	3	Free	3	0.815745			0.726027	0.9047	0.1093	2	Proc.; < 5%	Free	Free
AT1G32210.1	Q39080	DAD1_ARATH	Dolichyl-diphosphooligosaccharide--protein glycosyltransferase subunit DAD1 (Oligosaccharyl transferase subunit DAD1) (Defender against cell death 1) (AtDAD1) (DAD-1)	0	endoplasmic reticulum	UPI0000162F4A	2	M	VKSTSKDAQD	Free								0	1	Free	1							0		Free	Free	Free			0.8978	0	3	Free	3	0.81742		0.873832		0.8978		1	+NME; < 5%	Free	Free
AT3G60370.1	Q0WRJ7	FK202_ARATH	Peptidyl-prolyl cis-trans isomerase FKBP20-2, chloroplastic (PPIase FKBP20-2) (EC 5.2.1.8) (FK506-binding protein 20-2) (AtFKBP20-2) (Immunophilin FKBP20-2) (Rotamase)	oxidoreductase activity [GO:0016491]; peptidyl-prolyl cis-trans isomerase activity [GO:0003755]	plastid	UPI0000197079	68	A	KTKSKSPYDE		Free		Free		0.7046			0	2	Free	2	0.886154			0.833333	0.7046		1	Proc.; < 5%	Free	Free	Free	1.947	0.5752	0.1673	0	3	Free	3	0.819095			0.729452	0.8965	0.761253	3	Proc.; < 5%	Free	Free
AT2G21530.1	Q8GWP4	Q8GWP4_ARATH	At2g21530 (SMAD/FHA domain-containing protein)	mRNA binding [GO:0003729]	plastid	UPI00000ADF80	73	A	SLDENQSPTS	Free	Free		Free				0.3763	0	3	Free	3	0.947692			0.949275	0.3763		1	Proc.; < 5%	Free	Free	Free		0.8924		0	3	Free	3	0.820771			0.732877	0.8924		1	Proc.; < 5%	Free	Free
AT3G15640.1	Q9LW15	CX5B1_ARATH	Cytochrome c oxidase subunit 5b-1, mitochondrial (AtCOX5b-1)	cobalt ion binding [GO:0050897]; cytochrome-c oxidase activity [GO:0004129]; metal ion binding [GO:0046872]; zinc ion binding [GO:0008270]	mitochondrion	UPI00000A4DB6	56	F	SSDSVETPAT				Free				4.6	0	1	Free	1	0.618462			0.391304	4.6		1	Proc.; < 5%	Free	Free		0.9022	0.8715		0	2	Free	2	0.822446			0.736301	0.88685	0.01535	2	Proc.; < 5%	Free
AT1G08520.1	Q9SJE1	CHLD_ARATH	Magnesium-chelatase subunit ChlD, chloroplastic (Mg-chelatase subunit D) (EC 6.6.1.1) (Mg-protoporphyrin IX chelatase subunit ChlD) (Protein ALBINA 1) (Protein PIGMENT DEFECTIVE EMBRYO 166)	ATP binding [GO:0005524]; magnesium chelatase activity [GO:0016851]	plastid	UPI00000481FF	51	A	SANATVESPN			Free	Free					0	2	Free	2							0		Free	Free	Free	2.014	0.1535	0.3958	0	3	Free	3	0.824121			0.739726	0.854433	0.825883	3	Proc.; < 5%		Free
AT1G62750.1	Q9SI75	EFGC_ARATH	Elongation factor G, chloroplastic (cEF-G) (Elongation factor EF-G/SCO1) (Protein SNOWY COTYLEDON 1, chloroplastic) (AtSCO1)	ATP binding [GO:0005524]; GTPase activity [GO:0003924]; GTP binding [GO:0005525]; mRNA binding [GO:0003729]; translation elongation factor activity [GO:0003746]	plastid	UPI00000AC07A	82	A	AAEAEAKRAV									0	0		0							0		Free	Free	Free	0.8779	0.8184	0.8562	0	3	Free	3	0.825796			0.743151	0.850833	0.0245854	3	Proc.; < 5%	Free	Free
AT5G20720.1	O65282	CH20_ARATH	20 kDa chaperonin, chloroplastic (Chaperonin 10) (Ch-CPN10) (Cpn10) (Chaperonin 20) (Protein Cpn21)	ATP binding [GO:0005524]; chaperone binding [GO:0051087]; copper ion binding [GO:0005507]; metal ion binding [GO:0046872]; unfolded protein binding [GO:0051082]	plastid	UPI000012767C	53	A	SVVAPKYTSI			Free						0	1	Free	1							0		Free	Free	Free		0.8167		0	3	Free	3	0.827471			0.746575	0.8167		1	Proc.; < 5%	Free	Free
AT3G60750.1	Q8RWV0	TKTC1_ARATH	Transketolase-1, chloroplastic (TK) (EC 2.2.1.1)	metal ion binding [GO:0046872]; mRNA binding [GO:0003729]; transketolase activity [GO:0004802]	plastid	UPI00000A3449	68	A	AVETVEPTTD		Free		Free		1.658			0	2	Free	2	0.744615			0.608696	1.658		1	Proc.; < 5%	Free	Free	Free	0.8873	0.6059	0.9483	0	3	Free	3	0.829146			0.75	0.813833	0.149125	3	Proc.; < 5%	Free	Free
AT5G63310.1	O64903	NDK2_ARATH	Nucleoside diphosphate kinase II, chloroplastic (NDK II) (NDP kinase II) (NDPK II) (NDPK Ia) (EC 2.7.4.6)	ATP binding [GO:0005524]; metal ion binding [GO:0046872]; nucleoside diphosphate kinase activity [GO:0004550]	plastid	UPI0000000E35	79	A	SMEDVEETYI									0	0		0							0		Free	Free	Free	0.2845	1.264	0.8793	0	3	Free	3	0.830821			0.753425	0.809267	0.402934	3	Proc.; < 5%	Free	Free
AT2G39730.1	P10896	RCA_ARATH	Ribulose bisphosphate carboxylase/oxygenase activase, chloroplastic (RA) (RuBisCO activase)	ADP binding [GO:0043531]; ATPase activity [GO:0016887]; ATP binding [GO:0005524]; enzyme regulator activity [GO:0030234]; mRNA binding [GO:0003729]; ribulose-1,5-bisphosphate carboxylase/oxygenase activator activity [GO:0046863]	plastid	UPI0000000A84	76	A	YDTSDDQQDI	Free	Free		Free					0	3	Free	3							0		Free	Free	Free	1.404	0.1887	0.8233	0	3	Free	3	0.832496			0.756849	0.805333	0.496307	3	Proc.; < 5%	Free	Free
AT1G06680.1	Q42029	PSBP1_ARATH	Oxygen-evolving enhancer protein 2-1, chloroplastic (OEE2) (23 kDa subunit of oxygen evolving system of photosystem II) (23 kDa thylakoid membrane protein) (OEC 23 kDa subunit) (OEC23)	calcium ion binding [GO:0005509]; mRNA binding [GO:0003729]; poly(U) RNA binding [GO:0008266]; protein domain specific binding [GO:0019904]	plastid	UPI0000000E2E	41	C	KAQQSHEDDN	Free	Free			1.54	0.8211			0	2	Free	2	0.803077			0.702899	1.18055	0.35945	2	Proc.; < 5%	Free	Free	Free	0.006652	0.4632	1.944	0	3	Free	3	0.834171			0.760274	0.804617	0.826944	3	Proc.; < 5%	Free
AT1G15310.1	P37106	SR541_ARATH	Signal recognition particle 54 kDa protein 1 (SRP54)	7S RNA binding [GO:0008312]; endoplasmic reticulum signal peptide binding [GO:0030942]; GTPase activity [GO:0003924]; GTP binding [GO:0005525]	cytosol	UPI000000140C	2	M	VLAELGGRIT	Free	Free							0	2	Free	2							0				Free			0.8032	0	1	Free	1	0.835846		0.878505		0.8032		1	+NME; < 5%
AT1G49240.1	Q96293	ACT8_ARATH	Actin-8	ATP binding [GO:0005524]; copper ion binding [GO:0005507]; mRNA binding [GO:0003729]	cytosol	UPI000012542E	50	M	NQKDAYVGDE									0	0		0							0			Free	Free		1.254	0.3198	0	2	Free	2	0.837521			0.763699	0.7869	0.4671	2	Proc.; < 5%	Free	Free
AT4G37930.1	Q9SZJ5	GLYM1_ARATH	Serine hydroxymethyltransferase 1, mitochondrial (AtSHMT1) (EC 2.1.2.1) (Glycine hydroxymethyltransferase 1) (Serine Transhydroxymethyltransferase) (STM) (Serine methylase 1)	amino acid binding [GO:0016597]; cobalt ion binding [GO:0050897]; glycine hydroxymethyltransferase activity [GO:0004372]; mRNA binding [GO:0003729]; poly(U) RNA binding [GO:0008266]; pyridoxal phosphate binding [GO:0030170]; serine binding [GO:0070905]; zinc ion binding [GO:0008270]	mitochondrion	UPI00000A6ACC	30	M	SSLPSEAVDE				Free					0	1	Free	1							0		Free	Free	Free	1.48	0.01059	0.7692	0	3	Free	3	0.839196			0.767123	0.753263	0.59999	3	Proc.; < 5%	Free	Free
AT3G04840.1	Q9CAV0	RS3A1_ARATH	40S ribosomal protein S3a-1	mRNA binding [GO:0003729]; structural constituent of ribosome [GO:0003735]	cytosol	UPI000009EB6C	2	M	AVGKNKRISK	Free	Free	Free	Free	0.5224	0.4911	0.2726	0.1273	0	4	Free	4	0.953846		0.954839		0.35335	0.162151	4	+NME; < 5%			Free			0.7445	0	1	Free	1	0.840871		0.883178		0.7445		1	+NME; < 5%
AT2G40490.1	O22886	DCUP2_ARATH	Uroporphyrinogen decarboxylase 2, chloroplastic (UPD2) (URO-D2) (EC 4.1.1.37)	uroporphyrinogen decarboxylase activity [GO:0004853]	plastid	UPI0000001800	37	C	SVEGTTVTER	Free	Free		Free				0.6512	0	3	Free	3	0.895385			0.855072	0.6512		1	Proc.; < 5%	Free	Free	Free	0.6241	0.8612		0	3	Free	3	0.842546			0.770548	0.74265	0.11855	2	Proc.; < 5%	Free	Free
AT3G01280.1	Q9SRH5	VDAC1_ARATH	Mitochondrial outer membrane protein porin 1 (Voltage-dependent anion-selective channel protein 1) (AtVDAC1) (VDAC-1)	porin activity [GO:0015288]; voltage-gated anion channel activity [GO:0008308]	mitochondrion	UPI000000146D	2	M	VKGPGLYTEI	Free	Free	Free	Free	0.6298		1.104	1.381	0	4	Free	4	0.830769		0.903226		1.03827	0.310178	3	+NME; < 5%	Free	Free	Free	0.7903	0.6098	0.8267	0	3	Free	3	0.844221		0.88785		0.742267	0.0948395	3	+NME; < 5%	Free	Free
AT4G09650.1	Q9SSS9	ATPD_ARATH	ATP synthase subunit delta, chloroplastic (ATP synthase F(1) sector subunit delta) (F-type ATPase subunit delta)	mRNA binding [GO:0003729]; proton-transporting ATP synthase activity, rotational mechanism [GO:0046933]	plastid	UPI00000A8930	48	M	SATAASSYAM	Free	Free	Free	Free	1.401		1.037	1.087	0	4	Free	4	0.806154			0.710145	1.175	0.161105	3	Proc.; < 5%	Free	Free	Free	0.5679	0.5203	1.13	0	3	Free	3	0.845896			0.773973	0.7394	0.276879	3	Proc.; < 5%	Free	Free
AT5G54770.1	Q38814	THI4_ARATH	Thiamine thiazole synthase, chloroplastic (EC 2.4.2.60) (Thiazole biosynthetic enzyme)	iron ion binding [GO:0005506]; protein domain specific binding [GO:0019904]; protein homodimerization activity [GO:0042803]; transferase activity, transferring pentosyl groups [GO:0016763]; zinc ion binding [GO:0008270]	plastid	UPI0000000D2C	50	A	GYDLNAFTFD									0	0		0							0		Free	Free	Free		0.8854	0.587	0	3	Free	3	0.847571			0.777397	0.7362	0.1492	2	Proc.; < 5%	Free	Free
AT1G04860.1	Q8W4N3	UBP2_ARATH	Ubiquitin carboxyl-terminal hydrolase 2 (EC 3.4.19.12) (Deubiquitinating enzyme 2) (AtUBP2) (Ubiquitin thioesterase 2) (Ubiquitin-specific-processing protease 2)	cysteine-type endopeptidase activity [GO:0004197]; thiol-dependent ubiquitin-specific protease activity [GO:0004843]; zinc ion binding [GO:0008270]	nucleus	UPI00000A6AAF	2	M	GKKAKKKARA				Free					0	1	Free	1							0			Free	Free			0.726	0	2	Free	2	0.849246		0.892523		0.726		1	+NME; < 5%	Free	Free
AT3G06680.2	Q84WM0	RL292_ARATH	60S ribosomal protein L29-2	structural constituent of ribosome [GO:0003735]	cytosol,mitochondrion	UPI00000A124A	2	M	AKSKNHTAHN	Free	Free		Free	0.2919			1.939	0	3	Free	3	0.821538		0.890323		1.11545	0.82355	2	+NME; < 5%	Free	Free	Free	0.3152	1.181	0.6704	0	3	Free	3	0.850921		0.897196		0.7222	0.355354	3	+NME; < 5%	Free	Free
AT4G39460.1	Q94AG6	SAMC1_ARATH	S-adenosylmethionine carrier 1, chloroplastic/mitochondrial (S-adenosylmethionine transporter 1) (AtSAMT1)	ATP transmembrane transporter activity [GO:0005347]; S-adenosyl-L-methionine transmembrane transporter activity [GO:0000095]	plastid	UPI00000A7712	39	A	SVNTQEDKPF									0	0		0							0			Free	Free			0.7116	0	2	Free	2	0.852596			0.780822	0.7116		1	Proc.; < 5%	Free	Free
AT1G08520.1	Q9SJE1	CHLD_ARATH	Magnesium-chelatase subunit ChlD, chloroplastic (Mg-chelatase subunit D) (EC 6.6.1.1) (Mg-protoporphyrin IX chelatase subunit ChlD) (Protein ALBINA 1) (Protein PIGMENT DEFECTIVE EMBRYO 166)	ATP binding [GO:0005524]; magnesium chelatase activity [GO:0016851]	plastid	UPI00000481FF	54	N	ATVESPNGVP									0	0		0							0		Free	Free	Free		0.7113		0	3	Free	3	0.854271			0.784247	0.7113		1	Proc.; < 5%
AT2G45710.1	O64650	RS271_ARATH	40S ribosomal protein S27-1	metal ion binding [GO:0046872]; mRNA binding [GO:0003729]; RNA binding [GO:0003723]; structural constituent of ribosome [GO:0003735]	cytosol	UPI00000AC56B	2	M	VLQNDIDLLN			Free	Free					0	2	Free	2							0		Free	Free	Free	0.6716	0.7809	0.6442	0	3	Free	3	0.855946		0.901869		0.6989	0.0590519	3	+NME; < 5%	Free	Free
AT1G73110.1	A0A178W8Q0	A0A178W8Q0_ARATH	ATPase_AAA_core domain-containing protein	ATPase activity [GO:0016887]; ATP binding [GO:0005524]	plastid	UPI00000A1309	41	C	SKPSSNDGGK		Free		Free		2.284			0	2	Free	2	0.704615			0.557971	2.284		1	Proc.; < 5%	Free	Free	Free	0.5215	0.3277	1.213	0	3	Free	3	0.857621			0.787671	0.6874	0.379983	3	Proc.; < 5%	Free	Free
AT3G44890.1	P25864	RK9_ARATH	50S ribosomal protein L9, chloroplastic (CL9)	mRNA binding [GO:0003729]; rRNA binding [GO:0019843]; structural constituent of ribosome [GO:0003735]	plastid	UPI0000001AF8	43	S	QKKAKKLRKV			Free	Free			1.006	0.5503	0	2	Free	2	0.861538			0.789855	0.77815	0.22785	2	Proc.; < 5%	Free	Free	Free	0.6856	0.6755	0.6354	0	3	Free	3	0.859296			0.791096	0.6655	0.0216796	3	Proc.; < 5%	Free	Free
AT3G05590.1	P42791	RL182_ARATH	60S ribosomal protein L18-2	mRNA binding [GO:0003729]; RNA binding [GO:0003723]; structural constituent of ribosome [GO:0003735]	cytosol	UPI0000133C63	2	M	GIDLIAGGKS	Free	Free	Free	Free	1.928	1.767	1.442	1.855	0	4	Free	4	0.735385		0.83871		1.748	0.185638	4	+NME; < 5%	Free	Free	Free	0.6873	0.6651	0.6106	0	3	Free	3	0.860972		0.906542		0.654333	0.0322249	3	+NME; < 5%	Free	Free
AT4G20360.1	P17745	EFTU_ARATH	Elongation factor Tu, chloroplastic (EF-Tu) (Ras-related protein RABE1b) (AtRABE1b) (Ras-related protein Rab8D) (AtRab8D)	GTPase activity [GO:0003924]; GTP binding [GO:0005525]; mRNA binding [GO:0003729]; translation elongation factor activity [GO:0003746]	plastid	UPI0000000B7C	105	A	SIGSSVAKKY									0	0		0							0		Free	Free		1.278	0.01697		0	2	Free	2	0.862647			0.794521	0.647485	0.630515	2	Proc.; < 5%	Free	Free
AT3G27925.1	O22609	DEGP1_ARATH	Protease Do-like 1, chloroplastic (EC 3.4.21.-) (Protein DEGRADATION OF PERIPLASMIC PROTEINS 1) (DEGP PROTEASE 1)	identical protein binding [GO:0042802]; serine-type endopeptidase activity [GO:0004252]; serine-type peptidase activity [GO:0008236]	plastid	UPI00000A58AD	106	A	FVVSTPKKLQ									0	0		0							0		Free	Free	Free	0.1776		1.11	0	3	Free	3	0.864322			0.797945	0.6438	0.4662	2	Proc.; < 5%	Free	Free
AT2G39730.1	P10896	RCA_ARATH	Ribulose bisphosphate carboxylase/oxygenase activase, chloroplastic (RA) (RuBisCO activase)	ADP binding [GO:0043531]; ATPase activity [GO:0016887]; ATP binding [GO:0005524]; enzyme regulator activity [GO:0030234]; mRNA binding [GO:0003729]; ribulose-1,5-bisphosphate carboxylase/oxygenase activator activity [GO:0046863]	plastid	UPI0000000A84	61	V	KEDKQTDGDR		Free							0	1	Free	1							0		Free	Free	Free	0.6171	0.372	0.9194	0	3	Free	3	0.865997			0.80137	0.636167	0.223881	3	Proc.; < 5%	Free
AT4G26555.1	Q944B0	FK161_ARATH	Peptidyl-prolyl cis-trans isomerase FKBP16-1, chloroplastic (PPIase FKBP16-1) (EC 5.2.1.8) (FK506-binding protein 16-1) (AtFKBP16-1) (Immunophilin FKBP16-1) (Rotamase)	peptidyl-prolyl cis-trans isomerase activity [GO:0003755]	plastid	UPI00000AC3BA	68	A	APVPQMKEPE									0	0		0							0			Free	Free			0.631	0	2	Free	2	0.867672			0.804795	0.631		1	Proc.; < 5%
AT3G12780.1	Q9LD57	PGKH1_ARATH	Phosphoglycerate kinase 1, chloroplastic (EC 2.7.2.3)	ADP binding [GO:0043531]; ATP binding [GO:0005524]; mRNA binding [GO:0003729]; phosphoglycerate kinase activity [GO:0004618]; protein kinase activity [GO:0004672]	plastid	UPI00000A55BC	78	M	AKKSVGDLTS	Free	Free	Free	Free	2.833	0.8483	2.528	4.295	0	4	Free	4	0.676923			0.521739	2.62608	1.22456	4	Proc.; < 5%	Free	Free	Free	0.8707	0.3644	0.5999	0	3	Free	3	0.869347			0.808219	0.611667	0.206864	3	Proc.; < 5%	Free	Free
AT2G39770.1	O22287	GMPP1_ARATH	Mannose-1-phosphate guanylyltransferase 1 (EC 2.7.7.13) (GDP-mannose pyrophosphorylase 1) (Protein CYTOKINESIS DEFECTIVE 1) (Protein EMBRYO DEFECTIVE 101) (Protein HYPERSENSITIVE TO AMMONIUM ION 1) (Protein SENSITIVE TO OZONE 1) (Protein VITAMIN C DEFECTIVE 1)	GTP binding [GO:0005525]; mannose-1-phosphate guanylyltransferase activity [GO:0004475]	cytosol	UPI00000AC5C8	1	-	MKALILVGGF									0	0		0							0			Free	Free			0.6094	0	2	Free	2	0.871022	0.989011			0.6094		1	iMet; < 5%
AT2G01140.1	Q9ZU52	ALFP3_ARATH	Fructose-bisphosphate aldolase 3, chloroplastic (AtFBA3) (EC 4.1.2.13) (Protein PIGMENT DEFECTIVE 345)	fructose-bisphosphate aldolase activity [GO:0004332]	plastid	UPI00000A7B8E	42	A	GAYSDELVKT									0	0		0							0		Free	Free	Free		0.8575	0.3552	0	3	Free	3	0.872697			0.811644	0.60635	0.25115	2	Proc.; < 5%	Free	Free
AT5G44650.1	Q9LU01	Y3IP1_ARATH	Ycf3-interacting protein 1, chloroplastic (Protein CHLOROPLAST ENHANCING STRESS TOLERANCE) (AtCEST)	0	plastid	UPI00000502A9	64	K	QEKGDVTEIR				Free					0	1	Free	1							0		Free	Free	Free		0.3116	0.8958	0	3	Free	3	0.874372			0.815068	0.6037	0.2921	2	Proc.; < 5%	Free	Free
ATCG00730.1	P56774	PETD_ARATH	Cytochrome b6-f complex subunit 4 (17 kDa polypeptide)	electron transporter, transferring electrons within cytochrome b6/f complex of photosystem II activity [GO:0045158]; electron transporter, transferring electrons within the cyclic electron transport pathway of photosynthesis activity [GO:0045156]	plastid	UPI0000131676	2	M	GVTKKPDLND	Free	Free	Free	Free	1.229	1.055	1.067	1.129	0	4	Free	4	0.818462		0.883871		1.12	0.068913	4	+NME; < 5%	Free	Free	Free	0.5828	0.589	0.6126	0	3	Free	3	0.876047		0.911215		0.5948	0.0128385	3	+NME; < 5%	Free	Free
AT1G56190.1	P50318	PGKH2_ARATH	Phosphoglycerate kinase 2, chloroplastic (EC 2.7.2.3)	ADP binding [GO:0043531]; ATP binding [GO:0005524]; phosphoglycerate kinase activity [GO:0004618]; protein kinase activity [GO:0004672]	plastid	UPI00000ABEE6	75	M	AKKSVGDLNS									0	0		0							0			Free	Free		0.5848		0	2	Free	2	0.877722			0.818493	0.5848		1	Proc.; < 5%	Free	Free
AT3G48680.1	Q9SMN1	GCAL2_ARATH	Gamma carbonic anhydrase-like 2, mitochondrial (AtCAL2) (GAMMA CAL2)	metal ion binding [GO:0046872]	mitochondrion	UPI0000137C2F	28	A	AEAVAVATTE	Free	Free							0	2	Free	2							0		Free	Free	Free		0.5479	0.6137	0	3	Free	3	0.879397			0.821918	0.5808	0.0329	2	Proc.; < 5%		Free
AT5G54770.1	Q38814	THI4_ARATH	Thiamine thiazole synthase, chloroplastic (EC 2.4.2.60) (Thiazole biosynthetic enzyme)	iron ion binding [GO:0005506]; protein domain specific binding [GO:0019904]; protein homodimerization activity [GO:0042803]; transferase activity, transferring pentosyl groups [GO:0016763]; zinc ion binding [GO:0008270]	plastid	UPI0000000D2C	47	A	TTAGYDLNAF	Free		Free						0	2	Free	2							0		Free	Free	Free	0.9223	0.3921	0.4223	0	3	Free	3	0.881072			0.825342	0.5789	0.243133	3	Proc.; < 5%	Free	Free
ATCG00430.1	P56756	NDHK_ARATH	NAD(P)H-quinone oxidoreductase subunit K, chloroplastic (EC 7.1.1.-) (NAD(P)H dehydrogenase subunit K) (NADH-plastoquinone oxidoreductase subunit K)	4 iron, 4 sulfur cluster binding [GO:0051539]; iron ion binding [GO:0005506]; NADH dehydrogenase (ubiquinone) activity [GO:0008137]; quinone binding [GO:0048038]	plastid	UPI0000130955	2	M	NSIKFPILDR									0	0		0							0		Free	Free	Free		0.9605	0.178	0	3	Free	3	0.882747		0.915888		0.56925	0.39125	2	+NME; < 5%	Free	Free
AT1G76180.1	P42763	ERD14_ARATH	Dehydrin ERD14	calcium ion binding [GO:0005509]; mRNA binding [GO:0003729]; phosphatidylcholine binding [GO:0031210]; phosphatidylserine binding [GO:0001786]	peroxisome	UPI0000000B94	77	R	SDSSSSSSSE									0	0		0							0		Free	Free	Free	0.1716	1.206	0.3233	0	3	Free	3	0.884422			0.828767	0.566967	0.456089	3	Proc.; < 5%
ATCG00770.1	P56801	RR8_ARATH	30S ribosomal protein S8, chloroplastic	rRNA binding [GO:0019843]; structural constituent of ribosome [GO:0003735]	plastid	UPI00001349E7	2	M	GKDTIADIIT	Free	Free	Free	Free	0.767	0.674	0.7363	0.659	0	4	Free	4	0.88		0.922581		0.709075	0.0442557	4	+NME; < 5%	Free	Free	Free	0.3543	0.7695		0	3	Free	3	0.886097		0.920561		0.5619	0.2076	2	+NME; < 5%	Free	Free
ATCG00330.1	P56804	RR14_ARATH	30S ribosomal protein S14, chloroplastic	rRNA binding [GO:0019843]; structural constituent of ribosome [GO:0003735]	plastid	UPI0000E8AC48	2	M	AKKSLIYREK				Free				0.1989	0	1	Free	1	0.984615		0.980645		0.1989		1	+NME; < 5%	Free	Free	Free	0.5553			0	3	Free	3	0.887772		0.925234		0.5553		1	+NME; < 5%	Free	Free
AT2G20260.1	Q9S714	PSAE2_ARATH	Photosystem I reaction center subunit IV B, chloroplastic (PSI-E B)	protein domain specific binding [GO:0019904]	plastid	UPI0000000B9F	71	A	KVPAAKAKPP									0	0		0							0			Free			0.5455		0	1	Free	1	0.889447			0.832192	0.5455		1	Proc.; < 5%		Free
AT3G52150.1	Q8VYM4	PSRP2_ARATH	30S ribosomal protein 2, chloroplastic (Chloroplastic small ribosomal subunit protein cS22) (Plastid-specific 30S ribosomal protein 2, chloroplastic) (PSRP-2)	mRNA binding [GO:0003729]; RNA binding [GO:0003723]; rRNA binding [GO:0019843]; single-stranded DNA binding [GO:0003697]	plastid	UPI00000A6AA1	58	A	VTETEEKPAA	Free	Free	Free	Free	1.178	0.6134	0.4836	3.67	0	4	Free	4	0.76			0.630435	1.48625	1.28753	4	Proc.; < 5%	Free	Free	Free	0.6603	0.2719	0.684	0	3	Free	3	0.891122			0.835616	0.538733	0.188928	3	Proc.; < 5%	Free	Free
AT2G26080.1	O80988	GCSP2_ARATH	Glycine dehydrogenase (decarboxylating) 2, mitochondrial (EC 1.4.4.2) (Glycine cleavage system P protein 2) (Glycine decarboxylase 2) (Glycine decarboxylase P-protein 2) (AtGLDP2) (Glycine dehydrogenase (aminomethyl-transferring) 2)	ATP binding [GO:0005524]; glycine binding [GO:0016594]; glycine dehydrogenase (decarboxylating) activity [GO:0004375]; mRNA binding [GO:0003729]; pyridoxal phosphate binding [GO:0030170]	mitochondrion	UPI000012B348	73	S	ISVDALKPSD									0	0		0							0		Free	Free	Free	0.3013	0.3868	0.9183	0	3	Free	3	0.892797			0.839041	0.535467	0.272945	3	Proc.; < 5%	Free	Free
AT5G10160.1	A0A178USI4	A0A178USI4_ARATH	(3R)-hydroxymyristoyl-[acyl-carrier-protein] dehydratase (EC 4.2.1.59) (3-hydroxyacyl-[acyl-carrier-protein] dehydratase FabZ) (Beta-hydroxyacyl-ACP dehydratase)	(3R)-hydroxymyristoyl-[acyl-carrier-protein] dehydratase activity [GO:0008659]; 3-hydroxydecanoyl-[acyl-carrier-protein] dehydratase activity [GO:0008693]; 3-hydroxyoctanoyl-[acyl-carrier-protein] dehydratase activity [GO:0047451]; 3-hydroxypalmitoyl-[acyl-carrier-protein] dehydratase activity [GO:0004317]	plastid	UPI000000BEF2	50	C	STDESKSTAE									0	0		0							0		Free	Free			0.5184		0	2	Free	2	0.894472			0.842466	0.5184		1	Proc.; < 5%
ATCG00800.1	P56798	RR3_ARATH	30S ribosomal protein S3, chloroplastic	mRNA binding [GO:0003729]; rRNA binding [GO:0019843]; structural constituent of ribosome [GO:0003735]	plastid	UPI0000134919	2	M	GQKINPLGFR				Free					0	1	Free	1							0		Free	Free	Free	0.4613	0.5134	0.5498	0	3	Free	3	0.896147		0.929907		0.508167	0.036319	3	+NME; < 5%	Free	Free
AT5G40950.1	Q9FLN4	RK27_ARATH	50S ribosomal protein L27, chloroplastic (CL27)	mRNA binding [GO:0003729]; structural constituent of ribosome [GO:0003735]	plastid	UPI00000017D9	59	S	AHKKGAGSTK	Free		Free	Free	1.067			1.419	0	3	Free	3	0.790769			0.673913	1.243	0.176	2	Proc.; < 5%	Free	Free	Free	0.5934	0.1363	0.7683	0	3	Free	3	0.897822			0.84589	0.499333	0.266449	3	Proc.; < 5%	Free
AT1G52300.1	Q43292	RL372_ARATH	60S ribosomal protein L37-2	metal ion binding [GO:0046872]; mRNA binding [GO:0003729]; RNA binding [GO:0003723]; rRNA binding [GO:0019843]; structural constituent of ribosome [GO:0003735]	cytosol	UPI00000017C8	2	M	TKGTGSFGKR				Free					0	1	Free	1							0		Free	Free	Free		0.5394	0.4496	0	3	Free	3	0.899497		0.934579		0.4945	0.0449	2	+NME; < 5%	Free	Free
AT3G48680.1	Q9SMN1	GCAL2_ARATH	Gamma carbonic anhydrase-like 2, mitochondrial (AtCAL2) (GAMMA CAL2)	metal ion binding [GO:0046872]	mitochondrion	UPI0000137C2F	27	F	AAEAVAVATT			Free						0	1	Free	1							0		Free	Free	Free	0.9608	0.1374	0.3676	0	3	Free	3	0.901173			0.849315	0.4886	0.346869	3	Proc.; < 5%	Free	Free
AT1G55805.1	Q682I1	BOLA1_ARATH	Protein BOLA1, chloroplastic	2 iron, 2 sulfur cluster binding [GO:0051537]; metal ion binding [GO:0046872]	plastid	UPI000034F4AC	37	F	NSESKSTGTG									0	0		0							0		Free	Free	Free		0.4843		0	3	Free	3	0.902848			0.85274	0.4843		1	Proc.; < 5%
AT1G80230.1	Q9SSB8	CX5B2_ARATH	Cytochrome c oxidase subunit 5b-2, mitochondrial (AtCOX5b-2)	cytochrome-c oxidase activity [GO:0004129]; metal ion binding [GO:0046872]	mitochondrion	UPI000009EDEB	54	L	IGSAAADTAV		Free		Free		0.9325			0	2	Free	2	0.84			0.753623	0.9325		1	Proc.; < 5%	Free	Free	Free	0.51	0.4362	0.5001	0	3	Free	3	0.904523			0.856164	0.4821	0.0327069	3	Proc.; < 5%	Free	Free
AT4G02530.1	O22773	TL16_ARATH	Thylakoid lumenal 16.5 kDa protein, chloroplastic	0	plastid	UPI000009E653	74	A	AILEADDDEE	Free	Free	Free	Free	0.9963	0.1367	0.5782	2.258	0	4	Free	4	0.836923			0.746377	0.9923	0.791445	4	Proc.; < 5%	Free	Free	Free	0.905	0.3944	0.1274	0	3	Free	3	0.906198			0.859589	0.4756	0.322605	3	Proc.; < 5%	Free	Free
AT3G06050.1	Q9M7T0	PRX2F_ARATH	Peroxiredoxin-2F, mitochondrial (EC 1.11.1.25) (Glutaredoxin-dependent peroxiredoxin) (Peroxiredoxin IIF) (Thioredoxin peroxidase 2F)	peroxidase activity [GO:0004601]; thioredoxin peroxidase activity [GO:0008379]	mitochondrion	UPI0000131528	31	F	SKLAEGTDIT				Free				1.077	0	1	Free	1	0.827692			0.731884	1.077		1	Proc.; < 5%	Free	Free	Free	0.7241	0.4431	0.234	0	3	Free	3	0.907873			0.863014	0.467067	0.200799	3	Proc.; < 5%	Free	Free
AT2G23940.1	O82222	O82222_ARATH	Expressed protein (Transmembrane protein (DUF788))	0	endoplasmic reticulum	UPI00000A5B51	2	M	ANQGAKKRKE				Free					0	1	Free	1							0		Free	Free		0.4665			0	2	Free	2	0.909548		0.939252		0.4665		1	+NME; < 5%
AT4G24280.1	Q9STW6	HSP7F_ARATH	Heat shock 70 kDa protein 6, chloroplastic (Chloroplast heat shock protein 70-1) (cpHsc70-1) (Heat shock protein 70-6) (AtHsp70-6)	ATP binding [GO:0005524]; unfolded protein binding [GO:0051082]	plastid	UPI000000BD60	78	N	EKVVGIDLGT	Free	Free	Free	Free	3.009			2.363	0	4	Free	4	0.667692			0.5	2.686	0.323	2	Proc.; < 5%	Free	Free		0.3574	0.57		0	2	Free	2	0.911223			0.866438	0.4637	0.1063	2	Proc.; < 5%	Free	Free
AT5G64940.1	Q93Y08	AB1K8_ARATH	Protein ACTIVITY OF BC1 COMPLEX KINASE 8, chloroplastic (ABC1-LIKE KINASE 8) (EC 2.7.11.1) (ABC2 homolog protein 13) (AtATH13) (Oxidative stress-related ABC1-like protein 1, chloroplastic) (AtOSA1)	ATP binding [GO:0005524]; protein kinase activity [GO:0004672]	plastid	UPI00000A0B9F	58	A	SKDDNVAVED				Free					0	1	Free	1							0		Free	Free	Free	0.3488	0.6297	0.3683	0	3	Free	3	0.912898			0.869863	0.448933	0.128069	3	Proc.; < 5%	Free	Free
ATCG00670.1	P56772	CLPP1_ARATH	Chloroplastic ATP-dependent Clp protease proteolytic subunit 1 (EC 3.4.21.92) (Endopeptidase ClpP1) (pClpP)	ATPase binding [GO:0051117]; ATP-dependent peptidase activity [GO:0004176]; serine-type endopeptidase activity [GO:0004252]	plastid	UPI00015E160C	2	M	PIGVPKVPFR				Free				0.4879	0	1	Free	1	0.935385		0.935484		0.4879		1	+NME; < 5%	Free	Free	Free	0.2555	0.7275	0.3021	0	3	Free	3	0.914573		0.943925		0.428367	0.212373	3	+NME; < 5%	Free	Free
AT4G28750.1	Q9S831	PSAE1_ARATH	Photosystem I reaction center subunit IV A, chloroplastic (PSI-E A)	mRNA binding [GO:0003729]; protein domain specific binding [GO:0019904]	plastid	UPI0000000B9B	49	D	PAPASSSSKD									0	0		0							0		Free		Free			0.4203	0	2	Free	2	0.916248			0.873288	0.4203		1	Proc.; < 5%
AT1G03600.1	Q9LR64	PB27A_ARATH	Photosystem II repair protein PSB27-H1, chloroplastic (Psb27-H1) (Thylakoid lumenal protein PSB27-H1)	0	plastid	UPI000005EB7B	69	A	AEDEEYIKDT			Free	Free			0.888	2.606	0	2	Free	2	0.738462			0.594203	1.747	0.859	2	Proc.; < 5%	Free	Free	Free	0.2775	0.4827	0.4815	0	3	Free	3	0.917923			0.876712	0.4139	0.0964506	3	Proc.; < 5%	Free	Free
AT5G25460.1	A0A178UH27	A0A178UH27_ARATH	DGR2	0	extracellular	UPI00000A2D89	20	A	AKSTVSFRDG	Free			Free				0.5232	0	2	Free	2	0.92			0.898551	0.5232		1	Proc.; < 5%	Free	Free	Free	0.308	0.5911	0.3391	0	3	Free	3	0.919598			0.880137	0.412733	0.126762	3	Proc.; < 5%	Free	Free
AT2G05990.1	Q9SLA8	FABI_ARATH	Enoyl-[acyl-carrier-protein] reductase [NADH], chloroplastic (ENR) (EC 1.3.1.9) (NADH-dependent enoyl-ACP reductase 1) (Protein MOSAIC DEATH 1)	copper ion binding [GO:0005507]; enoyl-[acyl-carrier-protein] reductase (NADH) activity [GO:0004318]; enoyl-[acyl-carrier-protein] reductase activity [GO:0016631]	plastid	UPI00000484F6	77	M	SESSENKAPS	Free	Free	Free	Free	1.247		0.1885	0.2375	0	4	Free	4	0.910769			0.876812	0.557667	0.487843	3	Proc.; < 5%	Free	Free	Free	0.2973	0.531	0.4036	0	3	Free	3	0.921273			0.883562	0.410633	0.0955372	3	Proc.; < 5%	Free	Free
AT1G78630.1	Q9SYL9	RK13_ARATH	50S ribosomal protein L13, chloroplastic (CL13) (Protein EMBRYO DEFECTIVE 1473)	mRNA binding [GO:0003729]; structural constituent of ribosome [GO:0003735]	plastid	UPI000009EDC9	58	C	EAEPTTTTSL				Free				0.1356	0	1	Free	1	0.993846			0.992754	0.1356		1	Proc.; < 5%	Free	Free	Free		0.3973	0.3977	0	3	Free	3	0.922948			0.886986	0.3975	0.0002	2	Proc.; < 5%	Free	Free
AT5G51720.1	Q9FLI7	NEET_ARATH	CDGSH iron-sulfur domain-containing protein NEET (At-NEET)	2 iron, 2 sulfur cluster binding [GO:0051537]; metal ion binding [GO:0046872]	plastid	UPI000009DC9C	40	R	AEGGGGINPE									0	0		0							0		Free	Free	Free		0.5029	0.2867	0	3	Free	3	0.924623			0.890411	0.3948	0.1081	2	Proc.; < 5%	Free	Free
AT4G28750.1	Q9S831	PSAE1_ARATH	Photosystem I reaction center subunit IV A, chloroplastic (PSI-E A)	mRNA binding [GO:0003729]; protein domain specific binding [GO:0019904]	plastid	UPI0000000B9B	73	T	KPKPPPIGPK				Free				0.7548	0	1	Free	1	0.867692			0.804348	0.7548		1	Proc.; < 5%	Free	Free	Free	0.5022	0.2472		0	3	Free	3	0.926298			0.893836	0.3747	0.1275	2	Proc.; < 5%		Free
AT4G21280.1	Q9XFT3	PSBQ1_ARATH	Oxygen-evolving enhancer protein 3-1, chloroplastic (OEE3) (16 kDa subunit of oxygen evolving system of photosystem II) (OEC 16 kDa subunit)	calcium ion binding [GO:0005509]; electron transporter, transferring electrons within the cyclic electron transport pathway of photosynthesis activity [GO:0045156]; mRNA binding [GO:0003729]	plastid	UPI00005DC094	76	A	DAISIKVGPP		Free	Free	Free				1.287	0	3	Free	3	0.784615			0.666667	1.287		1	Proc.; < 5%	Free	Free	Free	0.5836	0.1561		0	3	Free	3	0.927973			0.89726	0.36985	0.21375	2	Proc.; < 5%	Free	Free
AT1G73230.1	Q9CAT7	BTF3L_ARATH	Nascent polypeptide-associated complex subunit beta	mRNA binding [GO:0003729]	nucleus	UPI000004B2D8	27	K	AVHKTTTTDD				Free					0	1	Free	1							0				Free			0.3638	0	1	Free	1	0.929648			0.900685	0.3638		1	Proc.; < 5%
AT2G28000.1	P21238	CPNA1_ARATH	Chaperonin 60 subunit alpha 1, chloroplastic (CPN-60 alpha 1) (Protein SCHLEPPERLESS) (RuBisCO large subunit-binding protein subunit alpha 1)	ATP binding [GO:0005524]	plastid	UPI000000BD81	47	A	NVKEIAFDQH	Free	Free	Free		0.7619	0.707	0.4056		0	3	Free	3	0.898462			0.862319	0.624833	0.156633	3	Proc.; < 5%	Free	Free	Free	0.06749	0.5951	0.4267	0	3	Free	3	0.931323			0.90411	0.363097	0.220041	3	Proc.; < 5%	Free	Free
AT4G33010.1	Q94B78	GCSP1_ARATH	Glycine dehydrogenase (decarboxylating) 1, mitochondrial (EC 1.4.4.2) (Glycine cleavage system P protein 1) (Glycine decarboxylase 1) (Glycine decarboxylase P-protein 1) (AtGLDP1) (Glycine dehydrogenase (aminomethyl-transferring) 1)	glycine binding [GO:0016594]; glycine dehydrogenase (decarboxylating) activity [GO:0004375]; mRNA binding [GO:0003729]; pyridoxal phosphate binding [GO:0030170]	mitochondrion	UPI00000A2D8B	68	S	ISVDAVKPSD	Free			Free					0	2	Free	2							0		Free	Free	Free	0.1169	0.496	0.4601	0	3	Free	3	0.932998			0.907534	0.357667	0.170877	3	Proc.; < 5%	Free	Free
AT5G47930.1	Q8L953	RS273_ARATH	40S ribosomal protein S27-3	metal ion binding [GO:0046872]; mRNA binding [GO:0003729]; RNA binding [GO:0003723]; structural constituent of ribosome [GO:0003735]	cytosol	UPI000009F9D5	2	M	VLQNDIDLLH				Free				1.531	0	1	Free	1	0.753846		0.851613		1.531		1	+NME; < 5%	Free	Free	Free	0.2695	0.4461	0.3358	0	3	Free	3	0.934673		0.948598		0.350467	0.0728387	3	+NME; < 5%	Free	Free
AT3G09740.1	Q9SF29	SYP71_ARATH	Syntaxin-71 (AtSYP71)	SNAP receptor activity [GO:0005484]; SNARE binding [GO:0000149]	plasma membrane	UPI00001362EE	2	M	TVIDILTRVD	Free	Free		Free		0.01613		0.2608	0	3	Free	3	0.990769		0.993548		0.138465	0.122335	2	+NME; < 5%	Free	Free	Free	0.1955	0.1325	0.7017	0	3	Free	3	0.936348		0.953271		0.343233	0.254776	3	+NME; < 5%	Free	Free
AT2G30860.1	O80852	GSTF9_ARATH	Glutathione S-transferase F9 (AtGSTF9) (EC 2.5.1.18) (AtGSTF7) (GST class-phi member 9)	copper ion binding [GO:0005507]; glutathione binding [GO:0043295]; glutathione peroxidase activity [GO:0004602]; glutathione transferase activity [GO:0004364]	cytosol	UPI00000485CB	2	M	VLKVYGPHFA	Free	Free	Free	Free		1.38		0.1081	0	4	Free	4	0.873846		0.916129		0.74405	0.63595	2	+NME; < 5%	Free	Free	Free	0.3947	0.2528	0.3685	0	3	Free	3	0.938023		0.957944		0.338667	0.0616518	3	+NME; < 5%	Free	Free
AT1G55490.1	P21240	CPNB1_ARATH	Chaperonin 60 subunit beta 1, chloroplastic (CPN-60 beta 1) (60 kDa chaperonin subunit beta 1) (RuBisCO large subunit-binding protein subunit beta, chloroplastic)	ATP binding [GO:0005524]; mRNA binding [GO:0003729]; protein domain specific binding [GO:0019904]	plastid	UPI00001352FC	55	C	AAKELHFNKD	Free	Free	Free	Free	0.6756	0.04662	0.04618	1.371	0	4	Free	4	0.913846			0.884058	0.53485	0.546837	4	Proc.; < 5%	Free	Free	Free	0.2419	0.3316	0.4401	0	3	Free	3	0.939698			0.910959	0.337867	0.0810361	3	Proc.; < 5%	Free	Free
AT4G38970.1	Q944G9	ALFP2_ARATH	Fructose-bisphosphate aldolase 2, chloroplastic (AtFBA2) (EC 4.1.2.13)	fructose-bisphosphate aldolase activity [GO:0004332]; mRNA binding [GO:0003729]	plastid	UPI0000162BC0	48	A	ASSYADELVK	Free	Free	Free	Free	1.445	1.182	1.111	1.127	0	4	Free	4	0.796923			0.688406	1.21625	0.134669	4	Proc.; < 5%	Free	Free	Free	0.8203	0.08499	0.09329	0	3	Free	3	0.941374			0.914384	0.33286	0.344689	3	Proc.; < 5%	Free	Free
AT3G06670.1	Q8LPS4	Q8LPS4_ARATH	At3g06670/T8E24.10 (Binding protein)	0	nucleus	UPI000000BE8D	2	M	GAPEKSQSNT				Free					0	1	Free	1							0			Free	Free		0.32		0	2	Free	2	0.943049		0.962617		0.32		1	+NME; < 5%	Free	Free
AT3G55360.1	Q9M2U2	TECR_ARATH	Very-long-chain enoyl-CoA reductase (EC 1.3.1.93) (Enoyl-CoA reductase) (AtECR) (Protein ECERIFERUM 10) (Synaptic glycoprotein SC2-like protein)	fatty acid elongase activity [GO:0009922]; oxidoreductase activity [GO:0016491]; very-long-chain enoyl-CoA reductase activity [GO:0102758]	endoplasmic reticulum,plasma membrane	UPI00000A3359	1	-	MKVTVVSRSG				Free				0.2746	0	1	Free	1	0.972308	1			0.2746		1	iMet; < 5%	Free	Free	Free	0.1536	0.4455	0.3567	0	3	Free	3	0.944724	1			0.3186	0.122175	3	iMet; < 5%	Free	Free
AT3G11630.1	Q96291	BAS1A_ARATH	2-Cys peroxiredoxin BAS1, chloroplastic (2-Cys Prx A) (2-Cys peroxiredoxin A) (EC 1.11.1.24) (Thiol-specific antioxidant protein A) (Thioredoxin-dependent peroxiredoxin BAS1)	peroxidase activity [GO:0004601]; peroxiredoxin activity [GO:0051920]; thioredoxin peroxidase activity [GO:0008379]	plastid	UPI0000000D2B	67	K	AQADDLPLVG				Free				0.2512	0	1	Free	1	0.975385			0.978261	0.2512		1	Proc.; < 5%	Free	Free	Free	0.3201	0.4149	0.2206	0	3	Free	3	0.946399			0.917808	0.318533	0.0793304	3	Proc.; < 5%	Free	Free
AT4G08390.4	Q42592	APXS_ARATH	L-ascorbate peroxidase S, chloroplastic/mitochondrial (EC 1.11.1.11) (Stromal ascorbate peroxidase) (AtAPx05) (sAPX)	heme binding [GO:0020037]; L-ascorbate peroxidase activity [GO:0016688]; metal ion binding [GO:0046872]; peroxidase activity [GO:0004601]	plastid	UPI0000048912	96	A	ATKSSSSDPD		Free	Free	Free		0.6886	0.5857	1.038	0	3	Free	3	0.864615			0.797101	0.770767	0.193576	3	Proc.; < 5%	Free	Free	Free	0.5602	0.1113	0.2673	0	3	Free	3	0.948074			0.921233	0.312933	0.186082	3	Proc.; < 5%	Free	Free
AT1G11890.1	Q94AU2	SEC22_ARATH	25.3 kDa vesicle transport protein (AtSEC22)	SNAP receptor activity [GO:0005484]	endoplasmic reticulum	UPI00001355D8	2	M	VKMTLIARVT									0	0		0							0				Free			0.3077	0	1	Free	1	0.949749		0.96729		0.3077		1	+NME; < 5%	Free
AT3G22230.1	Q8LCL3	RL272_ARATH	60S ribosomal protein L27-2	mRNA binding [GO:0003729]; structural constituent of ribosome [GO:0003735]	cytosol	UPI00000AC028	2	M	VKFLKQNKAV									0	0		0							0		Free	Free	Free	0.1188		0.4706	0	3	Free	3	0.951424		0.971963		0.2947	0.1759	2	+NME; < 5%	Free	Free
AT5G50850.1	Q38799	ODPB1_ARATH	Pyruvate dehydrogenase E1 component subunit beta-1, mitochondrial (PDHE1-B) (EC 1.2.4.1) (Protein MACCI-BOU)	pyruvate dehydrogenase (acetyl-transferring) activity [GO:0004739]	mitochondrion	UPI0000001AF3	30	Y	AAGAKEMTVR			Free	Free			2.509	29.99	0	2	Free	2	0.547692			0.268116	16.2495	13.7405	2	Proc.; partial	Free	Free	Free	0.2453	0.2982	0.2703	0	3	Free	3	0.953099			0.924658	0.271267	0.0216071	3	Proc.; < 5%	Free	Free
ATCG00065.1	P62126	RR12_ARATH	30S ribosomal protein S12, chloroplastic	mRNA binding [GO:0003729]; rRNA binding [GO:0019843]; structural constituent of ribosome [GO:0003735]	plastid	UPI00001637D8	2	M	PTIKQLIRNT									0	0		0							0		Free	Free	Free	0.2772	0.3094	0.2262	0	3	Free	3	0.954774		0.976636		0.270933	0.0342541	3	+NME; < 5%
AT1G79850.1	P16180	RR17_ARATH	30S ribosomal protein S17, chloroplastic (CS17)	mRNA binding [GO:0003729]; rRNA binding [GO:0019843]; structural constituent of ribosome [GO:0003735]	plastid	UPI0000000B6A	50	A	MKTMQGRVVC		Free		Free		0.8059			0	2	Free	2	0.858462			0.782609	0.8059		1	Proc.; < 5%	Free	Free	Free		0.01107	0.5281	0	3	Free	3	0.956449			0.928082	0.269585	0.258515	2	Proc.; < 5%		Free
AT1G77090.1	O49292	PPD4_ARATH	PsbP domain-containing protein 4, chloroplastic (OEC23-like protein 5)	calcium ion binding [GO:0005509]	plastid	UPI00001971A7	72	A	VVKQGLLAGR									0	0		0							0		Free	Free	Free	0.1575	0.2651	0.386	0	3	Free	3	0.958124			0.931507	0.269533	0.0933374	3	Proc.; < 5%	Free	Free
AT3G54660.1	P42770	GSHRP_ARATH	Glutathione reductase, chloroplastic (GR) (GRase) (EC 1.8.1.7) (Protein EMBRYO DEFECTIVE 2360)	ATP binding [GO:0005524]; copper ion binding [GO:0005507]; flavin adenine dinucleotide binding [GO:0050660]; glutathione-disulfide reductase activity [GO:0004362]; NADP binding [GO:0050661]; thioredoxin-disulfide reductase activity [GO:0004791]	plastid	UPI000012BBDA	75	A	STDNGAESDR									0	0		0							0		Free	Free	Free	0.2418	0.3624	0.09246	0	3	Free	3	0.959799			0.934932	0.23222	0.110411	3	Proc.; < 5%
AT1G09340.1	Q9SA52	CP41B_ARATH	Chloroplast stem-loop binding protein of 41 kDa b, chloroplastic (CSP41-b) (Heteroglycan-interacting protein 1.3) (Protein CHLOROPLAST RNA BINDING) (Protein Gb5f)	catalytic activity [GO:0003824]; DNA binding [GO:0003677]; heteropolysaccharide binding [GO:0010297]; mRNA binding [GO:0003729]; RNA binding [GO:0003723]; rRNA binding [GO:0019843]	plastid	UPI00000A7782	51	A	SSEKKILIMG	Free	Free	Free	Free	4.151		1.404	2.419	0	4	Free	4	0.673846			0.514493	2.658	1.13412	3	Proc.; < 5%	Free	Free	Free	0.04608	0.589	0.03533	0	3	Free	3	0.961474			0.938356	0.22347	0.258506	3	Proc.; < 5%	Free	Free
AT2G39730.1	P10896	RCA_ARATH	Ribulose bisphosphate carboxylase/oxygenase activase, chloroplastic (RA) (RuBisCO activase)	ADP binding [GO:0043531]; ATPase activity [GO:0016887]; ATP binding [GO:0005524]; enzyme regulator activity [GO:0030234]; mRNA binding [GO:0003729]; ribulose-1,5-bisphosphate carboxylase/oxygenase activator activity [GO:0046863]	plastid	UPI0000000A84	73	R	GLAYDTSDDQ									0	0		0							0		Free	Free	Free		0.1627	0.2465	0	3	Free	3	0.963149			0.941781	0.2046	0.0419	2	Proc.; < 5%	Free	Free
AT5G61790.1	P29402	CALX1_ARATH	Calnexin homolog 1	calcium ion binding [GO:0005509]; carbohydrate binding [GO:0030246]; unfolded protein binding [GO:0051082]	endoplasmic reticulum	UPI0000000E4C	26	C	DDQTVLYESF				Free					0	1	Free	1							0		Free	Free	Free	0.2245	0.1878	0.1931	0	3	Free	3	0.964824			0.945205	0.2018	0.0161965	3	Proc.; < 5%	Free	Free
AT2G24420.1	Q9ZQ26	Q9ZQ26_ARATH	AT2G24420 protein (At2g24420/T28I24.15) (DNA repair ATPase-like protein) (Expressed protein)	mRNA binding [GO:0003729]	endoplasmic reticulum	UPI00000A7BF2	26	A	DAGIDGGDEP	Free	Free		Free	0.754				0	3	Free	3	0.870769			0.811594	0.754		1	Proc.; < 5%	Free	Free	Free	0.1958			0	3	Free	3	0.966499			0.94863	0.1958		1	Proc.; < 5%	Free	Free
AT3G58140.1	Q94K73	SYFM_ARATH	Phenylalanine--tRNA ligase, chloroplastic/mitochondrial (EC 6.1.1.20) (Phenylalanyl-tRNA synthetase) (PheRS)	ATP binding [GO:0005524]; phenylalanine-tRNA ligase activity [GO:0004826]; tRNA binding [GO:0000049]	plastid	UPI00000A7AA1	55	A	VDIGGVAIAR									0	0		0							0				Free			0.1936	0	1	Free	1	0.968174			0.952055	0.1936		1	Proc.; < 5%	Free
AT2G39730.1	P10896	RCA_ARATH	Ribulose bisphosphate carboxylase/oxygenase activase, chloroplastic (RA) (RuBisCO activase)	ADP binding [GO:0043531]; ATPase activity [GO:0016887]; ATP binding [GO:0005524]; enzyme regulator activity [GO:0030234]; mRNA binding [GO:0003729]; ribulose-1,5-bisphosphate carboxylase/oxygenase activator activity [GO:0046863]	plastid	UPI0000000A84	63	E	DKQTDGDRWR									0	0		0							0		Free	Free	Free	0.3412	0.04363		0	3	Free	3	0.969849			0.955479	0.192415	0.148785	2	Proc.; < 5%
AT5G35630.1	Q43127	GLNA2_ARATH	Glutamine synthetase, chloroplastic/mitochondrial (EC 6.3.1.2) (GS2) (Glutamate--ammonia ligase)	ATP binding [GO:0005524]; glutamate-ammonia ligase activity [GO:0004356]; mRNA binding [GO:0003729]	plastid	UPI0000000D39	52	A	LQSDNSTVNR									0	0		0							0		Free	NTA/Free	Free	0.2516		0.1304	1	3	Free	3	0.971524			0.958904	0.191	0.0606	2	Proc.; < 5%	Free	Free
AT5G19250.1	P59833	UGPI3_ARATH	Uncharacterized GPI-anchored protein At5g19250	0	extracellular	UPI00001624FB	25	S	DTADEEDVLL	Free								0	1	Free	1							0		Free	Free	Free	0.04853	0.155	0.3657	0	3	Free	3	0.973199			0.962329	0.189743	0.131794	3	Proc.; < 5%	Free	Free
AT2G39730.1	P10896	RCA_ARATH	Ribulose bisphosphate carboxylase/oxygenase activase, chloroplastic (RA) (RuBisCO activase)	ADP binding [GO:0043531]; ATPase activity [GO:0016887]; ATP binding [GO:0005524]; enzyme regulator activity [GO:0030234]; mRNA binding [GO:0003729]; ribulose-1,5-bisphosphate carboxylase/oxygenase activator activity [GO:0046863]	plastid	UPI0000000A84	59	L	AVKEDKQTDG	Free	Free		Free		0.7823		0.398	0	3	Free	3	0.904615			0.869565	0.59015	0.19215	2	Proc.; < 5%	Free	Free	Free	0.06589	0.312		0	3	Free	3	0.974874			0.965753	0.188945	0.123055	2	Proc.; < 5%	Free	Free
AT1G26850.1	B9DFI7	PMT2_ARATH	Probable methyltransferase PMT2 (EC 2.1.1.-)	methyltransferase activity [GO:0008168]	golgi	UPI00000AC17C	2	M	ALKSSSADGK				Free					0	1	Free	1							0		Free	Free	Free			0.1878	0	3	Free	3	0.976549		0.981308		0.1878		1	+NME; < 5%	Free	Free
AT4G05180.1	Q41932	PSBQ2_ARATH	Oxygen-evolving enhancer protein 3-2, chloroplastic (OEE3) (16 kDa subunit of oxygen evolving system of photosystem II) (OEC 16 kDa subunit)	calcium ion binding [GO:0005509]; electron transporter, transferring electrons within the cyclic electron transport pathway of photosynthesis activity [GO:0045156]	plastid	UPI0000000AC1	83	A	EAIPIKVGGP									0	0		0							0			Free	Free		0.1671		0	2	Free	2	0.978224			0.969178	0.1671		1	Proc.; < 5%		Free
AT1G48350.1	Q9SX68	RK18_ARATH	50S ribosomal protein L18, chloroplastic (CL18)	5S rRNA binding [GO:0008097]; structural constituent of ribosome [GO:0003735]	plastid	UPI00000A07E2	49	A	KTKTSSEDRI	Free	Free		Free	0.6564	0.6468		0.146	0	3	Free	3	0.938462			0.934783	0.483067	0.238374	3	Proc.; < 5%	Free	Free	Free	0.001227	0.01169	0.4876	0	3	Free	3	0.979899			0.972603	0.166839	0.226852	3	Proc.; < 5%	Free
AT1G53240.1	Q9ZP06	MDHM1_ARATH	Malate dehydrogenase 1, mitochondrial (EC 1.1.1.37) (Mitochondrial MDH1) (mMDH1) (Mitochondrial NAD-dependent malate dehydrogenase 1) (mNAD-MDH 1) (mtNAD-MDH1)	copper ion binding [GO:0005507]; L-malate dehydrogenase activity [GO:0030060]	mitochondrion	UPI00000014E8	23	F	SSGSVPERKV									0	0		0							0		Free	Free	Free	0.3782	0.0402	0.0703	0	3	Free	3	0.981575			0.976027	0.1629	0.152735	3	Proc.; < 5%
AT2G31060.2	B3LF44	B3LF44_ARATH	At2g31060 (Elongation factor family protein)	GTPase activity [GO:0003924]; GTP binding [GO:0005525]; translation elongation factor activity [GO:0003746]	mitochondrion	UPI000034EDDC	40	A	ATASTAAAGA		Free				2.976			0	1	Free	1	0.655385			0.471014	2.976		1	Proc.; < 5%		Free	Free			0.1599	0	2	Free	2	0.98325			0.979452	0.1599		1	Proc.; < 5%	Free	Free
AT1G23290.1	Q9LR33	R27A2_ARATH	60S ribosomal protein L27a-2	mRNA binding [GO:0003729]; structural constituent of ribosome [GO:0003735]	cytosol	UPI0000001AEC	2	M	ATALKKNRKK	Free	Free	Free		0.3548	0.8273			0	3	Free	3	0.901538		0.929032		0.59105	0.23625	2	+NME; < 5%	Free	Free	Free		0.09293	0.1751	0	3	Free	3	0.984925		0.985981		0.134015	0.041085	2	+NME; < 5%	Free	Free
AT1G09210.1	Q38858	CALR2_ARATH	Calreticulin-2	calcium ion binding [GO:0005509]; carbohydrate binding [GO:0030246]; unfolded protein binding [GO:0051082]	endoplasmic reticulum	UPI000009D4C0	23	A	AVIFEERFDD									0	0		0							0		Free	Free	Free	0.02874	0.3229	0.03805	0	3	Free	3	0.9866			0.982877	0.129897	0.136527	3	Proc.; < 5%	Free	Free
AT3G15190.1	Q9ASV6	RR20_ARATH	30S ribosomal protein S20, chloroplastic	mRNA binding [GO:0003729]; small ribosomal subunit rRNA binding [GO:0070181]; structural constituent of ribosome [GO:0003735]	plastid	UPI00000A110F	79	C	EAAAPTKKAD	Free	Free	Free	Free	0.05773	1.412	1.455	1.117	0	4	Free	4	0.833846			0.73913	1.01043	0.56522	4	Proc.; < 5%	Free	Free	Free	0.0001704	0.3663	6.284e-05	0	3	Free	3	0.988275			0.986301	0.122178	0.172621	3	Proc.; < 5%	Free	Free
AT2G44610.1	O80501	RAH1B_ARATH	Ras-related protein RABH1b (AtRABH1b) (Ras-related protein Rab6A) (AtRab6A)	GTPase activity [GO:0003924]; GTP binding [GO:0005525]	golgi	UPI00000A0A3A	2	M	APVSALAKYK				Free					0	1	Free	1							0		Free	Free	Free	0.03096	0.1735	0.1569	0	3	Free	3	0.98995		0.990654		0.120453	0.0636432	3	+NME; < 5%		Free
AT5G36900.1	Q3E8M6	Q3E8M6_ARATH	Uncharacterized protein	0	mitochondrion	UPI000034F292	63	R	VLPLAKLSSV									0	0		0							0			Free			0.1087		0	1	Free	1	0.991625			0.989726	0.1087		1	Proc.; < 5%
AT1G50140.1	F4I4Y6	F4I4Y6_ARATH	p-loop containing nucleoside triphosphate hydrolases superfamily protein	ATPase activity [GO:0016887]; ATP binding [GO:0005524]	mitochondrion	UPI0001739034	75	F	SSEGDGNNAS									0	0		0							0		Free	Free			0.08352		0	2	Free	2	0.9933			0.993151	0.08352		1	Proc.; < 5%
ATCG00710.1	P56780	PSBH_ARATH	Photosystem II reaction center protein H (PSII-H) (Photosystem II 10 kDa phosphoprotein)	mRNA binding [GO:0003729]; phosphate ion binding [GO:0042301]	plastid	UPI00001638AA	2	M	ATQTVEDSSR	Free	Free	Free	Free	0.3776	0.3262	0.3471	0.2513	0	4	Free	4	0.96		0.96129		0.32555	0.0466023	4	+NME; < 5%	Free	Free	Free	0.1899	0.01248	0.04744	0	3	Free	3	0.994975		0.995327		0.0832733	0.0767354	3	+NME; < 5%	Free	Free
AT1G07210.1	Q9LML3	Q9LML3_ARATH	F10K1.8 protein (Ribosomal protein S18)	mRNA binding [GO:0003729]; small ribosomal subunit rRNA binding [GO:0070181]; structural constituent of ribosome [GO:0003735]	mitochondrion	UPI00000A1A5A	29	L	ATNANEDPNQ		Free		Free				0.2318	0	2	Free	2	0.978462			0.985507	0.2318		1	Proc.; < 5%	Free	Free	Free			0.07172	0	3	Free	3	0.99665			0.996575	0.07172		1	Proc.; < 5%
AT2G33040.1	Q96250	ATPG3_ARATH	ATP synthase subunit gamma, mitochondrial (F-ATPase gamma subunit)	proton-transporting ATP synthase activity, rotational mechanism [GO:0046933]; zinc ion binding [GO:0008270]	mitochondrion	UPI0000000B8B	43	S	ISTQVVRNRM									0	0		0							0		Free		Free	0.02681			0	2	Free	2	0.998325			1	0.02681		1	Proc.; < 5%	Free	Free
AT1G15250.1	Q8LFH7	RL371_ARATH	60S ribosomal protein L37-1	metal ion binding [GO:0046872]; mRNA binding [GO:0003729]; RNA binding [GO:0003723]; rRNA binding [GO:0019843]; structural constituent of ribosome [GO:0003735]	cytosol	UPI000000C51C	2	M	GKGTGSFGKR			Free	Free					0	2	Free	2							0		Free	Free	Free			0.0005832	0	3	Free	3	1		1		0.0005832		1	+NME; < 5%	Free	Free
AT4G34540.1	O65679	PILR3_ARATH	Probable pinoresinol-lariciresinol reductase 3 (AtPLR3) (EC 1.23.1.-) (lariciresinol reductase)	pinoresinol reductase activity [GO:0010283]	cytosol	UPI0000048A62	1	-	MEEEKKKSRV									0	0		0							0		NTA	NTA					2	0	NTA	2							0			NTA
AT1G62430.1	O04928	CDS1_ARATH	Phosphatidate cytidylyltransferase 1 (EC 2.7.7.41) (CDP-DAG synthase 1) (CDP-DG synthase 1) (CDP-diacylglycerol synthase 1) (CDS1) (CDP-diglyceride pyrophosphorylase 1) (CDP-diglyceride synthase 1) (CTP:phosphatidate cytidylyltransferase 1)	phosphatidate cytidylyltransferase activity [GO:0004605]	plasma membrane	UPI0000127451	1	-	MEEENVTSSP									0	0		0							0								0	0		0							0		NTA	NTA
AT2G35720.1	Q39079	DNJ13_ARATH	Chaperone protein dnaJ 13 (AtDjB13) (AtJ13)	0	peroxisome	UPI0000196DA6	1	-	MMGQEAAPTG									0	0		0							0		NTA	NTA	NTA				3	0	NTA	3							0		NTA	NTA
AT3G03910.1	Q9S7A0	DHE3_ARATH	Probable glutamate dehydrogenase 3 (GDH 3) (EC 1.4.1.3)	glutamate dehydrogenase (NAD+) activity [GO:0004352]	mitochondrion	UPI00001292E3	1	-	MNALAATNRN									0	0		0							0				NTA				1	0	NTA	1							0		NTA	NTA
AT3G10020.1	Q9SR67	Q9SR67_ARATH	AT3g10020/T22K18_16 (Plant/protein)	0	nucleus	UPI00000A582F	1	-	MQAVSVDETK	NTA	NTA	NTA						3	0	NTA	3							0		NTA	NTA	NTA				3	0	NTA	3							0
AT4G25640.1	F4JTB3	DTX35_ARATH	Protein DETOXIFICATION 35 (AtDTX35) (Multidrug and toxic compound extrusion protein 35) (MATE protein 35) (Protein DETOXIFYING EFFLUX CARRIER 35) (Protein DTX5) (Protein FLOWER FLAVONOID TRANSPORTER) (Protein FFT)	antiporter activity [GO:0015297]; transmembrane transporter activity [GO:0022857]; xenobiotic transmembrane transporter activity [GO:0042910]	vacuole	UPI0000196DCB	1	-	MDPTAPLLTH				NTA					1	0	NTA	1							0								0	0		0							0		NTA	NTA
AT4G15630.1	Q8L8Z1	CSPLO_ARATH	CASP-like protein 1E1 (AtCASPL1E1)	4 iron, 4 sulfur cluster binding [GO:0051539]; protein histidine kinase binding [GO:0043424]	plasma membrane	UPI00000A5A90	1	-	MEHESKNKVD	NTA			NTA				99.93	2	0	NTA	2	0.169231	0.40625			99.93		1	iMet; > 95%	NTA	NTA					2	0	NTA	2							0		NTA	NTA
AT5G10780.1	Q93VE6	Q93VE6_ARATH	ER membrane protein complex subunit 4	0	endoplasmic reticulum	UPI000009CDE1	1	-	MDKGKAVMGT		NTA		NTA					2	0	NTA	2							0		NTA	NTA	NTA				3	0	NTA	3							0		NTA	NTA
AT4G05530.1	Q9S9W2	SDRA_ARATH	Short-chain dehydrogenase/reductase SDRA (EC 1.1.-.-) (Protein INDOLE-3-BUTYRIC ACID RESPONSE 1) (Short-chain dehydrogenase/reductase A)	oxidoreductase activity [GO:0016491]	peroxisome	UPI00000A8D73	1	-	MEKKLPRRLE				NTA					1	0	NTA	1							0		NTA	NTA	NTA				3	0	NTA	3							0		NTA	NTA
AT5G10010.1	A2RVJ8	HIT4_ARATH	Protein HEAT INTOLERANT 4	0	nucleus	UPI000034F357	1	-	MKKGAKRKGV	Free	Free		Free		16.73			0	3	Free	3	0.544615	0.8125			16.73		1	iMet; partial	Free	Free	Free				0	3	Free	3							0		Free	Free
AT5G28450.1	F4K8I1	F4K8I1_ARATH	Chlorophyll a-b binding protein, chloroplastic	chlorophyll binding [GO:0016168]	plastid	UPI0000162641	1	-	MACLQLIANV									0	0		0							0		Free		Free				0	2	Free	2							0		Free	Free
AT3G51250.1	Q9SD22	SDEH3_ARATH	Senescence/dehydration-associated protein At3g51250	0	cytosol	UPI00000AA10A	1	-	MNPSHGGDDK	NTA				99.99				1	0	NTA	1	0.0953846	0.21875			99.99		1	iMet; > 95%	NTA						1	0	NTA	1							0
AT1G13930.1	A0A178W8F9	A0A178W8F9_ARATH	Uncharacterized protein	0	plastid	UPI00000A8F0C	1	-	MNFISDQVKK				NTA/Free				99.95	1	1	NTA/Free	1	0.153846	0.34375			99.95		1	iMet; > 95%	NTA	NTA					2	0	NTA	2							0		NTA	NTA
AT3G05040.1	Q0WP44	HASTY_ARATH	Protein HASTY 1 (Protein HASTY)	nuclear export signal receptor activity [GO:0005049]; RNA binding [GO:0003723]	golgi	UPI00005DC1FD	1	-	MEDSNSTASN				NTA				98.54	1	0	NTA	1	0.363077	0.71875			98.54		1	iMet; > 95%	NTA	NTA	NTA				3	0	NTA	3							0		NTA
AT2G44160.1	O80585	MTHR2_ARATH	Methylenetetrahydrofolate reductase 2 (AtMTHFR2) (EC 1.5.1.20)	FAD binding [GO:0071949]; methylenetetrahydrofolate reductase (NAD(P)H) activity [GO:0004489]	cytosol	UPI000012F7CF	1	-	MKVIDKIQSL				Free				1.144	0	1	Free	1	0.809231	0.90625			1.144		1	iMet; < 5%							0	0		0							0
AT2G27710.1	Q9SLF7	RLA22_ARATH	60S acidic ribosomal protein P2-2	mRNA binding [GO:0003729]; structural constituent of ribosome [GO:0003735]	cytosol	UPI0000000D44	1	-	MKVVAAYLLA		Free		Free		0.4586		0.6995	0	2	Free	2	0.907692	0.96875			0.57905	0.12045	2	iMet; < 5%	Free		Free				0	2	Free	2							0
AT1G29250.1	A0A178W7M4	A0A178W7M4_ARATH	Alba domain-containing protein	nucleic acid binding [GO:0003676]	cytosol	UPI00000A0C38	1	-	MEEITEGVNN	NTA	NTA	NTA	NTA					4	0	NTA	4							0			NTA	NTA				2	0	NTA	2							0		NTA	NTA
AT4G36250.1	Q70E96	AL3F1_ARATH	Aldehyde dehydrogenase family 3 member F1 (EC 1.2.1.3)	3-chloroallyl aldehyde dehydrogenase activity [GO:0004028]; aldehyde dehydrogenase (NAD+) activity [GO:0004029]; glyceraldehyde-3-phosphate dehydrogenase (NAD+) (non-phosphorylating) activity [GO:0043878]	cytosol	UPI000034F187	1	-	MEAMKETVEE	NTA	NTA		NTA					3	0	NTA	3							0		NTA	NTA	NTA				3	0	NTA	3							0		NTA
AT2G19740.1	Q9SLL7	RL311_ARATH	60S ribosomal protein L31-1	mRNA binding [GO:0003729]; structural constituent of ribosome [GO:0003735]	cytosol	UPI00000A7A91	1	-	MEKGKGRKEE	NTA	NTA		NTA					3	0	NTA	3							0		NTA	NTA	NTA				3	0	NTA	3							0		NTA
AT1G64520.1	Q9SGW3	PSD8A_ARATH	26S proteasome non-ATPase regulatory subunit 8 homolog A (26S proteasome regulatory subunit RPN12a) (AtRPN12a) (26S proteasome regulatory subunit S14 homolog A)	0	cytosol,nucleus	UPI00000AC5DD	1	-	MDPQLTEVSQ	NTA	NTA							2	0	NTA	2							0		NTA	NTA	NTA				3	0	NTA	3							0		NTA	NTA
AT1G75780.1	P12411	TBB1_ARATH	Tubulin beta-1 chain (Beta-1-tubulin)	GTPase activity [GO:0003924]; GTP binding [GO:0005525]; mRNA binding [GO:0003729]; structural constituent of cytoskeleton [GO:0005200]	cytosol	UPI00001369B6	1	-	MREILHVQGG	NTA	NTA							2	0	NTA	2							0		NTA	NTA	NTA				3	0	NTA	3							0		NTA	NTA
AT5G54310.1	Q9FL69	AGD5_ARATH	ADP-ribosylation factor GTPase-activating protein AGD5 (ARF GAP AGD5) (Protein ARF-GAP DOMAIN 5) (AtAGD5) (Protein MODIFIED TRANSPORT TO THE VACUOLE 4) (Protein NEVERSHED) (Protein ZIGA3)	clathrin binding [GO:0030276]; GTPase activator activity [GO:0005096]; metal ion binding [GO:0046872]	nucleus	UPI00000AC2C7	1	-	MNEKANVSKE		NTA		NTA					2	0	NTA	2							0		NTA	NTA	NTA				3	0	NTA	3							0		NTA	NTA
AT1G05820.4	Q9MA44	SIPL5_ARATH	Signal peptide peptidase-like 5 (AtSPPL5) (EC 3.4.23.-)	aspartic endopeptidase activity, intramembrane cleaving [GO:0042500]	extracellular	UPI00000AB848	1	-	MVCGEKDTSL	Free	Free							0	2	Free	2							0		Free	Free					0	2	Free	2							0
AT1G11650.1	Q9SAB3	RB45B_ARATH	Polyadenylate-binding protein RBP45B (Poly(A)-binding protein RBP45B) (RNA-binding protein 45B) (AtRBP45B)	mRNA binding [GO:0003729]; poly(A) binding [GO:0008143]; RNA binding [GO:0003723]	cytosol	UPI000009F50D	1	-	MMQQPPPGGI				NTA					1	0	NTA	1							0		NTA	NTA	NTA				3	0	NTA	3							0		NTA	NTA
AT3G42170.1	Q9M2N5	DSLE_ARATH	Zinc finger BED domain-containing protein DAYSLEEPER (Transposase-like protein DAYSLEEPER)	DNA binding [GO:0003677]; metal ion binding [GO:0046872]; protein dimerization activity [GO:0046983]	nucleus	UPI000000BF1A	1	-	MEVYNDDTEM				NTA					1	0	NTA	1							0		NTA	NTA	NTA				3	0	NTA	3							0		NTA	NTA
AT5G52650.1	Q9LTF2	RS103_ARATH	40S ribosomal protein S10-3	mRNA binding [GO:0003729]; RNA binding [GO:0003723]; structural constituent of ribosome [GO:0003735]	cytosol	UPI00000A5B4D	1	-	MIISEANRKE				Free					0	1	Free	1							0		Free	Free	Free				0	3	Free	3							0		Free	Free
AT2G43160.1	Q67YI9	EPN2_ARATH	Clathrin interactor EPSIN 2 (EPSIN-related 2)	clathrin binding [GO:0030276]; phospholipid binding [GO:0005543]	plasma membrane	UPI0000196E92	1	-	MKKVFGQTVR				NTA					1	0	NTA	1							0		NTA	NTA	NTA				3	0	NTA	3							0		NTA	NTA
AT1G22920.1	Q8LAZ7	CSN5A_ARATH	COP9 signalosome complex subunit 5a (Signalosome subunit 5a) (EC 3.4.-.-) (Jun activation domain-binding homolog 1)	isopeptidase activity [GO:0070122]; metal ion binding [GO:0046872]; metalloendopeptidase activity [GO:0004222]; metallopeptidase activity [GO:0008237]; NEDD8-specific protease activity [GO:0019784]	cytosol	UPI000004B2E9	1	-	MEGSSSAIAR				NTA					1	0	NTA	1							0		NTA	NTA	NTA				3	0	NTA	3							0			NTA
AT2G16280.1	Q9SIX1	KCS9_ARATH	3-ketoacyl-CoA synthase 9 (KCS-9) (EC 2.3.1.199) (Very long-chain fatty acid condensing enzyme 9) (VLCFA condensing enzyme 9)	3-oxo-arachidoyl-CoA synthase activity [GO:0102336]; 3-oxo-cerotoyl-CoA synthase activity [GO:0102337]; 3-oxo-lignoceronyl-CoA synthase activity [GO:0102338]; very-long-chain 3-ketoacyl-CoA synthase activity [GO:0102756]	endoplasmic reticulum	UPI000004851E	1	-	MEAANEPVNG				NTA					1	0	NTA	1							0		NTA	NTA	NTA				3	0	NTA	3							0		NTA
AT4G13780.1	Q9SVN5	SYMC_ARATH	Methionine--tRNA ligase, cytoplasmic (EC 6.1.1.10) (Methionyl-tRNA synthetase) (MetRS)	ATP binding [GO:0005524]; methionine-tRNA ligase activity [GO:0004825]; tRNA binding [GO:0000049]	cytosol	UPI0000001789	1	-	MEDDGKSSPK				NTA					1	0	NTA	1							0		NTA	NTA					2	0	NTA	2							0		NTA	NTA
AT1G20050.1	O48962	EBP_ARATH	Probable 3-beta-hydroxysteroid-Delta(8),Delta(7)-isomerase (EC 5.3.3.5) (Cholestenol Delta-isomerase) (Delta(8)-Delta(7) sterol isomerase) (D8-D7 sterol isomerase)	C-8 sterol isomerase activity [GO:0000247]; cholestenol delta-isomerase activity [GO:0047750]; steroid delta-isomerase activity [GO:0004769]	plasma membrane	UPI0000048293	1	-	MEELAHPYVP				NTA					1	0	NTA	1							0		NTA	NTA					2	0	NTA	2							0		NTA	NTA
AT2G20190.1	Q8RWY6	CLASP_ARATH	CLIP-associated protein (AtCLASP)	microtubule binding [GO:0008017]; microtubule plus-end binding [GO:0051010]	cytosol	UPI00000A79F5	1	-	MEEALEMARA				NTA					1	0	NTA	1							0		NTA		NTA				2	0	NTA	2							0		NTA	NTA
AT5G53620.1	Q9FJC2	Q9FJC2_ARATH	Uncharacterized protein	0	nucleus	UPI00000A2FE7	1	-	METAASSVAT				NTA					1	0	NTA	1							0			NTA	NTA				2	0	NTA	2							0		NTA	NTA
AT3G07230.1	Q9SFV3	Q9SFV3_ARATH	At3g07230 (Putative wound-induced basic protein) (Wound-responsive protein-like protein)	0	cytosol	UPI00000ABED1	1	-	MIYDVNSGLF			Free						0	1	Free	1							0			Free	Free				0	2	Free	2							0		Free
AT5G24520.1	Q9XGN1	TTG1_ARATH	Protein TRANSPARENT TESTA GLABRA 1	DNA binding [GO:0003677]	cytosol	UPI000002FF91	1	-	MDNSAPDSLS				NTA					1	0	NTA	1							0			NTA	NTA				2	0	NTA	2							0		NTA
AT5G26210.1	O81488	ALFL4_ARATH	PHD finger protein ALFIN-LIKE 4 (Protein AL4)	metal ion binding [GO:0046872]; methylated histone binding [GO:0035064]; transcription coregulator activity [GO:0003712]; transcription regulatory region sequence-specific DNA binding [GO:0000976]	nucleus	UPI00000A71AE	1	-	MEAGGAYNPR				NTA					1	0	NTA	1							0		NTA	NTA					2	0	NTA	2							0		NTA
AT2G42210.1	O48528	OP163_ARATH	Outer envelope pore protein 16-3, chloroplastic/mitochondrial (Chloroplastic outer envelope pore protein of 16 kDa 3) (AtOEP16-3) (OEP16-3) (Mitochondrial complex I subunit B14.7)	porin activity [GO:0015288]; protein homodimerization activity [GO:0042803]	mitochondrion	UPI00000A2CE4	1	-	MDPAEMRYLE		NTA							1	0	NTA	1							0			NTA	NTA				2	0	NTA	2							0		NTA
AT4G32410.1	O48946	CESA1_ARATH	Cellulose synthase A catalytic subunit 1 [UDP-forming] (AtCesA1) (EC 2.4.1.12) (Protein RADIALLY SWOLLEN 1) (AtRSW1)	cellulose synthase (UDP-forming) activity [GO:0016760]; cellulose synthase activity [GO:0016759]; metal ion binding [GO:0046872]	golgi,plasma membrane	UPI0000033A74	1	-	MEASAGLVAG				NTA					1	0	NTA	1							0			NTA	NTA				2	0	NTA	2							0
AT1G63810.1	Q0WVM5	Q0WVM5_ARATH	Nucleolar protein	RNA binding [GO:0003723]	cytosol	UPI0000DB50BB	1	-	MEADTKTDSR				NTA					1	0	NTA	1							0			NTA	NTA				2	0	NTA	2							0
AT1G66330.1	Q9C8Y4	ATA15_ARATH	Senescence-associated protein AAF, chlorolplastic (Protein ARABIDOPSIS A-FIFTEEN)	0	plastid	UPI00000A60AF	1	-	MALNVSKVVP	NTA								1	0	NTA	1							0			NTA	NTA				2	0	NTA	2							0
AT5G61420.1	Q9SPG2	MYB28_ARATH	Transcription factor MYB28 (Myb-related protein 28) (AtMYB28) (Protein HIGH ALIPHATIC GLUCOSINOLATE 1) (Protein PRODUCTION OF METHIONINE-DERIVED GLUCOSINOLATE 1)	DNA binding [GO:0003677]; DNA-binding transcription factor activity [GO:0003700]	nucleus	UPI00000A1F8A	1	-	MLHASRGNKW				NTA					1	0	NTA	1							0				NTA				1	0	NTA	1							0		NTA
AT3G14420.1	Q9LRR9	GLO1_ARATH	(S)-2-hydroxy-acid oxidase GLO1 (EC 1.1.3.15) (Glycolate oxidase 1) (AtGLO1) (GOX 1) (Short chain alpha-hydroxy acid oxidase GLO1)	FMN binding [GO:0010181]; glycolate oxidase activity [GO:0008891]; long-chain-(S)-2-hydroxy-long-chain-acid oxidase activity [GO:0052853]; medium-chain-(S)-2-hydroxy-acid oxidase activity [GO:0052854]; mRNA binding [GO:0003729]; very-long-chain-(S)-2-hydroxy-acid oxidase activity [GO:0052852]	peroxisome	UPI0000000D41	1	-	MEITNVTEYD				NTA					1	0	NTA	1							0		NTA						1	0	NTA	1							0
AT5G26360.1	Q84WV1	TCPG_ARATH	T-complex protein 1 subunit gamma (TCP-1-gamma) (CCT-gamma) (Chaperonin CCT3)	ATP binding [GO:0005524]; unfolded protein binding [GO:0051082]	cytosol	UPI000000BD94	1	-	MHAPVLVLSD	NTA								1	0	NTA	1							0		NTA						1	0	NTA	1							0
AT4G23730.1	Q9SUQ4	Q9SUQ4_ARATH	Glucose-6-phosphate 1-epimerase (EC 5.1.3.15)	carbohydrate binding [GO:0030246]; glucose-6-phosphate 1-epimerase activity [GO:0047938]	cytosol	UPI00000A408D	1	-	MEPSSGTGPE				NTA					1	0	NTA	1							0								0	0		0							0		NTA	NTA
AT4G24510.1	Q39048	CER2_ARATH	Protein ECERIFERUM 2	transferase activity, transferring acyl groups other than amino-acyl groups [GO:0016747]	golgi	UPI000009D661	1	-	MEGSPVTSVR				NTA					1	0	NTA	1							0								0	0		0							0		NTA	NTA
AT2G27720.1	P51407	RLA21_ARATH	60S acidic ribosomal protein P2-1	structural constituent of ribosome [GO:0003735]	cytosol	UPI0000000B7A	1	-	MKVVAAFLLA				Free					0	1	Free	1							0								0	0		0							0
AT1G09020.1	Q944A6	SNF4_ARATH	Sucrose nonfermenting 4-like protein (SNF4) (CBS domain-containing protein CBSCBS3) (SNF1-related protein kinase regulatory subunit betagamma) (AKIN subunit betagamma) (AKINbetagamma)	AMP binding [GO:0016208]; kinase binding [GO:0019900]; maltose binding [GO:1901982]; protein kinase activator activity [GO:0030295]; protein kinase binding [GO:0019901]; protein kinase regulator activity [GO:0019887]; protein serine/threonine kinase activity [GO:0004674]	golgi	UPI00000AC111	1	-	MFGSTLDSSR				NTA					1	0	NTA	1							0								0	0		0							0
AT1G50830.1	A0A178WHR2	A0A178WHR2_ARATH	PMD domain-containing protein	0	cytosol	UPI00000A4B8E	1	-	MENASSSSSL		NTA							1	0	NTA	1							0								0	0		0							0
AT1G58390.1	Q8W474	DRL7_ARATH	Probable disease resistance protein At1g58390	ADP binding [GO:0043531]; ATP binding [GO:0005524]	cytosol	UPI00000A65D1	1	-	MAGELVSFGI		Free							0	1	Free	1							0								0	0		0							0
AT1G80300.1	Q39002	TLC1_ARATH	ADP,ATP carrier protein 1, chloroplastic (ADP/ATP translocase 1) (Adenine nucleotide translocase 1)	ATP:ADP antiporter activity [GO:0005471]; ATP binding [GO:0005524]	plastid	UPI0000137026	1	-	MEAVIQTRGL				Free					0	1	Free	1							0								0	0		0							0
AT3G10455.1	A0A384KJI4	A0A384KJI4_ARATH	S-protein homolog	0	0	UPI0007DEEE09	1	-	MNRLIAFLLI				NTA					1	0	NTA	1							0								0	0		0							0
AT3G16250.1	Q9LU21	PNSB3_ARATH	Photosynthetic NDH subunit of subcomplex B 3, chloroplastic (Protein PnsB3) (NDH-DEPENDENT CYCLIC ELECTRON FLOW 4)	2 iron, 2 sulfur cluster binding [GO:0051537]; electron transfer activity [GO:0009055]; metal ion binding [GO:0046872]	plastid	UPI00000A5787	1	-	MGSVQLSGSG				NTA					1	0	NTA	1							0								0	0		0							0
AT3G59970.1	Q9SE60	MTHR1_ARATH	Methylenetetrahydrofolate reductase 1 (AtMTHFR1) (EC 1.5.1.20)	FAD binding [GO:0071949]; methylenetetrahydrofolate reductase (NAD(P)H) activity [GO:0004489]	cytosol	UPI00000A2995	1	-	MKVVDKIKSV				Free					0	1	Free	1							0								0	0		0							0
AT4G02510.1	O81283	TC159_ARATH	Translocase of chloroplast 159, chloroplastic (AtToc159) (EC 3.6.5.-) (159 kDa chloroplast outer envelope protein) (Plastid protein import 2) (Translocase of chloroplast 160, chloroplastic) (AtToc160) (Translocase of chloroplast 86, chloroplastic) (AtToc86)	chaperone binding [GO:0051087]; G protein-coupled receptor activity [GO:0004930]; GTPase activity [GO:0003924]; GTP binding [GO:0005525]; metal ion binding [GO:0046872]; ribosomal small subunit binding [GO:0043024]; transmembrane signaling receptor activity [GO:0004888]	plastid	UPI00000A553E	1	-	MDSKSVTPEP				NTA					1	0	NTA	1							0								0	0		0							0
AT4G08875.1	Q2V3K2	DF209_ARATH	Defensin-like protein 209	0	extracellular	UPI00005DC064	1	-	MKITILFLTL				NTA					1	0	NTA	1							0								0	0		0							0
AT5G05170.1	Q941L0	CESA3_ARATH	Cellulose synthase A catalytic subunit 3 [UDP-forming] (AtCesA3) (EC 2.4.1.12) (Constitutive expression of VSP1 protein 1) (Isoxaben-resistant protein 1) (Ath-B) (Protein ECTOPIC LIGNIN 1) (Protein RADIALLY SWOLLEN 5) (AtRSW5)	cellulose synthase (UDP-forming) activity [GO:0016760]; cellulose synthase activity [GO:0016759]; metal ion binding [GO:0046872]	plasma membrane	UPI0000048ACB	1	-	MESEGETAGK				NTA					1	0	NTA	1							0								0	0		0							0
AT5G16780.1	Q9LFE0	DOT2_ARATH	SART-1 family protein DOT2 (Protein DEFECTIVELY ORGANIZED TRIBUTARIES 2) (Protein MERISTEM-DEFECTIVE)	0	nucleus	UPI000009C5C9	1	-	MEVEKSKSRH				NTA					1	0	NTA	1							0								0	0		0							0
AT5G25920.1	F4JY97	F4JY97_ARATH	Uncharacterized protein	0	cytosol	UPI0001E93051	1	-	MLEIETLEIT		NTA							1	0	NTA	1							0								0	0		0							0
AT5G50290.1	Q5XV04	Q5XV04_ARATH	Wall-associated receptor kinase galacturonan-binding protein	kinase activity [GO:0016301]; polysaccharide binding [GO:0030247]	extracellular	UPI00004431E9	1	-	MKILILILSF			NTA						1	0	NTA	1							0								0	0		0							0
AT3G25545.1	Q9LSU9	Q9LSU9_ARATH	AT3g25550/MWL2_17 (Trigger factor)	0	cytosol	UPI00000A1459	1	-	MEDVLTENPP									0	0		0							0		NTA	NTA	NTA				3	0	NTA	3							0		NTA	NTA
AT4G33090.1	Q8VZH2	APM1_ARATH	Aminopeptidase M1 (EC 3.4.11.2) (Alpha-aminoacylpeptide hydrolase)	aminopeptidase activity [GO:0004177]; metalloaminopeptidase activity [GO:0070006]; N-1-naphthylphthalamic acid binding [GO:0010013]; peptide binding [GO:0042277]; zinc ion binding [GO:0008270]	cytosol	UPI0000060D4D	1	-	MDQFKGEPRL									0	0		0							0		NTA	NTA	NTA				3	0	NTA	3							0		NTA	NTA
AT5G42970.1	Q8L5U0	CSN4_ARATH	COP9 signalosome complex subunit 4 (AtS4) (Signalosome subunit 4) (Constitutive photomorphogenesis protein 8) (Protein FUSCA 4)	0	nucleus	UPI00000A5CB8	1	-	MDEALTNASA									0	0		0							0		NTA	NTA	NTA				3	0	NTA	3							0		NTA	NTA
AT4G21580.1	O65423	O65423_ARATH	AT4g21580/F18E5_200 (Oxidoreductase, zinc-binding dehydrogenase family protein) (Putative NADPH quinone oxidoreductase)	oxidoreductase activity [GO:0016491]	cytosol	UPI000009F5A5	1	-	MKAIVISEPG									0	0		0							0		Free	Free	Free				0	3	Free	3							0			Free
AT1G64190.1	Q9SH69	6PGD1_ARATH	6-phosphogluconate dehydrogenase, decarboxylating 1, chloroplastic (EC 1.1.1.44)	NADP binding [GO:0050661]; phosphogluconate 2-dehydrogenase activity [GO:0008114]; phosphogluconate dehydrogenase (decarboxylating) activity [GO:0004616]	plastid	UPI000000C3B7	1	-	MESAALSRIG									0	0		0							0		NTA	NTA	NTA				3	0	NTA	3							0		NTA
AT3G27890.1	Q9LK88	NQR_ARATH	NADPH:quinone oxidoreductase (EC 1.6.5.2)	FMN binding [GO:0010181]; NAD(P)H dehydrogenase (quinone) activity [GO:0003955]	mitochondrion	UPI0000048793	1	-	MEAVTAIKPL									0	0		0							0		NTA	NTA	NTA				3	0	NTA	3							0		NTA	NTA
AT3G46670.1	Q9SNB1	U7E11_ARATH	UDP-glycosyltransferase 76E11 (EC 2.4.1.-)	quercetin 3-O-glucosyltransferase activity [GO:0080043]; quercetin 7-O-glucosyltransferase activity [GO:0080044]	golgi,plasma membrane	UPI00000487F8	1	-	MEEKPAGRRV									0	0		0							0		NTA	NTA	NTA				3	0	NTA	3							0		NTA	NTA
AT4G31480.1	Q9SV21	COPB1_ARATH	Coatomer subunit beta-1 (Beta-coat protein 1) (Beta-COP 1)	structural molecule activity [GO:0005198]	cytosol	UPI00014F7B1D	1	-	MDKSSTMLVH									0	0		0							0		NTA	NTA	NTA				3	0	NTA	3							0		NTA
AT5G21160.1	Q940X9	LRP1A_ARATH	La-related protein 1A (AtLARP1a)	RNA binding [GO:0003723]	nucleus	UPI00000561FC	1	-	MMAETEGSVA									0	0		0							0		NTA	NTA	NTA				3	0	NTA	3							0			NTA
AT5G22480.1	F4K9W6	F4K9W6_ARATH	ZPR1 zinc-finger domain protein	zinc ion binding [GO:0008270]	cytosol	UPI0000162560	1	-	MDNKNDQDID									0	0		0							0		NTA	NTA	NTA				3	0	NTA	3							0			NTA
AT5G50000.1	A0A178URX3	A0A178URX3_ARATH	Protein kinase domain-containing protein	ATP binding [GO:0005524]; protein kinase activity [GO:0004672]	plasma membrane	UPI00000AAC74	1	-	MKEGKDGFVR									0	0		0							0		NTA	NTA	NTA				3	0	NTA	3							0		NTA
AT5G08590.1	P43292	SRK2G_ARATH	Serine/threonine-protein kinase SRK2G (EC 2.7.11.1) (Arabidopsis protein SK1) (OST1-kinase-like 8) (SNF1-related kinase 2.1) (SnRK2.1)	ATP binding [GO:0005524]; kinase activity [GO:0016301]; protein kinase activity [GO:0004672]; protein serine/threonine kinase activity [GO:0004674]	nucleus	UPI0000126106	1	-	MDKYDVVKDL									0	0		0							0		NTA	NTA	NTA				3	0	NTA	3							0			NTA
AT1G12000.1	Q8W4M5	PFPB1_ARATH	Pyrophosphate--fructose 6-phosphate 1-phosphotransferase subunit beta 1 (PFP 1) (EC 2.7.1.90) (6-phosphofructokinase, pyrophosphate dependent 1) (PPi-PFK 1) (Pyrophosphate-dependent 6-phosphofructose-1-kinase 1)	6-phosphofructokinase activity [GO:0003872]; ATP binding [GO:0005524]; diphosphate-fructose-6-phosphate 1-phosphotransferase activity [GO:0047334]; metal ion binding [GO:0046872]; phosphofructokinase activity [GO:0008443]	golgi	UPI000004823A	1	-	MAPALAVTRD									0	0		0							0		Free	Free	Free				0	3	Free	3							0		Free
AT1G27300.1	A0A178W3R8	A0A178W3R8_ARATH	Uncharacterized protein	0	golgi	UPI00000AA84C	1	-	MESSEDVENL									0	0		0							0		NTA	NTA	NTA				3	0	NTA	3							0
AT1G62380.1	Q41931	ACCO2_ARATH	1-aminocyclopropane-1-carboxylate oxidase 2 (ACC oxidase 2) (AtACO2) (EC 1.14.17.4)	1-aminocyclopropane-1-carboxylate oxidase activity [GO:0009815]; copper ion binding [GO:0005507]; dioxygenase activity [GO:0051213]; L-ascorbic acid binding [GO:0031418]	golgi	UPI00000483E3	1	-	MEKNMKFPVV									0	0		0							0		NTA	NTA	NTA				3	0	NTA	3							0
AT2G21620.1	A0A178VRN2	A0A178VRN2_ARATH	RD2	0	plasma membrane	UPI000009CF4D	1	-	MEALPEDEEY									0	0		0							0		NTA	NTA	NTA				3	0	NTA	3							0
AT2G30150.2	O64732	U87A1_ARATH	UDP-glycosyltransferase 87A1 (EC 2.4.1.-)	UDP-glycosyltransferase activity [GO:0008194]	mitochondrion	UPI00000485BE	1	-	MNPIKPQPLG									0	0		0							0		NTA	NTA	NTA				3	0	NTA	3							0		NTA
AT4G05160.1	Q9M0X9	4CLL7_ARATH	4-coumarate--CoA ligase-like 7 (EC 6.2.1.-) (4-coumarate--CoA ligase isoform 6) (At4CL6)	ATP binding [GO:0005524]; CoA-ligase activity [GO:0016405]; fatty-acyl-CoA synthase activity [GO:0004321]	peroxisome	UPI000009F8B7	1	-	MEKSGYGRDG									0	0		0							0		NTA	NTA	NTA				3	0	NTA	3							0		NTA
AT5G08080.1	Q8VZU2	SY132_ARATH	Syntaxin-132 (AtSYP132)	SNAP receptor activity [GO:0005484]; SNARE binding [GO:0000149]	plasma membrane	UPI000013542B	1	-	MNDLLKGSFE									0	0		0							0		NTA	NTA	NTA				3	0	NTA	3							0
AT1G15230.1	A0A178WKX3	A0A178WKX3_ARATH	Uncharacterized protein	0	cytosol	UPI00000A1A19	1	-	MEATKERVGL									0	0		0							0		NTA	NTA	NTA				3	0	NTA	3							0
AT2G17340.1	Q949P3	D89S2_ARATH	Damage-control phosphatase At2g17340 (EC 3.1.3.-) (Sugar phosphates phosphatase At2g17340)	hydrolase activity [GO:0016787]; metal ion binding [GO:0046872]; pantothenate kinase activity [GO:0004594]	cytosol	UPI00000A6537	1	-	MESDSEMVPF									0	0		0							0		NTA	NTA	NTA				3	0	NTA	3							0
AT2G38000.1	C0Z275	C0Z275_ARATH	AT2G38000 protein	0	nucleus	UPI00019B268A	1	-	MDKPLLSGSE									0	0		0							0		NTA	NTA	NTA				3	0	NTA	3							0
AT2G43720.1	O22831	O22831_ARATH	At2g43720/F18O19.17 (FAM136A-like protein (DUF842))	0	nucleus	UPI000009CAAD	1	-	MDQTAEEKMV									0	0		0							0		NTA	NTA	NTA				3	0	NTA	3							0
AT3G11620.1	Q0WPD9	Q0WPD9_ARATH	Alpha/beta-Hydrolases superfamily protein	hydrolase activity [GO:0016787]	cytosol	UPI0000163384	1	-	METQNKLMNE									0	0		0							0		NTA	NTA	NTA				3	0	NTA	3							0
AT4G24940.1	Q8VY78	SAE1A_ARATH	SUMO-activating enzyme subunit 1A (SUMO-activating enzyme subunit 1-1) (Ubiquitin-like 1-activating enzyme E1A)	SUMO activating enzyme activity [GO:0019948]	cytosol	UPI00000AC141	1	-	MDGEELTEQE									0	0		0							0		NTA	NTA	NTA				3	0	NTA	3							0
AT5G06970.1	Q8RX56	UNC13_ARATH	Protein unc-13 homolog (Protein PROTON ATPASE TRANSLOCATION CONTROL 1)	0	golgi	UPI00000AC625	1	-	MEEENAVEIL									0	0		0							0		NTA	NTA	NTA				3	0	NTA	3							0
AT5G07870.1	Q9SD97	Q9SD97_ARATH	HXXXD-type acyl-transferase family protein (N-hydroxycinnamoyl/benzoyltransferase-like protein)	transferase activity, transferring acyl groups other than amino-acyl groups [GO:0016747]	endoplasmic reticulum	UPI0000048AF2	1	-	MDSSSSEVRI									0	0		0							0		NTA	NTA	NTA				3	0	NTA	3							0
AT5G13390.1	Q8L749	Q8L749_ARATH	AT5g13390/T22N19_40	0	plastid	UPI00000A04CA	1	-	MMPPELQPRL									0	0		0							0		NTA	NTA	NTA				3	0	NTA	3							0
AT5G14680.1	A0A178UPL4	A0A178UPL4_ARATH	Usp domain-containing protein	0	nucleus	UPI00000A7429	1	-	MESEPTRVMV									0	0		0							0		NTA	NTA	NTA				3	0	NTA	3							0
AT5G15550.1	Q9LF27	WDR12_ARATH	Ribosome biogenesis protein WDR12 homolog (Pescadillo-interacting protein 2) (AtPEIP2)	ribonucleoprotein complex binding [GO:0043021]	nucleus	UPI00000A74FA	1	-	MDIDGEDVSR									0	0		0							0		NTA	NTA	NTA				3	0	NTA	3							0
AT5G22330.1	Q9FMR9	RIN1_ARATH	RuvB-like protein 1 (EC 3.6.4.12) (49 kDa TATA box-binding protein-interacting protein homolog) (AtTIP49a) (Ruv DNA-helicase-like protein)	5'-3' DNA helicase activity [GO:0043139]; ATP binding [GO:0005524]; DNA helicase activity [GO:0003678]	nucleus	UPI000005EBA9	1	-	MEKVKIEEIQ									0	0		0							0		NTA	NTA	NTA				3	0	NTA	3							0
AT5G22820.1	Q944A0	Q944A0_ARATH	ARM repeat superfamily protein (AT5g22820/MRN17_5)	0	cytosol	UPI00000AC112	1	-	MEDDEATKQR									0	0		0							0		NTA	NTA	NTA				3	0	NTA	3							0
AT5G40200.1	Q9FL12	DEGP9_ARATH	Protease Do-like 9 (EC 3.4.21.-)	serine-type endopeptidase activity [GO:0004252]; serine-type peptidase activity [GO:0008236]	nucleus	UPI00000AC3F9	1	-	MKNSEKRGRK									0	0		0							0		Free	Free	Free				0	3	Free	3							0
AT5G50580.1	P0DI12	SA1B1_ARATH	SUMO-activating enzyme subunit 1B-1 (SUMO-activating enzyme subunit 1-2) (Ubiquitin-like 1-activating enzyme E1A)	SUMO activating enzyme activity [GO:0019948]	cytosol	UPI00000A783E	1	-	MDGDELTEQE									0	0		0							0		NTA	NTA	NTA				3	0	NTA	3							0
AT5G51400.1	Q9FGN2	Q9FGN2_ARATH	Gb|AAB68038.1	0	golgi	UPI00000A2103	1	-	MMSDGGAPSR									0	0		0							0		NTA	NTA	NTA				3	0	NTA	3							0
AT5G59870.1	Q9FJE8	H2A7_ARATH	Probable histone H2A.7 (HTA6)	chromatin binding [GO:0003682]; DNA binding [GO:0003677]; protein heterodimerization activity [GO:0046982]	nucleus	UPI000000C0F2	1	-	MESTGKVKKA									0	0		0							0		NTA	NTA	NTA				3	0	NTA	3							0
AT5G64460.1	Q9FGF0	PGML1_ARATH	Phosphoglycerate mutase-like protein 1	intramolecular transferase activity, phosphotransferases [GO:0016868]	cytosol	UPI00000AC33D	1	-	METGAGIGLY									0	0		0							0		NTA	NTA	NTA				3	0	NTA	3							0
AT1G17210.1	Q9SHI0	Q9SHI0_ARATH	F20D23.9 protein (IAP-like protein 1)	zinc ion binding [GO:0008270]	nucleus	UPI00000A3861	1	-	MKEEDVSSQN									0	0		0							0			Free	Free				0	2	Free	2							0		Free	Free
AT1G24807.1	Q9FXK1	Q9FXK1_ARATH	F5A9.17 (Glutamine amidotransferase type 1 family protein)	transferase activity [GO:0016740]	cytosol	UPI000009E3A0	1	-	MAESNSIPSV									0	0		0							0			NTA	NTA				2	0	NTA	2							0		NTA	NTA
AT2G43940.1	Q6AWU6	HOL3_ARATH	Probable thiol methyltransferase 2 (EC 2.1.1.9) (Protein HARMLESS TO OZONE LAYER 3) (AtHOL3)	thiol S-methyltransferase activity [GO:0018708]	peroxisome	UPI0000196EA8	1	-	MENAGKATSL									0	0		0							0			NTA	NTA				2	0	NTA	2							0		NTA	NTA
AT4G34920.1	Q9SW43	Q9SW43_ARATH	AT4g34920/F11I11_160 (PLC-like phosphodiesterases superfamily protein)	phosphoric diester hydrolase activity [GO:0008081]	cytosol	UPI0000048A65	1	-	MLSFFSNQID									0	0		0							0			NTA	NTA				2	0	NTA	2							0		NTA	NTA
AT1G27390.1	P82873	TO202_ARATH	Mitochondrial import receptor subunit TOM20-2 (Translocase of outer membrane 20 kDa subunit 2)	metal ion binding [GO:0046872]; P-P-bond-hydrolysis-driven protein transmembrane transporter activity [GO:0015450]	mitochondrion	UPI0000196EC5	1	-	MEFSTADFER									0	0		0							0		NTA		NTA				2	0	NTA	2							0		NTA
AT4G24800.1	Q8W4Q4	MRF3_ARATH	MA3 DOMAIN-CONTAINING TRANSLATION REGULATORY FACTOR 3 (EIN2 C-terminus interacting protein 1) (MA3 domain-containing protein 5)	mRNA binding [GO:0003729]; ribosome binding [GO:0043022]	golgi	UPI00000A0849	1	-	MEGFLTDQQR									0	0		0							0			NTA	NTA				2	0	NTA	2							0		NTA
AT5G66420.2	Q9FJZ7	Q9FJZ7_ARATH	AT5G66420 protein (TIM-barrel signal transduction protein)	catalytic activity [GO:0003824]	cytosol	UPI000009C5F8	1	-	MKGETYRVFC									0	0		0							0			Free	Free				0	2	Free	2							0		Free
AT1G20950.1	Q9SYP2	PFPA1_ARATH	Pyrophosphate--fructose 6-phosphate 1-phosphotransferase subunit alpha 1 (PFP 1) (6-phosphofructokinase, pyrophosphate dependent 1) (PPi-PFK 1) (Pyrophosphate-dependent 6-phosphofructose-1-kinase 1)	6-phosphofructokinase activity [GO:0003872]; ATP binding [GO:0005524]; diphosphate-fructose-6-phosphate 1-phosphotransferase activity [GO:0047334]; metal ion binding [GO:0046872]; phosphofructokinase activity [GO:0008443]	cytosol	UPI000004829A	1	-	MDSDFGIPRE									0	0		0							0			NTA	NTA				2	0	NTA	2							0		NTA
AT1G29970.1	Q8L9S1	R18AL_ARATH	60S ribosomal protein L18a-like protein	0	cytosol,nucleus	UPI0000162F20	1	-	MDEEAAKPRD									0	0		0							0			NTA	NTA				2	0	NTA	2							0
AT3G07170.1	Q9SFU7	Q9SFU7_ARATH	AT3g07170/T1B9_17 (Sterile alpha motif (SAM) domain-containing protein) (T1B9.17 protein)	0	nucleus	UPI000009DFA2	1	-	MYADKLEAES									0	0		0							0		NTA	NTA					2	0	NTA	2							0			NTA
AT4G23710.1	O82629	VATG2_ARATH	V-type proton ATPase subunit G2 (V-ATPase subunit G2) (Vacuolar H(+)-ATPase subunit G isoform 2) (Vacuolar proton pump subunit G2)	proton-exporting ATPase activity, phosphorylative mechanism [GO:0008553]	golgi,vacuole	UPI000000BEE9	1	-	MESAGIQQLL									0	0		0							0			NTA	NTA				2	0	NTA	2							0
AT4G36470.1	O23234	O23234_ARATH	At4g36470 (S-adenosyl-L-methionine-dependent methyltransferases superfamily protein)	S-adenosylmethionine-dependent methyltransferase activity [GO:0008757]	cytosol	UPI000009ED5B	1	-	MDKKDMEREF									0	0		0							0			NTA	NTA				2	0	NTA	2							0
ATCG00840.1	P61845	RK23_ARATH	50S ribosomal protein L23, chloroplastic	mRNA binding [GO:0003729]; rRNA binding [GO:0019843]; structural constituent of ribosome [GO:0003735]	plastid	UPI0000133A59	1	-	MDGIKYAVFT									0	0		0							0			Free	Free				0	2	Free	2							0
AT4G15620.1	O23413	CSPLN_ARATH	CASP-like protein 1E2 (AtCASPL1E2)	4 iron, 4 sulfur cluster binding [GO:0051539]	vacuole	UPI000000BE6B	1	-	MEHEGKNNMN									0	0		0							0		NTA	NTA					2	0	NTA	2							0
AT3G20600.1	O48915	NDR1_ARATH	Protein NDR1 (Non-race specific disease resistance protein 1) (AtNDR1)	0	plasma membrane	UPI00000AC635	1	-	MNNQNEDTEG									0	0		0							0		NTA	NTA					2	0	NTA	2							0
AT1G78920.1	Q56ZN6	AVP2_ARATH	Pyrophosphate-energized membrane proton pump 2 (EC 7.1.3.1) (AVP1-like protein 1) (Pyrophosphate-energized inorganic pyrophosphatase 2) (H(+)-PPase 2) (Vacuolar proton pyrophosphatase 2)	inorganic diphosphatase activity [GO:0004427]; metal ion binding [GO:0046872]; pyrophosphate hydrolysis-driven proton transmembrane transporter activity [GO:0009678]	golgi	UPI00000A0B5A	1	-	MMMDEDVEQA									0	0		0							0		NTA		NTA				2	0	NTA	2							0
AT1G22730.1	O80548	MRF2_ARATH	MA3 DOMAIN-CONTAINING TRANSLATION REGULATORY FACTOR 2 (MA3 domain-containing protein 8)	ribosome binding [GO:0043022]	nucleus	UPI00000A0147	1	-	MEHQDLTDSR									0	0		0							0		NTA	NTA					2	0	NTA	2							0
AT1G30910.1	Q9FYH8	Q9FYH8_ARATH	F17F8.22 (Molybdenum cofactor sulfurase family protein)	catalytic activity [GO:0003824]; molybdenum ion binding [GO:0030151]; pyridoxal phosphate binding [GO:0030170]	plastid	UPI00000AC5E2	1	-	MENTLSPLLS									0	0		0							0			NTA	NTA				2	0	NTA	2							0
AT1G49670.1	Q9FX95	Q9FX95_ARATH	ARP protein (ARP protein (REF)) (At1g49670)	oxidoreductase activity [GO:0016491]; zinc ion binding [GO:0008270]	peroxisome	UPI00000A27B4	1	-	MEIKPGLSAL									0	0		0							0		Free		Free				0	2	Free	2							0
AT2G03550.1	Q9ZQ91	CXE7_ARATH	Probable carboxylesterase 7 (AtCXE7) (EC 3.1.1.1)	hydrolase activity [GO:0016787]; methyl indole-3-acetate esterase activity [GO:0080030]	cytosol	UPI00000484E1	1	-	MDSVIAFDRS									0	0		0							0			NTA	NTA				2	0	NTA	2							0
AT2G15430.1	Q39211	NRPB3_ARATH	DNA-directed RNA polymerases II, IV and V subunit 3 (DNA-directed RNA polymerase II 36 kDa polypeptide A) (DNA-directed RNA polymerase II subunit RPB3-A) (RNA polymerase II subunit 3-A) (RNA polymerase II subunit B3-A)	DNA binding [GO:0003677]; DNA-directed 5'-3' RNA polymerase activity [GO:0003899]; protein dimerization activity [GO:0046983]	nucleus	UPI0000001785	1	-	MDGATYQRFP									0	0		0							0			NTA	NTA				2	0	NTA	2							0
AT2G26640.1	O48780	KCS11_ARATH	3-ketoacyl-CoA synthase 11 (KCS-11) (EC 2.3.1.199) (Very long-chain fatty acid condensing enzyme 11) (VLCFA condensing enzyme 11)	3-oxo-arachidoyl-CoA synthase activity [GO:0102336]; 3-oxo-cerotoyl-CoA synthase activity [GO:0102337]; 3-oxo-lignoceronyl-CoA synthase activity [GO:0102338]; very-long-chain 3-ketoacyl-CoA synthase activity [GO:0102756]	plasma membrane	UPI000000C1A3	1	-	MDVEQKKPLI									0	0		0							0		NTA		NTA				2	0	NTA	2							0
AT2G44270.1	O64862	CTU1_ARATH	Cytoplasmic tRNA 2-thiolation protein 1 (EC 2.7.7.-) (Cytoplasmic tRNA adenylyltransferase 1)	nucleotidyltransferase activity [GO:0016779]; tRNA binding [GO:0000049]	mitochondrion	UPI00000ADD48	1	-	MEAKNKKAVA									0	0		0							0			NTA	NTA				2	0	NTA	2							0
AT3G01490.1	A0A384KKI6	A0A384KKI6_ARATH	Protein kinase domain-containing protein	ATP binding [GO:0005524]; protein kinase activity [GO:0004672]	cytosol	UPI00000AC188	1	-	MKEKAESGGG									0	0		0							0			NTA	NTA				2	0	NTA	2							0
AT3G02710.1	A3KPF3	A3KPF3_ARATH	ARM repeat superfamily protein (At3g02710)	0	cytosol	UPI0000196ADF	1	-	MEVSNQTRKR									0	0		0							0			NTA	NTA				2	0	NTA	2							0
AT3G15220.1	A0A384LPC2	A0A384LPC2_ARATH	Protein kinase domain-containing protein	ATP binding [GO:0005524]; protein kinase activity [GO:0004672]	nucleus	UPI00000AC2BD	1	-	MDDVAGLQEA									0	0		0							0			NTA	NTA				2	0	NTA	2							0
AT3G21220.1	Q8RXG3	M2K5_ARATH	Mitogen-activated protein kinase kinase 5 (AtMAP2Kalpha) (AtMEK5) (AtMKK5) (MAP kinase kinase 5) (EC 2.7.12.2)	ATP binding [GO:0005524]; MAP kinase kinase activity [GO:0004708]; protein serine/threonine kinase activity [GO:0004674]	golgi	UPI000009C728	1	-	MKPIQSPSGV									0	0		0							0		NTA	NTA					2	0	NTA	2							0
AT3G21610.1	Q9LVE5	Q9LVE5_ARATH	Uncharacterized protein	0	golgi,plasma membrane	UPI00000ABA40	1	-	MDEVMTAADV									0	0		0							0		NTA		NTA				2	0	NTA	2							0
AT3G22320.1	O81098	RPB5A_ARATH	DNA-directed RNA polymerases II and IV subunit 5A (RPB5a) (DNA-directed RNA polymerase II subunit E) (RNA polymerase I, II and III 24.3 kDa subunit) (AtRPB24.3)	DNA binding [GO:0003677]; DNA-directed 5'-3' RNA polymerase activity [GO:0003899]	nucleus	UPI00000AC3C5	1	-	MLTEEELKRL									0	0		0							0			Free	Free				0	2	Free	2							0
AT3G51460.1	Q9C5G5	SAC7_ARATH	Phosphoinositide phosphatase SAC7 (AtSAC7) (EC 3.1.3.-) (Protein ROOT HAIR DEFECTIVE 4) (Protein SUPPRESSOR OF ACTIN 1C) (AtSAC1c) (Protein SUPPRESSOR OF ACTIN 7) (SAC domain protein 7) (SAC1-like protein AtSAC1c)	phosphatidylinositol-4-phosphate phosphatase activity [GO:0043812]	endoplasmic reticulum	UPI00000A70F2	1	-	METVDSRNKL									0	0		0							0		NTA	NTA					2	0	NTA	2							0
AT3G62550.1	A0A384L7B9	A0A384L7B9_ARATH	Usp domain-containing protein	0	cytosol	UPI00000A499F	1	-	MEETKERKIV									0	0		0							0			NTA	NTA				2	0	NTA	2							0
AT4G09180.1	Q9M0R0	BH081_ARATH	Transcription factor bHLH81 (Basic helix-loop-helix protein 81) (AtbHLH81) (bHLH 81) (Transcription factor EN 72) (bHLH transcription factor bHLH081)	DNA binding [GO:0003677]; DNA-binding transcription activator activity, RNA polymerase II-specific [GO:0001228]; DNA-binding transcription factor activity [GO:0003700]; protein dimerization activity [GO:0046983]	nucleus	UPI00000A54D7	1	-	MQPTSVGSSG									0	0		0							0			NTA	NTA				2	0	NTA	2							0
AT4G10060.1	F4JLJ2	F4JLJ2_ARATH	Non-lysosomal glucosylceramidase (NLGase) (EC 3.2.1.45)	beta-glucosidase activity [GO:0008422]; glucosylceramidase activity [GO:0004348]	cytosol	UPI0001A7B0B6	1	-	MEKNGHTESE									0	0		0							0			NTA	NTA				2	0	NTA	2							0
AT4G16310.1	F4JLS1	LDL3_ARATH	Lysine-specific histone demethylase 1 homolog 3 (EC 1.-.-.-) (Flavin-containing amine oxidase domain-containing protein 3) (Protein LSD1-like 3)	oxidoreductase activity [GO:0016491]; polyamine oxidase activity [GO:0046592]	nucleus	UPI0001A7B0E4	1	-	MDGKEKKSGS									0	0		0							0			NTA	NTA				2	0	NTA	2							0
AT4G16510.1	Q940I4	Q940I4_ARATH	YbaK/aminoacyl-tRNA synthetase-associated domain-containing protein	aminoacyl-tRNA editing activity [GO:0002161]; aminoacyl-tRNA ligase activity [GO:0004812]	cytosol	UPI00000A3429	1	-	MDDGEGMETA									0	0		0							0			NTA	NTA				2	0	NTA	2							0
AT4G17090.1	O23553	BAM3_ARATH	Beta-amylase 3, chloroplastic (EC 3.2.1.2) (1,4-alpha-D-glucan maltohydrolase) (Beta-amylase 8) (Chloroplast beta-amylase) (CT-BMY)	amylopectin maltohydrolase activity [GO:0102229]; beta-amylase activity [GO:0016161]	plastid	UPI00000ACE99	1	-	MELTLNSSSS									0	0		0							0			NTA	NTA				2	0	NTA	2							0
AT4G19120.1	Q94II3	PMTL_ARATH	Probable methyltransferase PMT21 (EC 2.1.1.-) (Protein EARLY-RESPONSIVE TO DEHYDRATION 3)	methyltransferase activity [GO:0008168]	golgi	UPI000009DC22	1	-	MKYKDEKYEK									0	0		0							0		NTA		NTA				2	0	NTA	2							0
AT4G33740.1	O81890	O81890_ARATH	At4g33740	0	nucleus	UPI00000A2BC5	1	-	MKKTSTRSQR									0	0		0							0		NTA		NTA				2	0	NTA	2							0
AT4G38370.1	Q0WW53	Q0WW53_ARATH	Phosphoglycerate mutase family protein	0	cytosol	UPI0000162BBA	1	-	MDSSSVGNTN									0	0		0							0			NTA	NTA				2	0	NTA	2							0
AT5G06140.1	Q9FG38	SNX1_ARATH	Sorting nexin 1 (AtSNX1) (Vacuolar protein sorting-associated protein 5 homolog)	phosphatidylinositol binding [GO:0035091]	cytosol	UPI00000A4252	1	-	MESTEQPRNI									0	0		0							0		NTA	NTA					2	0	NTA	2							0
AT5G11390.1	Q8L7E5	WIT1_ARATH	WPP domain-interacting tail-anchored protein 1	0	nucleus	UPI0000196CC4	1	-	METETEHDRT									0	0		0							0		NTA	NTA					2	0	NTA	2							0
AT5G41210.1	Q9ZRT5	GSTT1_ARATH	Glutathione S-transferase T1 (AtGSTT1) (EC 2.5.1.18) (GST class-theta member 1) (Glutathione S-transferase 10)	glutathione transferase activity [GO:0004364]; peroxidase activity [GO:0004601]	peroxisome	UPI00000ACB54	1	-	MMKLKVYADR									0	0		0							0			NTA	NTA				2	0	NTA	2							0
AT5G60210.1	Q9LSS5	ICR3_ARATH	Interactor of constitutive active ROPs 3 (ROP-interactive partner 5)	0	nucleus	UPI000009EF46	1	-	MQTQKARNGS									0	0		0							0		NTA		NTA				2	0	NTA	2							0
AT5G64500.1	Q9FLG8	SPNS2_ARATH	Probable sphingolipid transporter spinster homolog 2	transmembrane transporter activity [GO:0022857]	vacuole	UPI000000BD75	1	-	MDVDGEGDRG									0	0		0							0		NTA	NTA					2	0	NTA	2							0
ATCG00140.1	P56760	ATPH_ARATH	ATP synthase subunit c, chloroplastic (ATP synthase F(0) sector subunit c) (ATPase subunit III) (F-type ATPase subunit c) (F-ATPase subunit c) (Lipid-binding protein)	lipid binding [GO:0008289]; proton-transporting ATP synthase activity, rotational mechanism [GO:0046933]	plastid	UPI0000126591	1	-	MNPLVSAASV									0	0		0							0			Free	Free				0	2	Free	2							0
ATCG01110.1	P56753	NDHH_ARATH	NAD(P)H-quinone oxidoreductase subunit H, chloroplastic (EC 7.1.1.-) (NAD(P)H dehydrogenase subunit H) (NADH-plastoquinone oxidoreductase 49 kDa subunit) (NADH-plastoquinone oxidoreductase subunit H)	NAD binding [GO:0051287]; NADH dehydrogenase (ubiquinone) activity [GO:0008137]; NADPH dehydrogenase activity [GO:0003959]; quinone binding [GO:0048038]	plastid	UPI00001308B3	1	-	MKRPVTGKDL									0	0		0							0			Free	Free				0	2	Free	2							0
AT5G19550.1	P46645	AAT2_ARATH	Aspartate aminotransferase, cytoplasmic isozyme 1 (EC 2.6.1.1) (Transaminase A)	copper ion binding [GO:0005507]; L-aspartate:2-oxoglutarate aminotransferase activity [GO:0004069]; pyridoxal phosphate binding [GO:0030170]	cytosol	UPI00001250CF	1	-	MDSVFSNVAR									0	0		0							0				NTA				1	0	NTA	1							0		NTA	NTA
AT1G09330.1	Q8LEK2	TVP23_ARATH	Golgi apparatus membrane protein-like protein ECHIDNA	0	golgi	UPI000000C47A	1	-	MDPNNQIQAP									0	0		0							0		NTA						1	0	NTA	1							0		NTA
AT1G35670.1	Q39016	CDPKB_ARATH	Calcium-dependent protein kinase 11 (EC 2.7.11.1) (Calcium-dependent protein kinase isoform CDPK2) (AtCDPK2)	ATP binding [GO:0005524]; calcium-dependent protein serine/threonine kinase activity [GO:0009931]; calcium ion binding [GO:0005509]; calmodulin binding [GO:0005516]; calmodulin-dependent protein kinase activity [GO:0004683]; protein kinase activity [GO:0004672]; protein serine/threonine kinase activity [GO:0004674]	cytosol	UPI00000A0BA2	1	-	METKPNPRRP									0	0		0							0			NTA					1	0	NTA	1							0		NTA
AT1G59610.1	Q9LQ55	DRP2B_ARATH	Dynamin-2B (EC 3.6.5.5) (Dynamin-like protein 3) (Dynamin-related protein 2B)	clathrin binding [GO:0030276]; GTPase activity [GO:0003924]; GTP binding [GO:0005525]; microtubule binding [GO:0008017]	plasma membrane	UPI00000AC60D	1	-	MEAIDELSQL									0	0		0							0				NTA				1	0	NTA	1							0		NTA
AT3G22942.1	Q93V47	GG2_ARATH	Guanine nucleotide-binding protein subunit gamma 2 (Ggamma-subunit 2) (Heterotrimeric G protein gamma-subunit 2) (AtAGG2)	0	plasma membrane	UPI00000AB30F	1	-	MEAGSSNSSG									0	0		0							0				NTA				1	0	NTA	1							0		NTA
AT4G35090.1	P25819	CATA2_ARATH	Catalase-2 (EC 1.11.1.6)	catalase activity [GO:0004096]; cobalt ion binding [GO:0050897]; heme binding [GO:0020037]	peroxisome	UPI00000017A0	1	-	MDPYKYRPAS									0	0		0							0				NTA				1	0	NTA	1							0			NTA
AT1G02080.2	F4HVV6	F4HVV6_ARATH	Transcription regulator	molecular adaptor activity [GO:0060090]	cytosol	UPI0001E92A81	1	-	MTPSKVAGHT									0	0		0							0		NTA						1	0	NTA	1							0
AT1G75680.1	Q8LCP6	GUN10_ARATH	Endoglucanase 10 (EC 3.2.1.4) (Endo-1,4-beta glucanase 10)	cellulase activity [GO:0008810]	plasma membrane	UPI00000AC71F	1	-	MEEKSKSRGW									0	0		0							0		Free						0	1	Free	1							0		Free
AT2G26570.1	O48724	WEB1_ARATH	Protein WEAK CHLOROPLAST MOVEMENT UNDER BLUE LIGHT 1 (Protein WEB1)	0	plasma membrane	UPI00000A832E	1	-	MEDLKTVEAS									0	0		0							0		NTA						1	0	NTA	1							0			NTA
AT5G27470.1	Q39230	SYSC_ARATH	Serine--tRNA ligase, cytoplasmic (EC 6.1.1.11) (Seryl-tRNA synthetase) (SerRS) (Seryl-tRNA(Ser/Sec) synthetase)	ATP binding [GO:0005524]; serine-tRNA ligase activity [GO:0004828]; tRNA binding [GO:0000049]	cytosol	UPI0000001774	1	-	MLDINLFREE									0	0		0							0				Free				0	1	Free	1							0		Free
AT1G09060.1	B9DGQ5	B9DGQ5_ARATH	AT1G09060 protein (JmjC domain protein JMJ24)	0	nucleus	UPI0000196BC7	1	-	MNANEQTRSA									0	0		0							0				NTA				1	0	NTA	1							0
AT1G28350.1	F4HWL4	SYYC2_ARATH	Tyrosine--tRNA ligase 2, cytoplasmic (EC 6.1.1.1) (Tyrosyl-tRNA synthetase) (TyrRS)	ATP binding [GO:0005524]; tyrosine-tRNA ligase activity [GO:0004831]	cytosol	UPI0001E92AAF	1	-	MEALSINAPT									0	0		0							0				NTA				1	0	NTA	1							0
AT1G33240.1	Q9C882	GTL1_ARATH	Trihelix transcription factor GTL1 (GT2-LIKE protein 1) (AtGTL1) (Protein GT-2-LIKE1) (Trihelix DNA-binding protein GTL1)	DNA binding [GO:0003677]; DNA-binding transcription factor activity [GO:0003700]; sequence-specific DNA binding [GO:0043565]	nucleus	UPI0001F992C6	1	-	MEQGGGGGGN									0	0		0							0				NTA				1	0	NTA	1							0
AT1G48170.1	Q8VYQ0	Q8VYQ0_ARATH	Proteasome assembly chaperone	0	cytosol	UPI00000A0C98	1	-	METEYDQVLR									0	0		0							0				NTA				1	0	NTA	1							0
AT1G50500.1	Q0WQF4	VP53A_ARATH	Vacuolar protein sorting-associated protein 53 A (AtVPS53) (Protein HEAT-INTOLERANT 1)	0	golgi	UPI0000DB52F4	1	-	MDKSSALEYI									0	0		0							0				NTA				1	0	NTA	1							0
AT1G53090.1	Q94BM7	SPA4_ARATH	Protein SPA1-RELATED 4	ATP binding [GO:0005524]; identical protein binding [GO:0042802]; protein kinase activity [GO:0004672]	nucleus	UPI00000A8982	1	-	MKGSSESSSR									0	0		0							0				NTA				1	0	NTA	1							0
AT1G54340.1	Q9SLK0	ICDHX_ARATH	Peroxisomal isocitrate dehydrogenase [NADP] (EC 1.1.1.42)	isocitrate dehydrogenase (NADP+) activity [GO:0004450]; magnesium ion binding [GO:0000287]; NAD binding [GO:0051287]	peroxisome	UPI00000A0D16	1	-	MEFEKIKVIN									0	0		0							0				NTA				1	0	NTA	1							0
AT1G64040.1	P48483	PP13_ARATH	Serine/threonine-protein phosphatase PP1 isozyme 3 (EC 3.1.3.16) (Type one protein phosphatase 3)	metal ion binding [GO:0046872]; protein serine/threonine phosphatase activity [GO:0004722]	cytosol	UPI000000113C	1	-	MEDSVVDDVI									0	0		0							0				NTA				1	0	NTA	1							0
AT1G64200.1	P0CAN7	VATE3_ARATH	V-type proton ATPase subunit E3 (V-ATPase subunit E3) (Vacuolar H(+)-ATPase subunit E isoform 3) (Vacuolar proton pump subunit E3)	proton-exporting ATPase activity, phosphorylative mechanism [GO:0008553]; proton-transporting ATPase activity, rotational mechanism [GO:0046961]	vacuole	UPI0000163206	1	-	MNDADASIQI									0	0		0							0				NTA				1	0	NTA	1							0
AT2G02050.1	Q9SKC9	NDUB7_ARATH	NADH dehydrogenase [ubiquinone] 1 beta subcomplex subunit 7	NADH dehydrogenase (ubiquinone) activity [GO:0008137]	mitochondrion	UPI00000AC3EB	1	-	MEVPGSSKKM									0	0		0							0				NTA				1	0	NTA	1							0
AT2G20340.1	Q8RY79	PAAS_ARATH	Phenylacetaldehyde synthase (AtPAAS) (EC 4.1.1.109) (3,4-dihydroxyphenylacetaldehyde synthase) (DHPAA synthase) (EC 4.1.1.107) (Aromatic L-amino acid decarboxylase) (Aromatic aldehyde synthase) (AtAAS)	carboxy-lyase activity [GO:0016831]; phenylacetaldehyde synthase activity [GO:1990055]; pyridoxal phosphate binding [GO:0030170]	cytosol	UPI00000A8D55	1	-	MENGSGKVLK									0	0		0							0			NTA					1	0	NTA	1							0
AT2G24050.1	O82233	IF4G2_ARATH	Eukaryotic translation initiation factor isoform 4G-2 (eIF(iso)4G-2)	mRNA binding [GO:0003729]; translation initiation factor activity [GO:0003743]	nucleus	UPI00000AAC59	1	-	MQQQGEPSVL									0	0		0							0				NTA				1	0	NTA	1							0
AT2G38465.1	Q8S8P4	Q8S8P4_ARATH	Expressed protein	0	cytosol,nucleus	UPI000009D619	1	-	MQDAETSRQP									0	0		0							0			NTA					1	0	NTA	1							0
AT2G40935.1	Q8S8T8	PCR10_ARATH	Protein PLANT CADMIUM RESISTANCE 10 (AtPCR10)	0	plasma membrane	UPI00000A1153	1	-	MKEKKGHYVP									0	0		0							0		NTA						1	0	NTA	1							0
AT2G46020.1	Q6EVK6	BRM_ARATH	ATP-dependent helicase BRM (EC 3.6.4.12) (Protein BRAHMA) (AtBRM) (Protein CHROMATIN REMODELING 2) (AtCHR2)	ATP binding [GO:0005524]; chromatin binding [GO:0003682]; DNA binding [GO:0003677]; DNA-dependent ATPase activity [GO:0008094]; DNA helicase activity [GO:0003678]	nucleus	UPI000034EE9F	1	-	MQSGGSGGGP									0	0		0							0				NTA				1	0	NTA	1							0
AT3G01980.1	A0A384LJ22	A0A384LJ22_ARATH	Uncharacterized protein	0	peroxisome	UPI000004868F	1	-	MENPAKRVLM									0	0		0							0			NTA					1	0	NTA	1							0
AT3G11100.1	Q9C781	Q9C781_ARATH	Uncharacterized protein F11B9.6	0	nucleus	UPI00000A6128	1	-	METTPETQSK									0	0		0							0			NTA					1	0	NTA	1							0
AT3G14090.1	Q9LJH9	Q9LJH9_ARATH	Exocyst subunit Exo70 family protein	0	cytosol	UPI00000A13E5	1	-	MEPPENSLDS									0	0		0							0			NTA					1	0	NTA	1							0
AT3G46560.1	Q9XGX9	TIM9_ARATH	Mitochondrial import inner membrane translocase subunit TIM9 (Protein EMBRYO DEFECTIVE 2474)	metal ion binding [GO:0046872]	mitochondrion	UPI0000001767	1	-	MDASMMAGLD									0	0		0							0		NTA						1	0	NTA	1							0
AT3G51100.1	Q9SD36	Q9SD36_ARATH	Altered inheritance of mitochondria protein (At3g51100)	0	nucleus	UPI00000A155F	1	-	MNEGSSEEVT									0	0		0							0			NTA					1	0	NTA	1							0
AT3G57290.1	Q9C5Z3	EIF3E_ARATH	Eukaryotic translation initiation factor 3 subunit E (AtEIF3E-1) (eIF3e) (p48) (Eukaryotic translation initiation factor 3 subunit 6) (AtINT6) (INT-6)	mRNA binding [GO:0003729]; translation initiation factor activity [GO:0003743]; translation repressor activity [GO:0030371]	cytosol	UPI000009C9B8	1	-	MEESKQNYDL									0	0		0							0			NTA					1	0	NTA	1							0
AT3G58470.1	A0A384KCH1	A0A384KCH1_ARATH	Protein-lysine N-methyltransferase At3g58470 (EC 2.1.1.-)	nucleic acid binding [GO:0003676]; protein-lysine N-methyltransferase activity [GO:0016279]	cytosol	UPI00000A5A3A	1	-	MEKEDELQKL									0	0		0							0				NTA				1	0	NTA	1							0
AT3G60450.1	A0A384KBT8	A0A384KBT8_ARATH	Uncharacterized protein	0	cytosol	UPI00000A066A	1	-	MESPKSNVDD									0	0		0							0			NTA					1	0	NTA	1							0
AT4G01880.1	F4JG68	F4JG68_ARATH	tRNA:m(4)X modification enzyme TRM13 (EC 2.1.1.225)	metal ion binding [GO:0046872]; tRNA 2'-O-methyltransferase activity [GO:0106050]; tRNA methyltransferase activity [GO:0008175]	nucleus	UPI0000196AFB	1	-	MEAKSSNRCS									0	0		0							0				NTA				1	0	NTA	1							0
AT4G02725.1	Q6DBF6	Q6DBF6_ARATH	At4g02725 (Spindle pole body-associated protein)	0	plastid	UPI000034F1AF	1	-	MASLSMSAVS									0	0		0							0			NTA					1	0	NTA	1							0
AT4G15470.1	Q94A20	LFG5_ARATH	BI1-like protein (Protein LIFEGUARD 5) (AtLFG5)	0	vacuole	UPI00000A53D1	1	-	MDKPYGYASV									0	0		0							0				NTA				1	0	NTA	1							0
AT4G16444.1	Q1H5D2	GET1_ARATH	Protein GET1 (AtGET1) (Guided entry of tail-anchored proteins 1 homolog)	protein self-association [GO:0043621]; structural constituent of ribosome [GO:0003735]	plasma membrane	UPI0000162A83	1	-	MEGEKLIEDR									0	0		0							0				Free				0	1	Free	1							0
AT4G18372.1	A0A384KDW9	A0A384KDW9_ARATH	Sm domain-containing protein	0	nucleus	UPI0000162AB6	1	-	MEQAAERSST									0	0		0							0			NTA					1	0	NTA	1							0
AT4G31570.1	F4JSP7	F4JSP7_ARATH	Nucleoporin	0	nucleus	UPI0001E92EE6	1	-	MDKKKNRADP									0	0		0							0				NTA				1	0	NTA	1							0
AT4G37020.1	O23183	O23183_ARATH	Uncharacterized protein AT4g37020	0	nucleus	UPI00000A32FB	1	-	MDSMEAPSLP									0	0		0							0				NTA				1	0	NTA	1							0
AT5G01410.1	Q8L940	PDX13_ARATH	Pyridoxal 5'-phosphate synthase subunit PDX1.3 (AtPDX1.3) (AtPDX1;1) (PLP synthase subunit PDX1.3) (EC 4.3.3.6)	amine-lyase activity [GO:0016843]; protein heterodimerization activity [GO:0046982]; protein homodimerization activity [GO:0042803]; pyridoxal 5'-phosphate synthase (glutamine hydrolysing) activity [GO:0036381]	cytosol	UPI00000AA185	1	-	MEGTGVVAVY									0	0		0							0				NTA				1	0	NTA	1							0
AT5G04480.1	Q940Y7	Q940Y7_ARATH	AT5g04480/T32M21_80 (Glycosyltransferase) (UDP-Glycosyltransferase superfamily protein)	transferase activity, transferring glycosyl groups [GO:0016757]	golgi	UPI00000AC016	1	-	MVRNSLSLEI									0	0		0							0			NTA					1	0	NTA	1							0
AT5G05820.1	Q6DBP3	PT505_ARATH	Probable sugar phosphate/phosphate translocator At5g05820	antiporter activity [GO:0015297]; transmembrane transporter activity [GO:0022857]	endoplasmic reticulum	UPI0000196BDA	1	-	MKMATNGRFF									0	0		0							0		Free						0	1	Free	1							0
AT5G11580.1	A0A178UAN2	A0A178UAN2_ARATH	Uncharacterized protein	0	plasma membrane	UPI0007E065A9	1	-	MEDKSPTLLI									0	0		0							0				NTA				1	0	NTA	1							0
AT5G11860.1	Q9LYI7	Q9LYI7_ARATH	At5g11860 (SCP1-like small phosphatase 5)	phosphoprotein phosphatase activity [GO:0004721]; RNA polymerase II CTD heptapeptide repeat phosphatase activity [GO:0008420]	cytosol,nucleus	UPI00000A480F	1	-	MEDDDSPSSR									0	0		0							0			NTA					1	0	NTA	1							0
AT5G21010.1	Q1EBV6	BPM5_ARATH	BTB/POZ and MATH domain-containing protein 5 (Protein BTB-POZ AND MATH DOMAIN 5) (AtBPM5)	0	cytosol	UPI0000162553	1	-	MSESVIQGSN									0	0		0							0		Free						0	1	Free	1							0
AT5G42080.1	P42697	DRP1A_ARATH	Dynamin-related protein 1A (Dynamin-like protein 1) (Dynamin-like protein A) (Protein RADIAL SWELLING 9)	clathrin binding [GO:0030276]; GTPase activity [GO:0003924]; GTP binding [GO:0005525]; microtubule binding [GO:0008017]; protein histidine kinase binding [GO:0043424]	plasma membrane	UPI0000129A28	1	-	MENLISLVNK									0	0		0							0				NTA				1	0	NTA	1							0
AT5G43510.2	Q4VP08	LUR12_ARATH	Protein LURE 1.2 (AtLURE1.2) (Cysteine-Rich Peptide 810_1.2) (CRP810_1.2) (Defensin-like protein 213)	0	extracellular	UPI000150561B	1	-	MKLPIIFLTL									0	0		0							0			NTA					1	0	NTA	1							0
AT5G53600.1	A0A178UL68	A0A178UL68_ARATH	X8 domain-containing protein	0	extracellular	UPI00000A99FB	1	-	MSLKLLTFLF									0	0		0							0				Free				0	1	Free	1							0
AT5G59960.1	F4JXE8	F4JXE8_ARATH	K-stimulated pyrophosphate-energized sodium pump protein	0	endoplasmic reticulum	UPI00001628CD	1	-	MEKVSSPSSS									0	0		0							0				NTA				1	0	NTA	1							0
AT5G62640.1	Q9LV14	ELF5_ARATH	Protein EARLY FLOWERING 5 (AtELF5)	0	nucleus	UPI00000AC4FE	1	-	MKTTKGGKVM									0	0		0							0		Free						0	1	Free	1							0
AT5G63000.1	Q84K84	Q84K84_ARATH	Mitochondrial import inner membrane translocase subunit Tim17/Tim22/Tim23 family protein	0	mitochondrion	UPI000000C22B	1	-	MEAVEKPEET									0	0		0							0		NTA						1	0	NTA	1							0
AT5G65950.1	F4JXM9	F4JXM9_ARATH	Trafficking protein particle complex subunit-like protein	0	golgi	UPI00017395F6	1	-	MEEYPEELRT									0	0		0							0				NTA				1	0	NTA	1							0
ATCG00430.1	P56756	NDHK_ARATH	NAD(P)H-quinone oxidoreductase subunit K, chloroplastic (EC 7.1.1.-) (NAD(P)H dehydrogenase subunit K) (NADH-plastoquinone oxidoreductase subunit K)	4 iron, 4 sulfur cluster binding [GO:0051539]; iron ion binding [GO:0005506]; NADH dehydrogenase (ubiquinone) activity [GO:0008137]; quinone binding [GO:0048038]	plastid	UPI0000130955	1	-	MNSIKFPILD									0	0		0							0				Free				0	1	Free	1							0
ATCG00550.1	P56781	PSBJ_ARATH	Photosystem II reaction center protein J (PSII-J)	0	plastid	UPI00001326A3	1	-	MADTTGRIPL									0	0		0							0			NTA					1	0	NTA	1							0
AT5G35980.1	Q8RWH3	YAK1_ARATH	Dual specificity protein kinase YAK1 homolog (AtYAK1) (EC 2.7.12.1) (Dual specificity tyrosine-phosphorylation-regulated kinase YAK1)	ATP binding [GO:0005524]; protein serine/threonine/tyrosine kinase activity [GO:0004712]; protein serine/threonine kinase activity [GO:0004674]; protein tyrosine kinase activity [GO:0004713]	nucleus	UPI000009E3B3	1	-	MDDIDSSDGA									0	0		0							0								0	0		0							0		NTA	NTA
AT5G38380.1	Q8RWM9	Q8RWM9_ARATH	Zinc transporter	0	plasma membrane	UPI00000A9EF8	1	-	MMSPKQISDD									0	0		0							0								0	0		0							0		NTA	NTA
AT1G31730.1	Q8L7A9	AP4E_ARATH	AP-4 complex subunit epsilon (AP-4 adaptor complex subunit epsilon) (Adaptor-related protein complex 4 subunit epsilon) (Epsilon subunit of AP-4) (Epsilon-adaptin)	cargo adaptor activity [GO:0140312]	nucleus	UPI00000AC57D	1	-	MEQLKTIGRE									0	0		0							0								0	0		0							0		NTA
AT1G35780.1	Q9LP18	Q9LP18_ARATH	At1g35780/F14D7_9 (F14D7.8 protein) (N-lysine methyltransferase)	methyltransferase activity [GO:0008168]	nucleus	UPI00000A385B	1	-	MEKNTPVRKP									0	0		0							0								0	0		0							0		NTA
AT4G18950.1	A0A178V806	A0A178V806_ARATH	Uncharacterized protein	ATP binding [GO:0005524]; protein kinase activity [GO:0004672]	cytosol	UPI00000A404B	1	-	MEEDYQQPRF									0	0		0							0								0	0		0							0		NTA
AT4G25180.1	A0A178UX81	A0A178UX81_ARATH	Uncharacterized protein	DNA binding [GO:0003677]; DNA-directed 5'-3' RNA polymerase activity [GO:0003899]	nucleus	UPI00003B0424	1	-	MDSGEQKSKR									0	0		0							0								0	0		0							0		NTA	NTA
AT4G25300.1	Q9SB33	Q9SB33_ARATH	2-oxoglutarate (2OG) and Fe(II)-dependent oxygenase superfamily protein (SRG1-like protein)	metal ion binding [GO:0046872]; oxidoreductase activity [GO:0016491]	cytosol	UPI00000489E5	1	-	MEVKGATRSS									0	0		0							0								0	0		0							0		NTA
AT4G36530.1	O23227	O23227_ARATH	Alpha/beta-Hydrolases superfamily protein	hydrolase activity [GO:0016787]	plastid	UPI00000A0280	1	-	MDTSSASSQS									0	0		0							0								0	0		0							0		NTA
AT5G23900.1	Q9FF90	RL133_ARATH	60S ribosomal protein L13-3	RNA binding [GO:0003723]; structural constituent of ribosome [GO:0003735]	cytosol	UPI00000A5716	1	-	MKHNNVIPSS									0	0		0							0								0	0		0							0		Free	Free
AT5G41670.1	Q9FFR3	6PGD3_ARATH	6-phosphogluconate dehydrogenase, decarboxylating 3, chloroplastic (EC 1.1.1.44)	NADP binding [GO:0050661]; phosphogluconate 2-dehydrogenase activity [GO:0008114]; phosphogluconate dehydrogenase (decarboxylating) activity [GO:0004616]	mitochondrion	UPI00000AC47D	1	-	MESVALSRIG									0	0		0							0								0	0		0							0		NTA
AT5G63380.1	Q84P23	4CLL9_ARATH	4-coumarate--CoA ligase-like 9 (EC 6.2.1.-) (4-coumarate--CoA ligase isoform 4) (At4CL4)	ATP binding [GO:0005524]; CoA-ligase activity [GO:0016405]; fatty-acyl-CoA synthase activity [GO:0004321]	peroxisome	UPI00000A49BA	1	-	MLTKTNDSRL									0	0		0							0								0	0		0							0		Free
AT1G01730.1	Q9LQ83	Q9LQ83_ARATH	T1N6.14 protein	0	nucleus	UPI00000A60EC	1	-	MEKSTSPATR									0	0		0							0								0	0		0							0			NTA
AT1G23140.1	O49303	CAR8_ARATH	Protein C2-DOMAIN ABA-RELATED 8	GTPase activator activity [GO:0005096]; metal ion binding [GO:0046872]; phospholipid binding [GO:0005543]	cytosol	UPI00000A380D	1	-	MENLVGLLRI									0	0		0							0								0	0		0							0			NTA
AT1G24100.1	O48676	U74B1_ARATH	UDP-glycosyltransferase 74B1 (N-hydroxythioamide S-beta-glucosyltransferase) (EC 2.4.1.195) (Thiohydroximate S-glucosyltransferase)	quercetin 3-O-glucosyltransferase activity [GO:0080043]; quercetin 7-O-glucosyltransferase activity [GO:0080044]; thiohydroximate beta-D-glucosyltransferase activity [GO:0047251]; UDP-glucose: 4-methylthiobutylhydroximate S-glucosyltransferase activity [GO:0102659]; UDP-glucose:5-methylthiopentylhydroximate S-glucosyltransferase activity [GO:0103099]; UDP-glucose: 6-methylthiohexylhydroximate S-g…	plasma membrane	UPI00000482BA	1	-	MAETTPKVKG									0	0		0							0								0	0		0							0
AT1G48440.1	Q8LDS7	Q8LDS7_ARATH	Endoplasmic reticulum transmembrane protein	0	endoplasmic reticulum	UPI00000AC1B2	1	-	MALQWLILSY									0	0		0							0								0	0		0							0		NTA
AT1G51500.1	Q9C8K2	AB12G_ARATH	ABC transporter G family member 12 (ABC transporter ABCG.12) (AtABCG12) (Protein ECERIFERUM 5) (White-brown complex homolog protein 12) (AtWBC12)	ATPase activity [GO:0016887]; ATPase-coupled transmembrane transporter activity [GO:0042626]; ATP binding [GO:0005524]; efflux transmembrane transporter activity [GO:0015562]	vacuole	UPI00000AB8E7	1	-	MELESTSNGR									0	0		0							0								0	0		0							0		NTA
AT2G30140.1	O64733	U87A2_ARATH	UDP-glycosyltransferase 87A2 (EC 2.4.1.-)	UDP-glycosyltransferase activity [GO:0008194]	cytosol	UPI00000485BD	1	-	MDPNESPPNQ									0	0		0							0								0	0		0							0		NTA
AT2G34325.1	A0A1P8B0Q6	A0A1P8B0Q6_ARATH	Uncharacterized protein	0	0	UPI0008484AD1	1	-	MASLLLSFPS									0	0		0							0								0	0		0							0		NTA
AT3G13898.1	C4B8C4	EPFL3_ARATH	EPIDERMAL PATTERNING FACTOR-like protein 3 (EPF-like protein 3) [Cleaved into: MEPFL3]	0	extracellular	UPI0001A45ADB	1	-	MRVKETGKGF									0	0		0							0								0	0		0							0
AT3G53294.1	B3H6E2	B3H6E2_ARATH	Uncharacterized protein	0	plasma membrane	UPI00017392EA	1	-	MPACGGTLVL									0	0		0							0								0	0		0							0
AT4G16760.1	O65202	ACOX1_ARATH	Peroxisomal acyl-coenzyme A oxidase 1 (AOX 1) (EC 1.3.3.6) (Long-chain acyl-CoA oxidase) (AtCX1)	acyl-CoA oxidase activity [GO:0003997]; FAD binding [GO:0071949]; fatty acid binding [GO:0005504]; flavin adenine dinucleotide binding [GO:0050660]; palmitoyl-CoA oxidase activity [GO:0016401]	peroxisome	UPI0000035E2E	1	-	MEGIDHLADE									0	0		0							0								0	0		0							0		NTA
AT4G21910.1	Q940N9	DTX39_ARATH	Protein DETOXIFICATION 39 (AtDTX39) (Multidrug and toxic compound extrusion protein 39) (MATE protein 39)	antiporter activity [GO:0015297]; transmembrane transporter activity [GO:0022857]; xenobiotic transmembrane transporter activity [GO:0042910]	plasma membrane	UPI00000A643A	1	-	MDVSNETVER									0	0		0							0								0	0		0							0
AT4G25740.1	Q9SW09	RS101_ARATH	40S ribosomal protein S10-1	mRNA binding [GO:0003729]; RNA binding [GO:0003723]; structural constituent of ribosome [GO:0003735]	cytosol	UPI00000017C9	1	-	MIISENNRRE									0	0		0							0								0	0		0							0		Free
AT4G31700.1	O48549	RS61_ARATH	40S ribosomal protein S6-1	mRNA binding [GO:0003729]; structural constituent of ribosome [GO:0003735]	cytosol	UPI00000AC0BF	1	-	MKFNVANPTT									0	0		0							0								0	0		0							0
AT5G22120.1	A0A178UBF9	A0A178UBF9_ARATH	Uncharacterized protein	nucleic acid binding [GO:0003676]	nucleus	UPI00000AC37A	1	-	MENTRPNEEE									0	0		0							0								0	0		0							0
AT5G41010.1	Q9FLM8	NRPBC_ARATH	DNA-directed RNA polymerases II, IV and V subunit 12 (DNA-directed RNA Polymerase II subunit K)	DNA binding [GO:0003677]; DNA-directed 5'-3' RNA polymerase activity [GO:0003899]; zinc ion binding [GO:0008270]	nucleus	UPI000005EC22	1	-	MDPAPEPVTY									0	0		0							0								0	0		0							0			NTA
AT2G16950.1	Q8H0U4	TNPO1_ARATH	Transportin-1 (AtTRN1) (Importin beta-2) (Karyopherin beta-2)	nuclear import signal receptor activity [GO:0061608]; nuclear localization sequence binding [GO:0008139]; Ran GTPase binding [GO:0008536]	nucleus	UPI00000ADB54	2	M	AATAVVWQPR				NTA				99.99	1	0	NTA	1	0.0923077		0.103226		99.99		1	+NME; > 95%			NTA				1	0	NTA	1							0		NTA
AT5G43010.1	Q9SEI3	PS10A_ARATH	26S proteasome regulatory subunit 10B homolog A (26S proteasome AAA-ATPase subunit RPT4a) (26S proteasome subunit 10B homolog A) (Regulatory particle triple-A ATPase subunit 4a)	ATPase activity [GO:0016887]; ATP binding [GO:0005524]	cytosol,nucleus	UPI00000A301B	2	M	TDVDESVRRR	NTA	NTA		NTA	99.37				3	0	NTA	3	0.301538		0.470968		99.37		1	+NME; > 95%			NTA				1	0	NTA	1							0		NTA
AT1G09640.1	O04487	EF1G1_ARATH	Probable elongation factor 1-gamma 1 (EF-1-gamma 1) (eEF-1B gamma 1)	translation elongation factor activity [GO:0003746]	cytosol	UPI0000129C51	2	M	ALVLHTYKGN	NTA		NTA	NTA					3	0	NTA	3							0			NTA					1	0	NTA	1							0		NTA
AT1G66530.1	Q9C713	SYRC_ARATH	Arginine--tRNA ligase, cytoplasmic (EC 6.1.1.19) (Arginyl-tRNA synthetase) (ArgRS)	arginine-tRNA ligase activity [GO:0004814]; ATP binding [GO:0005524]	cytosol	UPI00000A43B7	2	M	ATIVASKEFT	NTA			NTA					2	0	NTA	2							0		NTA	NTA	NTA				3	0	NTA	3							0		NTA	NTA
AT1G04300.1	A8MQL1	TRF1B_ARATH	TNF receptor-associated factor homolog 1b (Protein MUTANT SNC1-ENHANCING 13)	0	nucleus	UPI0000162C49	2	M	AEAVDEDSGV				NTA					1	0	NTA	1							0			NTA	NTA				2	0	NTA	2							0			NTA
AT5G35460.1	Q9FJB4	GPC1_ARATH	Glycerophosphocholine acyltransferase 1 (GPCAT) (EC 2.3.1.-)	transferase activity, transferring acyl groups [GO:0016746]	plasma membrane	UPI000000BE93	2	M	ANNEDSNSNG									0	0		0							0			NTA					1	0	NTA	1							0		NTA	NTA
AT3G03100.1	Q9M9M9	NDUAC_ARATH	Probable NADH dehydrogenase [ubiquinone] 1 alpha subcomplex subunit 12	cobalt ion binding [GO:0050897]; electron transfer activity [GO:0009055]; NADH dehydrogenase (ubiquinone) activity [GO:0008137]	mitochondrion	UPI000000143A	2	M	ALTVAKSALE				NTA				98.78	1	0	NTA	1	0.344615		0.548387		98.78		1	+NME; > 95%		NTA					1	0	NTA	1							0		NTA	NTA
AT3G12050.1	A0A384LMS3	A0A384LMS3_ARATH	Aha1_N domain-containing protein	ATPase activator activity [GO:0001671]; chaperone binding [GO:0051087]; Hsp90 protein binding [GO:0051879]	cytosol	UPI00000A6FFD	2	M	AKFGEGDKRW				NTA				99.99	1	0	NTA	1	0.0892308		0.122581		99.99		1	+NME; > 95%	NTA						1	0	NTA	1							0		NTA	NTA
AT5G61780.1	Q9FLT0	TSN2_ARATH	Ribonuclease TUDOR 2 (AtTudor2) (TUDOR-SN protein 2) (EC 3.1.-.-) (100 kDa coactivator-like protein)	mRNA binding [GO:0003729]; nuclease activity [GO:0004518]; RNA binding [GO:0003723]	nucleus	UPI00000ABFC1	2	M	ATGAATENQW	NTA	NTA		NTA	98.76	99.61			3	0	NTA	3	0.316923		0.503226		99.185	0.425	2	+NME; > 95%		NTA					1	0	NTA	1							0		NTA	NTA
AT4G04210.1	Q8RWU7	PUX4_ARATH	Plant UBX domain-containing protein 4 (PUX4) (CDC48-interacting UBX-domain protein 4)	ATPase binding [GO:0051117]; ubiquitin binding [GO:0043130]	nucleus	UPI00000A74FE	2	M	SSKDKKPSKP									0	0		0							0			NTA					1	0	NTA	1							0		NTA	NTA
AT3G20050.1	P28769	TCPA_ARATH	T-complex protein 1 subunit alpha (TCP-1-alpha) (CCT-alpha) (Chaperonin CCT1)	ATP binding [GO:0005524]; unfolded protein binding [GO:0051082]	cytosol	UPI0000136AE7	2	M	SISAQNPDIS	NTA			NTA	98.7				2	0	NTA	2	0.347692		0.554839		98.7		1	+NME; > 95%	NTA	NTA	NTA				3	0	NTA	3							0		NTA	NTA
AT3G03780.1	Q9SRV5	METE2_ARATH	5-methyltetrahydropteroyltriglutamate--homocysteine methyltransferase 2 (EC 2.1.1.14) (Cobalamin-independent methionine synthase 2) (AtMS2)	5-methyltetrahydropteroyltriglutamate-homocysteine S-methyltransferase activity [GO:0003871]; methionine synthase activity [GO:0008705]; mRNA binding [GO:0003729]; zinc ion binding [GO:0008270]	cytosol	UPI00000486A0	2	M	ASHIVGYPRM	NTA	NTA	NTA		100	100	99.99		3	0	NTA	3	0.04		0.0645161		99.9967	0.00471405	3	+NME; > 95%			NTA				1	0	NTA	1							0		NTA	NTA
AT1G50510.1	Q84K35	Q84K35_ARATH	Indigoidine synthase A family protein	lyase activity [GO:0016829]; metal ion binding [GO:0046872]; RNA glycosylase activity [GO:0030597]	peroxisome	UPI000000BDC6	2	M	ASSLAQSRIS									0	0		0							0								0	0		0							0		NTA
AT4G35890.1	Q94K80	LRP1C_ARATH	La-related protein 1C (AtLARP1c)	mRNA binding [GO:0003729]	plastid	UPI000009CFB1	2	M	ASATSNNPAS		NTA		NTA		99.8		99.94	2	0	NTA	2	0.196923		0.303226		99.87	0.07	2	+NME; > 95%	NTA	NTA	NTA				3	0	NTA	3							0		NTA
AT3G43300.1	F4IXW2	BIG5_ARATH	Brefeldin A-inhibited guanine nucleotide-exchange protein 5 (BIG5) (ARF guanine-nucleotide exchange factor BIG5) (Protein BFA-VISUALIZED ENDOCYTIC TRAFFICKING DEFECTIVE 1) (Protein BEN1) (Protein HOPM INTERACTOR 7)	ARF guanyl-nucleotide exchange factor activity [GO:0005086]	golgi	UPI0002A54AED	2	M	AAGGFLTRAF	NTA								1	0	NTA	1							0				NTA				1	0	NTA	1							0		NTA
AT2G20610.1	Q9SIV0	SUR1_ARATH	S-alkyl-thiohydroximate lyase SUR1 (EC 4.4.1.-) (Protein ABERRANT LATERAL ROOT FORMATION 1) (Protein HOOKLESS 3) (Protein ROOTY) (Protein ROOTY 1) (Protein SUPERROOT 1)	carbon-sulfur lyase activity [GO:0016846]; pyridoxal phosphate binding [GO:0030170]; S-alkylthiohydroximate lyase activity [GO:0080108]; transaminase activity [GO:0008483]	cytosol	UPI00000AA7F5	2	M	SEEQPHANLA		NTA		NTA					2	0	NTA	2							0		NTA	NTA	NTA				3	0	NTA	3							0			NTA
AT5G63400.1	O82514	KAD4_ARATH	Adenylate kinase 4 (AK 4) (EC 2.7.4.3) (ATP-AMP transphosphorylase 4) (ATP:AMP phosphotransferase) (Adenylate monophosphate kinase 4) (AMK4)	adenylate kinase activity [GO:0004017]; ATP binding [GO:0005524]; copper ion binding [GO:0005507]	mitochondrion	UPI00000013ED	2	M	ATGGAAADLE		NTA		NTA		99.97			2	0	NTA	2	0.144615		0.232258		99.97		1	+NME; > 95%	NTA		NTA				2	0	NTA	2							0		NTA
AT4G23670.1	A0A178URY2	A0A178URY2_ARATH	Bet_v_1 domain-containing protein	0	cytosol	UPI000005EB35	2	M	ATSGTYVTEV									0	0		0							0								0	0		0							0		NTA
AT1G14000.1	Q9XI87	Q9XI87_ARATH	At1g14000 (F7A19.9 protein) (VH1-interacting kinase)	ATP binding [GO:0005524]; protein kinase activity [GO:0004672]; protein serine/threonine/tyrosine kinase activity [GO:0004712]; protein serine/threonine kinase activity [GO:0004674]	golgi	UPI00000A24D2	2	M	SSDSPAAGDG									0	0		0							0								0	0		0							0
AT5G59290.1	Q9FIE8	UXS3_ARATH	UDP-glucuronic acid decarboxylase 3 (EC 4.1.1.35) (UDP-XYL synthase 3) (UDP-glucuronate decarboxylase 3) (UGD) (UXS-3)	NAD+ binding [GO:0070403]; UDP-glucuronate decarboxylase activity [GO:0048040]	cytosol	UPI00000A3D33	2	M	AATSEKQNTT		NTA							1	0	NTA	1							0			NTA	NTA				2	0	NTA	2							0		NTA	NTA
AT1G04260.1	P93829	PRA1D_ARATH	PRA1 family protein D (AtPRA1.D) (CAMV MOVEMENT PROTEIN-INTERACTING PROTEIN 7) (Prenylated Rab acceptor 5)	0	golgi	UPI00000A839B	2	M	ANQVITGIKE				NTA				68.58	1	0	NTA	1	0.464615		0.696774		68.58		1	+NME; partial							0	0		0							0		NTA	NTA
AT5G57440.1	Q8VZP1	GPP2_ARATH	(DL)-glycerol-3-phosphatase 2 (EC 3.1.3.21) (Glycerol-1-phosphatase 2) (Haloacid dehalogenase-like hydrolase domain-containing protein GPP2)	glycerol-1-phosphatase activity [GO:0000121]; glycerol-3-phosphatase activity [GO:0043136]; metal ion binding [GO:0046872]; phosphatase activity [GO:0016791]; sugar-phosphatase activity [GO:0050308]	mitochondrion	UPI000005EB69	2	M	SNPAAVTAGR									0	0		0							0			NTA					1	0	NTA	1							0		NTA
AT5G16730.1	Q9LFE4	Y5673_ARATH	WEB family protein At5g16730, chloroplastic	0	cytosol	UPI00000AA894	2	M	ASKTKTSLSE	NTA			NTA					2	0	NTA	2							0		NTA	NTA					2	0	NTA	2							0			NTA
AT4G22150.1	Q9SUG6	PUX3_ARATH	Plant UBX domain-containing protein 3 (PUX3) (CDC48-interacting UBX-domain protein 3)	ubiquitin binding [GO:0043130]	golgi	UPI00000AAE8A	2	M	SSKDKKLSKP									0	0		0							0		NTA	NTA	NTA				3	0	NTA	3							0		NTA	NTA
AT4G22570.1	Q9SUW2	APT3_ARATH	Adenine phosphoribosyltransferase 3 (EC 2.4.2.7)	adenine phosphoribosyltransferase activity [GO:0003999]	cytosol	UPI000000BE66	2	M	SGNKEEEDPR				NTA					1	0	NTA	1							0			NTA	NTA				2	0	NTA	2							0		NTA
AT1G24510.1	O04450	TCPE_ARATH	T-complex protein 1 subunit epsilon (TCP-1-epsilon) (CCT-epsilon) (Chaperonin CCT5)	ATP binding [GO:0005524]; unfolded protein binding [GO:0051082]	cytosol	UPI000000112E	2	M	ALAFDEFGRP				NTA				99.83	1	0	NTA	1	0.221538		0.341935		99.83		1	+NME; > 95%	NTA	NTA					2	0	NTA	2							0		NTA	NTA
AT5G67630.1	A0A178UA55	A0A178UA55_ARATH	RuvB-like helicase (EC 3.6.4.12)	5'-3' DNA helicase activity [GO:0043139]; ATP binding [GO:0005524]	nucleus	UPI000009FB24	2	M	AELKLSESRD				NTA					1	0	NTA	1							0				NTA				1	0	NTA	1							0		NTA	NTA
AT5G35620.1	O04663	IF4E4_ARATH	Eukaryotic translation initiation factor isoform 4E (eIF(iso)4E) (Protein LOSS OF SUSCEPTIBILITY TO POTYVIRUS 1) (eIF-(iso)4F 25 kDa subunit) (eIF-(iso)4F p28 subunit) (eIF4Eiso protein) (mRNA cap-binding protein)	RNA 7-methylguanosine cap binding [GO:0000340]; translation initiation factor activity [GO:0003743]	cytosol	UPI0000000E28	2	M	ATDDVNEPLP			NTA				98.63		1	0	NTA	1	0.36		0.574194		98.63		1	+NME; > 95%	NTA	NTA					2	0	NTA	2							0		NTA	NTA
AT3G51890.1	F4J5M9	CLC3_ARATH	Clathrin light chain 3	clathrin heavy chain binding [GO:0032050]; structural molecule activity [GO:0005198]	nucleus	UPI0001A7B090	2	M	SSTLSNEESG									0	0		0							0				NTA				1	0	NTA	1							0		NTA	NTA
AT4G23630.1	Q9SUR3	RTNLA_ARATH	Reticulon-like protein B1 (AtRTNLB1) (VirB2-interacting protein 1)	0	plasma membrane	UPI00000A822F	2	M	AEEHKHDESV									0	0		0							0		NTA	NTA	NTA				3	0	NTA	3							0		NTA	NTA
AT5G49510.1	P57741	PFD3_ARATH	Probable prefoldin subunit 3	tubulin binding [GO:0015631]	cytosol	UPI00000016EC	2	M	SSSSPSGSGS				NTA					1	0	NTA	1							0		NTA	NTA					2	0	NTA	2							0		NTA
AT4G14710.1	Q8W108	MTND3_ARATH	1,2-dihydroxy-3-keto-5-methylthiopentene dioxygenase 3 (EC 1.13.11.54) (Acireductone dioxygenase (Fe(2+)-requiring) 3) (ARD 3) (Fe-ARD 3)	acireductone dioxygenase [iron(II)-requiring] activity [GO:0010309]; iron ion binding [GO:0005506]	cytosol	UPI00000A012B	2	M	GEVVKDGREE				NTA					1	0	NTA	1							0			NTA	NTA				2	0	NTA	2							0		NTA
AT4G11220.1	Q9SUT9	RTNLB_ARATH	Reticulon-like protein B2 (AtRTNLB2) (VirB2-interacting protein 2)	mRNA binding [GO:0003729]	endoplasmic reticulum	UPI00000AC51D	2	M	ADEHKHEESS									0	0		0							0		NTA	NTA	NTA				3	0	NTA	3							0		NTA	NTA
ATCG00480.1	P19366	ATPB_ARATH	ATP synthase subunit beta, chloroplastic (EC 7.1.2.2) (ATP synthase F1 sector subunit beta) (F-ATPase subunit beta)	ATP binding [GO:0005524]; mRNA binding [GO:0003729]; proton-transporting ATPase activity, rotational mechanism [GO:0046961]; proton-transporting ATP synthase activity, rotational mechanism [GO:0046933]; zinc ion binding [GO:0008270]	plastid	UPI0000126421	2	M	RTNPTTSNPE	NTA		NTA						2	0	NTA	2							0		NTA	NTA	NTA				3	0	NTA	3							0		NTA	NTA
AT3G18780.1	Q96292	ACT2_ARATH	Actin-2	ATP binding [GO:0005524]; structural constituent of cytoskeleton [GO:0005200]	cytosol	UPI00001253E6	2	M	AEADDIQPIV			NTA				96.05		1	0	NTA	1	0.412308		0.670968		96.05		1	+NME; > 95%							0	0		0							0
AT2G29360.1	Q9ZW19	TRNHC_ARATH	Tropinone reductase homolog At2g29360 (EC 1.1.1.-)	oxidoreductase activity [GO:0016491]	cytosol	UPI00000485AE	2	M	AKTGESLRDK									0	0		0							0		NTA	NTA	NTA				3	0	NTA	3							0		NTA	NTA
AT1G11310.1	Q9SXB6	MLO2_ARATH	MLO-like protein 2 (AtMlo2)	calmodulin binding [GO:0005516]	plasma membrane	UPI000003631E	2	M	ADQVKERTLE									0	0		0							0								0	0		0							0		Free
AT3G51840.1	Q96329	ACOX4_ARATH	Acyl-coenzyme A oxidase 4, peroxisomal (AOX 4) (EC 1.3.3.6) (G6p) (Short-chain acyl-CoA oxidase) (AtCX4) (AtG6) (SAOX)	acyl-CoA dehydrogenase activity [GO:0003995]; acyl-CoA oxidase activity [GO:0003997]; flavin adenine dinucleotide binding [GO:0050660]	peroxisome	UPI0000035E32	2	M	AVLSSADRAS		Free							0	1	Free	1							0		Free	Free	Free				0	3	Free	3							0		Free	Free
AT1G14450.1	Q9M9R9	NDB3B_ARATH	NADH dehydrogenase [ubiquinone] 1 beta subcomplex subunit 3-B	0	mitochondrion	UPI000009E90A	2	M	AKPLGTTGEF				Free					0	1	Free	1							0		Free	Free	Free				0	3	Free	3							0		Free	Free
AT1G56580.1	A0A178WAJ6	A0A178WAJ6_ARATH	SVB	0	cytosol	UPI00000A3702	2	M	GLVTDEVRAR	Free		Free	Free	2.393				0	3	Free	3	0.698462		0.8		2.393		1	+NME; < 5%	Free	Free	Free				0	3	Free	3							0		Free	Free
AT3G52560.1	Q9SVD7	UEV1D_ARATH	Ubiquitin-conjugating enzyme E2 variant 1D (Ubc enzyme variant 1D) (Protein MMS ZWEI HOMOLOG 4)	ubiquitin conjugating enzyme activity [GO:0061631]	cytosol	UPI00000A2C6C	2	M	TLGSGGSSVV									0	0		0							0		Free	Free	Free				0	3	Free	3							0		Free	Free
AT2G34970.1	O64760	O64760_ARATH	eIF-2B GDP-GTP exchange factor subunit epsilon	guanyl-nucleotide exchange factor activity [GO:0005085]; nucleotidyltransferase activity [GO:0016779]; translation initiation factor activity [GO:0003743]; translation initiation factor binding [GO:0031369]	cytosol	UPI000004B12D	2	M	GAQKKGGAAA		Free		Free		1.366			0	2	Free	2	0.775385		0.864516		1.366		1	+NME; < 5%	Free	Free	Free				0	3	Free	3							0		Free
AT4G36530.1	O23227	O23227_ARATH	Alpha/beta-Hydrolases superfamily protein	hydrolase activity [GO:0016787]	plastid	UPI00000A0280	2	M	DTSSASSQSV									0	0		0							0								0	0		0							0		Free
AT2G36620.1	Q42347	RL241_ARATH	60S ribosomal protein L24-1	mRNA binding [GO:0003729]; RNA binding [GO:0003723]; structural constituent of ribosome [GO:0003735]	cytosol	UPI000009F858	2	M	VLKTELCRFS									0	0		0							0								0	0		0							0
AT1G76420.1	Q9S851	NAC31_ARATH	Protein CUP-SHAPED COTYLEDON 3 (NAC domain-containing protein 31) (ANAC031) (NAC domain-containing protein CUC3)	DNA-binding transcription factor activity [GO:0003700]; transcription regulatory region sequence-specific DNA binding [GO:0000976]	nucleus	UPI00000A6142	2	M	MLAVEDVLSE				Free				0.2166	0	1	Free	1	0.981538		0.974194		0.2166		1	+NME; < 5%	Free						0	1	Free	1							0		Free	Free
AT2G04520.1	Q9SJB9	Q9SJB9_ARATH	Eukaryotic translation initiation factor 4C	mRNA binding [GO:0003729]; translation initiation factor activity [GO:0003743]	cytosol	UPI00000A7151	2	M	PKNKGKGGKN	Free	Free		Free	1.179	1.436		1.598	0	3	Free	3	0.766154		0.858065		1.40433	0.172515	3	+NME; < 5%	Free	Free	Free				0	3	Free	3							0		Free	Free
AT3G47810.1	Q9STT2	VPS29_ARATH	Vacuolar protein sorting-associated protein 29 (Protein MAIGO 1) (Vesicle protein sorting 29)	0	cytosol	UPI000000BDB7	2	M	VLVLALGDLH									0	0		0							0			Free					0	1	Free	1							0		Free	Free
ATCG00640.1	P56796	RK33_ARATH	50S ribosomal protein L33, chloroplastic	structural constituent of ribosome [GO:0003735]	plastid	UPI0000133AB8	2	M	AKGKDVRVTI	Free	Free	Free	Free		0.5452		0.08375	0	4	Free	4	0.963077		0.967742		0.314475	0.230725	2	+NME; < 5%	Free	Free	Free				0	3	Free	3							0		Free
AT2G30870.1	P42761	GSTFA_ARATH	Glutathione S-transferase F10 (AtGSTF10) (EC 2.5.1.18) (AtGSTF4) (GST class-phi member 10) (Protein EARLY RESPONSE TO DEHYDRATION 13)	copper ion binding [GO:0005507]; glutathione binding [GO:0043295]; glutathione transferase activity [GO:0004364]	cytosol	UPI00000014E3	2	M	VLTIYAPLFA	Free		Free	Free	0.5227		1.138	0.9078	0	3	Free	3	0.852308		0.909677		0.856167	0.253835	3	+NME; < 5%							0	0		0							0		Free	Free
AT3G18130.1	Q9LV28	GPLPC_ARATH	Receptor for activated C kinase 1C (Guanine nucleotide-binding protein subunit beta-like protein C)	enzyme binding [GO:0019899]; MAP-kinase scaffold activity [GO:0005078]; protein kinase C binding [GO:0005080]; ribosome binding [GO:0043022]	cytosol	UPI000009CF4B	2	M	AEGLVLKGIM				NTA				100	1	0	NTA	1	0.0246154		0.0516129		100		1	+NME; > 95%	NTA	NTA	NTA				3	0	NTA	3							0		NTA	NTA
AT4G32470.1	Q9SUU5	QCR71_ARATH	Cytochrome b-c1 complex subunit 7-1, mitochondrial (Complex III subunit 7-1) (Complex III subunit VII) (Ubiquinol-cytochrome c oxidoreductase subunit 7-1)	0	mitochondrion	UPI00000AAA1C	2	M	ASLLKAFIDP			NTA				100		1	0	NTA	1	0.0307692		0.0580645		100		1	+NME; > 95%							0	0		0							0
AT5G08060.1	Q9SD78	Q9SD78_ARATH	Furry	0	cytosol	UPI00000AC6BE	2	M	AKSVSTAASS	NTA	NTA	NTA	NTA			99.99		4	0	NTA	4	0.0584615		0.141935		99.99		1	+NME; > 95%	NTA	NTA	NTA				3	0	NTA	3							0		NTA	NTA
AT1G13690.1	Q96315	Q96315_ARATH	AtE1 (F21F23.13 protein)	0	nucleus	UPI00000A2ED6	2	M	AAVQQQQAMQ				NTA				99.99	1	0	NTA	1	0.0861538		0.148387		99.99		1	+NME; > 95%	NTA	NTA					2	0	NTA	2							0
AT2G24270.1	Q1WIQ6	GAPN_ARATH	NADP-dependent glyceraldehyde-3-phosphate dehydrogenase (EC 1.2.1.9) (Aldehyde dehydrogenase family 11 member A3) (Glyceraldehyde-3-phosphate dehydrogenase [NADP(+)]) (Non-phosphorylating glyceraldehyde 3-phosphate dehydrogenase) (Triosephosphate dehydrogenase)	glyceraldehyde-3-phosphate dehydrogenase (NADP+) (non-phosphorylating) activity [GO:0008886]; lactaldehyde dehydrogenase activity [GO:0008911]	cytosol	UPI000000C3A7	2	M	AGTGLFAEIL				NTA				99.99	1	0	NTA	1	0.0984615		0.154839		99.99		1	+NME; > 95%							0	0		0							0		NTA	NTA
AT5G42980.1	Q42403	TRXH3_ARATH	Thioredoxin H3 (AtTrxh3) (Thioredoxin 3) (AtTRX3)	mRNA binding [GO:0003729]; oxidoreductase activity, acting on a sulfur group of donors, disulfide as acceptor [GO:0016671]	cytosol	UPI0000000E49	2	M	AAEGEVIACH				NTA				99.99	1	0	NTA	1	0.101538		0.16129		99.99		1	+NME; > 95%							0	0		0							0			NTA
AT1G22450.1	Q9S7L9	CX6B1_ARATH	Cytochrome c oxidase subunit 6b-1 (AtCOX6b-1)	copper ion binding [GO:0005507]	mitochondrion	UPI000009C9E5	2	M	ADAVNAQTPS				NTA				99.99	1	0	NTA	1	0.104615		0.167742		99.99		1	+NME; > 95%							0	0		0							0
AT1G62480.1	Q9SXE9	Q9SXE9_ARATH	At1g62480/T3P18_4 (T3P18.4) (Vacuolar calcium-binding protein-like protein)	0	cytosol	UPI000009E6E8	2	M	ATIEVEQVTP				NTA				99.99	1	0	NTA	1	0.107692		0.174194		99.99		1	+NME; > 95%							0	0		0							0
AT5G48240.1	B3H5R1	B3H5R1_ARATH	Rrp15p protein	0	nucleus	UPI00005DC29A	2	M	STGEEGHMAM	NTA				99.99				1	0	NTA	1	0.110769		0.180645		99.99		1	+NME; > 95%							0	0		0							0
AT2G29400.1	P30366	PP11_ARATH	Serine/threonine-protein phosphatase PP1 isozyme 1 (EC 3.1.3.16) (Type one protein phosphatase 1)	metal ion binding [GO:0046872]; protein serine/threonine phosphatase activity [GO:0004722]	cytosol	UPI00000017AC	2	M	AEKPAQEQEQ				NTA				99.98	1	0	NTA	1	0.138462		0.219355		99.98		1	+NME; > 95%	NTA	NTA	NTA				3	0	NTA	3							0			NTA
AT1G57720.1	Q9FVT2	EF1G2_ARATH	Probable elongation factor 1-gamma 2 (EF-1-gamma 2) (eEF-1B gamma 2)	copper ion binding [GO:0005507]; translation elongation factor activity [GO:0003746]	cytosol	UPI0000000993	2	M	ALVMHTYKGN	NTA		NTA	NTA			99.96		3	0	NTA	3	0.147692		0.23871		99.96		1	+NME; > 95%	NTA	NTA	NTA				3	0	NTA	3							0		NTA	NTA
AT2G18110.1	Q9SI20	EF1D2_ARATH	Elongation factor 1-delta 2 (EF-1-delta 2) (Elongation factor 1B-beta 2) (eEF-1B beta 2)	guanyl-nucleotide exchange factor activity [GO:0005085]; translation elongation factor activity [GO:0003746]	cytosol	UPI0000000F70	2	M	AAFPNLNSGS	NTA	NTA		NTA	99.92				3	0	NTA	3	0.175385		0.264516		99.92		1	+NME; > 95%	NTA	NTA	NTA				3	0	NTA	3							0		NTA	NTA
AT3G52930.1	Q9LF98	ALFC8_ARATH	Fructose-bisphosphate aldolase 8, cytosolic (AtFBA8) (EC 4.1.2.13) (Cytosolic aldolase 1) (cAld1)	copper ion binding [GO:0005507]; fructose-bisphosphate aldolase activity [GO:0004332]; mRNA binding [GO:0003729]	cytosol	UPI00000AA384	2	M	SAFTSKFADE	NTA		NTA	NTA	99.97			99.86	3	0	NTA	3	0.178462		0.270968		99.915	0.055	2	+NME; > 95%		NTA	NTA				2	0	NTA	2							0
AT5G55160.1	Q9FLP6	SUMO2_ARATH	Small ubiquitin-related modifier 2 (AtSUMO2)	protein tag [GO:0031386]; ubiquitin-like protein ligase binding [GO:0044389]	nucleus	UPI00000A0F37	2	M	SATPEEDKKP	NTA			NTA				99.89	2	0	NTA	2	0.187692		0.283871		99.89		1	+NME; > 95%	NTA	NTA	NTA				3	0	NTA	3							0		NTA	NTA
AT5G19820.1	Q93VS8	Q93VS8_ARATH	ARM repeat superfamily protein	nuclear import signal receptor activity [GO:0061608]; nuclear localization sequence binding [GO:0008139]	golgi	UPI00000A56D5	2	M	ASEANQLQQA				NTA				99.88	1	0	NTA	1	0.193846		0.296774		99.88		1	+NME; > 95%	NTA		NTA				2	0	NTA	2							0
AT1G78370.1	Q8L7C9	GSTUK_ARATH	Glutathione S-transferase U20 (AtGSTU20) (EC 2.5.1.18) (FIN219-interacting protein 1) (GST class-tau member 20)	enzyme binding [GO:0019899]; glutathione binding [GO:0043295]; glutathione transferase activity [GO:0004364]	peroxisome	UPI00000484AD	2	M	ANLPILLDYW	NTA	NTA	NTA	NTA	99.99			99.74	4	0	NTA	4	0.2		0.309677		99.865	0.125	2	+NME; > 95%							0	0		0							0		NTA	NTA
AT2G48020.1	P93051	ERDL7_ARATH	Sugar transporter ERD6-like 7	transmembrane transporter activity [GO:0022857]	vacuole	UPI00000AC2EE	2	M	SKASDAVREP	NTA	NTA		NTA		99.76			3	0	NTA	3	0.243077		0.387097		99.76		1	+NME; > 95%		NTA	NTA				2	0	NTA	2							0		NTA
AT3G11940.1	P51427	RS52_ARATH	40S ribosomal protein S5-2 (AtRPS5A) (Protein ARABIDOPSIS MINUTE-LIKE 1)	mRNA binding [GO:0003729]; rRNA binding [GO:0019843]; structural constituent of ribosome [GO:0003735]	cytosol	UPI000013503A	2	M	ATAADVDAEI				NTA				99.6	1	0	NTA	1	0.264615		0.412903		99.6		1	+NME; > 95%		NTA	NTA				2	0	NTA	2							0
AT1G55450.1	Q9ZVU4	Q9ZVU4_ARATH	At1g55450/T5A14_14 (S-adenosyl-L-methionine-dependent methyltransferases superfamily protein) (T5A14.14 protein)	methyltransferase activity [GO:0008168]	golgi	UPI00000A116D	2	M	AALSDKLADA	NTA	NTA	NTA	NTA		99	99.85		4	0	NTA	4	0.292308		0.451613		99.425	0.425	2	+NME; > 95%	NTA	NTA	NTA				3	0	NTA	3							0		NTA	NTA
AT5G17310.2	P57751	UGPA1_ARATH	UTP--glucose-1-phosphate uridylyltransferase 1 (EC 2.7.7.9) (UDP-glucose pyrophosphorylase 1) (AtUGP1) (UDPGP 1) (UGPase 1)	UTP:glucose-1-phosphate uridylyltransferase activity [GO:0003983]	cytosol	UPI0000000EE3	2	M	AATATEKLPQ			NTA	NTA			99.33		2	0	NTA	2	0.307692		0.483871		99.33		1	+NME; > 95%	NTA						1	0	NTA	1							0
AT2G45790.1	O80840	PMM_ARATH	Phosphomannomutase (AtPMM) (EC 5.4.2.8)	phosphomannomutase activity [GO:0004615]	cytosol,mitochondrion	UPI000000145F	2	M	AAKIPGVIAL				NTA				98.39	1	0	NTA	1	0.375385		0.6		98.39		1	+NME; > 95%							0	0		0							0
AT5G20920.1	Q41969	IF2B_ARATH	Eukaryotic translation initiation factor 2 subunit beta (eIF2-beta) (Protein EMBRYO DEFECTIVE 1401)	metal ion binding [GO:0046872]; mRNA binding [GO:0003729]; translation initiation factor activity [GO:0003743]; translation initiation factor binding [GO:0031369]	cytosol	UPI000012D28C	2	M	ADEINEIREE				NTA				98.2	1	0	NTA	1	0.381538		0.612903		98.2		1	+NME; > 95%							0	0		0							0
AT1G21770.1	Q9XHZ9	Q9XHZ9_ARATH	F8K7.21 protein	0	peroxisome	UPI00000A8B07	2	M	ATGTATEKPK	NTA	NTA	NTA				97		3	0	NTA	3	0.4		0.651613		97		1	+NME; > 95%							0	0		0							0		NTA	NTA
AT3G16400.1	Q9SDM9	JAL28_ARATH	Nitrile-specifier protein 1 (AtNSP1) (Jacalin-related lectin 28)	carbohydrate binding [GO:0030246]; enzyme regulator activity [GO:0030234]; mRNA binding [GO:0003729]	cytosol	UPI00000AC462	2	M	AQKLEAKGGE	NTA		NTA	NTA			96.92	96.39	3	0	NTA	3	0.403077		0.658065		96.655	0.265	2	+NME; > 95%		NTA					1	0	NTA	1							0		NTA	NTA
AT2G37270.1	Q9ZUT9	RS51_ARATH	40S ribosomal protein S5-1 (AtRPS5B)	mRNA binding [GO:0003729]; rRNA binding [GO:0019843]; structural constituent of ribosome [GO:0003735]	cytosol	UPI0000135038	2	M	AASAEIDAEI	NTA	NTA			96.22	96.61			2	0	NTA	2	0.406154		0.664516		96.415	0.195	2	+NME; > 95%							0	0		0							0		NTA
AT5G67385.1	Q66GP0	SR1P1_ARATH	BTB/POZ domain-containing protein SR1IP1 (Protein ATSR1-INTERACTION PROTEIN 1)	0	cytosol,plasma membrane	UPI00005DC2DF	2	M	SAKKKDLLSS			NTA				95.98		1	0	NTA	1	0.418462		0.683871		95.98		1	+NME; > 95%	NTA	NTA	NTA				3	0	NTA	3							0		NTA	NTA
AT1G33810.1	Q8L9M8	Q8L9M8_ARATH	Zinc finger/BTB domain protein	0	plastid	UPI000000C53A	2	M	AKKKELLSKA				Free				56.58	0	1	Free	1	0.476923		0.703226		56.58		1	+NME; partial							0	0		0							0
AT2G39010.1	Q9ZV07	PIP26_ARATH	Probable aquaporin PIP2-6 (Plasma membrane intrinsic protein 2-6) (AtPIP2;6) (Plasma membrane intrinsic protein 2e) (PIP2e)	mRNA binding [GO:0003729]; water channel activity [GO:0015250]	plasma membrane	UPI000009CE17	2	M	TKDELTEEES				Free				2.418	0	1	Free	1	0.692308		0.793548		2.418		1	+NME; < 5%							0	0		0							0
AT4G10480.1	Q9SZY1	NACA4_ARATH	Nascent polypeptide-associated complex subunit alpha-like protein 4 (NAC-alpha-like protein 4) (Alpha-NAC-like protein 4)	unfolded protein binding [GO:0051082]	cytosol	UPI000009D99D	2	M	PGPVIEEVNE				Free				2.102	0	1	Free	1	0.713846		0.812903		2.102		1	+NME; < 5%							0	0		0							0
AT1G67430.2	P51413	RL172_ARATH	60S ribosomal protein L17-2	mRNA binding [GO:0003729]; structural constituent of ribosome [GO:0003735]	cytosol	UPI0000132F19	2	M	VKYSQEPDNQ		Free	Free				1.329		0	2	Free	2	0.781538		0.870968		1.329		1	+NME; < 5%							0	0		0							0
AT2G39855.1	A0A384LD93	A0A384LD93_ARATH	Uncharacterized protein	0	nucleus	UPI00000069A1	2	M	DKKKSVSGSS	Free			Free	0.4962			0.4635	0	2	Free	2	0.941538		0.941935		0.47985	0.01635	2	+NME; < 5%							0	0		0							0
AT2G19750.1	P49689	RS30_ARATH	40S ribosomal protein S30	mRNA binding [GO:0003729]; structural constituent of ribosome [GO:0003735]	cytosol,nucleus	UPI0000001458	2	M	GKVHGSLARA		Free				0.1522			0	1	Free	1	0.987692		0.987097		0.1522		1	+NME; < 5%	Free	Free	Free				0	3	Free	3							0		Free
AT5G59950.1	Q8L773	THO4A_ARATH	THO complex subunit 4A (ALYREF homolog 1) (AtALY1)	RNA binding [GO:0003723]	nucleus	UPI00000ABF2C	2	M	STGLDMSLDD	NTA	NTA		NTA					3	0	NTA	3							0		NTA	NTA	NTA				3	0	NTA	3							0
AT5G64410.1	Q9FME8	OPT4_ARATH	Oligopeptide transporter 4 (AtOPT4)	oligopeptide transmembrane transporter activity [GO:0035673]	plasma membrane	UPI00000ABFF8	2	M	ATADEFSDED		NTA	NTA	NTA					3	0	NTA	3							0		NTA	NTA					2	0	NTA	2							0		NTA	NTA
AT3G57410.1	O81645	VILI3_ARATH	Villin-3	actin filament binding [GO:0051015]; mRNA binding [GO:0003729]	cytosol	UPI0000163726	2	M	SGSTKVLDPA	NTA		NTA	NTA					3	0	NTA	3							0			NTA					1	0	NTA	1							0		NTA	NTA
AT2G36835.1	A0A178VTC0	A0A178VTC0_ARATH	Uncharacterized protein	0	plastid	UPI00000ABFB5	2	M	AKKGGATLAE	NTA		NTA	NTA					3	0	NTA	3							0			NTA					1	0	NTA	1							0		NTA	NTA
AT3G12290.1	Q9LHH7	FOLD2_ARATH	Bifunctional protein FolD 2 (Tetrahydrofolate dehydrogenase/cyclohydrolase 2) [Includes: Methylenetetrahydrofolate dehydrogenase (EC 1.5.1.5); Methenyltetrahydrofolate cyclohydrolase (EC 3.5.4.9)]	methenyltetrahydrofolate cyclohydrolase activity [GO:0004477]; methylenetetrahydrofolate dehydrogenase (NADP+) activity [GO:0004488]	cytosol	UPI000000C3E0	2	M	ASSSDHTAKI		NTA	NTA	NTA					3	0	NTA	3							0								0	0		0							0		NTA	NTA
AT1G52000.1	Q9ZU23	JAL5_ARATH	Jacalin-related lectin 5	carbohydrate binding [GO:0030246]	nucleus,mitochondrion	UPI000009C5C8	2	M	SWDDGKHTKV	NTA	NTA		NTA					3	0	NTA	3							0								0	0		0							0
AT2G41740.1	O81644	VILI2_ARATH	Villin-2	actin filament binding [GO:0051015]; mRNA binding [GO:0003729]	cytosol	UPI0000138816	2	M	STKVLDPAFQ	NTA	NTA		NTA					3	0	NTA	3							0								0	0		0							0
AT1G08830.1	P24704	SODC1_ARATH	Superoxide dismutase [Cu-Zn] 1 (EC 1.15.1.1) (Copper/zinc superoxide dismutase 1)	copper ion binding [GO:0005507]; superoxide dismutase activity [GO:0004784]	cytosol	UPI000000142D	2	M	AKGVAVLNSS		Free		Free					0	2	Free	2							0		Free	Free	Free				0	3	Free	3							0			Free
AT1G01050.1	Q93V56	IPYR1_ARATH	Soluble inorganic pyrophosphatase 1 (EC 3.6.1.1) (Pyrophosphate phospho-hydrolase 1) (PPase 1)	inorganic diphosphatase activity [GO:0004427]; magnesium ion binding [GO:0000287]	cytosol	UPI0000048192	2	M	SEETKDNQRL	NTA			NTA					2	0	NTA	2							0		NTA	NTA	NTA				3	0	NTA	3							0
AT2G45740.1	O80845	PX11D_ARATH	Peroxisomal membrane protein 11D (Peroxin-11D) (AtPEX11d)	identical protein binding [GO:0042802]	peroxisome	UPI00000A09F2	2	M	GTTLDVSRAE	NTA	NTA							2	0	NTA	2							0		NTA						1	0	NTA	1							0		NTA	NTA
AT5G44200.1	Q9XFD1	NCBP2_ARATH	Nuclear cap-binding protein subunit 2 (20 kDa nuclear cap-binding protein) (NCBP 20 kDa subunit) (AtCBP20)	RNA cap binding [GO:0000339]	nucleus	UPI000000C4A2	2	M	ASLFKEQAKL			NTA	NTA					2	0	NTA	2							0				NTA				1	0	NTA	1							0		NTA	NTA
AT1G66410.1	P0DH96	CALM4_ARATH	Calmodulin-4 (CaM-4)	calcium ion binding [GO:0005509]	cytosol	UPI000016277D	2	M	ADQLTDEQIS		NTA		NTA					2	0	NTA	2							0		NTA						1	0	NTA	1							0
AT1G22710.1	Q39231	SUC2_ARATH	Sucrose transport protein SUC2 (Sucrose permease 2) (Sucrose transporter 1) (Sucrose-proton symporter 2)	sucrose:proton symporter activity [GO:0008506]	plasma membrane	UPI00000482AD	2	M	VSHPMEKAAN			Free	Free					0	2	Free	2							0								0	0		0							0		Free	Free
AT5G22580.1	Q9FK81	Y5258_ARATH	Stress-response A/B barrel domain-containing protein At5g22580 (Uncharacterized protein At5g22580)	metal ion binding [GO:0046872]	vacuole	UPI000009C7DB	2	M	ATSGFKHLVV	NTA			NTA					2	0	NTA	2							0								0	0		0							0		NTA
AT1G33170.1	Q9C884	PMTI_ARATH	Probable methyltransferase PMT18 (EC 2.1.1.-)	methyltransferase activity [GO:0008168]	golgi	UPI00000A6E42	2	M	AKENSSHSLA	Free			Free					0	2	Free	2							0								0	0		0							0
AT4G02520.1	P46422	GSTF2_ARATH	Glutathione S-transferase F2 (AtGSTF2) (EC 2.5.1.18) (24 kDa auxin-binding protein) (AtPM24) (GST class-phi member 2)	camalexin binding [GO:2001147]; glutathione binding [GO:0043295]; glutathione transferase activity [GO:0004364]; peroxidase activity [GO:0004601]; protein domain specific binding [GO:0019904]; quercitrin binding [GO:2001227]	cytosol	UPI0000000A7C	2	M	AGIKVFGHPA			NTA						1	0	NTA	1							0		NTA	NTA	NTA				3	0	NTA	3							0		NTA	NTA
AT4G30550.1	Q9M0A5	GGP3_ARATH	Gamma-glutamyl peptidase 3 (EC 3.4.19.16)	peptidase activity [GO:0008233]	peroxisome	UPI0000048A2D	2	M	VVIEQKKRFA				Free					0	1	Free	1							0		Free	Free	Free				0	3	Free	3							0		Free	Free
AT1G12910.1	Q9LPV9	LWD1_ARATH	WD repeat-containing protein LWD1 (Protein ANTHOCYANIN 11-A) (AtAN11-A) (Protein LIGHT-REGULATED WD1) (WD repeat-containing protein AN11-A)	0	cytosol	UPI00000AA655	2	M	GTSSDPIQDG		Free							0	1	Free	1							0		Free	Free	Free				0	3	Free	3							0		Free	Free
AT1G68370.1	Q9ZSY2	DNJ15_ARATH	Chaperone protein dnaJ 15 (AtDjB15) (AtJ15) (Protein ALTERED RESPONSE TO GRAVITY) (AtARG1)	cytoskeletal protein binding [GO:0008092]	plasma membrane	UPI00000A1048	2	M	SAKKLEGSSA				NTA					1	0	NTA	1							0		NTA	NTA	NTA				3	0	NTA	3							0		NTA	NTA
AT3G54820.1	Q9SV31	PIP25_ARATH	Probable aquaporin PIP2-5 (Plasma membrane intrinsic protein 2-5) (AtPIP2;5) (Plasma membrane intrinsic protein 2d) (PIP2d)	water channel activity [GO:0015250]	plasma membrane	UPI000005EC72	2	M	TKEVVGDKRS				Free					0	1	Free	1							0		Free	Free	Free				0	3	Free	3							0		Free	Free
AT4G04470.1	Q9ZS51	PMP22_ARATH	Peroxisomal membrane protein PMP22 (22 kDa peroxisomal membrane protein)	0	peroxisome	UPI000000BEB7	2	M	GSSPPKKTTL				NTA					1	0	NTA	1							0		NTA	NTA	NTA				3	0	NTA	3							0		NTA	NTA
AT4G17890.1	Q8H100	AGD8_ARATH	Probable ADP-ribosylation factor GTPase-activating protein AGD8 (ARF GAP AGD8) (Protein ARF-GAP DOMAIN 8) (AtAGD8)	GTPase activator activity [GO:0005096]; metal ion binding [GO:0046872]	golgi	UPI00000ADB1F	2	M	ASSSADNLTD		NTA							1	0	NTA	1							0		NTA	NTA	NTA				3	0	NTA	3							0		NTA	NTA
AT5G42850.1	Q9FMN4	TCLOT_ARATH	Thioredoxin-like protein Clot (Thioredoxin Clot) (AtClot)	protein-disulfide reductase activity [GO:0047134]	cytosol	UPI000000C65C	2	M	TLKKVDANPS	Free								0	1	Free	1							0		Free	Free	Free				0	3	Free	3							0		Free	Free
AT3G22480.1	Q9LJ98	PFD2_ARATH	Probable prefoldin subunit 2	protein folding chaperone [GO:0044183]; unfolded protein binding [GO:0051082]	nucleus	UPI0000001419	2	M	ASKSGSGGLR				NTA					1	0	NTA	1							0		NTA	NTA	NTA				3	0	NTA	3							0		NTA
AT1G29530.1	Q6NL08	Q6NL08_ARATH	At1g29530	0	nucleus	UPI0000196F20	2	M	PSGAKKRKAL				Free					0	1	Free	1							0		Free	Free	Free				0	3	Free	3							0		Free
AT2G23090.1	O64818	Y2309_ARATH	Uncharacterized protein At2g23090	0	cytosol	UPI00000AC3E1	2	M	GGGNAQKSAM		Free							0	1	Free	1							0		Free	Free	Free				0	3	Free	3							0		Free
AT3G20810.1	Q8RWR1	JMJ30_ARATH	Lysine-specific demethylase JMJ30 (AtJMJ30) (EC 1.14.11.-) (JmjC domain-containing protein 30) (Jumonji domain-containing protein 5) (AtJMJD5)	2-oxoglutarate-dependent dioxygenase activity [GO:0016706]; DNA-binding transcription factor activity [GO:0003700]; histone methyltransferase activity (H3-K36 specific) [GO:0046975]; metal ion binding [GO:0046872]	cytosol,nucleus	UPI000009FE96	2	M	SGATTASSGD	NTA								1	0	NTA	1							0		NTA	NTA	NTA				3	0	NTA	3							0
AT3G45030.1	P49200	RS201_ARATH	40S ribosomal protein S20-1	mRNA binding [GO:0003729]; structural constituent of ribosome [GO:0003735]	cytosol	UPI00000013FB	2	M	ATAYQPMKPG				NTA					1	0	NTA	1							0		NTA	NTA	NTA				3	0	NTA	3							0			NTA
AT3G53900.1	Q9M336	UPP_ARATH	Uracil phosphoribosyltransferase, chloroplastic (UPRTase) (EC 2.4.2.9) (UMP pyrophosphorylase)	GTP binding [GO:0005525]; kinase activity [GO:0016301]; uracil phosphoribosyltransferase activity [GO:0004845]	plastid	UPI0000048854	2	M	AASEASINGS				Free					0	1	Free	1							0		Free	Free	Free				0	3	Free	3							0
AT1G01610.1	Q9LMM0	GPAT4_ARATH	Glycerol-3-phosphate 2-O-acyltransferase 4 (AtGPAT4) (EC 2.3.1.198) (Glycerol-3-phosphate acyltransferase 4)	glycerol-3-phosphate 2-O-acyltransferase activity [GO:0090447]; phosphatase activity [GO:0016791]; sn-2-glycerol-3-phosphate omega-OH-C22:0-CoA acyl transferase activity [GO:0102419]	golgi	UPI00000A1D4B	2	M	SPAKKSRSFP				Free					0	1	Free	1							0		Free	Free	Free				0	3	Free	3							0
AT1G08880.1	O04848	H2AXA_ARATH	Probable histone H2AXa (HTA5)	DNA binding [GO:0003677]; protein heterodimerization activity [GO:0046982]	nucleus	UPI00000A3431	2	M	STGAGSGTTK				NTA					1	0	NTA	1							0		NTA	NTA	NTA				3	0	NTA	3							0
AT1G27595.2	Q6NPW5	Q6NPW5_ARATH	At1g27590 (Symplekin)	0	nucleus	UPI0000196ECF	2	M	AAPAAATARA	NTA								1	0	NTA	1							0		NTA	NTA	NTA				3	0	NTA	3							0
AT5G46230.1	Q9FL37	Q9FL37_ARATH	At5g46230	0	cytosol	UPI00000A25D7	2	M	SSQETKSDQR		NTA							1	0	NTA	1							0		NTA	NTA	NTA				3	0	NTA	3							0
AT4G26860.1	Q94JS1	Q94JS1_ARATH	Pyridoxal phosphate homeostasis protein (PLP homeostasis protein)	pyridoxal phosphate binding [GO:0030170]	mitochondrion	UPI000005EC2A	2	M	AAPAVEATVA	NTA								1	0	NTA	1							0			NTA	NTA				2	0	NTA	2							0		NTA	NTA
AT1G47550.1	Q9SX85	SEC3A_ARATH	Exocyst complex component SEC3A (AtSec3a)	GTP-Rho binding [GO:0017049]; phosphatidylinositol-4,5-bisphosphate binding [GO:0005546]	plasma membrane	UPI00000A9919	2	M	AKSSADDEEL				NTA					1	0	NTA	1							0		NTA	NTA					2	0	NTA	2							0		NTA	NTA
AT1G61010.1	Q9C952	CPSF3_ARATH	Cleavage and polyadenylation specificity factor subunit 3-I (EC 3.1.27.-) (Cleavage and polyadenylation specificity factor 73 kDa subunit I) (AtCPSF73-I) (CPSF 73 kDa subunit I)	5'-3' exonuclease activity [GO:0008409]; endoribonuclease activity [GO:0004521]; RNA binding [GO:0003723]	cytosol	UPI00000AC5C6	2	M	ASSSTSLKRR				NTA					1	0	NTA	1							0		NTA	NTA					2	0	NTA	2							0		NTA
AT2G36060.1	Q9SJ44	UEV1C_ARATH	Ubiquitin-conjugating enzyme E2 variant 1C (Ubc enzyme variant 1C) (Protein MMS ZWEI HOMOLOG 3)	ubiquitin conjugating enzyme activity [GO:0061631]	cytosol	UPI00000A864A	2	M	TLGSGSSVVV				Free					0	1	Free	1							0			Free	Free				0	2	Free	2							0		Free
AT4G26840.1	P55852	SUMO1_ARATH	Small ubiquitin-related modifier 1 (AtSUMO1) (Ubiquitin-like protein SMT3)	protein tag [GO:0031386]; ubiquitin-like protein ligase binding [GO:0044389]	nucleus	UPI0000001420	2	M	SANQEEDKKP				NTA					1	0	NTA	1							0		NTA	NTA					2	0	NTA	2							0
AT4G16720.1	O23515	RL151_ARATH	60S ribosomal protein L15-1	mRNA binding [GO:0003729]; RNA binding [GO:0003723]; structural constituent of ribosome [GO:0003735]	cytosol	UPI0000000E41	2	M	GAYKYVSELW			Free						0	1	Free	1							0			Free	Free				0	2	Free	2							0			Free
AT1G01960.1	Q9LPC5	BIG3_ARATH	Brefeldin A-inhibited guanine nucleotide-exchange protein 3 (BIG3) (ARF guanine-nucleotide exchange factor BIG3) (Protein EMBRYO SAC DEVELOPMENT ARREST 10)	ARF guanyl-nucleotide exchange factor activity [GO:0005086]	cytosol	UPI000009D237	2	M	ASTEVDSRLG				NTA					1	0	NTA	1							0		NTA	NTA					2	0	NTA	2							0
AT5G12410.1	Q94CK1	Q94CK1_ARATH	At5g12410 (At5g12410/At5g12410) (THUMP domain-containing protein)	RNA binding [GO:0003723]	nucleus	UPI00000ABF52	2	M	ASGDQSKKRK				NTA					1	0	NTA	1							0		NTA	NTA					2	0	NTA	2							0
AT1G47750.1	Q9FZF1	PX11A_ARATH	Peroxisomal membrane protein 11A (Peroxin-11A) (AtPEX11a)	identical protein binding [GO:0042802]	peroxisome	UPI00000A66B3	2	M	ATKAPEKITK				NTA					1	0	NTA	1							0		NTA		NTA				2	0	NTA	2							0
AT2G18740.1	Q9ZV45	Q9ZV45_ARATH	Small nuclear ribonucleoprotein E (snRNP-E) (Sm protein E)	RNA binding [GO:0003723]	nucleus	UPI000000C6ED	2	M	ASTKVQRIMT				NTA					1	0	NTA	1							0		NTA	NTA					2	0	NTA	2							0
AT2G47960.1	O82263	O82263_ARATH	At2g47960/T9J23.10 (Expressed protein) (Trafficking protein particle complex subunit-like protein)	0	golgi	UPI00000A3E1D	2	M	SATQTQTHGP	NTA								1	0	NTA	1							0		NTA	NTA					2	0	NTA	2							0
AT3G03960.1	Q94K05	TCPQ_ARATH	T-complex protein 1 subunit theta (TCP-1-theta) (CCT-theta) (Chaperonin CCT8) (Chaperonin containing TCP1 8) (TCP1-ring complex)	ATP binding [GO:0005524]; protein folding chaperone [GO:0044183]; unfolded protein binding [GO:0051082]	cytosol	UPI00000A3141	2	M	VGMSMQPYGI				Free					0	1	Free	1							0		Free		Free				0	2	Free	2							0
AT1G62330.1	F4HYR4	OFT15_ARATH	O-fucosyltransferase 15 (O-FucT-15) (EC 2.4.1.-) (O-fucosyltransferase family protein)	transferase activity, transferring glycosyl groups [GO:0016757]	golgi	UPI00005DC1DB	2	M	SSERPDEEKP	NTA								1	0	NTA	1							0				NTA				1	0	NTA	1							0		NTA	NTA
AT5G08500.1	Q9FNN8	Q9FNN8_ARATH	Cleft lip and palate associated transmembrane protein-like (Transmembrane CLPTM1 family protein)	0	golgi,vacuole	UPI00000A47D8	2	M	ASPAGETAAV		NTA							1	0	NTA	1							0			NTA					1	0	NTA	1							0		NTA	NTA
AT5G37830.1	Q9FIZ7	OPLA_ARATH	5-oxoprolinase (EC 3.5.2.9) (5-oxo-L-prolinase) (5-OPase) (Protein OXOPROLINASE 1) (Pyroglutamase)	5-oxoprolinase (ATP-hydrolyzing) activity [GO:0017168]; ATP binding [GO:0005524]	cytosol	UPI000000C37F	2	M	GTVIEGKLRF			NTA						1	0	NTA	1							0				NTA				1	0	NTA	1							0		NTA	NTA
AT5G64350.1	Q8LGG0	FKB12_ARATH	Peptidyl-prolyl cis-trans isomerase FKBP12 (PPIase FKBP12) (EC 5.2.1.8) (12 kDa FK506-binding protein) (12 kDa FKBP) (FK506-binding protein 12) (AtFKBP12) (FKBP-12) (Immunophilin FKBP12) (Rotamase)	peptidyl-prolyl cis-trans isomerase activity [GO:0003755]	cytosol	UPI00000A540E	2	M	GVEKQVIRPG				Free					0	1	Free	1							0				Free				0	1	Free	1							0		Free	Free
AT4G00355.1	Q8VY98	ATI2_ARATH	ATG8-interacting protein 2	0	nucleus	UPI00000AC68E	2	M	ADKDEAATRG				NTA					1	0	NTA	1							0				NTA				1	0	NTA	1							0		NTA
AT1G49240.1	Q96293	ACT8_ARATH	Actin-8	ATP binding [GO:0005524]; copper ion binding [GO:0005507]; mRNA binding [GO:0003729]	cytosol	UPI000012542E	2	M	ADADDIQPIV		NTA							1	0	NTA	1							0			NTA					1	0	NTA	1							0			NTA
AT1G56190.2	P50318	PGKH2_ARATH	Phosphoglycerate kinase 2, chloroplastic (EC 2.7.2.3)	ADP binding [GO:0043531]; ATP binding [GO:0005524]; phosphoglycerate kinase activity [GO:0004618]; protein kinase activity [GO:0004672]	plastid	UPI00000ABEE6	2	M	AKKSVGDLNS				Free					0	1	Free	1							0		Free						0	1	Free	1							0			Free
AT2G31360.1	Q9SID2	ADS2_ARATH	Delta-9 acyl-lipid desaturase 2 (EC 1.14.19.-)	16:0 monogalactosyldiacylglycerol desaturase activity [GO:0009979]; oxidoreductase activity, acting on paired donors, with oxidation of a pair of donors resulting in the reduction of molecular oxygen to two molecules of water [GO:0016717]	endoplasmic reticulum	UPI00000AB886	2	M	SVTSTVEENH				Free					0	1	Free	1							0				Free				0	1	Free	1							0		Free
AT3G63260.1	A0A384KC16	A0A384KC16_ARATH	ATMRK1	ATP binding [GO:0005524]; protein kinase activity [GO:0004672]	plasma membrane	UPI00000A2295	2	M	ASGGGEADKS	NTA								1	0	NTA	1							0		NTA						1	0	NTA	1							0
AT4G14716.1	Q8GXE2	MTND2_ARATH	1,2-dihydroxy-3-keto-5-methylthiopentene dioxygenase 2 (EC 1.13.11.54) (Acireductone dioxygenase (Fe(2+)-requiring) 2) (ARD 2) (Fe-ARD 2)	acireductone dioxygenase [iron(II)-requiring] activity [GO:0010309]; iron ion binding [GO:0005506]	cytosol	UPI000000C497	2	M	GEAVKDGREE				NTA					1	0	NTA	1							0		NTA						1	0	NTA	1							0		NTA
AT5G38840.1	Q0WW94	Q0WW94_ARATH	Kanadaptin-like protein (SMAD/FHA domain-containing protein)	mRNA binding [GO:0003729]	nucleus	UPI0000196FB3	2	M	TTSAMDPPPP				Free					0	1	Free	1							0				Free				0	1	Free	1							0		Free
AT5G46860.1	P93654	SYP22_ARATH	Syntaxin-22 (AtSYP22) (AtVAM3) (Protein SHOOT GRAVITROPISM 3)	SNAP receptor activity [GO:0005484]; SNARE binding [GO:0000149]	vacuole	UPI00001362DD	2	M	SFQDLESGRG				NTA					1	0	NTA	1							0				NTA				1	0	NTA	1							0		NTA
AT1G02160.1	A8MQS6	A8MQS6_ARATH	Cox19 family protein (CHCH motif)	0	mitochondrion	UPI00015054A4	2	M	STKGAAAAYP				NTA					1	0	NTA	1							0				NTA				1	0	NTA	1							0
AT3G11070.1	Q9SRL6	Q9SRL6_ARATH	Outer membrane OMP85 family protein	0	mitochondrion	UPI00000AC638	2	M	ANPTENLDAN				NTA					1	0	NTA	1							0				NTA				1	0	NTA	1							0
AT3G23390.1	O23290	RL36A_ARATH	60S ribosomal protein L36a	structural constituent of ribosome [GO:0003735]	cytosol	UPI00000009E6	2	M	VNIPKTKNTY				Free					0	1	Free	1							0		Free						0	1	Free	1							0
AT3G46970.1	Q9SD76	PHS2_ARATH	Alpha-glucan phosphorylase 2, cytosolic (AtPHS2) (EC 2.4.1.1) (Alpha-glucan phosphorylase, H isozyme) (Starch phosphorylase H)	1,4-alpha-oligoglucan phosphorylase activity [GO:0004645]; glycogen phosphorylase activity [GO:0008184]; linear malto-oligosaccharide phosphorylase activity [GO:0102250]; pyridoxal phosphate binding [GO:0030170]; SHG alpha-glucan phosphorylase activity [GO:0102499]	cytosol	UPI0000001156	2	M	ANANGKAATS			NTA						1	0	NTA	1							0			NTA					1	0	NTA	1							0
AT4G15550.1	O23406	U75D1_ARATH	UDP-glycosyltransferase 75D1 (EC 2.4.1.-)	quercetin 3-O-glucosyltransferase activity [GO:0080043]; quercetin 7-O-glucosyltransferase activity [GO:0080044]	plastid	UPI0000162A5C	2	M	ANNNSNSPTG		NTA							1	0	NTA	1							0			NTA/Free					1	1	NTA/Free	1							0
AT4G19640.1	Q9SN68	RAF2B_ARATH	Ras-related protein RABF2b (AtRABF2b) (Ras-related protein Ara-7) (Ras-related protein Rab5B) (AtRab5B)	GTPase activity [GO:0003924]; GTP binding [GO:0005525]	endoplasmic reticulum,golgi	UPI000009F109	2	M	AAAGNKSINA				NTA					1	0	NTA	1							0		NTA						1	0	NTA	1							0
AT5G67500.1	Q9FJX3	VDAC2_ARATH	Mitochondrial outer membrane protein porin 2 (Voltage-dependent anion-selective channel protein 2) (AtVDAC2) (VDAC-2)	porin activity [GO:0015288]; voltage-gated anion channel activity [GO:0008308]	mitochondrion	UPI00000A5FA0	2	M	SKGPGLFTDI			NTA						1	0	NTA	1							0			NTA					1	0	NTA	1							0
AT1G01930.1	A0A178WFV1	A0A178WFV1_ARATH	ANK_REP_REGION domain-containing protein	0	nucleus	UPI00000ABF30	2	M	ATTGAAATTE				NTA					1	0	NTA	1							0								0	0		0							0		NTA	NTA
AT1G53560.1	Q9LPH1	Q9LPH1_ARATH	At1g53560 (Ribosomal protein L18ae family) (T3F20.13 protein)	0	plasma membrane	UPI000009E1E2	2	M	GKEKDKNRGA				Free					0	1	Free	1							0								0	0		0							0		Free
AT2G16850.1	Q9ZVX8	PIP28_ARATH	Probable aquaporin PIP2-8 (Plasma membrane intrinsic protein 2-8) (AtPIP2;8) (Plasma membrane intrinsic protein 3b) (PIP3b)	water channel activity [GO:0015250]	plasma membrane	UPI000000C586	2	M	SKEVSEEGRH				NTA					1	0	NTA	1							0								0	0		0							0		NTA
AT1G65980.2	Q9XEX2	PRX2B_ARATH	Peroxiredoxin-2B (EC 1.11.1.25) (Glutaredoxin-dependent peroxiredoxin) (Peroxiredoxin IIB) (Peroxiredoxin TPx1) (Thioredoxin peroxidase 2B) (Thioredoxin-dependent peroxidase 1)	thioredoxin peroxidase activity [GO:0008379]	cytosol	UPI00000A6C36	2	M	APIAVGDVVP			Free						0	1	Free	1							0								0	0		0							0			Free
AT1G78570.1	Q9SYM5	RHM1_ARATH	Trifunctional UDP-glucose 4,6-dehydratase/UDP-4-keto-6-deoxy-D-glucose 3,5-epimerase/UDP-4-keto-L-rhamnose-reductase RHM1 (Protein REPRESSOR OF LRX1 1) (Rhamnose biosynthetic enzyme 1) (AtRHM1) [Includes: UDP-glucose 4,6-dehydratase (EC 4.2.1.76); UDP-4-keto-6-deoxy-D-glucose 3,5-epimerase/UDP-4-keto-L-rhamnose 4-keto-reductase (EC 1.1.1.-) (EC 5.1.3.-)]	dTDP-glucose 4,6-dehydratase activity [GO:0008460]; isomerase activity [GO:0016853]; oxidoreductase activity [GO:0016491]; UDP-glucose 4,6-dehydratase activity [GO:0050377]; UDP-L-rhamnose synthase activity [GO:0010280]	cytosol	UPI00000A5E19	2	M	ASYTPKNILI				NTA					1	0	NTA	1							0								0	0		0							0		NTA
AT2G43460.1	O22860	RL38_ARATH	60S ribosomal protein L38	structural constituent of ribosome [GO:0003735]	cytosol	UPI0000000EE5	2	M	PKQIHEIKDF			Free						0	1	Free	1							0								0	0		0							0		Free
AT4G34110.1	P42731	PABP2_ARATH	Polyadenylate-binding protein 2 (PABP-2) (Poly(A)-binding protein 2)	mRNA 3'-UTR binding [GO:0003730]; mRNA binding [GO:0003729]; poly(A) binding [GO:0008143]; poly(U) RNA binding [GO:0008266]; RNA binding [GO:0003723]; translation initiation factor activity [GO:0003743]	nucleus	UPI000000BD7E	2	M	AQVQLQGQTP				NTA					1	0	NTA	1							0								0	0		0							0			NTA
AT5G19510.1	Q9SCX3	EF1B2_ARATH	Elongation factor 1-beta 2 (EF-1-beta 2) (Elongation factor 1-beta' 2) (EF-1-beta' 2) (Elongation factor 1B-alpha 2) (eEF-1B alpha 2)	guanyl-nucleotide exchange factor activity [GO:0005085]; translation elongation factor activity [GO:0003746]	cytosol	UPI000009D80C	2	M	AVTFSDLHTE				Free					0	1	Free	1							0								0	0		0							0
AT5G19760.1	Q9C5M0	DTC_ARATH	Mitochondrial dicarboxylate/tricarboxylate transporter DTC (Dicarboxylate/tricarboxylate carrier)	ATP transmembrane transporter activity [GO:0005347]; dicarboxylic acid transmembrane transporter activity [GO:0005310]; oxoglutarate:malate antiporter activity [GO:0015367]; tricarboxylic acid transmembrane transporter activity [GO:0015142]	mitochondrion	UPI000008C18D	2	M	AEEKKAPISV				NTA					1	0	NTA	1							0								0	0		0							0			NTA
AT5G23420.2	Q8LDF9	HMGB7_ARATH	High mobility group B protein 7 (Nucleosome/chromatin assembly factor group D 07) (Nucleosome/chromatin assembly factor group D 7) (Protein NUCLEAR FUSION DEFECTIVE 7)	DNA binding [GO:0003677]; DNA-binding transcription factor activity [GO:0003700]	nucleus	UPI00000AC56C	2	M	AGPSTTSNAP				Free					0	1	Free	1							0								0	0		0							0		Free
AT1G70890.1	Q9SSK5	MLP43_ARATH	MLP-like protein 43	0	peroxisome	UPI000012F1BA	2	M	AEASSLVGKL				NTA					1	0	NTA	1							0								0	0		0							0
AT1G01820.1	Q9LQ73	PX11C_ARATH	Peroxisomal membrane protein 11C (Peroxin-11C) (AtPEX11c)	identical protein binding [GO:0042802]	peroxisome	UPI00000A6440	2	M	STLETTRAEL	NTA								1	0	NTA	1							0								0	0		0							0
AT1G12080.1	Q8LC93	Q8LC93_ARATH	Vacuolar calcium-binding protein-like protein	0	cytosol	UPI00000A1B64	2	M	ATVEVEQVTP				NTA					1	0	NTA	1							0								0	0		0							0
AT1G12270.1	Q9LNB6	HSOP1_ARATH	Hsp70-Hsp90 organizing protein 1 (AtHop1) (Stress-induced-phosphoprotein 1) (STI1)	Hsp90 protein binding [GO:0051879]; preprotein binding [GO:0070678]	nucleus	UPI00000AC1B6	2	M	AEEAKAKGNA				NTA					1	0	NTA	1							0								0	0		0							0
AT1G23310.1	Q9LR30	GGT1_ARATH	Glutamate--glyoxylate aminotransferase 1 (AtGGT2) (EC 2.6.1.4) (Alanine aminotransferase GGT1) (EC 2.6.1.2) (Alanine--glyoxylate aminotransferase GGT1) (EC 2.6.1.44) (Alanine-2-oxoglutarate aminotransferase 1) (EC 2.6.1.-)	alanine-glyoxylate transaminase activity [GO:0008453]; glycine:2-oxoglutarate aminotransferase activity [GO:0047958]; L-alanine:2-oxoglutarate aminotransferase activity [GO:0004021]; mRNA binding [GO:0003729]; pyridoxal phosphate binding [GO:0030170]	peroxisome	UPI00000AC568	2	M	ALKALDYDTL				NTA					1	0	NTA	1							0								0	0		0							0
AT1G27650.1	Q9S709	U2AFA_ARATH	Splicing factor U2af small subunit A (U2 auxiliary factor 35 kDa subunit A) (U2 small nuclear ribonucleoprotein auxiliary factor small subunit A) (U2 snRNP auxiliary factor small subunit A) (Zinc finger CCCH domain-containing protein 8) (AtC3H8)	DNA binding [GO:0003677]; metal ion binding [GO:0046872]; pre-mRNA 3'-splice site binding [GO:0030628]	nucleus	UPI000009CC7A	2	M	AEHLASIFGT		NTA							1	0	NTA	1							0								0	0		0							0
AT1G28020.1	Q9C7F1	PPR61_ARATH	Putative pentatricopeptide repeat-containing protein At1g28020	0	cytosol	UPI00017616C4	2	M	VSSFPFVYQN				Free					0	1	Free	1							0								0	0		0							0
AT1G62740.1	Q5XEP2	HSOP2_ARATH	Hsp70-Hsp90 organizing protein 2 (AtHop2)	Hsp90 protein binding [GO:0051879]; preprotein binding [GO:0070678]	nucleus	UPI00001631DE	2	M	ADEAKAKGNA				NTA					1	0	NTA	1							0								0	0		0							0
AT1G67350.1	A0A178W1I8	A0A178W1I8_ARATH	Uncharacterized protein	0	mitochondrion	UPI000000C3C3	2	M	GFIMEFAENL			Free						0	1	Free	1							0								0	0		0							0
AT2G22090.1	Q9SHZ6	UBA1A_ARATH	UBP1-associated proteins 1A (UBP1-interacting protein 1a)	identical protein binding [GO:0042802]; RNA binding [GO:0003723]	nucleus	UPI00000A5401	2	M	AKTLDKSKKR		Free							0	1	Free	1							0								0	0		0							0
AT2G24390.1	A8MRP2	AIGLD_ARATH	AIG2-like protein D (EC 2.3.2.-) (Avirulence-induced gene 2-like protein D) (Putative gamma-glutamylcyclotransferase)	transferase activity, transferring acyl groups [GO:0016746]	plasma membrane	UPI00005DC2BF	2	M	SGTVTMHSVF				NTA					1	0	NTA	1							0								0	0		0							0
AT2G29450.1	P46421	GSTU5_ARATH	Glutathione S-transferase U5 (AtGSTU5) (EC 2.5.1.18) (AtGSTU1) (GST class-tau member 5) (Glutathione S-transferase 103-1A)	glutathione binding [GO:0043295]; glutathione transferase activity [GO:0004364]	cytosol	UPI0000000E74	2	M	AEKEEVKLLG				NTA					1	0	NTA	1							0								0	0		0							0
AT2G34310.1	A0A1P8AXX8	A0A1P8AXX8_ARATH	Uncharacterized protein	0	nucleus	UPI000848AC92	2	M	PPGAKKRKAL				Free					0	1	Free	1							0								0	0		0							0
AT2G35520.1	O22622	DAD2_ARATH	Dolichyl-diphosphooligosaccharide--protein glycosyltransferase subunit DAD2 (Oligosaccharyl transferase subunit DAD2) (Defender against cell death 2) (AtDAD2) (DAD-2)	0	plasma membrane	UPI0000001443	2	M	VKSTSKDAQD		Free							0	1	Free	1							0								0	0		0							0
AT2G39020.1	Q9ZV06	NATAL_ARATH	Probable acetyltransferase NATA1-like (EC 2.3.1.-)	N-acetyltransferase activity [GO:0008080]	plastid	UPI000000C483	2	M	AAAAPPPPPT				NTA					1	0	NTA	1							0								0	0		0							0
AT2G42680.1	Q9SJI8	MBF1A_ARATH	Multiprotein-bridging factor 1a	DNA binding [GO:0003677]; mRNA binding [GO:0003729]; transcription coactivator activity [GO:0003713]	nucleus	UPI00000A7BF7	2	M	AGIGPITQDW			NTA						1	0	NTA	1							0								0	0		0							0
AT3G03250.1	Q9M9P3	UGPA2_ARATH	UTP--glucose-1-phosphate uridylyltransferase 2 (EC 2.7.7.9) (UDP-glucose pyrophosphorylase 2) (AtUGP2) (UDPGP 2) (UGPase 2)	UTP:glucose-1-phosphate uridylyltransferase activity [GO:0003983]	cytosol	UPI000009D437	2	M	AATTENLPQL				NTA					1	0	NTA	1							0								0	0		0							0
AT3G04610.1	Q9SR13	FLK_ARATH	Flowering locus K homology domain (Flowering locus KH domain)	mRNA binding [GO:0003729]	nucleus	UPI000009E125	2	M	AEAEDQQNFV				NTA					1	0	NTA	1							0								0	0		0							0
AT3G04780.1	Q9SQZ9	PITH1_ARATH	PITH domain-containing protein At3g04780	0	cytosol	UPI00000A96DB	2	M	SAESASQIPK				NTA					1	0	NTA	1							0								0	0		0							0
AT3G05060.1	Q9MAB3	NOP5B_ARATH	Probable nucleolar protein 5-2 (MAR-binding NOP56/58 homolog 2) (Nucleolar protein 58-2)	mRNA binding [GO:0003729]; snoRNA binding [GO:0030515]	nucleus	UPI00000A81F4	2	M	VLVLYETAAG				Free					0	1	Free	1							0								0	0		0							0
AT3G12390.1	Q9LHG9	NACA1_ARATH	Nascent polypeptide-associated complex subunit alpha-like protein 1 (NAC-alpha-like protein 1) (Alpha-NAC-like protein 1)	unfolded protein binding [GO:0051082]	nucleus	UPI00000A4103	2	M	TTEEKEILAA				NTA					1	0	NTA	1							0								0	0		0							0
AT3G13460.1	Q9LJE5	ECT2_ARATH	YTH domain-containing protein ECT2 (Protein EVOLUTIONARILY CONSERVED C-TERMINAL REGION 2)	mRNA binding [GO:0003729]	cytosol	UPI00000AA348	2	M	ATVAPPADQA				NTA					1	0	NTA	1							0								0	0		0							0
AT3G19450.1	P48523	CADH4_ARATH	Cinnamyl alcohol dehydrogenase 4 (AtCAD4) (EC 1.1.1.195) (Cinnamyl alcohol dehydrogenase C)	cinnamyl-alcohol dehydrogenase activity [GO:0045551]; oxidoreductase activity, acting on the CH-OH group of donors, NAD or NADP as acceptor [GO:0016616]; sinapyl alcohol dehydrogenase activity [GO:0052747]; zinc ion binding [GO:0008270]	cytosol	UPI00000016E9	2	M	GSVEAGEKKA				NTA					1	0	NTA	1							0								0	0		0							0
AT3G44300.1	P32962	NRL2_ARATH	Nitrilase 2 (EC 3.5.5.1)	indole-3-acetonitrile nitrilase activity [GO:0080061]; indole-3-acetonitrile nitrile hydratase activity [GO:0080109]; mRNA binding [GO:0003729]; nitrilase activity [GO:0000257]; nitrile hydratase activity [GO:0018822]	cytosol	UPI0000001444	2	M	STSENTPFNG		NTA							1	0	NTA	1							0								0	0		0							0
AT3G52880.1	Q9LFA3	MDAR1_ARATH	Monodehydroascorbate reductase 1, peroxisomal (AtMDAR1) (EC 1.6.5.4)	flavin adenine dinucleotide binding [GO:0050660]; monodehydroascorbate reductase (NADH) activity [GO:0016656]	peroxisome	UPI0000048843	2	M	AEKSFKYIIL				NTA					1	0	NTA	1							0								0	0		0							0
AT3G54470.1	Q42586	UMPS_ARATH	Uridine 5'-monophosphate synthase (UMP synthase) [Includes: Orotate phosphoribosyltransferase (OPRTase) (EC 2.4.2.10); Orotidine 5'-phosphate decarboxylase (EC 4.1.1.23) (OMPdecase)]	orotate phosphoribosyltransferase activity [GO:0004588]; orotidine-5'-phosphate decarboxylase activity [GO:0004590]	golgi	UPI00000017F4	2	M	SAMEALILQL		Free							0	1	Free	1							0								0	0		0							0
AT3G57150.1	Q9LD90	CBF5_ARATH	H/ACA ribonucleoprotein complex subunit 4 (EC 5.4.99.-) (CBF5 homolog) (Dyskerin) (Nopp-140-associated protein of 57 kDa homolog) (AtNAP57) (Nucleolar protein NAP57 homolog)	pseudouridine synthase activity [GO:0009982]; RNA binding [GO:0003723]	nucleus	UPI000000C17B	2	M	AEVDISHSKK		NTA							1	0	NTA	1							0								0	0		0							0
AT3G59700.1	Q96285	LRK55_ARATH	L-type lectin-domain containing receptor kinase V.5 (Arabidopsis thaliana lectin-receptor kinase a1) (Ath.lecRK1) (AthlecRK-a1) (LecRK-V.5) (EC 2.7.11.1)	ATP binding [GO:0005524]; carbohydrate binding [GO:0030246]; protein serine/threonine kinase activity [GO:0004674]; transmembrane receptor protein serine/threonine kinase activity [GO:0004675]	extracellular	UPI00000488A2	2	M	SRELIILCQP				Free					0	1	Free	1							0								0	0		0							0
AT3G61830.2	Q9C5W9	ARFR_ARATH	Auxin response factor 18	DNA-binding transcription factor activity [GO:0003700]; identical protein binding [GO:0042802]; transcription regulatory region sequence-specific DNA binding [GO:0000976]	nucleus	UPI000009DA36	2	M	EQLVASTNQG				Free					0	1	Free	1							0								0	0		0							0
AT4G02850.1	Q66GM9	Q66GM9_ARATH	At4g02850 (Phenazine biosynthesis PhzC/PhzF family protein)	amino-acid racemase activity [GO:0047661]; isomerase activity [GO:0016853]	plasma membrane	UPI000034F0E8	2	M	AMLVKKPVKY				NTA					1	0	NTA	1							0								0	0		0							0
AT4G11260.1	Q9SUT5	SGT1B_ARATH	Protein SGT1 homolog B (AtSGT1b) (Protein ENHANCED DOWNY MILDEW 1) (Protein ENHANCER OF TIR1-1 AUXIN RESISTANCE 3) (Suppressor of G2 allele of SKP1 homolog B)	0	cytosol	UPI00000AC294	2	M	AKELAEKAKE				NTA					1	0	NTA	1							0								0	0		0							0
AT4G14540.1	O23310	NFYB3_ARATH	Nuclear transcription factor Y subunit B-3 (AtNF-YB-3) (Transcriptional activator HAP3C)	DNA-binding transcription factor activity [GO:0003700]; protein heterodimerization activity [GO:0046982]; sequence-specific DNA binding [GO:0043565]	nucleus	UPI000000C100	2	M	ADSDNDSGGH	NTA								1	0	NTA	1							0								0	0		0							0
AT4G26530.1	O65581	ALFC5_ARATH	Fructose-bisphosphate aldolase 5, cytosolic (AtFBA5) (EC 4.1.2.13)	fructose-bisphosphate aldolase activity [GO:0004332]; mRNA binding [GO:0003729]	plastid	UPI00000AC0A1	2	M	SAFVGKYADE				NTA					1	0	NTA	1							0								0	0		0							0
AT4G39680.1	O65655	O65655_ARATH	SAP domain-containing protein	nucleic acid binding [GO:0003676]	nucleus	UPI00000A20C6	2	M	SSSPFPVLDN				NTA					1	0	NTA	1							0								0	0		0							0
AT5G12120.1	A0A178U7T2	A0A178U7T2_ARATH	UBA domain-containing protein	0	nucleus	UPI00000A5C94	2	M	SSASKMKSRD				NTA					1	0	NTA	1							0								0	0		0							0
AT5G13850.1	Q6ICZ8	NACA3_ARATH	Nascent polypeptide-associated complex subunit alpha-like protein 3 (NAC-alpha-like protein 3) (Alpha-NAC-like protein 3)	unfolded protein binding [GO:0051082]	cytosol	UPI00003786FD	2	M	TAEQKVELAA				NTA					1	0	NTA	1							0								0	0		0							0
AT5G15400.1	Q9LF41	UBE4_ARATH	Probable ubiquitin conjugation factor E4 (EC 2.3.2.27) (Plant U-box protein 1) (RING-type E3 ubiquitin transferase E4) (U-box domain-containing protein 1) (Ubiquitin-fusion degradation protein 2-like) (UB fusion protein 2-like)	ubiquitin protein ligase activity [GO:0061630]; ubiquitin-ubiquitin ligase activity [GO:0034450]	cytosol	UPI00000A750F	2	M	ATSKPQRSPA				NTA					1	0	NTA	1							0								0	0		0							0
AT5G26667.1	O04905	KCY3_ARATH	UMP-CMP kinase 3 (EC 2.7.4.14) (Deoxycytidylate kinase) (CK) (dCMP kinase) (Uridine monophosphate/cytidine monophosphate kinase) (UMP/CMP kinase) (UMP/CMPK)	ATP binding [GO:0005524]; cytidylate kinase activity [GO:0004127]; UMP kinase activity [GO:0033862]; uridylate kinase activity [GO:0009041]	cytosol	UPI0000137C30	2	M	GSVDAANGSG				NTA					1	0	NTA	1							0								0	0		0							0
AT5G40770.1	O04331	PHB3_ARATH	Prohibitin-3, mitochondrial (Atphb3) (Protein ENHANCED ETHYLENE RESPONSE 3)	protein-containing complex binding [GO:0044877]	mitochondrion	UPI00000A6F1C	2	M	GSQQAAVSFL				NTA					1	0	NTA	1							0								0	0		0							0
AT5G43940.1	Q96533	ADHX_ARATH	Alcohol dehydrogenase class-3 (EC 1.1.1.1) (Alcohol dehydrogenase class-III) (Glutathione-dependent formaldehyde dehydrogenase) (FALDH) (FDH) (GSH-FDH) (EC 1.1.1.-) (S-(hydroxymethyl)glutathione dehydrogenase) (EC 1.1.1.284)	alcohol dehydrogenase activity, zinc-dependent [GO:0004024]; S-(hydroxymethyl)glutathione dehydrogenase activity [GO:0051903]; zinc ion binding [GO:0008270]	peroxisome	UPI000000142B	2	M	ATQGQVITCK				NTA					1	0	NTA	1							0								0	0		0							0
AT5G64130.1	Q93Z49	Q93Z49_ARATH	AT5g64130/MHJ24_11 (cAMP-regulated phosphoprotein 19-related protein)	0	nucleus	UPI000005EA5A	2	M	SSAEDVKEQG				NTA					1	0	NTA	1							0								0	0		0							0
AT1G16210.1	Q9SA21	Q9SA21_ARATH	F3O9.2 protein	0	nucleus	UPI00000A229D	2	M	PKKMGLNSKA									0	0		0							0		Free	Free	Free				0	3	Free	3							0		Free	Free
AT1G09290.1	Q8H122	Q8H122_ARATH	Uncharacterized protein At1g09290	RNA binding [GO:0003723]	cytosol	UPI00000ADB09	2	M	AAVEEVDDVG									0	0		0							0		NTA	NTA	NTA				3	0	NTA	3							0		NTA	NTA
AT1G09620.1	F4I116	SYLC_ARATH	Leucine--tRNA ligase, cytoplasmic (EC 6.1.1.4) (Leucyl-tRNA synthetase) (LeuRS)	aminoacyl-tRNA editing activity [GO:0002161]; ATP binding [GO:0005524]; leucine-tRNA ligase activity [GO:0004823]	cytosol	UPI00005DC1AE	2	M	ASESKSYARR									0	0		0							0		NTA	NTA	NTA				3	0	NTA	3							0		NTA	NTA
AT2G18230.1	P21216	IPYR2_ARATH	Soluble inorganic pyrophosphatase 2 (EC 3.6.1.1) (Pyrophosphate phospho-hydrolase 2) (PPase 2)	inorganic diphosphatase activity [GO:0004427]; magnesium ion binding [GO:0000287]	cytosol	UPI0000048531	2	M	AEIKDEGSAK									0	0		0							0		NTA	NTA	NTA				3	0	NTA	3							0		NTA	NTA
AT3G21865.1	Q9LSX7	PEX22_ARATH	Peroxisome biogenesis protein 22 (Peroxin-22) (AtPEX22)	0	plasma membrane	UPI00000A0241	2	M	AESSSPSPTE									0	0		0							0		NTA	NTA	NTA				3	0	NTA	3							0		NTA	NTA
AT3G23660.1	A0A384KXP3	A0A384KXP3_ARATH	Protein transport protein SEC23	zinc ion binding [GO:0008270]	endoplasmic reticulum,golgi	UPI000000BE36	2	M	AETANTDLEG									0	0		0							0		NTA	NTA	NTA				3	0	NTA	3							0		NTA	NTA
AT4G24840.1	F4JRR1	COG2_ARATH	Conserved oligomeric Golgi complex subunit 2 (COG complex subunit 2) (Component of oligomeric Golgi complex 2)	protein homodimerization activity [GO:0042803]	golgi	UPI0000162B14	2	M	SDLVATSPSP									0	0		0							0		NTA	NTA	NTA				3	0	NTA	3							0		NTA	NTA
AT5G27760.1	A0A178UJ07	A0A178UJ07_ARATH	HIG1 domain-containing protein	0	mitochondrion	UPI000000C2FA	2	M	AEPKTKVAEI									0	0		0							0		NTA	NTA	NTA				3	0	NTA	3							0		NTA	NTA
AT5G44110.2	Q9XF19	AB21I_ARATH	ABC transporter I family member 21 (ABC transporter ABCI.21) (AtABCI21) (GCN-related protein 1) (Non-intrinsic ABC protein 2)	ATP binding [GO:0005524]	cytosol	UPI00000A47DC	2	M	AEKNASAVDG									0	0		0							0		NTA	NTA	NTA				3	0	NTA	3							0		NTA	NTA
AT5G48870.1	Q9FKB0	LSM5_ARATH	Sm-like protein LSM5 (AtLSM5) (Protein SUPERSENSITIVE TO ABA AND DROUGHT 1) (AtSAD1) (U6 snRNA-associated Sm-like protein LSM5)	RNA binding [GO:0003723]	cytosol	UPI000009CC4B	2	M	ANNPSQLLPS									0	0		0							0		NTA	NTA	NTA				3	0	NTA	3							0		NTA	NTA
AT1G06550.1	Q9SHJ8	HIBC8_ARATH	3-hydroxyisobutyryl-CoA hydrolase-like protein 5 (EC 3.1.2.-)	3-hydroxyisobutyryl-CoA hydrolase activity [GO:0003860]	peroxisome	UPI0000196B3E	2	M	AQEGQNIDEP									0	0		0							0		NTA	NTA	NTA				3	0	NTA	3							0		NTA
AT1G43860.1	A0A178W856	A0A178W856_ARATH	U1-type domain-containing protein	nucleic acid binding [GO:0003676]; zinc ion binding [GO:0008270]	nucleus	UPI00000A12A1	2	M	SKTLVQPVGQ									0	0		0							0		NTA	NTA	NTA				3	0	NTA	3							0		NTA
AT1G80890.1	A0A178W666	A0A178W666_ARATH	Uncharacterized protein	0	cytosol	UPI00000A2CFC	2	M	GNESKSNLGG									0	0		0							0		Free	Free	Free				0	3	Free	3							0			Free
AT2G06990.1	Q9ZVW2	HEN2_ARATH	DExH-box ATP-dependent RNA helicase DExH10 (EC 3.6.4.13) (Protein HUA ENHANCER 2)	ATP binding [GO:0005524]; RNA binding [GO:0003723]; RNA helicase activity [GO:0003724]	nucleus	UPI000000C743	2	M	SAQMEEPETL									0	0		0							0		NTA	NTA	NTA				3	0	NTA	3							0			NTA
AT2G21150.1	Q8H110	XCT_ARATH	Protein XAP5 CIRCADIAN TIMEKEEPER	0	nucleus	UPI00000ADB15	2	M	SGMGDGYVGT									0	0		0							0		NTA	NTA	NTA				3	0	NTA	3							0			NTA
AT3G30390.1	Q9LI61	AVT6A_ARATH	Amino acid transporter AVT6A (AtAvt6A)	amino acid transmembrane transporter activity [GO:0015171]	vacuole	UPI00000487B1	2	M	TVVGDVAPIP									0	0		0							0		Free	Free	Free				0	3	Free	3							0		Free
AT3G49560.1	Q9SCK3	HP301_ARATH	Chloroplastic import inner membrane translocase subunit HP30-1 (Hypothetical inner plastid envelope protein of 30 kDa 1) (AtHP30-1) (Hypothetical protein 30)	protein self-association [GO:0043621]; protein transmembrane transporter activity [GO:0008320]	plastid	UPI000000BD61	2	M	VVGGGGEGDQ									0	0		0							0		Free	Free	Free				0	3	Free	3							0		Free
AT3G55630.1	Q8W035	FPGS3_ARATH	Folylpolyglutamate synthase (EC 6.3.2.17) (DHFS-FPGS homolog D) (Folylpoly-gamma-glutamate synthetase) (FPGS) (Tetrahydrofolylpolyglutamate synthase) (Tetrahydrofolate synthase)	ATP binding [GO:0005524]; metal ion binding [GO:0046872]; tetrahydrofolylpolyglutamate synthase activity [GO:0004326]	mitochondrion	UPI00000A843F	2	M	ATEDDGELSA									0	0		0							0		NTA	NTA	NTA				3	0	NTA	3							0		NTA
AT1G05520.1	A0A178W7U4	A0A178W7U4_ARATH	Protein transport protein SEC23	zinc ion binding [GO:0008270]	endoplasmic reticulum,golgi	UPI00000ADB69	2	M	SEMASMDPEG									0	0		0							0		NTA	NTA	NTA				3	0	NTA	3							0		NTA
AT5G19690.1	Q93ZY3	STT3A_ARATH	Dolichyl-diphosphooligosaccharide--protein glycosyltransferase subunit STT3A (Oligosaccharyl transferase subunit STT3A) (STT3-A) (EC 2.4.99.18) (Integral membrane protein 1) (Protein STAUROSPORIN AND TEMPERATURE SENSITIVE 3-LIKE A)	dolichyl-diphosphooligosaccharide-protein glycotransferase activity [GO:0004579]; metal ion binding [GO:0046872]	endoplasmic reticulum	UPI00000A05C6	2	M	AALESPLPGT									0	0		0							0		Free	Free	Free				0	3	Free	3							0
AT1G13950.1	Q9XI91	IF5A1_ARATH	Eukaryotic translation initiation factor 5A-1 (AtELF5A-1) (eIF-5A-1)	ribosome binding [GO:0043022]; translation elongation factor activity [GO:0003746]; translation initiation factor activity [GO:0003743]	cytosol	UPI00000017DA	2	M	SDEEHHFESS									0	0		0							0		NTA	NTA	NTA				3	0	NTA	3							0
AT1G17980.1	Q9LMT2	PAPS1_ARATH	Nuclear poly(A) polymerase 1 (PAP(I)) (Poly(A) polymerase I) (EC 2.7.7.19) (Polynucleotide adenylyltransferase 1)	ATP binding [GO:0005524]; metal ion binding [GO:0046872]; polynucleotide adenylyltransferase activity [GO:0004652]; RNA binding [GO:0003723]	nucleus	UPI0000060DEA	2	M	ASVQQNGQRF									0	0		0							0		NTA	NTA	NTA				3	0	NTA	3							0
AT1G42550.1	Q9C8E6	PMI1_ARATH	Protein PLASTID MOVEMENT IMPAIRED 1	0	cytosol	UPI00000A772A	2	M	AGEYSGSRSS									0	0		0							0		NTA	NTA	NTA				3	0	NTA	3							0
AT1G47530.1	Q9SX83	DTX33_ARATH	Protein DETOXIFICATION 33 (AtDTX33) (Multidrug and toxic compound extrusion protein 33) (MATE protein 33)	antiporter activity [GO:0015297]; transmembrane transporter activity [GO:0022857]; xenobiotic transmembrane transporter activity [GO:0042910]	vacuole	UPI00000AA778	2	M	GKDKTLPLLD									0	0		0							0		Free	Free	Free				0	3	Free	3							0
AT2G43810.1	O22823	LSM6B_ARATH	Sm-like protein LSM36B (AtLSM6B) (U6 snRNA-associated Sm-like protein LSM6B)	mRNA binding [GO:0003729]; RNA binding [GO:0003723]	nucleus	UPI00000A41D5	2	M	SGVGEKASGT									0	0		0							0		NTA	NTA	NTA				3	0	NTA	3							0
AT3G20800.1	Q8RWV5	Q8RWV5_ARATH	Cell differentiation, Rcd1-like protein (Putative cell differentiation protein)	0	plastid	UPI00000A1FA0	2	M	ANLPSSLSMG									0	0		0							0		NTA	NTA	NTA				3	0	NTA	3							0
AT4G29480.1	A0A178UWU5	A0A178UWU5_ARATH	Uncharacterized protein	proton transmembrane transporter activity [GO:0015078]	mitochondrion	UPI00000A261E	2	M	ASKLIQVQSK									0	0		0							0		NTA	NTA	NTA				3	0	NTA	3							0
AT4G38200.1	F4JSZ5	BIG1_ARATH	Brefeldin A-inhibited guanine nucleotide-exchange protein 1 (BIG1) (ARF guanine-nucleotide exchange factor BIG1)	ARF guanyl-nucleotide exchange factor activity [GO:0005086]	golgi	UPI0001E92F1A	2	M	SSSQNLGGAT									0	0		0							0		NTA	NTA	NTA				3	0	NTA	3							0
AT5G01240.1	Q9LFB2	LAX1_ARATH	Auxin transporter-like protein 1 (AUX1-like protein 1)	auxin influx transmembrane transporter activity [GO:0010328]; symporter activity [GO:0015293]	plasma membrane	UPI0000036313	2	M	SGEKQAEESI									0	0		0							0		NTA	NTA	NTA				3	0	NTA	3							0
AT5G04280.1	Q8RWN5	RZ1C_ARATH	Glycine-rich RNA-binding protein RZ1C (AtRZ-1C)	chromatin binding [GO:0003682]; chromatin DNA binding [GO:0031490]; mRNA binding [GO:0003729]; nucleic acid binding [GO:0003676]; RNA binding [GO:0003723]; zinc ion binding [GO:0008270]	nucleus	UPI00000A9E52	2	M	AAKEGSRIFV									0	0		0							0		NTA	NTA	NTA				3	0	NTA	3							0
AT5G06530.1	Q93YS4	AB22G_ARATH	ABC transporter G family member 22 (ABC transporter ABCG.22) (AtABCG22) (White-brown complex homolog protein 23) (AtWBC23)	ATPase activity [GO:0016887]; ATP binding [GO:0005524]	plasma membrane	UPI00000AA7BB	2	M	SMEKPPLASG									0	0		0							0		NTA	NTA	NTA				3	0	NTA	3							0
AT5G35200.1	Q9LHS0	CAP10_ARATH	Putative clathrin assembly protein At5g35200	1-phosphatidylinositol binding [GO:0005545]; clathrin heavy chain binding [GO:0032050]; phosphatidylinositol-4,5-bisphosphate binding [GO:0005546]; SNARE binding [GO:0000149]	cytosol	UPI00000AC098	2	M	SGGGGSQSSL									0	0		0							0		NTA	NTA	NTA				3	0	NTA	3							0
AT5G41770.1	F4JZX8	F4JZX8_ARATH	Crooked neck protein, putative / cell cycle protein	0	nucleus	UPI0000196FF5	2	M	ASGGKDSDRT									0	0		0							0		NTA	NTA	NTA				3	0	NTA	3							0
AT5G53850.1	Q9FN41	MTBC_ARATH	Probable bifunctional methylthioribulose-1-phosphate dehydratase/enolase-phosphatase E1 [Includes: Methylthioribulose-1-phosphate dehydratase (MTRu-1-P dehydratase) (EC 4.2.1.109); Enolase-phosphatase E1 (EC 3.1.3.77) (2,3-diketo-5-methylthio-1-phosphopentane phosphatase)]	2,3-diketo-5-methylthiopentyl-1-phosphate enolase activity [GO:0043715]; 2-hydroxy-3-keto-5-methylthiopentenyl-1-phosphate phosphatase activity [GO:0043716]; acireductone synthase activity [GO:0043874]; magnesium ion binding [GO:0000287]; methylthioribulose 1-phosphate dehydratase activity [GO:0046570]; zinc ion binding [GO:0008270]	plastid	UPI00000A8679	2	M	AVAAAAMIGL									0	0		0							0		NTA	NTA	NTA				3	0	NTA	3							0
AT5G20060.1	A0A384L5V4	A0A384L5V4_ARATH	Abhydrolase_2 domain-containing protein	hydrolase activity [GO:0016787]	mitochondrion	UPI00000AC73E	2	M	SISGAAVGSG									0	0		0							0		NTA	NTA					2	0	NTA	2							0		NTA	NTA
AT2G34690.1	O64587	ACD11_ARATH	Accelerated cell death 11 (Ceramide-1-phosphate transfer protein ACD11) (Glycolipid transfer protein domain-containing protein ACD11)	ceramide 1-phosphate binding [GO:1902387]; ceramide 1-phosphate transfer activity [GO:1902388]; lipid binding [GO:0008289]	golgi,plasma membrane	UPI000009FDBE	2	M	ADSEADKPLR									0	0		0							0			NTA	NTA				2	0	NTA	2							0		NTA	NTA
AT3G05070.1	Q9MAB2	Q9MAB2_ARATH	At3g05070 (Cwf18 pre-mRNA splicing factor) (T12H1.3 protein)	0	nucleus	UPI000000C46B	2	M	ASEDESIEQK									0	0		0							0		NTA		NTA				2	0	NTA	2							0		NTA	NTA
AT3G13720.1	Q9LIC6	PR1F3_ARATH	PRA1 family protein F3 (AtPRA1.F3) (Prenylated Rab acceptor 8)	0	endoplasmic reticulum	UPI000000C2C3	2	M	TNYGAIPTSS									0	0		0							0		Free		Free				0	2	Free	2							0		Free	Free
AT5G49460.1	Q9FGX1	ACLB2_ARATH	ATP-citrate synthase beta chain protein 2 (ATP-citrate synthase B-2) (EC 2.3.3.8) (ATP-citrate lyase B-2) (Citrate cleavage enzyme B-2)	ATP binding [GO:0005524]; ATP citrate synthase activity [GO:0003878]; metal ion binding [GO:0046872]	cytosol	UPI00000A06BE	2	M	ATGQLFSRTT									0	0		0							0			NTA	NTA				2	0	NTA	2							0		NTA
AT1G02140.1	O23676	MGN_ARATH	Protein mago nashi homolog (AtMAGO)	RNA binding [GO:0003723]	nucleus	UPI0000000F6F	2	M	AAEEATEFYL									0	0		0							0			NTA	NTA				2	0	NTA	2							0		NTA
AT1G17490.1	Q9LNQ6	Q9LNQ6_ARATH	At1g17490/F1L3_4 (Epidermal patterning factor-like protein) (F1L3.19)	0	nucleus	UPI000009D4EA	2	M	AEPKQSSLSE									0	0		0							0			NTA	NTA				2	0	NTA	2							0		NTA	NTA
AT1G30630.1	Q9SA78	COPE1_ARATH	Coatomer subunit epsilon-1 (Epsilon-coat protein 1) (Epsilon-COP 1)	structural molecule activity [GO:0005198]	golgi	UPI000009F92E	2	M	ASMAGPDHLF									0	0		0							0			NTA	NTA				2	0	NTA	2							0		NTA
AT1G31780.1	Q6NMI3	COG6_ARATH	Conserved oligomeric Golgi complex subunit 6 (COG complex subunit 6) (Component of oligomeric Golgi complex 6)	0	cytosol	UPI00002537D4	2	M	ASTVGLAPGL									0	0		0							0			NTA	NTA				2	0	NTA	2							0		NTA
AT1G44170.1	Q70DU8	AL3H1_ARATH	Aldehyde dehydrogenase family 3 member H1 (AtALDH4) (Ath-ALDH4) (EC 1.2.1.3)	3-chloroallyl aldehyde dehydrogenase activity [GO:0004028]; aldehyde dehydrogenase (NAD+) activity [GO:0004029]; glyceraldehyde-3-phosphate dehydrogenase (NAD+) (non-phosphorylating) activity [GO:0043878]	cytosol	UPI00000A02E1	2	M	AAKKVFGSAE									0	0		0							0			NTA	NTA				2	0	NTA	2							0			NTA
AT1G48610.1	Q94AD1	D1861_ARATH	Putative DNA-binding protein At1g48610 (AT-hook DNA-binding motif-containing protein At1g48610)	DNA binding [GO:0003677]	nucleus	UPI00000A7855	2	M	AKTALTPPAS									0	0		0							0			Free	Free				0	2	Free	2							0			Free
AT3G11900.1	Q9SF09	ANT1_ARATH	Amino acid transporter ANT1 (Aromatic and neutral amino acid transporter 1)	amino acid transmembrane transporter activity [GO:0015171]; aromatic amino acid transmembrane transporter activity [GO:0015173]; neutral amino acid transmembrane transporter activity [GO:0015175]	vacuole	UPI00000A5373	2	M	AIKDLTATTG									0	0		0							0		Free	Free					0	2	Free	2							0		Free
AT3G17880.1	Q8VWG7	TDX_ARATH	TPR repeat-containing thioredoxin TDX (HSP70-interacting protein 2) (AtHIP2) (Tetratricoredoxin) (AtTDX)	heat shock protein binding [GO:0031072]; Hsp70 protein binding [GO:0030544]; identical protein binding [GO:0042802]; oxidoreductase activity, acting on a sulfur group of donors, disulfide as acceptor [GO:0016671]; protein dimerization activity [GO:0046983]	nucleus	UPI00000A56BB	2	M	VDAIQVAELR									0	0		0							0			NTA	NTA				2	0	NTA	2							0		NTA
AT3G56110.1	Q9LYN0	PR1B1_ARATH	PRA1 family protein B1 (AtPRA1.B1) (Prenylated Rab acceptor 6)	0	golgi	UPI000005EB81	2	M	ATPPTLPVTN									0	0		0							0			NTA	NTA				2	0	NTA	2							0			NTA
AT4G30310.1	F4JQ91	F4JQ91_ARATH	FGGY family of carbohydrate kinase	kinase activity [GO:0016301]; phosphotransferase activity, alcohol group as acceptor [GO:0016773]	cytosol	UPI0000196E5C	2	M	TTAELNPFPS									0	0		0							0			NTA	NTA				2	0	NTA	2							0		NTA
AT5G64270.1	Q9FMF9	Q9FMF9_ARATH	Nuclear protein-like (Splicing factor)	mRNA binding [GO:0003729]	nucleus	UPI000009F36D	2	M	ADLDPEIAKT									0	0		0							0			NTA	NTA				2	0	NTA	2							0		NTA
AT4G09670.1	Q9SZ83	Y4967_ARATH	Uncharacterized oxidoreductase At4g09670 (EC 1.-.-.-)	oxidoreductase activity [GO:0016491]	cytosol	UPI00000AC6B1	2	M	ATETQIRIGV									0	0		0							0		NTA		NTA				2	0	NTA	2							0
AT1G77210.1	Q8GW61	STP14_ARATH	Sugar transport protein 14 (Hexose transporter 14)	symporter activity [GO:0015293]	plasma membrane	UPI00000A06F4	2	M	AGGALTDEGG									0	0		0							0			Free	Free				0	2	Free	2							0
AT1G30070.1	Q9C8R4	Q9C8R4_ARATH	Calcyclin-binding protein	S100 protein binding [GO:0044548]; tubulin binding [GO:0015631]; ubiquitin protein ligase binding [GO:0031625]	cytosol	UPI000000C646	2	M	AEEVGLDLEE									0	0		0							0		NTA		NTA				2	0	NTA	2							0		NTA
AT1G74320.1	Q8L518	CK2_ARATH	Probable choline kinase 2 (EC 2.7.1.32)	ATP binding [GO:0005524]; choline kinase activity [GO:0004103]	cytosol	UPI00000A7C15	2	M	TMGGTEKNVE									0	0		0							0			Free	Free				0	2	Free	2							0
AT2G24220.2	Q9ZUH3	PUP5_ARATH	Probable purine permease 5 (AtPUP5)	purine nucleobase transmembrane transporter activity [GO:0005345]; purine nucleoside transmembrane transporter activity [GO:0015211]	plasma membrane	UPI0001505888	2	M	TTFKDDNPQS									0	0		0							0			NTA	NTA				2	0	NTA	2							0			NTA
AT2G32410.1	Q9ZV69	AXL1_ARATH	NEDD8-activating enzyme E1 regulatory subunit AXL (Protein AXR1-LIKE) (Protein AXR1-LIKE 1)	NEDD8 activating enzyme activity [GO:0019781]; nucleotide binding [GO:0000166]	peroxisome	UPI00000A80C4	2	M	AEPKTKYDRQ									0	0		0							0			NTA	NTA				2	0	NTA	2							0			NTA
AT3G16700.1	Q9LUR3	FAHD2_ARATH	Probable acylpyruvase FAHD2, mitochondrial (EC 3.7.1.5) (Fumarylacetoacetate hydrolase domain-containing protein 2) (FAH domain-containing protein 2)	acetylpyruvate hydrolase activity [GO:0018773]; acylpyruvate hydrolase activity [GO:0047621]; copper ion binding [GO:0005507]	mitochondrion	UPI00000A0514	2	M	ATSMIQRLFK									0	0		0							0			NTA	NTA				2	0	NTA	2							0			NTA
AT3G57330.1	Q9M2L4	ACA11_ARATH	Putative calcium-transporting ATPase 11, plasma membrane-type (EC 7.2.2.10) (Ca(2+)-ATPase isoform 11)	ATPase-coupled cation transmembrane transporter activity [GO:0019829]; ATP binding [GO:0005524]; calcium transmembrane transporter activity, phosphorylative mechanism [GO:0005388]; calmodulin binding [GO:0005516]; metal ion binding [GO:0046872]	vacuole	UPI0000125177	2	M	SNLLKDFEVA									0	0		0							0			NTA	NTA				2	0	NTA	2							0
AT4G38740.1	P34790	CP18C_ARATH	Peptidyl-prolyl cis-trans isomerase CYP18-3 (PPIase CYP18-3) (EC 5.2.1.8) (Cyclophilin of 18 kDa 3) (Cyclosporin A-binding protein) (Rotamase cyclophilin-1)	cyclosporin A binding [GO:0016018]; peptidyl-prolyl cis-trans isomerase activity [GO:0003755]	cytosol	UPI000000117C	2	M	AFPKVYFDMT									0	0		0							0			NTA	NTA				2	0	NTA	2							0			NTA
AT5G40780.1	Q9FKS8	LHT1_ARATH	Lysine histidine transporter 1	amino acid transmembrane transporter activity [GO:0015171]; symporter activity [GO:0015293]	plasma membrane	UPI0000048BE0	2	M	VAQAPHDDHQ									0	0		0							0		Free	Free					0	2	Free	2							0		Free
AT5G56680.1	Q9SW96	SYNC1_ARATH	Asparagine--tRNA ligase, cytoplasmic 1 (EC 6.1.1.22) (Asparaginyl-tRNA synthetase 1) (AsnRS 1) (Protein EMBRYO DEFECTIVE 2755)	asparagine-tRNA ligase activity [GO:0004816]; ATP binding [GO:0005524]; DNA binding [GO:0003677]	cytosol	UPI00001365CB	2	M	ADEIVPPATQ									0	0		0							0			NTA	NTA				2	0	NTA	2							0			NTA
AT5G16880.1	Q9LFL3	TOL1_ARATH	TOM1-like protein 1	0	cytosol	UPI00000AC42C	2	M	GDNLMDKVTA									0	0		0							0		NTA		NTA				2	0	NTA	2							0
AT1G72880.1	A0A178WAH4	A0A178WAH4_ARATH	5'-nucleotidase (EC 3.1.3.5)	5'-nucleotidase activity [GO:0008253]; metal ion binding [GO:0046872]; nucleotide binding [GO:0000166]	cytosol	UPI000016329A	2	M	TSKNNGLSAA									0	0		0							0		NTA	NTA					2	0	NTA	2							0
AT3G48720.1	Q9SMM7	Q9SMM7_ARATH	HXXXD-type acyl-transferase family protein	hydroxycinnamoyltransferase activity [GO:0050734]	cytosol	UPI000009D690	2	M	VASSEFIVTR									0	0		0							0			Free	Free				0	2	Free	2							0
AT5G61970.1	Q9FH46	Q9FH46_ARATH	Signal recognition particle subunit SRP68 (SRP68)	7S RNA binding [GO:0008312]; endoplasmic reticulum signal peptide binding [GO:0030942]; signal recognition particle binding [GO:0005047]	nucleus	UPI00000A5080	2	M	GKKQSEISAM									0	0		0							0		Free		Free				0	2	Free	2							0
AT1G11360.1	Q93WN3	Q93WN3_ARATH	At1g11360/T23J18_35	0	nucleus	UPI00000A0367	2	M	TSPGKSPRSD									0	0		0							0		NTA		NTA				2	0	NTA	2							0
AT1G16890.2	Q9FZ48	UBC36_ARATH	Ubiquitin-conjugating enzyme E2 36 (EC 2.3.2.23) (E2 ubiquitin-conjugating enzyme 36) (Ubiquitin carrier protein 36)	ATP binding [GO:0005524]; ubiquitin conjugating enzyme activity [GO:0061631]	cytosol	UPI000009F139	2	M	ANSNLPRRII									0	0		0							0		NTA	NTA					2	0	NTA	2							0
AT1G26110.1	Q9C658	DCP5_ARATH	Protein decapping 5	mRNA binding [GO:0003729]; protein homodimerization activity [GO:0042803]	nucleus	UPI000009FA43	2	M	AADNTGSKSS									0	0		0							0			NTA	NTA				2	0	NTA	2							0
AT1G51680.1	Q42524	4CL1_ARATH	4-coumarate--CoA ligase 1 (4CL 1) (EC 6.2.1.12) (4-coumarate--CoA ligase isoform 1) (At4CL1) (4-coumaroyl-CoA synthase 1)	4-coumarate-CoA ligase activity [GO:0016207]; ATP binding [GO:0005524]; CoA-ligase activity [GO:0016405]	peroxisome	UPI00000011AB	2	M	APQEQAVSQV									0	0		0							0			Free	Free				0	2	Free	2							0
AT2G34040.1	F4IGU7	F4IGU7_ARATH	Apoptosis inhibitory protein 5 (API5)	0	cytosol	UPI0000196D7C	2	M	SENQSEEVQQ									0	0		0							0			NTA	NTA				2	0	NTA	2							0
AT2G34420.1	A0A178VRB0	A0A178VRB0_ARATH	Chlorophyll a-b binding protein, chloroplastic	chlorophyll binding [GO:0016168]	plastid	UPI00000AC5D7	2	M	ASSTMALSSP									0	0		0							0			NTA	NTA				2	0	NTA	2							0
AT2G36290.1	Q9SJM9	Q9SJM9_ARATH	Alpha/beta-Hydrolases superfamily protein (Expressed protein)	hydrolase activity [GO:0016787]	endoplasmic reticulum	UPI00000A287E	2	M	ATGSTTDSAR									0	0		0							0			Free	Free				0	2	Free	2							0
AT2G39730.1	P10896	RCA_ARATH	Ribulose bisphosphate carboxylase/oxygenase activase, chloroplastic (RA) (RuBisCO activase)	ADP binding [GO:0043531]; ATPase activity [GO:0016887]; ATP binding [GO:0005524]; enzyme regulator activity [GO:0030234]; mRNA binding [GO:0003729]; ribulose-1,5-bisphosphate carboxylase/oxygenase activator activity [GO:0046863]	plastid	UPI0000000A84	2	M	AAAVSTVGAI									0	0		0							0			NTA	NTA				2	0	NTA	2							0
AT2G42130.3	Q8S9M1	PAP13_ARATH	Probable plastid-lipid-associated protein 13, chloroplastic (Fibrillin-7b) (AtPGL30)	0	plastid	UPI00000A94FC	2	M	VQETVQGSPL									0	0		0							0			NTA	NTA				2	0	NTA	2							0
AT2G43950.1	O80565	OEP37_ARATH	Outer envelope pore protein 37, chloroplastic (Chloroplastic outer envelope pore protein of 37 kDa) (AtOEP37)	identical protein binding [GO:0042802]; ion channel activity [GO:0005216]; porin activity [GO:0015288]	plastid	UPI000009E7BD	2	M	ADPSSQNPNL									0	0		0							0		NTA	NTA					2	0	NTA	2							0
AT2G47380.1	O22912	CX5C1_ARATH	Probable cytochrome c oxidase subunit 5C-1 (Cytochrome c oxidase polypeptide Vc-1)	0	mitochondrion	UPI00000AB3EE	2	M	AGHKVAHATL									0	0		0							0		Free	Free					0	2	Free	2							0
AT3G03980.1	Q9SQR4	ADRC3_ARATH	NADPH-dependent aldehyde reductase-like protein, chloroplastic (EC 1.1.1.-)	oxidoreductase activity [GO:0016491]	plastid	UPI00000486A1	2	M	STHSSISQPP									0	0		0							0			NTA	NTA				2	0	NTA	2							0
AT3G04680.1	Q9SR06	CLP1_ARATH	Protein CLP1 homolog (CLP-like protein 3) (Protein CLP-SIMILAR PROTEIN 3)	ATP binding [GO:0005524]; polynucleotide 5'-hydroxyl-kinase activity [GO:0051731]	nucleus	UPI000009D4AA	2	M	AYGGPSMNPP									0	0		0							0			NTA	NTA				2	0	NTA	2							0
AT3G04770.2	Q8H173	RSSA2_ARATH	40S ribosomal protein Sa-2 (p40 protein homolog)	structural constituent of ribosome [GO:0003735]	cytosol	UPI00000A0C14	2	M	AANGVATAGR									0	0		0							0			NTA	NTA				2	0	NTA	2							0
AT3G05500.1	Q9MA63	Y3550_ARATH	REF/SRPP-like protein At3g05500	0	golgi	UPI0000000D6A	2	M	ATQTDLAQPK									0	0		0							0			NTA	NTA				2	0	NTA	2							0
AT3G14990.1	Q9FPF0	DJ1A_ARATH	Protein DJ-1 homolog A (AtDJ1A)	glyoxalase III activity [GO:0019172]; protein deglycase activity [GO:0036524]	golgi	UPI000009DED8	2	M	ASFTKTVLIP									0	0		0							0		NTA	NTA					2	0	NTA	2							0
AT3G19820.1	Q39085	DIM_ARATH	Delta(24)-sterol reductase (EC 1.3.1.72) (Cell elongation protein DIMINUTO) (Cell elongation protein Dwarf1) (Protein CABBAGE1) (Protein ENHANCED VERY-LOW-FLUENCE RESPONSE 1)	calmodulin binding [GO:0005516]; delta24-sterol reductase activity [GO:0050614]; FAD binding [GO:0071949]; oxidoreductase activity, acting on the CH-CH group of donors, NAD or NADP as acceptor [GO:0016628]	endoplasmic reticulum	UPI000000179F	2	M	SDLQTPLVRP									0	0		0							0		Free	Free					0	2	Free	2							0
AT3G19990.1	Q9LHE6	Q9LHE6_ARATH	E3 ubiquitin-protein ligase	ligase activity [GO:0016874]	cytosol	UPI00000A2D18	2	M	GSSSSPSPND									0	0		0							0			NTA	NTA				2	0	NTA	2							0
AT3G20170.1	A0A384L057	A0A384L057_ARATH	Uncharacterized protein	0	cytosol,plasma membrane	UPI00000A0118	2	M	GSSETESESR									0	0		0							0			NTA	NTA				2	0	NTA	2							0
AT3G20560.1	Q9LJU2	PDI53_ARATH	Protein disulfide-isomerase 5-3 (AtPDIL5-3) (Protein disulfide-isomerase 12) (PDI12) (Protein disulfide-isomerase 8-1) (AtPDIL8-1)	protein disulfide isomerase activity [GO:0003756]	endoplasmic reticulum	UPI00000A1ABC	2	M	VSSTKLKSVD									0	0		0							0		Free	Free					0	2	Free	2							0
AT3G46200.1	Q8VYR2	NUDT9_ARATH	Nudix hydrolase 9 (AtNUDT9) (EC 3.6.1.-)	GDP-mannose hydrolase activity [GO:0052751]; metal ion binding [GO:0046872]	nucleus	UPI00000A4C6A	2	M	AKLAEEMNPE									0	0		0							0			NTA	NTA				2	0	NTA	2							0
AT3G48530.1	Q8LBB2	KING1_ARATH	SNF1-related protein kinase regulatory subunit gamma-1 (AKIN subunit gamma-1) (AKING1) (AKINgamma1) (CBS domain-containing protein CBSCBS1)	ATP binding [GO:0005524]; protein kinase regulator activity [GO:0019887]	cytosol	UPI00000AB74A	2	M	ATVPEIKIMR									0	0		0							0		NTA		NTA				2	0	NTA	2							0
AT3G51040.1	Q9SD42	RTH_ARATH	Protein RTE1-HOMOLOG	0	plasma membrane	UPI000009FAC2	2	M	GETATDSEHR									0	0		0							0		NTA	NTA					2	0	NTA	2							0
AT3G55030.1	Q9M2W3	PGPS2_ARATH	CDP-diacylglycerol--glycerol-3-phosphate 3-phosphatidyltransferase 2 (EC 2.7.8.5) (Phosphatidylglycerophosphate synthase 2) (PGP synthase 2)	CDP-diacylglycerol-glycerol-3-phosphate 3-phosphatidyltransferase activity [GO:0008444]; manganese ion binding [GO:0030145]	plastid	UPI0000048860	2	M	GEEDTATVDQ									0	0		0							0			Free	Free				0	2	Free	2							0
AT3G56240.1	O82089	CCH_ARATH	Copper transport protein CCH (Copper chaperone CCH)	copper chaperone activity [GO:0016531]; protein domain specific binding [GO:0019904]	peroxisome	UPI00000A3CAD	2	M	AQTVVLKVGM									0	0		0							0		NTA		NTA				2	0	NTA	2							0
AT3G56750.1	Q9LET2	Q9LET2_ARATH	AT3g56750/T8M16_80 (Plant/protein)	0	golgi	UPI00000AC70D	2	M	ATMSKAQRTK									0	0		0							0		Free		Free				0	2	Free	2							0
AT3G62010.1	F4IX22	F4IX22_ARATH	Metal ion-binding protein	protein tyrosine phosphatase activity [GO:0004725]	golgi	UPI0000197094	2	M	SIPKEPEQVM									0	0		0							0		NTA		NTA				2	0	NTA	2							0
AT4G10040.1	Q9T0G2	CYC2_ARATH	Cytochrome c-2 (Cytochrome c At4g10040)	copper ion binding [GO:0005507]; electron transfer activity [GO:0009055]; heme binding [GO:0020037]	mitochondrion	UPI0000128B4A	2	M	ASFDEAPPGN									0	0		0							0			NTA	NTA				2	0	NTA	2							0
AT4G10840.1	O81629	KLCR1_ARATH	Protein KINESIN LIGHT CHAIN-RELATED 1	0	golgi	UPI00000ABFAF	2	M	PAMPGLVSVK									0	0		0							0		Free	Free					0	2	Free	2							0
AT4G18030.1	Q94EJ6	PMTE_ARATH	Probable methyltransferase PMT14 (EC 2.1.1.-)	methyltransferase activity [GO:0008168]	golgi	UPI00000AC497	2	M	GSKHNPPGNN									0	0		0							0		Free		Free				0	2	Free	2							0
AT5G06160.1	Q9FG01	ATO_ARATH	Splicing factor SF3a60 homolog (Protein ATROPOS) (Splicing factor ATO)	RNA binding [GO:0003723]; zinc ion binding [GO:0008270]	nucleus	UPI00000A802F	2	M	SSTLLEQTRS									0	0		0							0			NTA	NTA				2	0	NTA	2							0
AT5G36160.1	Q9LVY1	TAT_ARATH	Tyrosine aminotransferase (TAT) (EC 2.6.1.5) (L-tyrosine:2-oxoglutarate aminotransferase)	L-tyrosine:2-oxoglutarate aminotransferase activity [GO:0004838]; pyridoxal phosphate binding [GO:0030170]	cytosol	UPI00000A2391	2	M	GENGAKRWNF									0	0		0							0			NTA	NTA				2	0	NTA	2							0
AT5G39080.1	Q9FID2	Q9FID2_ARATH	Acyltransferase-like protein (Anthocyanin acyltransferase-like protein) (At5g39080) (HXXXD-type acyl-transferase family protein)	transferase activity, transferring acyl groups other than amino-acyl groups [GO:0016747]	cytosol	UPI000000BFC2	2	M	VSSLNIIEVA									0	0		0							0			Free	Free				0	2	Free	2							0
AT5G47650.1	Q94B74	NUDT2_ARATH	Nudix hydrolase 2 (AtNUDT2) (EC 3.6.1.-) (ADP-ribose pyrophosphatase) (EC 3.6.1.13) (NADH pyrophosphatase) (EC 3.6.1.22)	ADP-ribose diphosphatase activity [GO:0047631]; metal ion binding [GO:0046872]; NAD+ diphosphatase activity [GO:0000210]; NAD binding [GO:0051287]; NADH pyrophosphatase activity [GO:0035529]	peroxisome	UPI00000AB6C1	2	M	SASSSSTNPM									0	0		0							0			NTA	NTA				2	0	NTA	2							0
AT5G57000.1	Q9LTS1	Q9LTS1_ARATH	At5g57000 (DEAD-box ATP-dependent RNA helicase) (Gb|AAF21159.1)	helicase activity [GO:0004386]	nucleus	UPI00000AA0CB	2	M	TTAVNTVSGD									0	0		0							0			NTA	NTA				2	0	NTA	2							0
AT5G58740.1	Q9LUY7	Q9LUY7_ARATH	Uncharacterized protein	0	nucleus	UPI00000A5FAD	2	M	AEKLAPEKRH									0	0		0							0			NTA	NTA				2	0	NTA	2							0
AT1G52340.1	Q9C826	ABA2_ARATH	Xanthoxin dehydrogenase (EC 1.1.1.288) (Protein ABSCISIC ACID DEFICIENT 2) (Protein GLUCOSE INSENSITIVE 1) (Protein IMPAIRED SUCROSE INDUCTION 4) (Protein SALOBRENO 3) (Protein SALT RESISTANT 1) (Protein SUGAR INSENSITIVE 4) (Short-chain alcohol dehydrogenase ABA2) (Short-chain dehydrogenase reductase 1) (AtSDR1) (Xanthoxin oxidase)	alcohol dehydrogenase (NAD+) activity [GO:0004022]; identical protein binding [GO:0042802]; xanthoxin dehydrogenase activity [GO:0010301]	cytosol	UPI000000C002	2	M	STNTESSSYS									0	0		0							0				NTA				1	0	NTA	1							0		NTA	NTA
AT1G72730.1	Q9CAI7	IF4A3_ARATH	Eukaryotic initiation factor 4A-3 (eIF-4A-3) (EC 3.6.4.13) (ATP-dependent RNA helicase eIF4A-3) (DEAD-box ATP-dependent RNA helicase 23)	ATP binding [GO:0005524]; mRNA binding [GO:0003729]; RNA helicase activity [GO:0003724]; translation initiation factor activity [GO:0003743]	nucleus	UPI00000A46FF	2	M	AGMASDGTQY									0	0		0							0				NTA				1	0	NTA	1							0		NTA	NTA
AT3G19340.1	Q56ZG7	Q56ZG7_ARATH	Uncharacterized protein At3g19340	0	plasma membrane	UPI00004FF5A0	2	M	AEQHNKEVIR									0	0		0							0		NTA						1	0	NTA	1							0		NTA	NTA
AT3G48090.1	Q9SU72	EDS1C_ARATH	Protein EDS1 (Enhanced disease susceptibility 1)	lipase activity [GO:0016298]; protein homodimerization activity [GO:0042803]	cytosol	UPI00000301E6	2	M	AFEALTGING									0	0		0							0				NTA				1	0	NTA	1							0		NTA	NTA
AT4G10360.1	Q93ZA9	Q93ZA9_ARATH	AT4G10360 protein (AT4g10360/F24G24_160) (TRAM, LAG1 and CLN8 (TLC) lipid-sensing domain containing protein)	0	plasma membrane	UPI000009E451	2	M	TTDSDDGFVS									0	0		0							0			Free					0	1	Free	1							0		Free	Free
AT5G02790.1	Q9LZ06	GSTL3_ARATH	Glutathione S-transferase L3 (AtGSTL3) (EC 2.5.1.18) (GST class-lambda member 3)	glutathione transferase activity [GO:0004364]	cytosol	UPI00000AC747	2	M	APSFIFVEDR									0	0		0							0			Free					0	1	Free	1							0		Free	Free
AT1G20450.1	P42759	ERD10_ARATH	Dehydrin ERD10 (Low-temperature-induced protein LTI45)	actin binding [GO:0003779]; copper ion binding [GO:0005507]; nickel cation binding [GO:0016151]; phosphatidylcholine binding [GO:0031210]; phosphatidylserine binding [GO:0001786]	cytosol,plasma membrane	UPI00000014F7	2	M	AEEYKNTVPE									0	0		0							0			NTA					1	0	NTA	1							0		NTA
AT2G40380.1	Q9SIY7	PR1B2_ARATH	PRA1 family protein B2 (AtPRA1.B2)	0	golgi	UPI00000A69B4	2	M	SSSPAILPVT									0	0		0							0		NTA						1	0	NTA	1							0			NTA
AT3G01540.1	Q8H136	RH14_ARATH	DEAD-box ATP-dependent RNA helicase 14 (EC 3.6.4.13)	ATPase activity [GO:0016887]; ATP binding [GO:0005524]; RNA binding [GO:0003723]; RNA helicase activity [GO:0003724]	nucleus	UPI00000A3D60	2	M	AATAAASVVR									0	0		0							0				NTA				1	0	NTA	1							0		NTA	NTA
AT3G28670.1	Q944S5	Q944S5_ARATH	AT3g28670/MZN14_13 (At3g28670) (Oxidoreductase, zinc-binding dehydrogenase family protein)	0	cytosol,nucleus	UPI00000A8975	2	M	VKAVVGEDTR									0	0		0							0				Free				0	1	Free	1							0		Free
AT4G24130.1	O22978	O22978_ARATH	T19F6.7 protein	0	cytosol	UPI00000AC2E5	2	M	ASEGVVVVGG									0	0		0							0				NTA				1	0	NTA	1							0		NTA	NTA
AT4G35830.1	Q42560	ACO1_ARATH	Aconitate hydratase 1 (Aconitase 1) (EC 4.2.1.3) (Citrate hydro-lyase 1)	4 iron, 4 sulfur cluster binding [GO:0051539]; aconitate hydratase activity [GO:0003994]; citrate dehydratase activity [GO:0047780]; copper ion binding [GO:0005507]; mRNA 5'-UTR binding [GO:0048027]	cytosol,mitochondrion	UPI00001252CC	2	M	ASENPFRSIL									0	0		0							0			NTA					1	0	NTA	1							0		NTA
AT4G39330.1	P42734	CADH9_ARATH	Probable cinnamyl alcohol dehydrogenase 9 (AtCAD9) (EC 1.1.1.195)	cinnamyl-alcohol dehydrogenase activity [GO:0045551]; oxidoreductase activity, acting on the CH-OH group of donors, NAD or NADP as acceptor [GO:0016616]; sinapyl alcohol dehydrogenase activity [GO:0052747]; zinc ion binding [GO:0008270]	cytosol	UPI0000048A9A	2	M	AKSPETEHPN									0	0		0							0				NTA				1	0	NTA	1							0			NTA
AT5G05000.1	Q38906	TOC34_ARATH	Translocase of chloroplast 34, chloroplastic (AtToc34) (EC 3.6.5.-) (34 kDa chloroplast outer envelope protein) (GTP-binding protein OEP34) (Plastid protein import 3)	GTPase activity [GO:0003924]; GTP binding [GO:0005525]; identical protein binding [GO:0042802]; metal ion binding [GO:0046872]; P-P-bond-hydrolysis-driven protein transmembrane transporter activity [GO:0015450]	plastid	UPI0000162461	2	M	AALQTLREWI									0	0		0							0			NTA					1	0	NTA	1							0			NTA
AT3G24420.1	Q9LK01	Q9LK01_ARATH	Alpha/beta-Hydrolases superfamily protein (At3g24420) (Hydrolase-like protein)	hydrolase activity [GO:0016787]	cytosol,plasma membrane	UPI0000048772	2	M	VVNQKISGLA									0	0		0							0				Free				0	1	Free	1							0			Free
AT1G14850.1	F4HXV6	NU155_ARATH	Nuclear pore complex protein NUP155 (Nucleoporin 155)	structural constituent of nuclear pore [GO:0017056]	nucleus	UPI0000196CE5	2	M	SQDDEIVMRD									0	0		0							0				NTA				1	0	NTA	1							0		NTA
AT1G27970.1	Q9C7F5	NTF2B_ARATH	Nuclear transport factor 2B (AtNTF2b) (NTF-2)	0	nucleus	UPI0000130579	2	M	SQMDPDAVSK									0	0		0							0		NTA						1	0	NTA	1							0			NTA
AT1G36050.1	A0A178W9L7	A0A178W9L7_ARATH	Uncharacterized protein	0	endoplasmic reticulum	UPI000000BF10	2	M	AGILNKLRNL									0	0		0							0				NTA				1	0	NTA	1							0		NTA
AT1G49430.1	Q9XIA9	LACS2_ARATH	Long chain acyl-CoA synthetase 2 (EC 6.2.1.3) (Protein Botrytis resistant 1) (Protein LATERAL ROOT DEVELOPMENT 2)	acyl-CoA ligase activity [GO:0003996]; ATP binding [GO:0005524]; decanoate-CoA ligase activity [GO:0102391]; long-chain fatty acid-CoA ligase activity [GO:0004467]; very long-chain fatty acid-CoA ligase activity [GO:0031957]	golgi	UPI000000BD72	2	M	SLAADNVLLV									0	0		0							0		NTA						1	0	NTA	1							0		NTA
AT1G50950.1	F4I7X9	F4I7X9_ARATH	Protein disulfide-isomerase 5-like protein (DUF1692)	isomerase activity [GO:0016853]	endoplasmic reticulum	UPI000034F47B	2	M	VSTSKIKSVD									0	0		0							0				Free				0	1	Free	1							0		Free
AT1G70660.1	Q9CAB6	UEV1B_ARATH	Ubiquitin-conjugating enzyme E2 variant 1B (Ubc enzyme variant 1B) (Protein MMS ZWEI HOMOLOG 2)	ubiquitin conjugating enzyme activity [GO:0061631]	nucleus	UPI000000C231	2	M	GSEEEKVVVP									0	0		0							0			NTA					1	0	NTA	1							0			NTA
AT1G71880.1	Q39232	SUC1_ARATH	Sucrose transport protein SUC1 (Sucrose permease 1) (Sucrose-proton symporter 1)	sucrose:proton symporter activity [GO:0008506]	plasma membrane	UPI0000048457	2	M	GAYETEKPTK									0	0		0							0				Free				0	1	Free	1							0			Free
AT2G46540.1	Q9ZPY5	Q9ZPY5_ARATH	At2g46540/F11C10.23 (Expressed protein) (F11C10.23/F11C10.23) (Fiber)	0	mitochondrion	UPI000009F46C	2	M	PVMEKLRMFV									0	0		0							0				Free				0	1	Free	1							0
AT3G16520.1	Q9LK73	U88A1_ARATH	UDP-glycosyltransferase 88A1 (EC 2.4.1.-)	quercetin 3'-O-glucosyltransferase activity [GO:0080045]; quercetin 3-O-glucosyltransferase activity [GO:0080043]; quercetin 4'-O-glucosyltransferase activity [GO:0080046]; quercetin 7-O-glucosyltransferase activity [GO:0080044]	cytosol	UPI0000048722	2	M	GEEAIVLYPA									0	0		0							0		NTA						1	0	NTA	1							0			NTA
AT3G54010.1	Q7DMA9	PAS1_ARATH	Peptidyl-prolyl cis-trans isomerase PASTICCINO1 (EC 5.2.1.8) (70 kDa peptidyl-prolyl isomerase) (FK506-binding protein 72) (AtFKBP72) (Immunophilin FKBP72) (Peptidyl-prolyl cis-trans isomerase FKBP72) (PPIase FKBP72) (Rotamase)	peptidyl-prolyl cis-trans isomerase activity [GO:0003755]	cytosol	UPI000009E0CA	2	M	AVGDQTEQNY									0	0		0							0		Free						0	1	Free	1							0		Free
AT3G59810.1	Q9M1Z3	LSM6A_ARATH	Sm-like protein LSM6A (AtLSM6A) (U6 snRNA-associated Sm-like protein LSM6A)	RNA binding [GO:0003723]	nucleus	UPI000000BDF9	2	M	SGVEEKVSGT									0	0		0							0			NTA					1	0	NTA	1							0			NTA
AT4G39330.2	P42734	CADH9_ARATH	Probable cinnamyl alcohol dehydrogenase 9 (AtCAD9) (EC 1.1.1.195)	cinnamyl-alcohol dehydrogenase activity [GO:0045551]; oxidoreductase activity, acting on the CH-OH group of donors, NAD or NADP as acceptor [GO:0016616]; sinapyl alcohol dehydrogenase activity [GO:0052747]; zinc ion binding [GO:0008270]	cytosol	UPI0000048A9A	2	M	AKSPETEHPN									0	0		0							0			NTA					1	0	NTA	1							0		NTA
AT5G58410.1	Q9FGI1	LTN1_ARATH	E3 ubiquitin-protein ligase listerin (EC 2.3.2.27) (RING-type E3 ubiquitin transferase listerin)	ribosomal large subunit binding [GO:0043023]; ubiquitin protein ligase activity [GO:0061630]; zinc ion binding [GO:0008270]	nucleus	UPI00000A8F2D	2	M	GKPKGDAARS									0	0		0							0		Free						0	1	Free	1							0		Free
AT1G02120.1	F4HVW5	VAD1_ARATH	Protein VASCULAR ASSOCIATED DEATH 1, chloroplastic	0	endoplasmic reticulum	UPI00005DC1A3	2	M	AMLSTASVSG									0	0		0							0				NTA				1	0	NTA	1							0
AT1G08370.1	Q9SJF3	DCP1_ARATH	mRNA-decapping enzyme-like protein (EC 3.-.-.-) (DCP1 homolog)	enzyme activator activity [GO:0008047]; enzyme regulator activity [GO:0030234]; hydrolase activity [GO:0016787]; mRNA binding [GO:0003729]	cytosol	UPI0000162CC5	2	M	SQNGKIIPNL									0	0		0							0				NTA				1	0	NTA	1							0
AT1G09160.1	O80492	P2C05_ARATH	Probable protein phosphatase 2C 5 (AtPP2C05) (EC 3.1.3.16)	metal ion binding [GO:0046872]; protein serine/threonine phosphatase activity [GO:0004722]	plasma membrane	UPI0000048207	2	M	SVSKASRTQH									0	0		0							0			NTA					1	0	NTA	1							0
AT1G11650.1	Q9SAB3	RB45B_ARATH	Polyadenylate-binding protein RBP45B (Poly(A)-binding protein RBP45B) (RNA-binding protein 45B) (AtRBP45B)	mRNA binding [GO:0003729]; poly(A) binding [GO:0008143]; RNA binding [GO:0003723]	cytosol	UPI000009F50D	2	M	MQQPPPGGIL									0	0		0							0				NTA				1	0	NTA	1							0
AT1G14830.1	Q8LF21	DRP1C_ARATH	Dynamin-related protein 1C (Dynamin-like protein 5) (Dynamin-like protein C) (Dynamin-like protein DLP1)	GTPase activity [GO:0003924]; GTP binding [GO:0005525]; microtubule binding [GO:0008017]	cytosol	UPI00000AC0AB	2	M	ATMKSLIGLI									0	0		0							0				NTA				1	0	NTA	1							0
AT1G16970.1	Q9FQ08	KU70_ARATH	ATP-dependent DNA helicase 2 subunit KU70 (EC 3.6.4.12) (ATP-dependent DNA helicase 2 subunit 1) (ATP-dependent DNA helicase II 70 kDa subunit)	ATP binding [GO:0005524]; damaged DNA binding [GO:0003684]; DNA helicase activity [GO:0003678]; double-stranded DNA binding [GO:0003690]; telomeric DNA binding [GO:0042162]	nucleus	UPI00000A6CF9	2	M	ELDPDDVFRD									0	0		0							0			Free					0	1	Free	1							0
AT1G17080.1	Q9SHG7	Q9SHG7_ARATH	At1g17080/F6I1.24 (F20D23.22 protein) (F6I1.24/F6I1.24) (Ribosomal protein L18ae family)	0	plasma membrane	UPI000009EC29	2	M	GHGEEDKSKG									0	0		0							0		Free						0	1	Free	1							0
AT1G17890.1	Q9LMU0	FCL2_ARATH	Putative GDP-L-fucose synthase 2 (EC 1.1.1.271) (GDP-4-keto-6-deoxy-D-mannose-3,5-epimerase-4-reductase 2) (AtGER2)	GDP-L-fucose synthase activity [GO:0050577]; isomerase activity [GO:0016853]	cytosol	UPI00000A1D65	2	M	ADNTGSEMKS									0	0		0							0			NTA					1	0	NTA	1							0
AT1G19130.1	Q8GYZ3	Q8GYZ3_ARATH	RmlC-like jelly roll fold protein	0	nucleus	UPI00000ADD5B	2	M	SSKMVKSSEI									0	0		0							0				NTA				1	0	NTA	1							0
AT1G19770.1	Q9FXH5	PUP14_ARATH	Purine permease 14 (AtPUP14)	purine nucleobase transmembrane transporter activity [GO:0005345]; purine nucleoside transmembrane transporter activity [GO:0015211]	plasma membrane	UPI00000AA039	2	M	AQNQQPIFQT									0	0		0							0			NTA					1	0	NTA	1							0
AT1G20260.1	Q8W4E2	VATB3_ARATH	V-type proton ATPase subunit B3 (V-ATPase subunit B3) (Vacuolar H(+)-ATPase subunit B isoform 3) (Vacuolar proton pump subunit B3)	actin filament binding [GO:0051015]; ATP binding [GO:0005524]; hydrolase activity [GO:0016787]	vacuole	UPI00000AC4DE	2	M	VETSIDMEEG									0	0		0							0				Free				0	1	Free	1							0
AT1G25420.1	Q9C6L2	Q9C6L2_ARATH	At1g25420/F2J7_16 (Regulator of Vps4 activity in the MVB pathway protein)	0	mitochondrion	UPI00000AC544	2	M	SLLNQLFNRG									0	0		0							0				NTA				1	0	NTA	1							0
AT1G37130.1	P11035	NIA2_ARATH	Nitrate reductase [NADH] 2 (NR2) (EC 1.7.1.1)	FAD binding [GO:0071949]; heme binding [GO:0020037]; identical protein binding [GO:0042802]; molybdenum ion binding [GO:0030151]; molybdopterin cofactor binding [GO:0043546]; mRNA binding [GO:0003729]; nitrate reductase (NADH) activity [GO:0009703]; nitrate reductase (NADPH) activity [GO:0050464]; nitrate reductase activity [GO:0008940]	cytosol	UPI0000000AB7	2	M	AASVDNRQYA									0	0		0							0		NTA						1	0	NTA	1							0
AT1G44835.1	Q8GXG9	Q8GXG9_ARATH	YbaK/aminoacyl-tRNA synthetase-associated domain-containing protein	aminoacyl-tRNA editing activity [GO:0002161]; aminoacyl-tRNA ligase activity [GO:0004812]	cytosol	UPI000000C66D	2	M	GFTKDQLLDR									0	0		0							0				Free				0	1	Free	1							0
AT1G48440.1	Q8LDS7	Q8LDS7_ARATH	Endoplasmic reticulum transmembrane protein	0	endoplasmic reticulum	UPI00000AC1B2	2	M	ALQWLILSYV									0	0		0							0		NTA						1	0	NTA	1							0
AT1G55840.1	Q8W580	Q8W580_ARATH	At1g55840/F14J16_2 (Sec14p-like phosphatidylinositol transfer family protein)	0	cytosol	UPI00000A3345	2	M	SITNEEAVKQ									0	0		0							0			NTA					1	0	NTA	1							0
AT1G64550.1	Q8H0V6	AB3F_ARATH	ABC transporter F family member 3 (ABC transporter ABCF.3) (AtABCF3) (GCN20-type ATP-binding cassette protein GCN3)	ATPase activity [GO:0016887]; ATP binding [GO:0005524]	cytosol	UPI00000ADB48	2	M	TEVASSVVYE									0	0		0							0				NTA				1	0	NTA	1							0
AT1G67140.1	F4HRS2	SWTIE_ARATH	Protein SWEETIE	0	golgi	UPI0008485FF6	2	M	TKNIASDNVP									0	0		0							0				Free				0	1	Free	1							0
AT2G01170.1	Q9ZU50	BAT1_ARATH	Amino-acid permease BAT1 (Bidirectional amino acid transporter 1) (GABA permease) (AtGABP)	arginine transmembrane transporter activity [GO:0015181]; gamma-aminobutyric acid transmembrane transporter activity [GO:0015185]; L-alanine transmembrane transporter activity [GO:0015180]; L-glutamate transmembrane transporter activity [GO:0005313]; L-lysine transmembrane transporter activity [GO:0015189]	plasma membrane	UPI00000A410C	2	M	GLGGDQSFVP									0	0		0							0				Free				0	1	Free	1							0
AT2G01630.1	Q9ZU91	E133_ARATH	Glucan endo-1,3-beta-glucosidase 3 (EC 3.2.1.39) ((1->3)-beta-glucan endohydrolase 3) ((1->3)-beta-glucanase 3) (Beta-1,3-endoglucanase 3) (Beta-1,3-glucanase 3)	glucan endo-1,3-beta-D-glucosidase activity [GO:0042973]	plasma membrane	UPI00000A390C	2	M	AALLLLFLFL									0	0		0							0		NTA						1	0	NTA	1							0
AT2G02560.2	Q8L5Y6	CAND1_ARATH	Cullin-associated NEDD8-dissociated protein 1 (Cullin-associated and neddylation-dissociated protein 1) (AtCAND1) (Protein ENHANCER OF TIR1-1 AUXIN RESISTANCE 2) (Protein HEMIVENATA)	0	cytosol	UPI00000A344D	2	M	ANLQVSGILE									0	0		0							0				NTA				1	0	NTA	1							0
AT2G17200.1	Q9SII8	DSK2B_ARATH	Ubiquitin domain-containing protein DSK2b	polyubiquitin modification-dependent protein binding [GO:0031593]	cytosol	UPI00000AC6CF	2	M	GGEGDSSQPQ									0	0		0							0			Free					0	1	Free	1							0
[truncated: 644 more rows]
[truncated: 34 more columns]
